# Supplementary material for: 1,520 reference genomes from cultivated human gut bacteria enable functional microbiome analyses
Source: Nat Biotechnol. 2019 Feb 4;37(2):179–85. doi: 10.1038/s41587-018-0008-8 (PMC6784896; doi:10.1038/s41587-018-0008-8)
Supplement: Supplementary file 13 — Culture media used for isolation of gut bacteria [file 41587_2018_8_MOESM3_ESM.xlsx]

## Sheet: Medium1 
Supplementary Table 1. Culture medium used for isolation of gut bacteria
Medium1 . MPYG medium
Component	Amount/L
Trypticase peptone	5.00 g
Peptone	3.00 g
Peptone from soya	2.00 g
Polypeptone	1.00 g
Yeast extract	10.00 g
Beef extract	5.00 g
Glucose	5.00 g
Tween 80	0.50 ml
Maltose	0.50 g
Cellobiose	0.50 g
Starch, soluble	0.50 g
Glycerol	0.50 ml
K2HPO4	2.00 g
Cysteine-HCl x H2O	0.50 g
Na2S	0.25 g
Resazurin	1.00 mg
Salt solution (see below)	40.00 ml
Trace element(see below)	10.00 ml
Vitamin solution(see below)	10.00 ml
Haemin solution (see below)	10.00 ml
Vitamin K1 solution (see below)	0.20 ml
Agar	15 g
Salt solution(DSMZ Salt solution):
CaCl2 x 2 H2O	0.25 g
MgSO4 x 7 H2O	0.50 g
K2HPO4	1.00 g
KH2PO4	1.00 g
NaHCO3	10.00 g
NaCl	2.00 g
Distilled water	1000.00 ml
Trace element solution(DSMZ Trace element solution):
Nitrilotriacetic acid	1.50 g
MgSO4 x 7 H2O	3.00 g
MnSO4 x H2O	0.50 g
NaCl	1.00 g
FeSO4 x 7 H2O	0.10 g
CoSO4 x 7 H2O	0.18 g
CaCl2 x 2 H2O	0.10 g
ZnSO4 x 7 H2O	0.18 g
CuSO4 x 5 H2O	0.01 g
KAl(SO4)2 x 12 H2O	0.02 g
H3BO3	0.01 g
Na2MoO4 x 2 H2O	0.01 g
NiCl2 x 6 H2O	0.03 g
Na2SeO3 x 5 H2O	0.30 mg
Distilled water	1000.00 ml
Vitamin solution:
Biotin	2.00 mg
Folic acid	2.00 mg
Pyridoxine-HCl	10.00 mg
Thiamine-HCl x 2 H2O	5.00 mg
Riboflavin	5.00 mg
Nicotinic acid	5.00 mg
D-Ca-pantothenate	5.00 mg
Vitamin B12	0.10 mg
p-Aminobenzoic acid	5.00 mg
Lipoic acid	5.00 mg
Distilled water	1000.00 ml
Modified DSMZ 104 meidium supplemented with multiple carbon source, such as maltose, cellobiose,starch, glycerol. DSMZ 104 meidium: http://www.dsmz.de/microorganisms/media_list.php

## Sheet: Medium2 
Medium2 . AC medium
Component	Amount/L
Peptone	20 g
Glucose	5.0 g
Yeast extract	3.0 g
Beef extract	3.0 g
Malt extract	3.0 g
Ascorbic acid	0.2 g
Agar	15 g
pH 7.0
For the cultivation and isolation of anaerobes, microaerophiles, and aerobes Reference: Atlas, Ronald M. Handbook of microbiological media. CRC press, 2010.

## Sheet: Medium3 
Medium3 . AA medium
Component	Amount/L
Peptone	5.0 g
Glucose	5.0 g
Yeast extract	5.0 g
MgSO4 x 7 H2O	1.0 g
Agar	15 g
pH 7.0
For the cultication and maintenance of acetic-acid producing bacteria Reference: Atlas, Ronald M. Handbook of microbiological media. CRC press, 2010.

## Sheet: Medium4 
Medium4 . AT medium
Component	Amount/L
Peptone	10 g
Beef extract	5.0 g
NaCl	5.0 g
Agar	15 g
pH 7.0
For the maintence of cultures of Escherchia coli and Staphylococcus aureus Reference: Atlas, Ronald M. Handbook of microbiological media. CRC press, 2010.

## Sheet: Medium5 
Medium5 . XD medium
Component	Amount/L
Peptone	16 g
Yeast extract	7 g
Sodium chloride	5 g
Starch	1 g
Dextrose	2 g
Sodium pyruvate	3 g
Arginine	4 g
Sodium succinate	0.5 g
L-cysteine HCl	0.25 g
Sodium bicarbonate	0.4 g
Ferric pyrophosphate	0.5 g
Haemin	0.005 g
Vitamin K	0.0005 g
Dithiothreitol	0.25 g
Agar	15 g
pH 7.0
ANAEROBE BASAL AGAR A nutrient agar for the growth of anaerobic micro-organisms, particularly Bacteroides spp. and other fastidious anaerobes. Purchased from Thermo Scientific (US).

## Sheet: Medium6 
Medium6 . NE medium
Component	Amount/L
Haemin	0.01 g
Menadione	0.001 g
Sodium pyruvate	2 g
Nalidixic acid	0.02 g
Agar	15 g
pH 7.0
For the selective isolation of non-sporing anaerobes. Purchased from Thermo Scientific (US).

## Sheet: Medium7 
Medium7 . GN medium
Component	Amount/L
Haemin	0.01 g
Menadione	0.001 g
Sodium pyruvate	2 g
Nalidixic acid	0.02 g
Vancomycin	0.005 g
Agar	15 g
pH 7.0
For the selective isolation of non-sporing anaerobes Purchased from Thermo Scientific (US).

## Sheet: Medium8
Medium8 . MH medium
Component	Amount/L
Beef extract	3.0 g
Starch, soluble	1.5 g
Acid Hydrolysate of Casein	17.5 g
Agar	15 g
pH 7.0
Facilitate the growth of Clostridia and other anaerobes. Purchased from Thermo Scientific (US).

## Sheet: Medium9 
Medium9 . LB medium
Component	Amount/L
Tryptone	10.0 g
Yeast extract	5.0 g
NaCl	10.0 g
Agar	15.0 g
pH 7.2
For the cultivation of Enterobacter, Bacillus, Corynebacterium, Escherchia coli, Klebsiella, Salmonella and Shigella; Reference: Atlas, Ronald M. Handbook of microbiological media. CRC press, 2010.

## Sheet: Medium10
Medium10 .BHI medium
Component	Amount/L
Brain infusion solids	12.5 g
Beef heart infusion solids	5 g
Proteose peptone	10 g
Glucose	2 g
Sodium chloride	5 g
Disodium phosphate	2.5 g
Agar	15 g
pH 7.4
A general purpose nutrient medium for cultivation and isolation of a variety of fastidious and non-fastidious microorganisms. Purchased from Thermo Scientific (US).

[truncated: 1 more sheets: Medium11]
