# Supplementary material for: 1,520 reference genomes from cultivated human gut bacteria enable functional microbiome analyses
Source: Nat Biotechnol. 2019 Feb 4;37(2):179–85. doi: 10.1038/s41587-018-0008-8 (PMC6784896; doi:10.1038/s41587-018-0008-8)
Supplement: Supplementary file 14 — Information for the 6,487 isolates and 1,759 sequenced strains [file 41587_2018_8_MOESM4_ESM.xlsx]

## Sheet: Supplementary Table 2
Supplementary Table 2. Informations for the 6487 isolates and 1579 sequenced strains
Isolate No.	Similarity (%)	Closest match (Blast with EzBioCloud's Identify service)	Date	Genome sequencing	Description	Medium	Donor No.	Sex
AF14-2	98.86	Acetobacterium tundrae	2013-10-01	N	sequence failed	MPYG	AF14	Female
AF12-19-6.0-C	99.86	Achromobacter aegrifaciens	2014-07-01	N	sequence failed	MPYG	AF12	Female
AF13-40-C	99.07	Achromobacter aegrifaciens	2014-07-01	N	sequence failed	MPYG	AF13	Female
AF13-4-6.0-C	99.86	Achromobacter aegrifaciens	2014-07-01	N	sequence failed	MPYG	AF13	Female
AM18-14-6.0	99.6	Achromobacter aegrifaciens	2013-09-01	N	sequence failed	MPYG	AM18	Male
AM20-21AC-C	99.84	Achromobacter aegrifaciens	2014-07-01	N	sequence failed	AC	AM20	Male
AM30-1-C	99.72	Achromobacter aegrifaciens	2014-07-01	N	sequence failed	MPYG	AM30	Male
AM30-2-C	98.76	Achromobacter aegrifaciens	2014-07-01	N	sequence failed	MPYG	AM30	Male
AF12-8AC	99.76	Achromobacter insuavis	2013-09-01	N	sequence failed	AC	AF12	Female
AF13-3-6.0-C	99.87	Achromobacter insuavis	2014-07-01	N	sequence failed	MPYG	AF13	Female
AF13-6-6.0	99.88	Achromobacter insuavis	2013-09-01	N	sequence failed	MPYG	AF13	Female
AF13-6A-AC	99.76	Achromobacter insuavis	2013-09-01	N	sequence failed	AC	AF13	Female
AF13-8-6.0	99.88	Achromobacter insuavis	2013-09-01	N	sequence failed	MPYG	AF13	Female
AM18-14AC	99.52	Achromobacter insuavis	2013-09-01	N	sequence failed	AC	AM18	Male
AM18-3-6.0	99.76	Achromobacter insuavis	2013-09-01	N	sequence failed	MPYG	AM18	Male
AM20-14AC	99.4	Achromobacter insuavis	2013-09-01	N	sequence failed	AC	AM20	Male
AM20-1-6.0	99.5	Achromobacter insuavis	2013-09-01	N	sequence failed	MPYG	AM20	Male
AM20-6-6.0	99.76	Achromobacter insuavis	2013-09-01	N	sequence failed	MPYG	AM20	Male
AM33-14BH	99.93	Acidaminococcus intestini	2014-01-01	Y	identified	BHI	AM33	Male
AM05-24	99.621	Acidaminococcus intestini	2012-11-01	N	identified	MPYG	AM05	Male
AM05-4	99.712	Acidaminococcus intestini	2012-11-01	N	identified	MPYG	AM05	Male
AM33-8BH	99.86	Acidaminococcus intestini	2013-12-01	N	identified	BHI	AM33	Male
AM33-5AC	99.87	Acidaminococcus intestini	2013-12-01	N	identified	AC	AM33	Male
TF08-4AT	99.87	Acidaminococcus intestini	2014-02-01	N	identified	AT	TF08	Female
TF08-7	99.87	Acidaminococcus intestini	2014-02-01	N	identified	MPYG	TF08	Female
AF08-13	99.91	Acidaminococcus intestini	2013-06-01	N	identified	MPYG	AF08	Female
AM05-11	96.75	Acidaminococcus intestini	2012-11-01	Y	unidentified	MPYG	AM05	Male
AM47-6BH	99.79	Agathobacter rectalis	2014-04-01	Y	identified	BHI	AM47	Male
AM48-7	99.93	Agathobacter rectalis	2014-04-01	Y	identified	MPYG	AM48	Male
AM54-25XD	99.93	Agathobacter rectalis	2014-04-01	Y	identified	XD	AM54	Male
AF12-8	100	Agathobacter rectalis	2013-09-01	Y	identified	MPYG	AF12	Female
AM31-7AC	100	Agathobacter rectalis	2013-12-01	Y	identified	AC	AM31	Male
OF13-6	99.27	Agathobaculum butyriciproducens	2014-06-01	Y	identified	MPYG	OF13	Female
AF10-3	99.51	Agathobaculum butyriciproducens	2013-09-01	Y	identified	MPYG	AF10	Female
AF11-13	99.51	Agathobaculum butyriciproducens	2013-09-01	Y	identified	MPYG	AF11	Female
OF09-3XD	99.56	Agathobaculum butyriciproducens	2014-05-01	Y	identified	XD	OF09	Female
OF09-22XD	99.64	Agathobaculum butyriciproducens	2014-05-01	Y	identified	XD	OF09	Female
OF09-27	99.64	Agathobaculum butyriciproducens	2014-05-01	Y	identified	MPYG	OF09	Female
OM06-6AC	99.64	Agathobaculum butyriciproducens	2013-12-01	Y	identified	AC	OM06	Male
OF10-2	99.71	Agathobaculum butyriciproducens	2014-05-01	Y	identified	MPYG	OF10	Female
AM48-3BH	99.78	Agathobaculum butyriciproducens	2014-04-01	Y	identified	BHI	AM48	Male
AM29-23AC	97.81	Agathobaculum butyriciproducens	2013-12-01	Y	unidentified	AC	AM29	Male
OF08-9	100	Akkermansia muciniphila	2014-05-01	Y	identified	MPYG	OF08	Female
OF03-14BH	99.15	Alistipes finegoldii	2013-12-01	N	sequence failed	BHI	OF03	Female
AF17-14	100	Alistipes indistinctus	2013-11-01	Y	identified	MPYG	AF17	Female
AF17-16	96.35	Alistipes indistinctus	2013-11-01	Y	unidentified	MPYG	AF17	Female
AF48-12	96.41	Alistipes indistinctus	2014-05-01	Y	unidentified	MPYG	AF48	Female
AM16-43	98.92	Alistipes onderdonkii	2013-08-01	Y	identified	MPYG	AM16	Male
AM44-23J	99.62	Alistipes onderdonkii	2014-02-01	N	identified	MPYG	AM44	Male
AF19-32	99.85	Alistipes onderdonkii	2013-12-01	N	identified	MPYG	AF19	Female
AF38-12	99.88	Alistipes onderdonkii	2014-02-01	N	identified	MPYG	AF38	Female
AM43-7	100	Alistipes onderdonkii	2014-01-01	N	identified	MPYG	AM43	Male
AM54-31XD	100	Alistipes onderdonkii	2014-04-01	N	identified	XD	AM54	Male
AM54-5NE	100	Alistipes onderdonkii	2014-04-01	N	identified	NE	AM54	Male
AF02-50	98.237	Alistipes onderdonkii	2012-11-01	N	unidentified	MPYG	AF02	Female
AF02-46-2-R	98.58	Alistipes onderdonkii	2014-07-01	N	unidentified	MPYG	AF02	Female
AF14-51	99.64	Alistipes shahii	2013-11-01	N	identified	MPYG	AF14	Female
AF14-19	99.8	Alistipes shahii	2013-10-01	Y	identified	MPYG	AF14	Female
AF25-30	99.17	Alistipes shahii	2013-12-01	N	identified	MPYG	AF25	Female
AM54-15NE	99.43	Alistipes shahii	2014-04-01	N	identified	NE	AM54	Male
AM11-8	99.66	Alistipes shahii	2013-07-01	N	identified	MPYG	AM11	Male
AM14-9	99.75	Alistipes shahii	2013-08-01	N	identified	MPYG	AM14	Male
TF01-13-1	99.772	Alistipes shahii	2012-11-01	N	identified	MPYG	TF01	Female
AM07-34	99.787	Alistipes shahii	2012-11-01	N	identified	MPYG	AM07	Male
AF02-1	95.961	Alistipes shahii	2012-11-01	N	sequence failed	MPYG	AF02	Female
AF02-18	96.149	Alistipes shahii	2012-11-01	N	sequence failed	MPYG	AF02	Female
TM06-22A	99.25	Allisonella histaminiformans	2013-09-01	Y	identified	MPYG	TM06	Male
AF16-9AC	99.61	Allisonella histaminiformans	2013-10-01	Y	identified	AC	AF16	Female
OF01-3	95.95	Anaerococcus octavius	2013-12-01	Y	unidentified	MPYG	OF01	Female
AM52-5BH	97.59	Anaerococcus tetradius	2014-07-01	N	sequence failed	BHI	AM52	Male
TF08-10AC	98.85	Anaerococcus vaginalis	2014-02-01	N	sequence failed	AC	TF08	Female
OF01-21	91.55	Anaerofilum agile	2013-12-01	N	sequence failed	MPYG	OF01	Female
AM25-6	99.86	Anaerofustis stercorihominis	2013-11-01	Y	identified	MPYG	AM25	Male
AM25-26-1-R	99.57	Anaerofustis stercorihominis	2014-04-01	N	identified	MPYG	AM25	Male
AM25-26-2-R	99.7	Anaerofustis stercorihominis	2014-04-01	N	identified	MPYG	AM25	Male
OM02-4LB	100	Anaerofustis stercorihominis	2013-11-01	N	identified	LB	OM02	Male
AF34-14-C	96.26	Anaerofustis stercorihominis	2014-07-01	N	sequence failed	MPYG	AF34	Female
OM06-20	92.48	Anaerosporobacter mobilis	2013-12-01	N	sequence failed	MPYG	OM06	Male
AM21-16	99.53	Anaerostipes caccae	2013-10-01	Y	identified	MPYG	AM21	Male
AF04-45	100	Anaerostipes caccae	2014-04-01	Y	identified	MPYG	AF04	Female
AF04-45-R	99.72	Anaerostipes caccae	2014-04-01	N	identified	MPYG	AF04	Female
AM36-7	99.06	Anaerostipes hadrus	2013-12-01	Y	identified	MPYG	AM36	Male
AF12-30	99.39	Anaerostipes hadrus	2013-09-01	Y	identified	MPYG	AF12	Female
AM25-27	99.66	Anaerostipes hadrus	2013-11-01	Y	identified	MPYG	AM25	Male
OM02-26	99.8	Anaerostipes hadrus	2013-11-01	Y	identified	MPYG	OM02	Male
TF10-8AT	99.85	Anaerostipes hadrus	2014-02-01	Y	identified	AT	TF10	Female
AM10-38	99.86	Anaerostipes hadrus	2013-07-01	Y	identified	MPYG	AM10	Male
AM23-7LB	99.87	Anaerostipes hadrus	2013-11-01	Y	identified	LB	AM23	Male
AM26-1LB	99.87	Anaerostipes hadrus	2013-11-01	Y	identified	LB	AM26	Male
AM21-21	99.89	Anaerostipes hadrus	2013-10-01	Y	identified	MPYG	AM21	Male
AF45-5BH	99.46	Anaerostipes hadrus	2014-04-01	N	identified	BHI	AF45	Female
AF44-17BH	99.61	Anaerostipes hadrus	2014-07-01	N	identified	BHI	AF44	Female
OF09-3	99.66	Anaerostipes hadrus	2014-05-01	N	identified	MPYG	OF09	Female
CF01-6	99.7	Anaerostipes hadrus	2014-04-01	N	identified	MPYG	CF01	Female
AF35-2AC-C	99.73	Anaerostipes hadrus	2014-07-01	N	identified	AC	AF35	Female
AM45-2BH	99.86	Anaerostipes hadrus	2014-04-01	N	identified	BHI	AM45	Male
TM07-12	99.87	Anaerostipes hadrus	2014-02-01	N	identified	MPYG	TM07	Male
AM56-2ce	100	Anaerostipes hadrus	2014-05-01	N	identified	MPYG	AM56	Male
OM10-2	100	Anaerostipes hadrus	2014-06-01	N	identified	MPYG	OM10	Male
OM08-6AT	98.37	Anaerostipes hadrus	2014-02-01	N	sequence failed	AT	OM08	Male
OF05-1-C	98.4	Anaerostipes rhamnosivorans	2014-07-01	N	unidentified	MPYG	OF05	Female
TF05-12AC	99.93	Anaerotruncus colihominis	2013-08-01	Y	identified	AC	TF05	Female
AF14-19AC-C	100	Anaerotruncus colihominis	2014-07-01	N	identified	AC	AF14	Female
OF03-20BH	100	Anaerotruncus colihominis	2013-12-01	N	identified	BHI	OF03	Female
AF02-27	94.54	Anaerotruncus colihominis	2012-11-01	Y	unidentified	MPYG	AF02	Female
AF14-45	91.62	Anaerovorax odorimutans	2013-10-01	N	sequence failed	MPYG	AF14	Female
AF14-50	91.3	Anaerovorax odorimutans	2013-10-01	N	sequence failed	MPYG	AF14	Female
OF09-34XD-J	91.19	Anaerovorax odorimutans	2014-05-01	N	sequence failed	XD	OF09	Female
AF12-12	99.63	Asaccharobacter celatus	2013-09-01	N	sequence failed	MPYG	AF12	Female
AF12-14	99.6	Asaccharobacter celatus	2013-09-01	N	sequence failed	MPYG	AF12	Female
AM23-16LB	100	Bacillus anthracis	2013-11-01	Y	identified	LB	AM23	Male
AM23-17AC	100	Bacillus anthracis	2013-11-01	Y	identified	AC	AM23	Male
OM02-3AC	100	Bacillus anthracis	2013-11-01	Y	identified	AC	OM02	Male
AF10-32-R	98.99	Bacillus anthracis	2014-04-01	N	identified	MPYG	AF10	Female
AF10-26B	100	Bacillus anthracis	2013-09-01	N	identified	MPYG	AF10	Female
AM12-6B	100	Bacillus anthracis	2013-08-01	N	identified	MPYG	AM12	Male
AF32-10BH	99.8	Bacillus cereus	2014-01-01	Y	identified	BHI	AF32	Female
AF13-11AC	99.93	Bacillus cereus	2013-10-01	Y	identified	AC	AF13	Female
AF31-30AC	100	Bacillus cereus	Jan-2014	Y	identified	AC	AF31	Female
AF38-6-1-R	99.71	Bacillus cereus	2014-04-01	N	identified	MPYG	AF38	Female
AF13-15-H	99.84	Bacillus cereus	2013-10-01	N	identified	MPYG	AF13	Female
AM18-18-R	99.84	Bacillus cereus	2014-04-01	N	identified	MPYG	AM18	Male
AF11-3-H	99.85	Bacillus cereus	2013-10-01	N	identified	MPYG	AF11	Female
AF11-7-H	99.86	Bacillus cereus	2013-10-01	N	identified	MPYG	AF11	Female
AF13-11-H	99.86	Bacillus cereus	2013-10-01	N	identified	MPYG	AF13	Female
AF49-2	99.86	Bacillus cereus	2014-06-01	N	identified	MPYG	AF49	Female
AF49-3	99.86	Bacillus cereus	2014-06-01	N	identified	MPYG	AF49	Female
OF11-12	99.86	Bacillus cereus	2014-06-01	N	identified	MPYG	OF11	Female
OF11-2	99.86	Bacillus cereus	2014-06-01	N	identified	MPYG	OF11	Female
OM07-1AT	99.87	Bacillus cereus	2014-02-01	N	identified	AT	OM07	Male
AF12-45	99.88	Bacillus cereus	2013-09-01	N	identified	MPYG	AF12	Female
AM20-46	99.88	Bacillus cereus	2013-09-01	N	identified	MPYG	AM20	Male
AM13-5	99.89	Bacillus cereus	2013-08-01	N	identified	MPYG	AM13	Male
AF22-21-R	100	Bacillus cereus	2014-04-01	N	identified	MPYG	AF22	Female
AM31-17	100	Bacillus cereus	2013-12-01	N	identified	MPYG	AM31	Male
AM32-19AC	100	Bacillus cereus	2013-12-01	N	identified	AC	AM32	Male
AM35-18	100	Bacillus cereus	2013-12-01	N	identified	MPYG	AM35	Male
AM35-19	100	Bacillus cereus	2013-12-01	N	identified	MPYG	AM35	Male
AM35-20	100	Bacillus cereus	2013-12-01	N	identified	MPYG	AM35	Male
AM38-7AC	100	Bacillus cereus	2014-01-01	N	identified	AC	AM38	Male
AM44-22	100	Bacillus cereus	2014-02-01	N	identified	MPYG	AM44	Male
AM48-22BH	100	Bacillus cereus	2014-04-01	N	identified	BHI	AM48	Male
CF01-16	100	Bacillus cereus	2014-04-01	N	identified	MPYG	CF01	Female
OF05-4	100	Bacillus cereus	2014-01-01	N	identified	MPYG	OF05	Female
OF11-16	100	Bacillus cereus	2014-06-01	N	identified	MPYG	OF11	Female
AM23-6AC	85.47	Bacillus cereus	2013-11-01	Y	unidentified	AC	AM23	Male
AF24-19	99.8	Bacillus coagulans	2013-12-01	Y	identified	MPYG	AF24	Female
AF24-21	99.93	Bacillus coagulans	2013-12-01	Y	identified	MPYG	AF24	Female
AM20-3AC	98.91	Bacillus coagulans	2013-09-01	N	identified	AC	AM20	Male
AF24-21-2-R	99.65	Bacillus coagulans	2014-04-01	N	identified	MPYG	AF24	Female
AF24-21-R	99.85	Bacillus coagulans	2014-04-01	N	identified	MPYG	AF24	Female
AF25-20	99.86	Bacillus coagulans	2013-12-01	N	identified	MPYG	AF25	Female
AF24-21-3-R	99.87	Bacillus coagulans	2014-04-01	N	identified	MPYG	AF24	Female
AF39-10	99.8	Bacillus licheniformis	2014-02-01	Y	identified	MPYG	AF39	Female
AF13-18-H	99.42	Bacillus licheniformis	2013-10-01	N	identified	MPYG	AF13	Female
AF13-14-H	99.53	Bacillus licheniformis	2013-10-01	N	identified	MPYG	AF13	Female
AM16-29	99.88	Bacillus pseudomycoides	2013-09-01	N	identified	MPYG	AM16	Male
OM09-18	99.39	Bacillus pseudomycoides	2014-06-01	Y	identified	MPYG	OM09	Male
AM21-38	99.85	Bacillus pseudomycoides	2013-10-01	N	identified	MPYG	AM21	Male
AM11-23	99.87	Bacillus pseudomycoides	2013-08-01	N	identified	MPYG	AM11	Male
AM12-57B	99.87	Bacillus sonorensis	2013-08-01	Y	identified	MPYG	AM12	Male
TF06-62	100	Bacillus sonorensis	2013-07-01	N	identified	MPYG	TF06	Female
AM35-15	100	Bacillus thuringiensis	2013-12-01	N	sequence failed	MPYG	AM35	Male
AM35-21	99.85	Bacillus thuringiensis	2013-12-01	N	sequence failed	MPYG	AM35	Male
CF01-13	100	Bacillus thuringiensis	2014-04-01	N	sequence failed	MPYG	CF01	Female
TM05-18	100	Bacillus thuringiensis	2013-08-01	N	sequence failed	MPYG	TM05	Male
AF13-49A	100	Bacillus toyonensis	2013-09-01	N	sequence failed	MPYG	AF13	Female
AM20-62	100	Bacillus toyonensis	2013-09-01	N	sequence failed	MPYG	AM20	Male
AM38-17BH	100	Bacillus toyonensis	2014-01-01	N	sequence failed	BHI	AM38	Male
AM38-18BH	100	Bacillus toyonensis	2014-01-01	N	sequence failed	BHI	AM38	Male
AM59-28XD	99.87	Bacillus toyonensis	2014-06-01	N	sequence failed	XD	AM59	Male
OM04-20	100	Bacillus wiedmannii	2013-12-01	Y	identified	MPYG	OM04	Male
AF31-29AC	99.66	Bacteroides caccae	2014-01-01	Y	identified	AC	AF31	Female
AM16-49B	99.73	Bacteroides caccae	2013-09-01	Y	identified	MPYG	AM16	Male
AM26-6LB	99.73	Bacteroides caccae	2013-11-01	Y	identified	LB	AM26	Male
OM05-21BH	99.73	Bacteroides caccae	2013-12-01	Y	identified	BHI	OM05	Male
AF46-5GN	99.79	Bacteroides caccae	2014-04-01	Y	identified	GN	AF46	Female
AM44-18	99.79	Bacteroides caccae	2014-02-01	Y	identified	MPYG	AM44	Male
AM54-1GN	99.79	Bacteroides caccae	2014-04-01	Y	identified	GN	AM54	Male
AF24-29LB	99.8	Bacteroides caccae	2013-12-01	Y	identified	LB	AF24	Female
AM22-13LB	99.8	Bacteroides caccae	2013-11-01	Y	identified	LB	AM22	Male
AM31-16AC	99.8	Bacteroides caccae	2013-12-01	Y	identified	AC	AM31	Male
OF02-6LB	99.8	Bacteroides caccae	2013-12-01	Y	identified	LB	OF02	Female
OF02-8	99.8	Bacteroides caccae	2013-12-01	Y	identified	MPYG	OF02	Female
AM54-3GN	98.97	Bacteroides caccae	2014-04-01	N	identified	GN	AM54	Male
AM46-4	99.28	Bacteroides caccae	2014-04-01	N	identified	MPYG	AM46	Male
OF02-11-C	99.42	Bacteroides caccae	2014-07-01	N	identified	MPYG	OF02	Female
TM06-53	99.53	Bacteroides caccae	2013-07-01	N	identified	MPYG	TM06	Male
AF44-4	99.6	Bacteroides caccae	2014-07-01	N	identified	MPYG	AF44	Female
AF44-5BH	99.61	Bacteroides caccae	2014-07-01	N	identified	BHI	AF44	Female
AF48-3	99.63	Bacteroides caccae	2014-05-01	N	identified	MPYG	AF48	Female
AF48-13	99.64	Bacteroides caccae	2014-05-01	N	identified	MPYG	AF48	Female
TF02-27	99.667	Bacteroides caccae	2012-11-01	N	identified	MPYG	TF02	Female
AM02-W-11	99.678	Bacteroides caccae	2012-11-01	N	identified	MPYG	AM02	Male
AF39-11AC	98.85	Bacteroides cellulosilyticus	2014-02-01	Y	identified	AC	AF39	Female
AM27-17	98.85	Bacteroides cellulosilyticus	2013-12-01	Y	identified	MPYG	AM27	Male
AF22-8	98.96	Bacteroides cellulosilyticus	2013-12-01	Y	identified	MPYG	AF22	Female
AF17-25	99.8	Bacteroides cellulosilyticus	2013-11-01	Y	identified	MPYG	AF17	Female
AF29-17	99.86	Bacteroides cellulosilyticus	2013-12-01	Y	identified	MPYG	AF29	Female
AF22-3AC	99.93	Bacteroides cellulosilyticus	2013-12-01	Y	identified	AC	AF22	Female
AM54-11NE	98.8	Bacteroides cellulosilyticus	2014-04-01	N	identified	NE	AM54	Male
OM05-4BH	98.8	Bacteroides cellulosilyticus	2013-12-01	N	identified	BHI	OM05	Male
OM05-19BH	98.82	Bacteroides cellulosilyticus	2013-12-01	N	identified	BHI	OM05	Male
AF22-7	98.85	Bacteroides cellulosilyticus	2013-12-01	N	identified	MPYG	AF22	Female
OF05-20	98.85	Bacteroides cellulosilyticus	2014-01-01	N	identified	MPYG	OF05	Female
OM05-17BH	98.91	Bacteroides cellulosilyticus	2013-12-01	N	identified	BHI	OM05	Male
AM43-6BH	99	Bacteroides cellulosilyticus	2014-01-01	N	identified	BHI	AM43	Male
AM02-W-17	99.749	Bacteroides cellulosilyticus	2012-11-01	N	identified	MPYG	AM02	Male
OM05-34BH-C	99.84	Bacteroides cellulosilyticus	2014-07-01	N	identified	BHI	OM05	Male
AF29-10-C	99.86	Bacteroides cellulosilyticus	2014-07-01	N	identified	MPYG	AF29	Female
AF09-26	99.879	Bacteroides cellulosilyticus	2013-06-01	N	identified	MPYG	AF09	Female
OM05-12	93.72	Bacteroides cellulosilyticus	2013-12-01	Y	unidentified	MPYG	OM05	Male
AF16-49	93.79	Bacteroides cellulosilyticus	2013-10-01	Y	unidentified	MPYG	AF16	Female
AF14-32	97.97	Bacteroides cellulosilyticus	2013-10-01	Y	unidentified	MPYG	AF14	Female
AM43-4	97.97	Bacteroides cellulosilyticus	2014-01-01	Y	unidentified	MPYG	AM43	Male
OM05-4	91.63	Bacteroides cellulosilyticus	2013-12-01	N	unidentified	MPYG	OM05	Male
AM54-23NE	98.67	Bacteroides cellulosilyticus	2014-04-01	N	unidentified	NE	AM54	Male
AM54-5GN	98.67	Bacteroides cellulosilyticus	2014-04-01	N	unidentified	GN	AM54	Male
AF19-1AC	99.73	Bacteroides clarus	2013-12-01	Y	identified	AC	AF19	Female
AF14-27	99.8	Bacteroides clarus	2013-10-01	Y	identified	MPYG	AF14	Female
AF14-44	99.8	Bacteroides clarus	2013-10-01	Y	identified	MPYG	AF14	Female
AM07-10	99.589	Bacteroides clarus	2012-11-01	N	identified	MPYG	AM07	Male
AF14-10LB	100	Bacteroides clarus	2013-10-01	N	identified	LB	AF14	Female
AF14-8LB	100	Bacteroides clarus	2013-10-01	N	identified	LB	AF14	Female
AM10-21B	97.24	Bacteroides clarus	2013-07-01	Y	unidentified	MPYG	AM10	Male
OM08-17BH	97.24	Bacteroides clarus	2014-02-01	Y	unidentified	BHI	OM08	Male
AM10-30	97.57	Bacteroides clarus	2013-07-01	N	unidentified	MPYG	AM10	Male
OM08-18BH	97.59	Bacteroides clarus	2014-02-01	N	unidentified	BHI	OM08	Male
AM10-22	97.88	Bacteroides clarus	2013-07-01	N	unidentified	MPYG	AM10	Male
OM08-32-C	98.33	Bacteroides clarus	2014-07-01	N	unidentified	MPYG	OM08	Male
AF24-2	99.46	Bacteroides coprocola	2013-12-01	Y	identified	MPYG	AF24	Female
AM53-17	99.12	Bacteroides coprocola	2014-07-01	N	identified	MPYG	AM53	Male
AM49-5BH	99.22	Bacteroides coprocola	2014-04-01	N	identified	BHI	AM49	Male
AM53-7	99.26	Bacteroides coprocola	2014-07-01	N	identified	MPYG	AM53	Male
AF37-15	99.37	Bacteroides coprocola	2014-02-01	N	identified	MPYG	AF37	Female
TF11-2	99.37	Bacteroides coprocola	2014-02-01	N	identified	MPYG	TF11	Female
AM37-4	99.43	Bacteroides coprocola	2013-12-01	N	identified	MPYG	AM37	Male
AM49-3BH	99.47	Bacteroides coprocola	2014-04-01	N	identified	BHI	AM49	Male
TF12-14	99.49	Bacteroides coprocola	2014-02-01	N	identified	MPYG	TF12	Female
AF31-4	99.51	Bacteroides coprocola	2014-01-01	N	identified	MPYG	AF31	Female
AM37-4-C	99.57	Bacteroides coprocola	2014-07-01	N	identified	MPYG	AM37	Male
AF37-12AC	99.6	Bacteroides coprocola	2014-02-01	N	identified	AC	AF37	Female
OM04-18	99.6	Bacteroides coprocola	2013-12-01	N	identified	MPYG	OM04	Male
OM07-2	99.6	Bacteroides coprocola	2014-02-01	N	identified	MPYG	OM07	Male
AF24-11AC	99.61	Bacteroides coprocola	2013-12-01	N	identified	AC	AF24	Female
AF37-19	99.61	Bacteroides coprocola	2014-02-01	N	identified	MPYG	AF37	Female
AF37-19AC-C	99.62	Bacteroides coprocola	2014-07-01	N	identified	AC	AF37	Female
AF37-9AC	99.62	Bacteroides coprocola	2014-02-01	N	identified	AC	AF37	Female
AM11-22	99.67	Bacteroides coprocola	2013-07-01	N	identified	MPYG	AM11	Male
OM04-21	99.72	Bacteroides coprocola	2013-12-01	N	identified	MPYG	OM04	Male
AF02-26	99.725	Bacteroides coprocola	2012-11-01	N	identified	MPYG	AF02	Female
AF41-2	99.74	Bacteroides coprocola	2014-04-01	N	identified	MPYG	AF41	Female
AF41-5	99.75	Bacteroides coprocola	2014-04-01	N	identified	MPYG	AF41	Female
AM11-29	99.78	Bacteroides coprocola	2013-07-01	N	identified	MPYG	AM11	Male
AM11-53	99.78	Bacteroides coprocola	2013-07-01	N	identified	MPYG	AM11	Male
AM11-55	99.78	Bacteroides coprocola	2013-07-01	N	identified	MPYG	AM11	Male
AM11-42	99.79	Bacteroides coprocola	2013-07-01	N	identified	MPYG	AM11	Male
AF21-28	99.86	Bacteroides coprocola	2013-12-01	N	identified	MPYG	AF21	Female
AM31-13	99.86	Bacteroides coprocola	2013-12-01	N	identified	MPYG	AM31	Male
AF21-2	99.87	Bacteroides coprocola	2013-12-01	N	identified	MPYG	AF21	Female
AF21-29	99.87	Bacteroides coprocola	2013-12-01	N	identified	MPYG	AF21	Female
AM31-2	99.87	Bacteroides coprocola	2013-12-01	N	identified	MPYG	AM31	Male
OM06-13BH	99.87	Bacteroides coprocola	2013-12-01	N	identified	BHI	OM06	Male
AF46-6NS	100	Bacteroides coprocola	2014-04-01	N	identified	NS	AF46	Female
AM42-38	100	Bacteroides coprophilus	2014-01-01	Y	identified	MPYG	AM42	Male
TF10-11	99.87	Bacteroides coprophilus	2014-02-01	N	identified	MPYG	TF10	Female
TF10-13	99.87	Bacteroides coprophilus	2014-02-01	N	identified	MPYG	TF10	Female
AF14-1AC	99.93	Bacteroides dorei	2013-10-01	Y	identified	AC	AF14	Female
AM18-9	99.93	Bacteroides dorei	2013-09-01	Y	identified	MPYG	AM18	Male
AF15-23LB	100	Bacteroides dorei	2013-11-01	Y	identified	LB	AF15	Female
AF17-1	100	Bacteroides dorei	2013-11-01	Y	identified	MPYG	AF17	Female
AF25-18	100	Bacteroides dorei	2013-12-01	Y	identified	MPYG	AF25	Female
AF27-18BH	100	Bacteroides dorei	2013-12-01	Y	identified	BHI	AF27	Female
AF39-10AT	100	Bacteroides dorei	2014-02-01	Y	identified	AT	AF39	Female
AM23-18	100	Bacteroides dorei	2013-11-01	Y	identified	MPYG	AM23	Male
AM28-6	100	Bacteroides dorei	2013-12-01	Y	identified	MPYG	AM28	Male
OF04-10BH	100	Bacteroides dorei	2013-12-01	Y	identified	BHI	OF04	Female
OM02-4	100	Bacteroides dorei	2013-11-01	Y	identified	MPYG	OM02	Male
TF05-10AC	100	Bacteroides dorei	2013-08-01	Y	identified	AC	TF05	Female
TM05-24	100	Bacteroides dorei	2013-08-01	Y	identified	MPYG	TM05	Male
OM02-3LB-C	99.46	Bacteroides dorei	2014-07-01	N	identified	LB	OM02	Male
AM01-7-3	99.697	Bacteroides dorei	2012-11-01	N	identified	MPYG	AM01	Male
OF10-12XD	99.82	Bacteroides dorei	2014-05-01	N	identified	XD	OF10	Female
AF25-37AC	99.86	Bacteroides dorei	2013-12-01	N	identified	AC	AF25	Female
AF25-40AC	99.86	Bacteroides dorei	2013-12-01	N	identified	AC	AF25	Female
AF25-5	99.87	Bacteroides dorei	2013-12-01	N	identified	MPYG	AF25	Female
TF05-13AC	99.88	Bacteroides dorei	2013-08-01	N	identified	AC	TF05	Female
TF05-18AC	99.88	Bacteroides dorei	2013-08-01	N	identified	AC	TF05	Female
AF17-12AC	100	Bacteroides dorei	2013-11-01	N	identified	AC	AF17	Female
AF25-20LB	100	Bacteroides dorei	2013-12-01	N	identified	LB	AF25	Female
AF25-26LB	100	Bacteroides dorei	2013-12-01	N	identified	LB	AF25	Female
AF25-28LB	100	Bacteroides dorei	2013-12-01	N	identified	LB	AF25	Female
AF25-5AC	100	Bacteroides dorei	2013-12-01	N	identified	AC	AF25	Female
AF27-8BH	100	Bacteroides dorei	2013-12-01	N	identified	BHI	AF27	Female
AF39-12AC	100	Bacteroides dorei	2014-02-01	N	identified	AC	AF39	Female
AF39-12AT	100	Bacteroides dorei	2014-02-01	N	identified	AT	AF39	Female
AF39-7	100	Bacteroides dorei	2014-02-01	N	identified	MPYG	AF39	Female
AM07-37	100	Bacteroides dorei	2012-11-01	N	identified	MPYG	AM07	Male
AM07-43	100	Bacteroides dorei	2012-11-01	N	identified	MPYG	AM07	Male
AM07-5	100	Bacteroides dorei	2012-11-01	N	identified	MPYG	AM07	Male
AM50-2	100	Bacteroides dorei	2014-04-01	N	identified	MPYG	AM50	Male
AM50-6BH	100	Bacteroides dorei	2014-04-01	N	identified	BHI	AM50	Male
AM51-10BH	100	Bacteroides dorei	2014-04-01	N	identified	BHI	AM51	Male
OF04-13	100	Bacteroides dorei	2013-12-01	N	identified	MPYG	OF04	Female
OF12-1	100	Bacteroides dorei	2014-06-01	N	identified	MPYG	OF12	Female
OF12-3	100	Bacteroides dorei	2014-06-01	N	identified	MPYG	OF12	Female
OM02-3LB	100	Bacteroides dorei	2013-11-01	N	identified	LB	OM02	Male
TF05-14AC	100	Bacteroides dorei	2013-08-01	N	identified	AC	TF05	Female
TF05-3AC	100	Bacteroides dorei	2013-08-01	N	identified	AC	TF05	Female
TF05-7	100	Bacteroides dorei	2013-08-01	N	identified	MPYG	TF05	Female
AF18-1	99.66	Bacteroides eggerthii	2013-12-01	Y	identified	MPYG	AF18	Female
AF18-39LB	99.66	Bacteroides eggerthii	2013-12-01	Y	identified	LB	AF18	Female
AM18-17	99.66	Bacteroides eggerthii	2013-09-01	Y	identified	MPYG	AM18	Male
AM26-26AC	99.66	Bacteroides eggerthii	2013-12-01	Y	identified	AC	AM26	Male
AF33-15AC	99.8	Bacteroides eggerthii	2014-01-01	Y	identified	AC	AF33	Female
AM10-54	99.8	Bacteroides eggerthii	2013-07-01	Y	identified	MPYG	AM10	Male
AM38-13	99.8	Bacteroides eggerthii	2014-01-01	Y	identified	MPYG	AM38	Male
AM42-16	99.8	Bacteroides eggerthii	2014-01-01	Y	identified	MPYG	AM42	Male
AM14-12	99.87	Bacteroides eggerthii	2013-08-01	Y	identified	MPYG	AM14	Male
AF18-51	99.07	Bacteroides eggerthii	2013-12-01	N	identified	MPYG	AF18	Female
AF18-30	99.25	Bacteroides eggerthii	2013-12-01	N	identified	MPYG	AF18	Female
AF18-4	99.35	Bacteroides eggerthii	2013-12-01	N	identified	MPYG	AF18	Female
AM41-36BH	99.35	Bacteroides eggerthii	2014-01-01	N	identified	BHI	AM41	Male
AF18-43	99.36	Bacteroides eggerthii	2013-12-01	N	identified	MPYG	AF18	Female
AF18-9	99.36	Bacteroides eggerthii	2013-12-01	N	identified	MPYG	AF18	Female
AF18-39	99.37	Bacteroides eggerthii	2013-12-01	N	identified	MPYG	AF18	Female
AM26-27LB	99.37	Bacteroides eggerthii	2013-12-01	N	identified	LB	AM26	Male
AM40-35-C	99.37	Bacteroides eggerthii	2014-07-01	N	identified	MPYG	AM40	Male
AM41-35BH	99.37	Bacteroides eggerthii	2014-01-01	N	identified	BHI	AM41	Male
AF33-9BH	99.44	Bacteroides eggerthii	2014-01-01	N	identified	BHI	AF33	Female
AM10-9	99.54	Bacteroides eggerthii	2013-07-01	N	identified	MPYG	AM10	Male
OF07-6	99.58	Bacteroides eggerthii	2014-05-01	N	identified	MPYG	OF07	Female
AM14-14	99.62	Bacteroides eggerthii	2013-08-01	N	identified	MPYG	AM14	Male
AM40-36BH-C	99.62	Bacteroides eggerthii	2014-07-01	N	identified	BHI	AM40	Male
OF06-6	99.62	Bacteroides eggerthii	2014-05-01	N	identified	MPYG	OF06	Female
AM52-12BH	99.7	Bacteroides eggerthii	2014-07-01	N	identified	BHI	AM52	Male
AM52-15BH	99.72	Bacteroides eggerthii	2014-07-01	N	identified	BHI	AM52	Male
AM52-2BH	99.72	Bacteroides eggerthii	2014-07-01	N	identified	BHI	AM52	Male
AM38-8BH-C	99.73	Bacteroides eggerthii	2014-07-01	N	identified	BHI	AM38	Male
AM52-11BH	99.73	Bacteroides eggerthii	2014-07-01	N	identified	BHI	AM52	Male
AM10-55	99.78	Bacteroides eggerthii	2013-07-01	N	identified	MPYG	AM10	Male
AM10-39	99.79	Bacteroides eggerthii	2013-07-01	N	identified	MPYG	AM10	Male
AM10-44	99.79	Bacteroides eggerthii	2013-07-01	N	identified	MPYG	AM10	Male
AM10-50	99.79	Bacteroides eggerthii	2013-07-01	N	identified	MPYG	AM10	Male
AM10-51	99.79	Bacteroides eggerthii	2013-07-01	N	identified	MPYG	AM10	Male
AF01-J-20	100	Bacteroides eggerthii	2012-11-01	N	identified	MPYG	AF01	Female
OM02-29	99.33	Bacteroides faecis	2013-11-01	Y	identified	MPYG	OM02	Male
AF17-5AC	99.93	Bacteroides faecis	2013-11-01	Y	identified	AC	AF17	Female
OF02-1LB	100	Bacteroides faecis	2013-12-01	N	identified	LB	OF02	Female
TF01-15	97.81	Bacteroides faecis	2012-11-01	N	sequence failed	MPYG	TF01	Female
AF04-28	98.25	Bacteroides finegoldii	2012-11-01	Y	unidentified	MPYG	AF04	Female
AF44-6	97.44	Bacteroides finegoldii	2014-07-01	N	unidentified	MPYG	AF44	Female
AF14-14AC	98.72	Bacteroides fragilis	2013-10-01	Y	identified	AC	AF14	Female
AF14-26	98.72	Bacteroides fragilis	2013-10-01	Y	identified	MPYG	AF14	Female
AM18-6	98.72	Bacteroides fragilis	2013-09-01	Y	identified	MPYG	AM18	Male
TF09-1	99.53	Bacteroides fragilis	2014-02-01	Y	identified	MPYG	TF09	Female
AM16-16A	99.61	Bacteroides fragilis	2013-09-01	Y	identified	MPYG	AM16	Male
AF32-10	99.66	Bacteroides fragilis	2014-01-01	Y	identified	MPYG	AF32	Female
AM13-18	99.66	Bacteroides fragilis	2013-08-01	Y	identified	MPYG	AM13	Male
AM15-16	99.66	Bacteroides fragilis	2013-09-01	Y	identified	MPYG	AM15	Male
AM31-13AC	99.66	Bacteroides fragilis	2013-12-01	Y	identified	AC	AM31	Male
AM47-7	99.66	Bacteroides fragilis	2014-04-01	Y	identified	MPYG	AM47	Male
OF05-11AC	99.66	Bacteroides fragilis	2014-01-01	Y	identified	AC	OF05	Female
OF05-13AC	99.66	Bacteroides fragilis	2014-01-01	Y	identified	AC	OF05	Female
TM08-15	99.66	Bacteroides fragilis	2014-02-01	Y	identified	MPYG	TM08	Male
AF27-10	99.73	Bacteroides fragilis	2013-12-01	Y	identified	MPYG	AF27	Female
TF05-31	99.73	Bacteroides fragilis	2013-08-01	Y	identified	MPYG	TF05	Female
AF15-10LB	99.8	Bacteroides fragilis	2013-11-01	Y	identified	LB	AF15	Female
AF33-30	99.86	Bacteroides fragilis	2014-01-01	Y	identified	MPYG	AF33	Female
AF46-2GN	99.86	Bacteroides fragilis	2014-04-01	Y	identified	GN	AF46	Female
CF01-8	99.86	Bacteroides fragilis	2014-04-01	Y	identified	MPYG	CF01	Female
AM40-4AC	99.87	Bacteroides fragilis	2014-01-01	Y	identified	AC	AM40	Male
OM02-11	99.87	Bacteroides fragilis	2013-11-01	Y	identified	MPYG	OM02	Male
AF26-6	99.93	Bacteroides fragilis	2013-12-01	Y	identified	MPYG	AF26	Female
AM26-13LB	99.93	Bacteroides fragilis	2013-11-01	Y	identified	LB	AM26	Male
OM06-1	99.93	Bacteroides fragilis	2013-12-01	Y	identified	MPYG	OM06	Male
OM06-30AC	99.93	Bacteroides fragilis	2013-12-01	Y	identified	AC	OM06	Male
AM04-Z-19	98.748	Bacteroides fragilis	2012-11-01	N	identified	MPYG	AM04	Male
AF14-10AC	98.8	Bacteroides fragilis	2013-10-01	N	identified	AC	AF14	Female
AM03-X-23	98.833	Bacteroides fragilis	2012-11-01	N	identified	MPYG	AM03	Male
AF48-15	98.87	Bacteroides fragilis	2014-05-01	N	identified	MPYG	AF48	Female
AM05-16	98.889	Bacteroides fragilis	2012-11-01	N	identified	MPYG	AM05	Male
AF09-23	99.23	Bacteroides fragilis	2013-06-01	N	identified	MPYG	AF09	Female
AF01-J-12	99.473	Bacteroides fragilis	2012-11-01	N	identified	MPYG	AF01	Female
AF33-7AC	99.48	Bacteroides fragilis	2014-01-01	N	identified	AC	AF33	Female
AM04-Z-4	99.565	Bacteroides fragilis	2012-11-01	N	identified	MPYG	AM04	Male
AF33-3AC	99.59	Bacteroides fragilis	2014-01-01	N	identified	AC	AF33	Female
AM40-6BH	99.59	Bacteroides fragilis	2014-01-01	N	identified	BHI	AM40	Male
AM40-6AC	99.62	Bacteroides fragilis	2014-01-01	N	identified	AC	AM40	Male
TM08-4	99.62	Bacteroides fragilis	2014-02-01	N	identified	MPYG	TM08	Male
OM02-1AC	99.63	Bacteroides fragilis	2013-11-01	N	identified	AC	OM02	Male
OF05-8AC	99.72	Bacteroides fragilis	2014-01-01	N	identified	AC	OF05	Female
TM08-7	99.72	Bacteroides fragilis	2014-02-01	N	identified	MPYG	TM08	Male
AF33-6AC	99.73	Bacteroides fragilis	2014-01-01	N	identified	AC	AF33	Female
AM40-7	99.73	Bacteroides fragilis	2014-01-01	N	identified	MPYG	AM40	Male
OF05-8	99.73	Bacteroides fragilis	2014-01-01	N	identified	MPYG	OF05	Female
TF09-15	99.73	Bacteroides fragilis	2014-02-01	N	identified	MPYG	TF09	Female
TF09-5AC	99.73	Bacteroides fragilis	2014-02-01	N	identified	AC	TF09	Female
TM08-5	99.73	Bacteroides fragilis	2014-02-01	N	identified	MPYG	TM08	Male
TF09-11	99.74	Bacteroides fragilis	2014-02-01	N	identified	MPYG	TF09	Female
TF09-13	99.74	Bacteroides fragilis	2014-02-01	N	identified	MPYG	TF09	Female
TF09-13AC	99.74	Bacteroides fragilis	2014-02-01	N	identified	AC	TF09	Female
TF09-3AC	99.74	Bacteroides fragilis	2014-02-01	N	identified	AC	TF09	Female
TF09-6AC	99.74	Bacteroides fragilis	2014-02-01	N	identified	AC	TF09	Female
TF09-7AC	99.74	Bacteroides fragilis	2014-02-01	N	identified	AC	TF09	Female
TF09-9AC	99.74	Bacteroides fragilis	2014-02-01	N	identified	AC	TF09	Female
TM08-6	99.74	Bacteroides fragilis	2014-02-01	N	identified	MPYG	TM08	Male
AM19-27	99.75	Bacteroides fragilis	2013-09-01	N	identified	MPYG	AM19	Male
AM15-5	99.76	Bacteroides fragilis	2013-08-01	N	identified	MPYG	AM15	Male
AM19-5	99.76	Bacteroides fragilis	2013-09-01	N	identified	MPYG	AM19	Male
TF05-7AC	99.76	Bacteroides fragilis	2013-08-01	N	identified	AC	TF05	Female
AM15-17	99.78	Bacteroides fragilis	2013-08-01	N	identified	MPYG	AM15	Male
AF33-9	99.8	Bacteroides fragilis	2014-01-01	N	identified	MPYG	AF33	Female
AF33-14AC	99.85	Bacteroides fragilis	2014-01-01	N	identified	AC	AF33	Female
AF33-19-C	99.86	Bacteroides fragilis	2014-07-01	N	identified	MPYG	AF33	Female
OF05-14AC	99.86	Bacteroides fragilis	2014-01-01	N	identified	AC	OF05	Female
OF05-15AC	99.86	Bacteroides fragilis	2014-01-01	N	identified	AC	OF05	Female
OF05-18AC	99.86	Bacteroides fragilis	2014-01-01	N	identified	AC	OF05	Female
OF05-19BH	99.86	Bacteroides fragilis	2014-01-01	N	identified	BHI	OF05	Female
OF05-21	99.86	Bacteroides fragilis	2014-01-01	N	identified	MPYG	OF05	Female
OF05-7BH	99.86	Bacteroides fragilis	2014-01-01	N	identified	BHI	OF05	Female
OF05-8BH	99.86	Bacteroides fragilis	2014-01-01	N	identified	BHI	OF05	Female
OM06-32AC	99.86	Bacteroides fragilis	2013-12-01	N	identified	AC	OM06	Male
AF27-6	99.87	Bacteroides fragilis	2013-12-01	N	identified	MPYG	AF27	Female
AF33-11AC-C	99.87	Bacteroides fragilis	2014-07-01	N	identified	AC	AF33	Female
AF33-17-C	99.87	Bacteroides fragilis	2014-07-01	N	identified	MPYG	AF33	Female
AF33-1BH-C	99.87	Bacteroides fragilis	2014-07-01	N	identified	BHI	AF33	Female
AF33-2AC-C	99.87	Bacteroides fragilis	2014-07-01	N	identified	AC	AF33	Female
AF33-2BH-C	99.87	Bacteroides fragilis	2014-07-01	N	identified	BHI	AF33	Female
AF33-4AC-C	99.87	Bacteroides fragilis	2014-07-01	N	identified	AC	AF33	Female
AM47-1MH	99.87	Bacteroides fragilis	2014-04-01	N	identified	MH	AM47	Male
OF05-17AC-C	99.87	Bacteroides fragilis	2014-07-01	N	identified	AC	OF05	Female
OF05-3BH	99.87	Bacteroides fragilis	2014-01-01	N	identified	BHI	OF05	Female
OF05-4BH	99.87	Bacteroides fragilis	2014-01-01	N	identified	BHI	OF05	Female
OF05-7AC	99.87	Bacteroides fragilis	2014-01-01	N	identified	AC	OF05	Female
OF05-9BH	99.87	Bacteroides fragilis	2014-01-01	N	identified	BHI	OF05	Female
OF06-2	99.87	Bacteroides fragilis	2014-05-01	N	identified	MPYG	OF06	Female
AF33-16AC-C	99.88	Bacteroides fragilis	2014-07-01	N	identified	AC	AF33	Female
AM19-21	99.88	Bacteroides fragilis	2013-09-01	N	identified	MPYG	AM19	Male
AM19-7B	99.88	Bacteroides fragilis	2013-09-01	N	identified	MPYG	AM19	Male
AM13-46	99.89	Bacteroides fragilis	2013-08-01	N	identified	MPYG	AM13	Male
AF46-8NS	100	Bacteroides fragilis	2014-04-01	N	identified	NS	AF46	Female
AM57-14	100	Bacteroides fragilis	2014-05-01	N	identified	MPYG	AM57	Male
OF13-8	100	Bacteroides fragilis	2014-06-01	N	identified	MPYG	OF13	Female
OM06-17AC	100	Bacteroides fragilis	2013-12-01	N	identified	AC	OM06	Male
OM06-37AC	100	Bacteroides fragilis	2013-12-01	N	identified	AC	OM06	Male
OM06-7AC	100	Bacteroides fragilis	2013-12-01	N	identified	AC	OM06	Male
OM06-9AC	100	Bacteroides fragilis	2013-12-01	N	identified	AC	OM06	Male
OF03-7	98.62	Bacteroides fragilis	2013-12-01	Y	unidentified	MPYG	OF03	Female
AM17-19	98.66	Bacteroides fragilis	2013-09-01	Y	unidentified	MPYG	AM17	Male
OF01-1	98.66	Bacteroides fragilis	2013-12-01	Y	unidentified	MPYG	OF01	Female
OM04-9BH	98.66	Bacteroides fragilis	2013-12-01	Y	unidentified	BHI	OM04	Male
OM05-11	98.69	Bacteroides fragilis	2013-12-01	Y	unidentified	MPYG	OM05	Male
TM08-1	96.7	Bacteroides fragilis	2014-02-01	N	unidentified	MPYG	TM08	Male
OF01-5LB	98.26	Bacteroides fragilis	2013-12-01	N	unidentified	LB	OF01	Female
OF01-13	98.33	Bacteroides fragilis	2013-12-01	N	unidentified	MPYG	OF01	Female
AM18-11AC	98.42	Bacteroides fragilis	2013-09-01	N	unidentified	AC	AM18	Male
OF01-24AC-C	98.5	Bacteroides fragilis	2014-07-01	N	unidentified	AC	OF01	Female
OF01-1J-1	98.53	Bacteroides fragilis	2014-04-01	N	unidentified	MPYG	OF01	Female
OF01-1J-2	98.53	Bacteroides fragilis	2014-04-01	N	unidentified	MPYG	OF01	Female
AM18-1LB	98.55	Bacteroides fragilis	2013-10-01	N	unidentified	LB	AM18	Male
OF01-13AC	98.56	Bacteroides fragilis	2013-12-01	N	unidentified	AC	OF01	Female
OF01-18AC	98.56	Bacteroides fragilis	2013-12-01	N	unidentified	AC	OF01	Female
OF01-13J-1	98.59	Bacteroides fragilis	2014-04-01	N	unidentified	MPYG	OF01	Female
OF01-6AC	98.62	Bacteroides fragilis	2013-12-01	N	unidentified	AC	OF01	Female
AM59-14	98.69	Bacteroides fragilis	2014-06-01	N	unidentified	MPYG	AM59	Male
AM16-24	99.19	Bacteroides intestinalis	2013-08-01	Y	identified	MPYG	AM16	Male
AM27-2	99.26	Bacteroides intestinalis	2013-12-01	Y	identified	MPYG	AM27	Male
AF36-16BH	99.32	Bacteroides intestinalis	2014-01-01	Y	identified	BHI	AF36	Female
AF19-10AC	99.8	Bacteroides intestinalis	2013-12-01	Y	identified	AC	AF19	Female
AF31-23	99.8	Bacteroides intestinalis	2014-01-01	Y	identified	MPYG	AF31	Female
OF03-26	99.8	Bacteroides intestinalis	2013-12-01	Y	identified	MPYG	OF03	Female
TF12-32	99.86	Bacteroides intestinalis	2014-02-01	Y	identified	MPYG	TF12	Female
AM15-15	99.93	Bacteroides intestinalis	2013-08-01	Y	identified	MPYG	AM15	Male
TM06-30	99.93	Bacteroides intestinalis	2013-08-01	Y	identified	MPYG	TM06	Male
AM02-W-27	99.736	Bacteroides intestinalis	2012-11-01	N	identified	MPYG	AM02	Male
OM10-3	99.85	Bacteroides intestinalis	2014-06-01	N	identified	MPYG	OM10	Male
OF12-14	99.86	Bacteroides intestinalis	2014-06-01	N	identified	MPYG	OF12	Female
TF10-40J	99.86	Bacteroides intestinalis	2014-02-01	N	identified	MPYG	TF10	Female
AM30-28	99.87	Bacteroides intestinalis	2013-12-01	N	identified	MPYG	AM30	Male
OM10-20	99.87	Bacteroides intestinalis	2014-06-01	N	identified	MPYG	OM10	Male
AM01-6-3	99.875	Bacteroides intestinalis	2012-11-01	N	identified	MPYG	AM01	Male
AM02-W-1	99.875	Bacteroides intestinalis	2012-11-01	N	identified	MPYG	AM02	Male
OM10-6	100	Bacteroides intestinalis	2014-06-01	N	identified	MPYG	OM10	Male
AM34-1-C	98.46	Bacteroides intestinalis	2014-07-01	N	unidentified	MPYG	AM34	Male
AM25-34	99.6	Bacteroides massiliensis	2013-11-01	Y	identified	MPYG	AM25	Male
AM22-3LB	99.61	Bacteroides massiliensis	2013-11-01	Y	identified	LB	AM22	Male
AM32-17	99.3	Bacteroides massiliensis	2013-12-01	N	identified	MPYG	AM32	Male
AM10-41	99.47	Bacteroides massiliensis	2013-07-01	N	identified	MPYG	AM10	Male
AF38-22	99.5	Bacteroides massiliensis	2014-02-01	N	identified	MPYG	AF38	Female
AF41-8	99.5	Bacteroides massiliensis	2014-04-01	N	identified	MPYG	AF41	Female
AM10-58	99.56	Bacteroides massiliensis	2013-07-01	N	identified	MPYG	AM10	Male
AM10-6	99.56	Bacteroides massiliensis	2013-07-01	N	identified	MPYG	AM10	Male
AM16-51	99.56	Bacteroides massiliensis	2013-08-01	N	identified	MPYG	AM16	Male
TM07-18	99.58	Bacteroides massiliensis	2014-02-01	N	identified	MPYG	TM07	Male
AM32-3AC	99.59	Bacteroides massiliensis	2013-12-01	N	identified	AC	AM32	Male
OM03-27	99.59	Bacteroides massiliensis	2013-12-01	N	identified	MPYG	OM03	Male
AM51-14	99.6	Bacteroides massiliensis	2014-04-01	N	identified	MPYG	AM51	Male
OM07-4	99.62	Bacteroides massiliensis	2014-02-01	N	identified	MPYG	OM07	Male
OM10-5	99.66	Bacteroides massiliensis	2014-06-01	N	identified	MPYG	OM10	Male
AF07-21	99.663	Bacteroides massiliensis	2013-06-01	N	identified	MPYG	AF07	Female
AF07-15	99.68	Bacteroides massiliensis	2013-06-01	N	identified	MPYG	AF07	Female
AM16-37	99.68	Bacteroides massiliensis	2013-08-01	N	identified	MPYG	AM16	Male
AM16-40	99.68	Bacteroides massiliensis	2013-08-01	N	identified	MPYG	AM16	Male
TF05-54	99.68	Bacteroides massiliensis	2013-07-01	N	identified	MPYG	TF05	Female
AM01-33	99.681	Bacteroides massiliensis	2012-11-01	N	identified	MPYG	AM01	Male
AF25-31LB	99.71	Bacteroides massiliensis	2013-12-01	N	identified	LB	AF25	Female
AF25-39AC	99.71	Bacteroides massiliensis	2013-12-01	N	identified	AC	AF25	Female
AM30-19	99.74	Bacteroides massiliensis	2013-12-01	N	identified	MPYG	AM30	Male
AM09-38	99.743	Bacteroides massiliensis	2012-11-01	N	identified	MPYG	AM09	Male
AM09-23	99.752	Bacteroides massiliensis	2012-11-01	N	identified	MPYG	AM09	Male
TM07-7AC	99.76	Bacteroides massiliensis	2014-02-01	N	identified	AC	TM07	Male
AF25-27LB	99.81	Bacteroides massiliensis	2013-12-01	N	identified	LB	AF25	Female
AF04-16	99.876	Bacteroides massiliensis	2012-11-01	N	identified	MPYG	AF04	Female
AF04-39	99.883	Bacteroides massiliensis	2012-11-01	N	identified	MPYG	AF04	Female
AM09-25	99.883	Bacteroides massiliensis	2012-11-01	N	identified	MPYG	AM09	Male
AF04-2	99.887	Bacteroides massiliensis	2012-11-01	N	identified	MPYG	AF04	Female
AM09-14	100	Bacteroides massiliensis	2012-11-01	N	identified	MPYG	AM09	Male
AM09-15	100	Bacteroides massiliensis	2012-11-01	N	identified	MPYG	AM09	Male
AM40-30BH	99.46	Bacteroides nordii	2014-01-01	Y	identified	BHI	AM40	Male
AF47-1	100	Bacteroides nordii	2014-05-01	N	identified	MPYG	AF47	Female
OF03-9BH	99.38	Bacteroides oleiciplenus	2013-12-01	Y	identified	BHI	OF03	Female
OM05-15BH	99.93	Bacteroides oleiciplenus	2013-12-01	Y	identified	BHI	OM05	Male
OM05-20BH	100	Bacteroides oleiciplenus	2013-12-01	N	identified	BHI	OM05	Male
OM05-35BH	100	Bacteroides oleiciplenus	2013-12-01	N	identified	BHI	OM05	Male
AF42-23	99.38	Bacteroides ovatus	2014-04-01	Y	identified	MPYG	AF42	Female
AM54-35XD	99.38	Bacteroides ovatus	2014-04-01	Y	identified	XD	AM54	Male
CF01-10NS	99.44	Bacteroides ovatus	2014-04-01	Y	identified	NS	CF01	Female
AM56-10ce	99.52	Bacteroides ovatus	2014-05-01	Y	identified	MPYG	AM56	Male
AF45-17BH	99.59	Bacteroides ovatus	2014-04-01	Y	identified	BHI	AF45	Female
AM30-47	99.73	Bacteroides ovatus	2013-12-01	Y	identified	MPYG	AM30	Male
AF26-27AA	98.75	Bacteroides ovatus	2013-12-01	N	identified	AA	AF26	Female
AM54-39XD	98.95	Bacteroides ovatus	2014-04-01	N	identified	XD	AM54	Male
CF01-11GN	98.99	Bacteroides ovatus	2014-04-01	N	identified	GN	CF01	Female
OF01-8LB	98.99	Bacteroides ovatus	2013-12-01	N	identified	LB	OF01	Female
CF01-18	99.03	Bacteroides ovatus	2014-04-01	N	identified	MPYG	CF01	Female
CF01-20	99.03	Bacteroides ovatus	2014-04-01	N	identified	MPYG	CF01	Female
CF01-4	99.03	Bacteroides ovatus	2014-04-01	N	identified	MPYG	CF01	Female
CF01-4NS	99.03	Bacteroides ovatus	2014-04-01	N	identified	NS	CF01	Female
AF20-12	99.05	Bacteroides ovatus	2013-12-01	N	identified	MPYG	AF20	Female
CF01-8GN	99.05	Bacteroides ovatus	2014-04-01	N	identified	GN	CF01	Female
CF01-19	99.07	Bacteroides ovatus	2014-04-01	N	identified	MPYG	CF01	Female
CF01-21	99.07	Bacteroides ovatus	2014-04-01	N	identified	MPYG	CF01	Female
AM30-45	99.08	Bacteroides ovatus	2013-12-01	N	identified	MPYG	AM30	Male
AM30-7	99.08	Bacteroides ovatus	2013-12-01	N	identified	MPYG	AM30	Male
AM30-18	99.1	Bacteroides ovatus	2013-12-01	N	identified	MPYG	AM30	Male
CF01-11	99.13	Bacteroides ovatus	2014-04-01	N	identified	MPYG	CF01	Female
CF01-14GN	99.15	Bacteroides ovatus	2014-04-01	N	identified	GN	CF01	Female
CF01-24	99.15	Bacteroides ovatus	2014-04-01	N	identified	MPYG	CF01	Female
CF01-4GN	99.15	Bacteroides ovatus	2014-04-01	N	identified	GN	CF01	Female
AM30-43	99.2	Bacteroides ovatus	2013-12-01	N	identified	MPYG	AM30	Male
AM30-41	99.22	Bacteroides ovatus	2013-12-01	N	identified	MPYG	AM30	Male
AM30-9	99.22	Bacteroides ovatus	2013-12-01	N	identified	MPYG	AM30	Male
OF05-13BH	99.24	Bacteroides ovatus	2014-01-01	N	identified	BHI	OF05	Female
OF05-16AC	99.28	Bacteroides ovatus	2014-01-01	N	identified	AC	OF05	Female
OF05-23	99.28	Bacteroides ovatus	2014-01-01	N	identified	MPYG	OF05	Female
OF05-21BH	99.33	Bacteroides ovatus	2014-01-01	N	identified	BHI	OF05	Female
OF05-24	99.44	Bacteroides ovatus	2014-01-01	N	identified	MPYG	OF05	Female
AM32-21LB	98.3	Bacteroides ovatus	2013-12-01	N	sequence failed	LB	AM32	Male
AF20-9LB	85.66	Bacteroides ovatus	2013-12-01	Y	unidentified	LB	AF20	Female
AF26-7BH	96.08	Bacteroides ovatus	2013-12-01	Y	unidentified	BHI	AF26	Female
OF02-13	98.23	Bacteroides ovatus	2013-12-01	N	unidentified	MPYG	OF02	Female
AF31-28B-AC	98.98	Bacteroides plebeius	2014-01-01	Y	identified	AC	AF31	Female
AF27-30	99.12	Bacteroides plebeius	2013-12-01	Y	identified	MPYG	AF27	Female
AM23-23	99.26	Bacteroides plebeius	2013-11-01	Y	identified	MPYG	AM23	Male
AF27-1	99.35	Bacteroides plebeius	2013-12-01	Y	identified	MPYG	AF27	Female
AF25-1LB	99.38	Bacteroides plebeius	2013-12-01	Y	identified	LB	AF25	Female
AM49-7BH	99.38	Bacteroides plebeius	2014-04-01	Y	identified	BHI	AM49	Male
AF27-29-C	98.97	Bacteroides plebeius	2014-07-01	N	identified	MPYG	AF27	Female
OM07-3AC	99.14	Bacteroides plebeius	2014-02-01	N	identified	AC	OM07	Male
AF27-32	99.25	Bacteroides plebeius	2013-12-01	N	identified	MPYG	AF27	Female
TF10-8	99.26	Bacteroides plebeius	2014-02-01	N	identified	MPYG	TF10	Female
AF27-31	99.35	Bacteroides plebeius	2013-12-01	N	identified	MPYG	AF27	Female
AM23-27	99.35	Bacteroides plebeius	2013-11-01	N	identified	MPYG	AM23	Male
AF25-23AC	99.37	Bacteroides plebeius	2013-12-01	N	identified	AC	AF25	Female
AF25-27AC	99.37	Bacteroides plebeius	2013-12-01	N	identified	AC	AF25	Female
AM29-3LB	99.46	Bacteroides plebeius	2013-12-01	N	identified	LB	AM29	Male
AF25-32AC	99.48	Bacteroides plebeius	2013-12-01	N	identified	AC	AF25	Female
AF25-24AC	99.49	Bacteroides plebeius	2013-12-01	N	identified	AC	AF25	Female
AF27-11	99.49	Bacteroides plebeius	2013-12-01	N	identified	MPYG	AF27	Female
OM08-14	94.5	Bacteroides plebeius	2014-02-01	Y	unidentified	MPYG	OM08	Male
AM43-8	98.05	Bacteroides plebeius	2014-01-01	Y	unidentified	MPYG	AM43	Male
AM43-9BH	98.18	Bacteroides plebeius	2014-01-01	Y	unidentified	BHI	AM43	Male
AM31-10	98.25	Bacteroides plebeius	2013-12-01	Y	unidentified	MPYG	AM31	Male
AM17-44	98.32	Bacteroides plebeius	2013-09-01	Y	unidentified	MPYG	AM17	Male
OM06-2	98.32	Bacteroides plebeius	2013-12-01	Y	unidentified	MPYG	OM06	Male
AF39-5AC	98.4	Bacteroides plebeius	2014-02-01	Y	unidentified	AC	AF39	Female
AF24-16AC	98.45	Bacteroides plebeius	2013-12-01	Y	unidentified	AC	AF24	Female
AF24-20AC	98.45	Bacteroides plebeius	2013-12-01	Y	unidentified	AC	AF24	Female
AM09-36	98.52	Bacteroides plebeius	2012-11-01	Y	unidentified	MPYG	AM09	Male
TF10-3AC	98.52	Bacteroides plebeius	2014-02-01	Y	unidentified	AC	TF10	Female
AF39-11	98.55	Bacteroides plebeius	2014-02-01	Y	unidentified	MPYG	AF39	Female
AF24-10AC	96.92	Bacteroides plebeius	2013-12-01	N	unidentified	AC	AF24	Female
AF39-15AC	97.18	Bacteroides plebeius	2014-02-01	N	unidentified	AC	AF39	Female
AF39-20AC	97.25	Bacteroides plebeius	2014-02-01	N	unidentified	AC	AF39	Female
AF24-25AC	97.33	Bacteroides plebeius	2013-12-01	N	unidentified	AC	AF24	Female
AF39-3	97.44	Bacteroides plebeius	2014-02-01	N	unidentified	MPYG	AF39	Female
AF39-4AC	97.47	Bacteroides plebeius	2014-02-01	N	unidentified	AC	AF39	Female
AM31-11	97.47	Bacteroides plebeius	2013-12-01	N	unidentified	MPYG	AM31	Male
AF24-9AC	97.48	Bacteroides plebeius	2013-12-01	N	unidentified	AC	AF24	Female
AF39-14	97.56	Bacteroides plebeius	2014-02-01	N	unidentified	MPYG	AF39	Female
AF39-8AC	97.59	Bacteroides plebeius	2014-02-01	N	unidentified	AC	AF39	Female
AF39-17AC	97.6	Bacteroides plebeius	2014-02-01	N	unidentified	AC	AF39	Female
AF39-18AC	97.6	Bacteroides plebeius	2014-02-01	N	unidentified	AC	AF39	Female
OM08-7AC	97.6	Bacteroides plebeius	2014-02-01	N	unidentified	AC	OM08	Male
AF39-13AC	97.61	Bacteroides plebeius	2014-02-01	N	unidentified	AC	AF39	Female
AF39-9	97.61	Bacteroides plebeius	2014-02-01	N	unidentified	MPYG	AF39	Female
AF39-13AC-C	97.64	Bacteroides plebeius	2014-07-01	N	unidentified	AC	AF39	Female
AF24-12AC-C	97.69	Bacteroides plebeius	2014-07-01	N	unidentified	AC	AF24	Female
AM31-21	97.69	Bacteroides plebeius	2013-12-01	N	unidentified	MPYG	AM31	Male
AF24-15AC-C	97.74	Bacteroides plebeius	2014-07-01	N	unidentified	AC	AF24	Female
AF39-19AC	97.74	Bacteroides plebeius	2014-02-01	N	unidentified	AC	AF39	Female
AF39-5	97.82	Bacteroides plebeius	2014-02-01	N	unidentified	MPYG	AF39	Female
AF39-7AC	97.82	Bacteroides plebeius	2014-02-01	N	unidentified	AC	AF39	Female
AM31-16	97.91	Bacteroides plebeius	2013-12-01	N	unidentified	MPYG	AM31	Male
AM31-19	97.91	Bacteroides plebeius	2013-12-01	N	unidentified	MPYG	AM31	Male
AM31-18	97.96	Bacteroides plebeius	2013-12-01	N	unidentified	MPYG	AM31	Male
AF06-9	98.05	Bacteroides plebeius	2012-11-01	N	unidentified	MPYG	AF06	Female
AM26-2AC	99.86	Bacteroides salyersiae	2013-11-01	Y	identified	AC	AM26	Male
AF05-15	99.89	Bacteroides salyersiae	2012-11-01	N	identified	MPYG	AF05	Female
AM40-34	98.72	Bacteroides stercoris	2014-01-01	Y	identified	MPYG	AM40	Male
AM50-6	98.91	Bacteroides stercoris	2014-04-01	Y	identified	MPYG	AM50	Male
AF41-6	98.95	Bacteroides stercoris	2014-04-01	Y	identified	MPYG	AF41	Female
AF16-30	98.99	Bacteroides stercoris	2013-10-01	Y	identified	MPYG	AF16	Female
AM28-15	98.99	Bacteroides stercoris	2013-12-01	Y	identified	MPYG	AM28	Male
TF03-6	99.05	Bacteroides stercoris	2012-11-01	Y	identified	MPYG	TF03	Female
AM27-18	99.06	Bacteroides stercoris	2013-12-01	Y	identified	MPYG	AM27	Male
AF12-7	99.12	Bacteroides stercoris	2013-09-01	Y	identified	MPYG	AF12	Female
AF19-2	99.12	Bacteroides stercoris	2013-12-01	Y	identified	MPYG	AF19	Female
AF25-30AC	99.12	Bacteroides stercoris	2013-12-01	Y	identified	AC	AF25	Female
AF25-6	99.12	Bacteroides stercoris	2013-12-01	Y	identified	MPYG	AF25	Female
AM32-16LB	99.12	Bacteroides stercoris	2013-12-01	Y	identified	LB	AM32	Male
AM51-2BH	99.45	Bacteroides stercoris	2014-04-01	Y	identified	BHI	AM51	Male
TF05-14	99.46	Bacteroides stercoris	2013-08-01	Y	identified	MPYG	TF05	Female
TM06-26	99.59	Bacteroides stercoris	2013-08-01	Y	identified	MPYG	TM06	Male
AF35-14BH	99.6	Bacteroides stercoris	2014-01-01	Y	identified	BHI	AF35	Female
AF35-20	99.6	Bacteroides stercoris	2014-01-01	Y	identified	MPYG	AF35	Female
AM36-9BH	99.6	Bacteroides stercoris	2013-12-01	Y	identified	BHI	AM36	Male
AF21-5AC	99.65	Bacteroides stercoris	2013-12-01	Y	identified	AC	AF21	Female
AF37-11AC	99.66	Bacteroides stercoris	2014-02-01	Y	identified	AC	AF37	Female
AF26-20BH	99.73	Bacteroides stercoris	2013-12-01	Y	identified	BHI	AF26	Female
AM47-5	99.79	Bacteroides stercoris	2014-04-01	Y	identified	MPYG	AM47	Male
AF05-4	99.8	Bacteroides stercoris	2012-11-01	Y	identified	MPYG	AF05	Female
AM25-16	99.87	Bacteroides stercoris	2013-11-01	Y	identified	MPYG	AM25	Male
AM27-8	98.72	Bacteroides stercoris	2013-12-01	N	identified	MPYG	AM27	Male
AM27-9	98.72	Bacteroides stercoris	2013-12-01	N	identified	MPYG	AM27	Male
AM51-12BH	98.72	Bacteroides stercoris	2014-04-01	N	identified	BHI	AM51	Male
AM27-52	98.74	Bacteroides stercoris	2013-12-01	N	identified	MPYG	AM27	Male
AM50-8	98.84	Bacteroides stercoris	2014-04-01	N	identified	MPYG	AM50	Male
AM50-9BH	98.85	Bacteroides stercoris	2014-04-01	N	identified	BHI	AM50	Male
AM27-37	98.87	Bacteroides stercoris	2013-12-01	N	identified	MPYG	AM27	Male
AF35-16AC	98.89	Bacteroides stercoris	2014-01-01	N	identified	AC	AF35	Female
AM50-12	98.95	Bacteroides stercoris	2014-04-01	N	identified	MPYG	AM50	Male
AM50-19BH	98.95	Bacteroides stercoris	2014-04-01	N	identified	BHI	AM50	Male
AF41-2MH	98.97	Bacteroides stercoris	2014-04-01	N	identified	MH	AF41	Female
AM50-14BH	98.97	Bacteroides stercoris	2014-04-01	N	identified	BHI	AM50	Male
AF41-10MH	99.08	Bacteroides stercoris	2014-04-01	N	identified	MH	AF41	Female
OF09-35	99.1	Bacteroides stercoris	2014-05-01	N	identified	MPYG	OF09	Female
AF35-19	99.26	Bacteroides stercoris	2014-01-01	N	identified	MPYG	AF35	Female
AF47-16	99.26	Bacteroides stercoris	2014-05-01	N	identified	MPYG	AF47	Female
AF49-27	99.31	Bacteroides stercoris	2014-06-01	N	identified	MPYG	AF49	Female
AF49-42	99.31	Bacteroides stercoris	2014-06-01	N	identified	MPYG	AF49	Female
AF49-35	99.32	Bacteroides stercoris	2014-06-01	N	identified	MPYG	AF49	Female
AF35-1BH-C	99.33	Bacteroides stercoris	2014-07-01	N	identified	BHI	AF35	Female
AF49-17	99.37	Bacteroides stercoris	2014-06-01	N	identified	MPYG	AF49	Female
TM06-56	99.38	Bacteroides stercoris	2013-07-01	N	identified	MPYG	TM06	Male
AM03-X-18	99.395	Bacteroides stercoris	2012-11-01	N	identified	MPYG	AM03	Male
AM40-5	99.4	Bacteroides stercoris	2014-01-01	N	identified	MPYG	AM40	Male
TF05-9	99.41	Bacteroides stercoris	2013-07-01	N	identified	MPYG	TF05	Female
AF35-1AC-C	99.48	Bacteroides stercoris	2014-07-01	N	identified	AC	AF35	Female
TF08-20	99.48	Bacteroides stercoris	2014-02-01	N	identified	MPYG	TF08	Female
OF08-7	99.49	Bacteroides stercoris	2014-05-01	N	identified	MPYG	OF08	Female
TF10-14	99.49	Bacteroides stercoris	2014-07-01	N	identified	MPYG	TF10	Female
TM06-38	99.49	Bacteroides stercoris	2013-08-01	N	identified	MPYG	TM06	Male
AF02-20	99.506	Bacteroides stercoris	2012-11-01	N	identified	MPYG	AF02	Female
AM19-42	99.59	Bacteroides stercoris	2013-09-01	N	identified	MPYG	AM19	Male
OF11-7	99.61	Bacteroides stercoris	2014-06-01	N	identified	MPYG	OF11	Female
AM11-44	99.65	Bacteroides stercoris	2013-08-01	N	identified	MPYG	AM11	Male
TM06-13	99.65	Bacteroides stercoris	2013-07-01	N	identified	MPYG	TM06	Male
TM06-54	99.65	Bacteroides stercoris	2013-07-01	N	identified	MPYG	TM06	Male
AM27-53-C	99.67	Bacteroides stercoris	2014-07-01	N	identified	MPYG	AM27	Male
AM55-7ce	99.72	Bacteroides stercoris	2014-05-01	N	identified	MPYG	AM55	Male
AM56-4ce	99.72	Bacteroides stercoris	2014-05-01	N	identified	MPYG	AM56	Male
AM19-38	99.74	Bacteroides stercoris	2013-09-01	N	identified	MPYG	AM19	Male
AM39-36-C	99.74	Bacteroides stercoris	2014-07-01	N	identified	MPYG	AM39	Male
AM44-5-C	99.74	Bacteroides stercoris	2014-07-01	N	identified	MPYG	AM44	Male
AM55-9ce	99.74	Bacteroides stercoris	2014-05-01	N	identified	MPYG	AM55	Male
AM56-11ce	99.74	Bacteroides stercoris	2014-05-01	N	identified	MPYG	AM56	Male
AF07-17	99.75	Bacteroides stercoris	2013-06-01	N	identified	MPYG	AF07	Female
AM19-13	99.75	Bacteroides stercoris	2013-09-01	N	identified	MPYG	AM19	Male
AM55-15ce	99.75	Bacteroides stercoris	2014-05-01	N	identified	MPYG	AM55	Male
AM55-17ce	99.75	Bacteroides stercoris	2014-05-01	N	identified	MPYG	AM55	Male
AM55-1ce	99.75	Bacteroides stercoris	2014-05-01	N	identified	MPYG	AM55	Male
AM55-2ce	99.75	Bacteroides stercoris	2014-05-01	N	identified	MPYG	AM55	Male
AM19-10	99.76	Bacteroides stercoris	2013-09-01	N	identified	MPYG	AM19	Male
AF07-4	99.764	Bacteroides stercoris	2013-06-01	N	identified	MPYG	AF07	Female
AF07-11B	99.77	Bacteroides stercoris	2013-07-01	N	identified	MPYG	AF07	Female
AF25-33AC-C	99.87	Bacteroides stercoris	2014-07-01	N	identified	AC	AF25	Female
AF35-12-C	99.87	Bacteroides stercoris	2014-07-01	N	identified	MPYG	AF35	Female
AM55-12ce	99.87	Bacteroides stercoris	2014-05-01	N	identified	MPYG	AM55	Male
AM32-9-C	100	Bacteroides stercoris	2014-07-01	N	identified	MPYG	AM32	Male
AM49-4	96.65	Bacteroides stercoris	2014-04-01	Y	unidentified	MPYG	AM49	Male
AM27-30	98.67	Bacteroides stercoris	2013-12-01	N	unidentified	MPYG	AM27	Male
AF03-26	98.84	Bacteroides thetaiotaomicron	2012-11-01	Y	identified	MPYG	AF03	Female
OF05-16BH	98.96	Bacteroides thetaiotaomicron	2014-01-01	Y	identified	BHI	OF05	Female
AF28-2	98.98	Bacteroides thetaiotaomicron	2013-12-01	Y	identified	MPYG	AF28	Female
AM30-26	98.98	Bacteroides thetaiotaomicron	2013-12-01	Y	identified	MPYG	AM30	Male
AM09-21	99.05	Bacteroides thetaiotaomicron	2012-11-01	Y	identified	MPYG	AM09	Male
AF24-19LB	99.59	Bacteroides thetaiotaomicron	2013-12-01	Y	identified	LB	AF24	Female
AF39-14AT	99.72	Bacteroides thetaiotaomicron	2014-02-01	Y	identified	AT	AF39	Female
AF45-16BH	99.72	Bacteroides thetaiotaomicron	2014-04-01	Y	identified	BHI	AF45	Female
AM51-2	99.72	Bacteroides thetaiotaomicron	2014-04-01	Y	identified	MPYG	AM51	Male
AM15-10	99.73	Bacteroides thetaiotaomicron	2013-08-01	Y	identified	MPYG	AM15	Male
AF14-20	99.8	Bacteroides thetaiotaomicron	2013-10-01	Y	identified	MPYG	AF14	Female
AF37-12	99.8	Bacteroides thetaiotaomicron	2014-02-01	Y	identified	MPYG	AF37	Female
AM23-12	99.8	Bacteroides thetaiotaomicron	2013-11-01	Y	identified	MPYG	AM23	Male
AM26-17LB	99.8	Bacteroides thetaiotaomicron	2013-11-01	Y	identified	LB	AM26	Male
AF39-9AT	98.95	Bacteroides thetaiotaomicron	2014-02-01	N	identified	AT	AF39	Female
AF39-3AT	99.1	Bacteroides thetaiotaomicron	2014-02-01	N	identified	AT	AF39	Female
AM55-6ce	99.23	Bacteroides thetaiotaomicron	2014-05-01	N	identified	MPYG	AM55	Male
AM15-19	99.5	Bacteroides thetaiotaomicron	2013-08-01	N	identified	MPYG	AM15	Male
AM23-17LB	99.5	Bacteroides thetaiotaomicron	2013-11-01	N	identified	LB	AM23	Male
AM15-21	99.53	Bacteroides thetaiotaomicron	2013-08-01	N	identified	MPYG	AM15	Male
AM15-4	99.53	Bacteroides thetaiotaomicron	2013-08-01	N	identified	MPYG	AM15	Male
AM15-14	99.58	Bacteroides thetaiotaomicron	2013-08-01	N	identified	MPYG	AM15	Male
AF14-16AC	99.63	Bacteroides thetaiotaomicron	2013-10-01	N	identified	AC	AF14	Female
AF14-3AC	99.63	Bacteroides thetaiotaomicron	2013-10-01	N	identified	AC	AF14	Female
AM15-7	100	Bacteroides thetaiotaomicron	2013-08-01	N	identified	MPYG	AM15	Male
AM15-8	100	Bacteroides thetaiotaomicron	2013-08-01	N	identified	MPYG	AM15	Male
AM15-9	100	Bacteroides thetaiotaomicron	2013-08-01	N	identified	MPYG	AM15	Male
OF03-10BH	97.9	Bacteroides thetaiotaomicron	2013-12-01	Y	unidentified	BHI	OF03	Female
AM32-14LB	98.5	Bacteroides thetaiotaomicron	2013-12-01	Y	unidentified	LB	AM32	Male
AM26-2	99.39	Bacteroides uniformis	2013-11-01	Y	identified	MPYG	AM26	Male
AF22-2	99.59	Bacteroides uniformis	2013-12-01	Y	identified	MPYG	AF22	Female
AM30-49	99.66	Bacteroides uniformis	2013-12-01	Y	identified	MPYG	AM30	Male
AM44-19	99.66	Bacteroides uniformis	2014-02-01	Y	identified	MPYG	AM44	Male
AF21-10	99.71	Bacteroides uniformis	2013-12-01	Y	identified	MPYG	AF21	Female
AM26-29LB	99.72	Bacteroides uniformis	2013-12-01	Y	identified	LB	AM26	Male
AF14-14	99.73	Bacteroides uniformis	2013-10-01	Y	identified	MPYG	AF14	Female
AF15-14LB	99.73	Bacteroides uniformis	2013-11-01	Y	identified	LB	AF15	Female
AF16-7	99.73	Bacteroides uniformis	2013-10-01	Y	identified	MPYG	AF16	Female
AF34-31BH	99.73	Bacteroides uniformis	2014-01-01	Y	identified	BHI	AF34	Female
AM07-18	99.73	Bacteroides uniformis	2012-11-01	Y	identified	MPYG	AM07	Male
AM14-1	99.73	Bacteroides uniformis	2013-08-01	Y	identified	MPYG	AM14	Male
TM07-1	99.73	Bacteroides uniformis	2014-02-01	Y	identified	MPYG	TM07	Male
TM10-17	99.73	Bacteroides uniformis	2014-02-01	Y	identified	MPYG	TM10	Male
AM27-46	99.79	Bacteroides uniformis	2013-12-01	Y	identified	MPYG	AM27	Male
AM34-25	99.79	Bacteroides uniformis	2013-12-01	Y	identified	MPYG	AM34	Male
AM51-7	99.79	Bacteroides uniformis	2014-04-01	Y	identified	MPYG	AM51	Male
OF03-17	99.79	Bacteroides uniformis	2013-12-01	Y	identified	MPYG	OF03	Female
OM03-9	99.79	Bacteroides uniformis	2013-12-01	Y	identified	MPYG	OM03	Male
AF21-53	99.8	Bacteroides uniformis	2013-12-01	Y	identified	MPYG	AF21	Female
AF29-11	99.8	Bacteroides uniformis	2013-12-01	Y	identified	MPYG	AF29	Female
AF32-17	99.8	Bacteroides uniformis	2014-01-01	Y	identified	MPYG	AF32	Female
AF33-23	99.8	Bacteroides uniformis	2014-01-01	Y	identified	MPYG	AF33	Female
AM09-11	99.8	Bacteroides uniformis	2012-11-01	Y	identified	MPYG	AM09	Male
AM16-3	99.8	Bacteroides uniformis	2013-08-01	Y	identified	MPYG	AM16	Male
AM21-40	99.8	Bacteroides uniformis	2013-11-01	Y	identified	MPYG	AM21	Male
AM28-49	99.8	Bacteroides uniformis	2013-12-01	Y	identified	MPYG	AM28	Male
AM29-12AC	99.8	Bacteroides uniformis	2013-12-01	Y	identified	AC	AM29	Male
AM29-1AC	99.8	Bacteroides uniformis	2013-12-01	Y	identified	AC	AM29	Male
AM32-11AC	99.8	Bacteroides uniformis	2013-12-01	Y	identified	AC	AM32	Male
AM41-16	99.8	Bacteroides uniformis	2014-01-01	Y	identified	MPYG	AM41	Male
AM43-9	99.8	Bacteroides uniformis	2014-01-01	Y	identified	MPYG	AM43	Male
OM08-13	99.8	Bacteroides uniformis	2014-02-01	Y	identified	MPYG	OM08	Male
TF09-22	99.8	Bacteroides uniformis	2014-02-01	Y	identified	MPYG	TF09	Female
TM04-30	99.8	Bacteroides uniformis	2013-07-01	Y	identified	MPYG	TM04	Male
TM09-11	99.8	Bacteroides uniformis	2014-02-01	Y	identified	MPYG	TM09	Male
AM50-4	99.86	Bacteroides uniformis	2014-04-01	Y	identified	MPYG	AM50	Male
AF18-33	99.87	Bacteroides uniformis	2013-12-01	Y	identified	MPYG	AF18	Female
AF19-23	99.87	Bacteroides uniformis	2013-12-01	Y	identified	MPYG	AF19	Female
AF26-10BH	99.87	Bacteroides uniformis	2013-12-01	Y	identified	BHI	AF26	Female
AF36-11BH	99.87	Bacteroides uniformis	2014-01-01	Y	identified	BHI	AF36	Female
AF37-16AC	99.87	Bacteroides uniformis	2014-02-01	Y	identified	AC	AF37	Female
AF39-16AC	99.87	Bacteroides uniformis	2014-02-01	Y	identified	AC	AF39	Female
AM31-23	99.87	Bacteroides uniformis	2013-12-01	Y	identified	MPYG	AM31	Male
AM39-1	99.87	Bacteroides uniformis	2014-01-01	Y	identified	MPYG	AM39	Male
OM04-14BH	99.87	Bacteroides uniformis	2013-12-01	Y	identified	BHI	OM04	Male
OM07-9	99.87	Bacteroides uniformis	2014-02-01	Y	identified	MPYG	OM07	Male
AF20-13LB	99.93	Bacteroides uniformis	2013-12-01	Y	identified	LB	AF20	Female
AF27-10BH	99.93	Bacteroides uniformis	2013-12-01	Y	identified	BHI	AF27	Female
AM30-16	99.93	Bacteroides uniformis	2013-12-01	Y	identified	MPYG	AM30	Male
OF04-14	99.93	Bacteroides uniformis	2013-12-01	Y	identified	MPYG	OF04	Female
OM05-11BH	99.93	Bacteroides uniformis	2013-12-01	Y	identified	BHI	OM05	Male
OM05-12BH	99.93	Bacteroides uniformis	2013-12-01	Y	identified	BHI	OM05	Male
TF08-13	99.93	Bacteroides uniformis	2014-02-01	Y	identified	MPYG	TF08	Female
AF04-22	100	Bacteroides uniformis	2012-11-01	Y	identified	MPYG	AF04	Female
AF17-20	100	Bacteroides uniformis	2013-11-01	Y	identified	MPYG	AF17	Female
AF25-38AC	100	Bacteroides uniformis	2013-12-01	Y	identified	AC	AF25	Female
AF35-22	100	Bacteroides uniformis	2014-01-01	Y	identified	MPYG	AF35	Female
AM54-10NS	100	Bacteroides uniformis	2014-04-01	Y	identified	NS	AM54	Male
TF07-2	100	Bacteroides uniformis	2013-08-01	Y	identified	MPYG	TF07	Female
AM54-20XD	99.46	Bacteroides uniformis	2014-04-01	N	identified	XD	AM54	Male
AM26-18LB	99.57	Bacteroides uniformis	2013-11-01	N	identified	LB	AM26	Male
OM07-6BH-C	99.58	Bacteroides uniformis	2014-07-01	N	identified	BHI	OM07	Male
AF33-8BH-C	99.6	Bacteroides uniformis	2014-07-01	N	identified	BHI	AF33	Female
AF34-8-C	99.61	Bacteroides uniformis	2014-07-01	N	identified	MPYG	AF34	Female
AF14-57-C	99.62	Bacteroides uniformis	2014-07-01	N	identified	MPYG	AF14	Female
AF34-34-C	99.62	Bacteroides uniformis	2014-07-01	N	identified	MPYG	AF34	Female
AM50-9	99.62	Bacteroides uniformis	2014-04-01	N	identified	MPYG	AM50	Male
TM09-3	99.62	Bacteroides uniformis	2014-02-01	N	identified	MPYG	TM09	Male
TM09-3AC	99.62	Bacteroides uniformis	2014-02-01	N	identified	AC	TM09	Male
TM09-4AC	99.62	Bacteroides uniformis	2014-02-01	N	identified	AC	TM09	Male
TM09-8	99.62	Bacteroides uniformis	2014-02-01	N	identified	MPYG	TM09	Male
AF04-5	99.631	Bacteroides uniformis	2012-11-01	N	identified	MPYG	AF04	Female
AF14-2AC	99.64	Bacteroides uniformis	2013-10-01	N	identified	AC	AF14	Female
TM09-1AC	99.64	Bacteroides uniformis	2014-02-01	N	identified	AC	TM09	Male
AF14-4LB	99.65	Bacteroides uniformis	2013-10-01	N	identified	LB	AF14	Female
AM26-8	99.65	Bacteroides uniformis	2013-11-01	N	identified	MPYG	AM26	Male
AF14-41	99.68	Bacteroides uniformis	2013-10-01	N	identified	MPYG	AF14	Female
AM26-12-C	99.68	Bacteroides uniformis	2014-07-01	N	identified	MPYG	AM26	Male
TM10-6AC	99.68	Bacteroides uniformis	2014-07-01	N	identified	AC	TM10	Male
AF14-33	99.69	Bacteroides uniformis	2013-10-01	N	identified	MPYG	AF14	Female
AF14-39	99.69	Bacteroides uniformis	2013-10-01	N	identified	MPYG	AF14	Female
AF14-29	99.71	Bacteroides uniformis	2013-10-01	N	identified	MPYG	AF14	Female
AF34-8	99.72	Bacteroides uniformis	2014-01-01	N	identified	MPYG	AF34	Female
AF14-5LB	99.73	Bacteroides uniformis	2013-10-01	N	identified	LB	AF14	Female
AM14-3	99.73	Bacteroides uniformis	2013-08-01	N	identified	MPYG	AM14	Male
AM58-4XD	99.73	Bacteroides uniformis	2014-05-01	N	identified	XD	AM58	Male
OM05-30BH	99.73	Bacteroides uniformis	2013-12-01	N	identified	BHI	OM05	Male
OM05-32BH	99.73	Bacteroides uniformis	2013-12-01	N	identified	BHI	OM05	Male
TF09-7	99.73	Bacteroides uniformis	2014-02-01	N	identified	MPYG	TF09	Female
AF14-58	99.74	Bacteroides uniformis	2013-11-01	N	identified	MPYG	AF14	Female
AF21-20	99.74	Bacteroides uniformis	2013-12-01	N	identified	MPYG	AF21	Female
AF26-18BH-C	99.74	Bacteroides uniformis	2014-07-01	N	identified	BHI	AF26	Female
AM26-32LB	99.74	Bacteroides uniformis	2013-12-01	N	identified	LB	AM26	Male
AM44-8BH	99.74	Bacteroides uniformis	2014-02-01	N	identified	BHI	AM44	Male
AM50-18BH	99.74	Bacteroides uniformis	2014-04-01	N	identified	BHI	AM50	Male
AM50-4BH	99.74	Bacteroides uniformis	2014-04-01	N	identified	BHI	AM50	Male
OM05-29BH	99.74	Bacteroides uniformis	2013-12-01	N	identified	BHI	OM05	Male
OM05-31BH	99.74	Bacteroides uniformis	2013-12-01	N	identified	BHI	OM05	Male
TM07-21	99.74	Bacteroides uniformis	2014-07-01	N	identified	MPYG	TM07	Male
AF14-53	99.75	Bacteroides uniformis	2013-11-01	N	identified	MPYG	AF14	Female
AF14-7AC	99.75	Bacteroides uniformis	2013-10-01	N	identified	AC	AF14	Female
AF32-7BH-C	99.75	Bacteroides uniformis	2014-07-01	N	identified	BHI	AF32	Female
AM26-8AC	99.75	Bacteroides uniformis	2013-11-01	N	identified	AC	AM26	Male
AM44-9BH	99.75	Bacteroides uniformis	2014-02-01	N	identified	BHI	AM44	Male
AM50-11BH	99.75	Bacteroides uniformis	2014-04-01	N	identified	BHI	AM50	Male
AM50-12BH	99.75	Bacteroides uniformis	2014-04-01	N	identified	BHI	AM50	Male
AM50-17BH	99.75	Bacteroides uniformis	2014-04-01	N	identified	BHI	AM50	Male
OM05-3	99.75	Bacteroides uniformis	2013-12-01	N	identified	MPYG	OM05	Male
OM08-15	99.75	Bacteroides uniformis	2014-02-01	N	identified	MPYG	OM08	Male
AF14-11LB	99.76	Bacteroides uniformis	2013-10-01	N	identified	LB	AF14	Female
AF14-12LB	99.76	Bacteroides uniformis	2013-10-01	N	identified	LB	AF14	Female
AF14-61	99.76	Bacteroides uniformis	2013-11-01	N	identified	MPYG	AF14	Female
AF14-9LB	99.76	Bacteroides uniformis	2013-10-01	N	identified	LB	AF14	Female
AM26-18AC	99.76	Bacteroides uniformis	2013-11-01	N	identified	AC	AM26	Male
AM09-2	99.766	Bacteroides uniformis	2012-11-01	N	identified	MPYG	AM09	Male
AM09-29	99.771	Bacteroides uniformis	2012-11-01	N	identified	MPYG	AM09	Male
AF07-8	99.79	Bacteroides uniformis	2013-06-01	N	identified	MPYG	AF07	Female
AF25-41AC	99.85	Bacteroides uniformis	2013-12-01	N	identified	AC	AF25	Female
AF32-1	99.85	Bacteroides uniformis	2014-01-01	N	identified	MPYG	AF32	Female
AM54-13NS	99.85	Bacteroides uniformis	2014-04-01	N	identified	NS	AM54	Male
AF20-4LB	99.86	Bacteroides uniformis	2013-12-01	N	identified	LB	AF20	Female
AM26-14AC	99.86	Bacteroides uniformis	2013-11-01	N	identified	AC	AM26	Male
AM26-34LB	99.86	Bacteroides uniformis	2013-12-01	N	identified	LB	AM26	Male
AM54-15XD	99.86	Bacteroides uniformis	2014-04-01	N	identified	XD	AM54	Male
AM54-17XD	99.86	Bacteroides uniformis	2014-04-01	N	identified	XD	AM54	Male
AM54-19XD	99.86	Bacteroides uniformis	2014-04-01	N	identified	XD	AM54	Male
AM54-1XD	99.86	Bacteroides uniformis	2014-04-01	N	identified	XD	AM54	Male
AM54-21XD	99.86	Bacteroides uniformis	2014-04-01	N	identified	XD	AM54	Male
AM54-26XD	99.86	Bacteroides uniformis	2014-04-01	N	identified	XD	AM54	Male
AM54-7XD	99.86	Bacteroides uniformis	2014-04-01	N	identified	XD	AM54	Male
OF03-28	99.86	Bacteroides uniformis	2013-12-01	N	identified	MPYG	OF03	Female
OF04-4	99.86	Bacteroides uniformis	2013-12-01	N	identified	MPYG	OF04	Female
TM07-2	99.86	Bacteroides uniformis	2014-02-01	N	identified	MPYG	TM07	Male
AF20-5	99.87	Bacteroides uniformis	2013-12-01	N	identified	MPYG	AF20	Female
AF22-5	99.87	Bacteroides uniformis	2013-12-01	N	identified	MPYG	AF22	Female
AF26-11BH	99.87	Bacteroides uniformis	2013-12-01	N	identified	BHI	AF26	Female
AF26-5BH	99.87	Bacteroides uniformis	2013-12-01	N	identified	BHI	AF26	Female
AF27-27LB	99.87	Bacteroides uniformis	2013-12-01	N	identified	LB	AF27	Female
AF29-15	99.87	Bacteroides uniformis	2013-12-01	N	identified	MPYG	AF29	Female
AF32-15-C	99.87	Bacteroides uniformis	2014-07-01	N	identified	MPYG	AF32	Female
AF41-11MH	99.87	Bacteroides uniformis	2014-04-01	N	identified	MH	AF41	Female
AM26-35LB	99.87	Bacteroides uniformis	2013-12-01	N	identified	LB	AM26	Male
AM32-24	99.87	Bacteroides uniformis	2013-12-01	N	identified	MPYG	AM32	Male
AM32-27AC	99.87	Bacteroides uniformis	2013-12-01	N	identified	AC	AM32	Male
AM39-3	99.87	Bacteroides uniformis	2014-01-01	N	identified	MPYG	AM39	Male
AM39-9	99.87	Bacteroides uniformis	2014-01-01	N	identified	MPYG	AM39	Male
AM51-3BH	99.87	Bacteroides uniformis	2014-04-01	N	identified	BHI	AM51	Male
AM51-5BH	99.87	Bacteroides uniformis	2014-04-01	N	identified	BHI	AM51	Male
AM54-13XD	99.87	Bacteroides uniformis	2014-04-01	N	identified	XD	AM54	Male
AM54-33XD	99.87	Bacteroides uniformis	2014-04-01	N	identified	XD	AM54	Male
AM54-3NE	99.87	Bacteroides uniformis	2014-04-01	N	identified	NE	AM54	Male
AM54-4XD	99.87	Bacteroides uniformis	2014-04-01	N	identified	XD	AM54	Male
OF03-4BH	99.87	Bacteroides uniformis	2013-12-01	N	identified	BHI	OF03	Female
OM05-18BH	99.87	Bacteroides uniformis	2013-12-01	N	identified	BHI	OM05	Male
OM05-7BH	99.87	Bacteroides uniformis	2013-12-01	N	identified	BHI	OM05	Male
OM05-8BH	99.87	Bacteroides uniformis	2013-12-01	N	identified	BHI	OM05	Male
TF08-19	99.87	Bacteroides uniformis	2014-02-01	N	identified	MPYG	TF08	Female
TM07-4	99.87	Bacteroides uniformis	2014-02-01	N	identified	MPYG	TM07	Male
TM10-24	99.87	Bacteroides uniformis	2014-02-01	N	identified	MPYG	TM10	Male
AF02-9	99.877	Bacteroides uniformis	2012-11-01	N	identified	MPYG	AF02	Female
AM07-13	99.877	Bacteroides uniformis	2012-11-01	N	identified	MPYG	AM07	Male
AF32-7-C	99.88	Bacteroides uniformis	2014-07-01	N	identified	MPYG	AF32	Female
AM14-17	99.88	Bacteroides uniformis	2013-08-01	N	identified	MPYG	AM14	Male
AM18-5	99.88	Bacteroides uniformis	2013-09-01	N	identified	MPYG	AM18	Male
AM18-7AC	99.88	Bacteroides uniformis	2013-09-01	N	identified	AC	AM18	Male
AM18-9LB	99.88	Bacteroides uniformis	2013-09-01	N	identified	LB	AM18	Male
AM26-7AC	99.88	Bacteroides uniformis	2013-11-01	N	identified	AC	AM26	Male
TM07-11	99.88	Bacteroides uniformis	2014-02-01	N	identified	MPYG	TM07	Male
AF02-3	99.884	Bacteroides uniformis	2012-11-01	N	identified	MPYG	AF02	Female
AF07-6	99.89	Bacteroides uniformis	2013-06-01	N	identified	MPYG	AF07	Female
AF02-14	100	Bacteroides uniformis	2012-11-01	N	identified	MPYG	AF02	Female
AF18-6	100	Bacteroides uniformis	2013-12-01	N	identified	MPYG	AF18	Female
AF27-13BH	100	Bacteroides uniformis	2013-12-01	N	identified	BHI	AF27	Female
AF27-2	100	Bacteroides uniformis	2013-12-01	N	identified	MPYG	AF27	Female
AF27-2BH	100	Bacteroides uniformis	2013-12-01	N	identified	BHI	AF27	Female
AF27-3BH	100	Bacteroides uniformis	2013-12-01	N	identified	BHI	AF27	Female
AF27-5BH	100	Bacteroides uniformis	2013-12-01	N	identified	BHI	AF27	Female
AF34-32BH	100	Bacteroides uniformis	2014-01-01	N	identified	BHI	AF34	Female
AM26-12	100	Bacteroides uniformis	2013-11-01	N	identified	MPYG	AM26	Male
AM26-4LB	100	Bacteroides uniformis	2013-11-01	N	identified	LB	AM26	Male
AM26-5LB	100	Bacteroides uniformis	2013-11-01	N	identified	LB	AM26	Male
AM26-7LB	100	Bacteroides uniformis	2013-11-01	N	identified	LB	AM26	Male
AM39-7	100	Bacteroides uniformis	2014-01-01	N	identified	MPYG	AM39	Male
OF07-2	100	Bacteroides uniformis	2014-05-01	N	identified	MPYG	OF07	Female
OF07-4	100	Bacteroides uniformis	2014-05-01	N	identified	MPYG	OF07	Female
OF08-11	100	Bacteroides uniformis	2014-05-01	N	identified	MPYG	OF08	Female
OF08-3	100	Bacteroides uniformis	2014-05-01	N	identified	MPYG	OF08	Female
OM05-13-C	100	Bacteroides uniformis	2014-07-01	N	identified	MPYG	OM05	Male
OM05-16BH	100	Bacteroides uniformis	2013-12-01	N	identified	BHI	OM05	Male
OM08-11	95.62	Bacteroides uniformis	2014-02-01	Y	unidentified	MPYG	OM08	Male
AF25-17LB	97.51	Bacteroides uniformis	2013-12-01	Y	unidentified	LB	AF25	Female
AF25-5LB	97.51	Bacteroides uniformis	2013-12-01	Y	unidentified	LB	AF25	Female
AF42-11	97.51	Bacteroides uniformis	2014-04-01	Y	unidentified	MPYG	AF42	Female
TM06-34	97.52	Bacteroides uniformis	2013-07-01	Y	unidentified	MPYG	TM06	Male
AM37-7	97.57	Bacteroides uniformis	2013-12-01	Y	unidentified	MPYG	AM37	Male
AF19-3LB	97.58	Bacteroides uniformis	2013-12-01	Y	unidentified	LB	AF19	Female
AF28-11	97.58	Bacteroides uniformis	2013-12-01	Y	unidentified	MPYG	AF28	Female
AM29-2AC	97.58	Bacteroides uniformis	2013-12-01	Y	unidentified	AC	AM29	Male
AM29-4LB	97.58	Bacteroides uniformis	2013-12-01	Y	unidentified	LB	AM29	Male
OM03-4	97.58	Bacteroides uniformis	2013-12-01	Y	unidentified	MPYG	OM03	Male
AF25-29LB	96.59	Bacteroides uniformis	2013-12-01	N	unidentified	LB	AF25	Female
AF25-26AC	96.99	Bacteroides uniformis	2013-12-01	N	unidentified	AC	AF25	Female
TM06-39	97.02	Bacteroides uniformis	2013-07-01	N	unidentified	MPYG	TM06	Male
TF01-1-R	97.25	Bacteroides uniformis	2014-07-01	N	unidentified	MPYG	TF01	Female
AF42-14	97.31	Bacteroides uniformis	2014-04-01	N	unidentified	MPYG	AF42	Female
AF25-23	97.56	Bacteroides uniformis	2013-12-01	N	unidentified	MPYG	AF25	Female
AF42-10MH	97.65	Bacteroides uniformis	2014-04-01	N	unidentified	MH	AF42	Female
AM13-21	99.02	Bacteroides vulgatus	2013-08-01	Y	identified	MPYG	AM13	Male
AM35-11	99.22	Bacteroides vulgatus	2013-12-01	Y	identified	MPYG	AM35	Male
AM27-13	99.26	Bacteroides vulgatus	2013-12-01	Y	identified	MPYG	AM27	Male
AF32-15BH	99.39	Bacteroides vulgatus	2014-01-01	Y	identified	BHI	AF32	Female
AM40-30	99.39	Bacteroides vulgatus	2014-01-01	Y	identified	MPYG	AM40	Male
AF04-12	99.46	Bacteroides vulgatus	2012-11-01	Y	identified	MPYG	AF04	Female
AF20-10	99.46	Bacteroides vulgatus	2013-12-01	Y	identified	MPYG	AF20	Female
AM26-11	99.46	Bacteroides vulgatus	2013-11-01	Y	identified	MPYG	AM26	Male
AM34-18LB	99.52	Bacteroides vulgatus	2013-12-01	Y	identified	LB	AM34	Male
AF16-11	99.53	Bacteroides vulgatus	2013-10-01	Y	identified	MPYG	AF16	Female
AF19-16	99.53	Bacteroides vulgatus	2013-12-01	Y	identified	MPYG	AF19	Female
AF34-15	99.53	Bacteroides vulgatus	2014-01-01	Y	identified	MPYG	AF34	Female
AM44-21	99.53	Bacteroides vulgatus	2014-02-01	Y	identified	MPYG	AM44	Male
AF46-14NS	99.56	Bacteroides vulgatus	2014-04-01	Y	identified	NS	AF46	Female
AM54-29XD	99.59	Bacteroides vulgatus	2014-04-01	Y	identified	XD	AM54	Male
AF14-8	99.6	Bacteroides vulgatus	2013-10-01	Y	identified	MPYG	AF14	Female
AF15-6A	99.6	Bacteroides vulgatus	2013-11-01	Y	identified	MPYG	AF15	Female
AF20-1LB	99.6	Bacteroides vulgatus	2013-12-01	Y	identified	LB	AF20	Female
AF28-7	99.6	Bacteroides vulgatus	2013-12-01	Y	identified	MPYG	AF28	Female
AF29-13	99.6	Bacteroides vulgatus	2013-12-01	Y	identified	MPYG	AF29	Female
AF36-14BH	99.6	Bacteroides vulgatus	2014-01-01	Y	identified	BHI	AF36	Female
AM16-6	99.6	Bacteroides vulgatus	2013-08-01	Y	identified	MPYG	AM16	Male
AM28-1	99.6	Bacteroides vulgatus	2013-12-01	Y	identified	MPYG	AM28	Male
AM39-10	99.6	Bacteroides vulgatus	2014-01-01	Y	identified	MPYG	AM39	Male
AM43-4BH	99.6	Bacteroides vulgatus	2014-01-01	Y	identified	BHI	AM43	Male
TF05-18	99.6	Bacteroides vulgatus	2013-08-01	Y	identified	MPYG	TF05	Female
TM04-10	99.6	Bacteroides vulgatus	2013-08-01	Y	identified	MPYG	TM04	Male
AM49-11	99.62	Bacteroides vulgatus	2014-04-01	Y	identified	MPYG	AM49	Male
AM51-1	99.62	Bacteroides vulgatus	2014-04-01	Y	identified	MPYG	AM51	Male
AF13-53	99.66	Bacteroides vulgatus	2013-09-01	Y	identified	MPYG	AF13	Female
AF18-14	99.66	Bacteroides vulgatus	2013-12-01	Y	identified	MPYG	AF18	Female
AF21-45	99.66	Bacteroides vulgatus	2013-12-01	Y	identified	MPYG	AF21	Female
AF25-30LB	99.66	Bacteroides vulgatus	2013-12-01	Y	identified	LB	AF25	Female
AF26-3BH	99.66	Bacteroides vulgatus	2013-12-01	Y	identified	BHI	AF26	Female
AF31-3	99.66	Bacteroides vulgatus	2014-01-01	Y	identified	MPYG	AF31	Female
AF35-11AC	99.66	Bacteroides vulgatus	2014-01-01	Y	identified	AC	AF35	Female
AF35-15AC	99.66	Bacteroides vulgatus	2014-01-01	Y	identified	AC	AF35	Female
AF39-1	99.66	Bacteroides vulgatus	2014-02-01	Y	identified	MPYG	AF39	Female
AF39-8AT	99.66	Bacteroides vulgatus	2014-02-01	Y	identified	AT	AF39	Female
AM13-10	99.66	Bacteroides vulgatus	2013-08-01	Y	identified	MPYG	AM13	Male
AM14-27	99.66	Bacteroides vulgatus	2013-08-01	Y	identified	MPYG	AM14	Male
AM25-23	99.66	Bacteroides vulgatus	2013-11-01	Y	identified	MPYG	AM25	Male
AM29-2	99.66	Bacteroides vulgatus	2013-12-01	Y	identified	MPYG	AM29	Male
AM38-19	99.66	Bacteroides vulgatus	2014-01-01	Y	identified	MPYG	AM38	Male
AM46-1	99.66	Bacteroides vulgatus	2014-04-01	Y	identified	MPYG	AM46	Male
OF05-14BH	99.66	Bacteroides vulgatus	2014-01-01	Y	identified	BHI	OF05	Female
OF05-20BH	99.66	Bacteroides vulgatus	2014-01-01	Y	identified	BHI	OF05	Female
OM03-13AC	99.66	Bacteroides vulgatus	2013-12-01	Y	identified	AC	OM03	Male
TF10-3	99.66	Bacteroides vulgatus	2014-02-01	Y	identified	MPYG	TF10	Female
AM32-26AC	99.72	Bacteroides vulgatus	2013-12-01	Y	identified	AC	AM32	Male
AF04-25	99.73	Bacteroides vulgatus	2012-11-01	Y	identified	MPYG	AF04	Female
AF12-25	99.73	Bacteroides vulgatus	2013-09-01	Y	identified	MPYG	AF12	Female
AF37-17	99.73	Bacteroides vulgatus	2014-02-01	Y	identified	MPYG	AF37	Female
AM30-40	99.73	Bacteroides vulgatus	2013-12-01	Y	identified	MPYG	AM30	Male
OM06-14	99.73	Bacteroides vulgatus	2013-12-01	Y	identified	MPYG	OM06	Male
OM06-31AC	99.73	Bacteroides vulgatus	2013-12-01	Y	identified	AC	OM06	Male
OM07-1BH	99.73	Bacteroides vulgatus	2014-02-01	Y	identified	BHI	OM07	Male
OM07-4AC	99.73	Bacteroides vulgatus	2014-02-01	Y	identified	AC	OM07	Male
TM05-16	99.73	Bacteroides vulgatus	2013-08-01	Y	identified	MPYG	TM05	Male
TM06-6	99.73	Bacteroides vulgatus	2013-08-01	Y	identified	MPYG	TM06	Male
AF41-7	99.77	Bacteroides vulgatus	2014-04-01	Y	identified	MPYG	AF41	Female
CF01-10	99.79	Bacteroides vulgatus	2014-04-01	Y	identified	MPYG	CF01	Female
AM09-18	99.8	Bacteroides vulgatus	2012-11-01	Y	identified	MPYG	AM09	Male
AM21-14	99.8	Bacteroides vulgatus	2013-10-01	Y	identified	MPYG	AM21	Male
AM21-42	99.8	Bacteroides vulgatus	2013-11-01	Y	identified	MPYG	AM21	Male
AM37-2	99.8	Bacteroides vulgatus	2013-12-01	Y	identified	MPYG	AM37	Male
AM39-30BH	99.8	Bacteroides vulgatus	2014-01-01	Y	identified	BHI	AM39	Male
AM17-30	99.87	Bacteroides vulgatus	2013-09-01	Y	identified	MPYG	AM17	Male
OM08-13BH	99.93	Bacteroides vulgatus	2014-02-01	Y	identified	BHI	OM08	Male
AF41-8MH	100	Bacteroides vulgatus	2014-04-01	Y	identified	MH	AF41	Female
AF20-6LB	98.93	Bacteroides vulgatus	2013-12-01	N	identified	LB	AF20	Female
AM35-7	98.95	Bacteroides vulgatus	2013-12-01	N	identified	MPYG	AM35	Male
AF39-6	99.12	Bacteroides vulgatus	2014-02-01	N	identified	MPYG	AF39	Female
AF19-26	99.13	Bacteroides vulgatus	2013-12-01	N	identified	MPYG	AF19	Female
AF14-16	99.2	Bacteroides vulgatus	2013-10-01	N	identified	MPYG	AF14	Female
AM21-10AC	99.2	Bacteroides vulgatus	2013-11-01	N	identified	AC	AM21	Male
TF01-2	99.211	Bacteroides vulgatus	2012-11-01	N	identified	MPYG	TF01	Female
AM26-13	99.25	Bacteroides vulgatus	2013-11-01	N	identified	MPYG	AM26	Male
AM02-W-9	99.26	Bacteroides vulgatus	2012-11-01	N	identified	MPYG	AM02	Male
AM19-12	99.28	Bacteroides vulgatus	2013-09-01	N	identified	MPYG	AM19	Male
AF34-3	99.31	Bacteroides vulgatus	2014-01-01	N	identified	MPYG	AF34	Female
AM10-13	99.32	Bacteroides vulgatus	2013-07-01	N	identified	MPYG	AM10	Male
AF20-2AC	99.33	Bacteroides vulgatus	2013-12-01	N	identified	AC	AF20	Female
AM26-7	99.35	Bacteroides vulgatus	2013-11-01	N	identified	MPYG	AM26	Male
AM27-7	99.35	Bacteroides vulgatus	2013-12-01	N	identified	MPYG	AM27	Male
AM40-37BH-C	99.35	Bacteroides vulgatus	2014-07-01	N	identified	BHI	AM40	Male
AF02-31	99.352	Bacteroides vulgatus	2012-11-01	N	identified	MPYG	AF02	Female
AF13-9	99.36	Bacteroides vulgatus	2013-09-01	N	identified	MPYG	AF13	Female
AM19-26	99.36	Bacteroides vulgatus	2013-09-01	N	identified	MPYG	AM19	Male
AM26-23AC	99.36	Bacteroides vulgatus	2013-12-01	N	identified	AC	AM26	Male
AM27-3	99.36	Bacteroides vulgatus	2013-12-01	N	identified	MPYG	AM27	Male
AM40-32BH-C	99.36	Bacteroides vulgatus	2014-07-01	N	identified	BHI	AM40	Male
AM44-7BH	99.37	Bacteroides vulgatus	2014-02-01	N	identified	BHI	AM44	Male
OF05-9	99.37	Bacteroides vulgatus	2014-01-01	N	identified	MPYG	OF05	Female
AM19-30B	99.38	Bacteroides vulgatus	2013-09-01	N	identified	MPYG	AM19	Male
AM19-36	99.38	Bacteroides vulgatus	2013-09-01	N	identified	MPYG	AM19	Male
AM26-6	99.38	Bacteroides vulgatus	2013-11-01	N	identified	MPYG	AM26	Male
AM26-7-C	99.38	Bacteroides vulgatus	2014-07-01	N	identified	MPYG	AM26	Male
AM34-24LB	99.38	Bacteroides vulgatus	2013-12-01	N	identified	LB	AM34	Male
AF49-34	99.39	Bacteroides vulgatus	2014-06-01	N	identified	MPYG	AF49	Female
AM19-40	99.39	Bacteroides vulgatus	2013-09-01	N	identified	MPYG	AM19	Male
AM19-50	99.39	Bacteroides vulgatus	2013-09-01	N	identified	MPYG	AM19	Male
AF13-24B	99.4	Bacteroides vulgatus	2013-09-01	N	identified	MPYG	AF13	Female
TM06-42	99.4	Bacteroides vulgatus	2013-07-01	N	identified	MPYG	TM06	Male
AF20-2LB	99.41	Bacteroides vulgatus	2013-12-01	N	identified	LB	AF20	Female
TF01-19	99.424	Bacteroides vulgatus	2012-11-01	N	identified	MPYG	TF01	Female
AF15-11LB	99.45	Bacteroides vulgatus	2013-11-01	N	identified	LB	AF15	Female
AF34-30-C	99.46	Bacteroides vulgatus	2014-07-01	N	identified	MPYG	AF34	Female
AM41-31BH	99.47	Bacteroides vulgatus	2014-01-01	N	identified	BHI	AM41	Male
AF29-5	99.48	Bacteroides vulgatus	2013-12-01	N	identified	MPYG	AF29	Female
AM13-40-R	99.48	Bacteroides vulgatus	2014-07-01	N	identified	MPYG	AM13	Male
AM41-32BH	99.48	Bacteroides vulgatus	2014-01-01	N	identified	BHI	AM41	Male
AM54-2GN	99.48	Bacteroides vulgatus	2014-04-01	N	identified	GN	AM54	Male
OF05-17	99.48	Bacteroides vulgatus	2014-01-01	N	identified	MPYG	OF05	Female
AF34-32	99.49	Bacteroides vulgatus	2014-01-01	N	identified	MPYG	AF34	Female
AF34-35	99.49	Bacteroides vulgatus	2014-01-01	N	identified	MPYG	AF34	Female
AM51-11BH	99.49	Bacteroides vulgatus	2014-04-01	N	identified	BHI	AM51	Male
OM08-16BH	99.49	Bacteroides vulgatus	2014-02-01	N	identified	BHI	OM08	Male
AF34-31	99.5	Bacteroides vulgatus	2014-01-01	N	identified	MPYG	AF34	Female
AF41-1BH	99.5	Bacteroides vulgatus	2014-04-01	N	identified	BHI	AF41	Female
AF41-4BH	99.5	Bacteroides vulgatus	2014-04-01	N	identified	BHI	AF41	Female
AF41-6BH	99.5	Bacteroides vulgatus	2014-04-01	N	identified	BHI	AF41	Female
AM29-6	99.5	Bacteroides vulgatus	2013-12-01	N	identified	MPYG	AM29	Male
AM58-3	99.5	Bacteroides vulgatus	2014-05-01	N	identified	MPYG	AM58	Male
AF15-16LB	99.51	Bacteroides vulgatus	2013-11-01	N	identified	LB	AF15	Female
TM06-17	99.54	Bacteroides vulgatus	2013-07-01	N	identified	MPYG	TM06	Male
AF07-2	99.549	Bacteroides vulgatus	2013-06-01	N	identified	MPYG	AF07	Female
AF07-30	99.55	Bacteroides vulgatus	2013-06-01	N	identified	MPYG	AF07	Female
AF16-20	99.55	Bacteroides vulgatus	2013-10-01	N	identified	MPYG	AF16	Female
TM04-32	99.55	Bacteroides vulgatus	2013-07-01	N	identified	MPYG	TM04	Male
AF19-2AC	99.56	Bacteroides vulgatus	2013-12-01	N	identified	AC	AF19	Female
AF19-5	99.56	Bacteroides vulgatus	2013-12-01	N	identified	MPYG	AF19	Female
TM05-50	99.56	Bacteroides vulgatus	2013-08-01	N	identified	MPYG	TM05	Male
AF18-19	99.57	Bacteroides vulgatus	2013-12-01	N	identified	MPYG	AF18	Female
AF32-2-C	99.57	Bacteroides vulgatus	2014-07-01	N	identified	MPYG	AF32	Female
AF35-8BH	99.57	Bacteroides vulgatus	2014-01-01	N	identified	BHI	AF35	Female
TM05-41	99.57	Bacteroides vulgatus	2013-08-01	N	identified	MPYG	TM05	Male
TM05-48	99.57	Bacteroides vulgatus	2013-08-01	N	identified	MPYG	TM05	Male
AM51-10	99.58	Bacteroides vulgatus	2014-04-01	N	identified	MPYG	AM51	Male
OM03-2AC-J-2	99.58	Bacteroides vulgatus	2014-04-01	N	identified	AC	OM03	Male
TF12-7	99.58	Bacteroides vulgatus	2014-07-01	N	identified	MPYG	TF12	Female
AF31-31AC	99.59	Bacteroides vulgatus	2014-01-01	N	identified	AC	AF31	Female
AM38-21	99.59	Bacteroides vulgatus	2014-01-01	N	identified	MPYG	AM38	Male
OF12-10	99.59	Bacteroides vulgatus	2014-06-01	N	identified	MPYG	OF12	Female
AF20-5LB-C	99.6	Bacteroides vulgatus	2014-07-01	N	identified	LB	AF20	Female
AF35-9BH	99.6	Bacteroides vulgatus	2014-01-01	N	identified	BHI	AF35	Female
AF39-13AT	99.6	Bacteroides vulgatus	2014-02-01	N	identified	AT	AF39	Female
AM26-27AC	99.6	Bacteroides vulgatus	2013-12-01	N	identified	AC	AM26	Male
AM27-22	99.6	Bacteroides vulgatus	2013-12-01	N	identified	MPYG	AM27	Male
AM28-45	99.6	Bacteroides vulgatus	2013-12-01	N	identified	MPYG	AM28	Male
AM39-34BH	99.6	Bacteroides vulgatus	2014-01-01	N	identified	BHI	AM39	Male
AM46-20	99.6	Bacteroides vulgatus	2014-04-01	N	identified	MPYG	AM46	Male
AF15-3LB	99.61	Bacteroides vulgatus	2013-11-01	N	identified	LB	AF15	Female
AF20-11	99.61	Bacteroides vulgatus	2013-12-01	N	identified	MPYG	AF20	Female
AF35-12BH	99.61	Bacteroides vulgatus	2014-01-01	N	identified	BHI	AF35	Female
AM19-28	99.61	Bacteroides vulgatus	2013-09-01	N	identified	MPYG	AM19	Male
AM28-4	99.61	Bacteroides vulgatus	2013-12-01	N	identified	MPYG	AM28	Male
AM51-11	99.61	Bacteroides vulgatus	2014-04-01	N	identified	MPYG	AM51	Male
OM03-15J	99.61	Bacteroides vulgatus	2014-04-01	N	identified	MPYG	OM03	Male
OM03-21AC	99.61	Bacteroides vulgatus	2013-12-01	N	identified	AC	OM03	Male
AF15-7LB	99.62	Bacteroides vulgatus	2013-11-01	N	identified	LB	AF15	Female
AF16-36	99.62	Bacteroides vulgatus	2013-10-01	N	identified	MPYG	AF16	Female
AF18-32	99.62	Bacteroides vulgatus	2013-12-01	N	identified	MPYG	AF18	Female
AF18-42	99.62	Bacteroides vulgatus	2013-12-01	N	identified	MPYG	AF18	Female
AF31-5	99.62	Bacteroides vulgatus	2014-01-01	N	identified	MPYG	AF31	Female
AM19-31	99.62	Bacteroides vulgatus	2013-09-01	N	identified	MPYG	AM19	Male
AM26-31LB	99.62	Bacteroides vulgatus	2013-12-01	N	identified	LB	AM26	Male
AM51-13	99.62	Bacteroides vulgatus	2014-04-01	N	identified	MPYG	AM51	Male
AM57-13	99.62	Bacteroides vulgatus	2014-05-01	N	identified	MPYG	AM57	Male
AM57-15	99.62	Bacteroides vulgatus	2014-05-01	N	identified	MPYG	AM57	Male
OF10-17	99.62	Bacteroides vulgatus	2014-05-01	N	identified	MPYG	OF10	Female
OM03-15	99.62	Bacteroides vulgatus	2013-12-01	N	identified	MPYG	OM03	Male
OM03-3	99.62	Bacteroides vulgatus	2013-12-01	N	identified	MPYG	OM03	Male
TM04-27	99.62	Bacteroides vulgatus	2013-08-01	N	identified	MPYG	TM04	Male
AF16-12	99.63	Bacteroides vulgatus	2013-10-01	N	identified	MPYG	AF16	Female
AF18-2	99.63	Bacteroides vulgatus	2013-12-01	N	identified	MPYG	AF18	Female
AF48-5	99.63	Bacteroides vulgatus	2014-05-01	N	identified	MPYG	AF48	Female
AM26-15AC	99.63	Bacteroides vulgatus	2013-11-01	N	identified	AC	AM26	Male
AM26-25AC	99.63	Bacteroides vulgatus	2013-12-01	N	identified	AC	AM26	Male
TF01-5	99.633	Bacteroides vulgatus	2012-11-01	N	identified	MPYG	TF01	Female
AF18-21	99.64	Bacteroides vulgatus	2013-12-01	N	identified	MPYG	AF18	Female
AM14-30	99.64	Bacteroides vulgatus	2013-08-01	N	identified	MPYG	AM14	Male
AM26-3AC	99.64	Bacteroides vulgatus	2013-11-01	N	identified	AC	AM26	Male
AF04-32	99.649	Bacteroides vulgatus	2012-11-01	N	identified	MPYG	AF04	Female
AF18-7	99.65	Bacteroides vulgatus	2013-12-01	N	identified	MPYG	AF18	Female
TF01-18	99.65	Bacteroides vulgatus	2012-11-01	N	identified	MPYG	TF01	Female
TM04-34	99.65	Bacteroides vulgatus	2013-07-01	N	identified	MPYG	TM04	Male
AF15-41LB	99.66	Bacteroides vulgatus	2013-11-01	N	identified	LB	AF15	Female
AM13-13	99.66	Bacteroides vulgatus	2013-08-01	N	identified	MPYG	AM13	Male
AM13-25	99.66	Bacteroides vulgatus	2013-08-01	N	identified	MPYG	AM13	Male
AM13-15	99.67	Bacteroides vulgatus	2013-08-01	N	identified	MPYG	AM13	Male
AM13-16	99.67	Bacteroides vulgatus	2013-08-01	N	identified	MPYG	AM13	Male
AM13-17	99.67	Bacteroides vulgatus	2013-08-01	N	identified	MPYG	AM13	Male
AM13-19	99.67	Bacteroides vulgatus	2013-08-01	N	identified	MPYG	AM13	Male
AM13-24	99.67	Bacteroides vulgatus	2013-08-01	N	identified	MPYG	AM13	Male
AM13-26	99.67	Bacteroides vulgatus	2013-08-01	N	identified	MPYG	AM13	Male
AM13-27	99.67	Bacteroides vulgatus	2013-08-01	N	identified	MPYG	AM13	Male
AM13-28	99.67	Bacteroides vulgatus	2013-08-01	N	identified	MPYG	AM13	Male
AM13-30	99.67	Bacteroides vulgatus	2013-08-01	N	identified	MPYG	AM13	Male
AM13-31	99.67	Bacteroides vulgatus	2013-08-01	N	identified	MPYG	AM13	Male
AM13-36	99.67	Bacteroides vulgatus	2013-08-01	N	identified	MPYG	AM13	Male
AM13-38	99.67	Bacteroides vulgatus	2013-08-01	N	identified	MPYG	AM13	Male
AM13-7	99.67	Bacteroides vulgatus	2013-08-01	N	identified	MPYG	AM13	Male
OF10-23XD	99.67	Bacteroides vulgatus	2014-06-01	N	identified	XD	OF10	Female
OM03-15-J	99.67	Bacteroides vulgatus	2014-04-01	N	identified	MPYG	OM03	Male
TM04-11	99.67	Bacteroides vulgatus	2013-07-01	N	identified	MPYG	TM04	Male
TM04-20	99.67	Bacteroides vulgatus	2013-08-01	N	identified	MPYG	TM04	Male
TM06-59	99.67	Bacteroides vulgatus	2013-07-01	N	identified	MPYG	TM06	Male
AF07-25	99.68	Bacteroides vulgatus	2013-06-01	N	identified	MPYG	AF07	Female
AM13-44	99.68	Bacteroides vulgatus	2013-08-01	N	identified	MPYG	AM13	Male
TM04-26	99.68	Bacteroides vulgatus	2013-07-01	N	identified	MPYG	TM04	Male
AM26-9LB	99.7	Bacteroides vulgatus	2013-11-01	N	identified	LB	AM26	Male
CF01-6GN	99.7	Bacteroides vulgatus	2014-04-01	N	identified	GN	CF01	Female
AM32-30	99.71	Bacteroides vulgatus	2013-12-01	N	identified	MPYG	AM32	Male
AM52-7BH	99.71	Bacteroides vulgatus	2014-07-01	N	identified	BHI	AM52	Male
AM53-11BH	99.71	Bacteroides vulgatus	2014-07-01	N	identified	BHI	AM53	Male
OF09-23	99.71	Bacteroides vulgatus	2014-05-01	N	identified	MPYG	OF09	Female
AM26-12AC	99.72	Bacteroides vulgatus	2013-11-01	N	identified	AC	AM26	Male
AM56-5ce	99.72	Bacteroides vulgatus	2014-05-01	N	identified	MPYG	AM56	Male
AF21-52	99.73	Bacteroides vulgatus	2013-12-01	N	identified	MPYG	AF21	Female
AF29-9	99.73	Bacteroides vulgatus	2013-12-01	N	identified	MPYG	AF29	Female
AM56-14ce	99.73	Bacteroides vulgatus	2014-05-01	N	identified	MPYG	AM56	Male
OF09-18XD	99.73	Bacteroides vulgatus	2014-05-01	N	identified	XD	OF09	Female
OF10-10XD	99.73	Bacteroides vulgatus	2014-05-01	N	identified	XD	OF10	Female
OF10-12	99.73	Bacteroides vulgatus	2014-05-01	N	identified	MPYG	OF10	Female
OF10-14	99.73	Bacteroides vulgatus	2014-05-01	N	identified	MPYG	OF10	Female
OF10-20	99.73	Bacteroides vulgatus	2014-05-01	N	identified	MPYG	OF10	Female
OM03-2AC	99.73	Bacteroides vulgatus	2013-12-01	N	identified	AC	OM03	Male
OM03-2AC-J-1	99.73	Bacteroides vulgatus	2014-04-01	N	identified	AC	OM03	Male
OM10-14	99.73	Bacteroides vulgatus	2014-06-01	N	identified	MPYG	OM10	Male
AF46-15NS	99.74	Bacteroides vulgatus	2014-04-01	N	identified	NS	AF46	Female
AM26-11AC	99.74	Bacteroides vulgatus	2013-11-01	N	identified	AC	AM26	Male
AM26-13AC	99.74	Bacteroides vulgatus	2013-11-01	N	identified	AC	AM26	Male
AM26-33LB	99.74	Bacteroides vulgatus	2013-12-01	N	identified	LB	AM26	Male
AM26-36LB	99.74	Bacteroides vulgatus	2013-12-01	N	identified	LB	AM26	Male
AM53-11	99.74	Bacteroides vulgatus	2014-07-01	N	identified	MPYG	AM53	Male
AM56-12ce	99.74	Bacteroides vulgatus	2014-05-01	N	identified	MPYG	AM56	Male
AM56-7ce	99.74	Bacteroides vulgatus	2014-05-01	N	identified	MPYG	AM56	Male
OF08-2	99.74	Bacteroides vulgatus	2014-05-01	N	identified	MPYG	OF08	Female
OF08-4	99.74	Bacteroides vulgatus	2014-05-01	N	identified	MPYG	OF08	Female
OF09-2	99.74	Bacteroides vulgatus	2014-05-01	N	identified	MPYG	OF09	Female
OM03-1LB	99.74	Bacteroides vulgatus	2013-12-01	N	identified	LB	OM03	Male
OM08-16	99.74	Bacteroides vulgatus	2014-02-01	N	identified	MPYG	OM08	Male
AF12-43	99.75	Bacteroides vulgatus	2013-09-01	N	identified	MPYG	AF12	Female
AM17-5	99.75	Bacteroides vulgatus	2013-09-01	N	identified	MPYG	AM17	Male
AM09-49	99.757	Bacteroides vulgatus	2012-11-01	N	identified	MPYG	AM09	Male
AF12-10	99.76	Bacteroides vulgatus	2013-09-01	N	identified	MPYG	AF12	Female
AF12-46	99.76	Bacteroides vulgatus	2013-09-01	N	identified	MPYG	AF12	Female
AF04-26	99.775	Bacteroides vulgatus	2012-11-01	N	identified	MPYG	AF04	Female
AM09-39	99.778	Bacteroides vulgatus	2012-11-01	N	identified	MPYG	AM09	Male
AM27-47-C	99.81	Bacteroides vulgatus	2014-07-01	N	identified	MPYG	AM27	Male
AM53-10BH	99.82	Bacteroides vulgatus	2014-07-01	N	identified	BHI	AM53	Male
AF35-13BH	99.85	Bacteroides vulgatus	2014-01-01	N	identified	BHI	AF35	Female
CF01-15	99.86	Bacteroides vulgatus	2014-04-01	N	identified	MPYG	CF01	Female
CF01-2	99.86	Bacteroides vulgatus	2014-04-01	N	identified	MPYG	CF01	Female
CF01-22	99.86	Bacteroides vulgatus	2014-04-01	N	identified	MPYG	CF01	Female
OF11-10	99.86	Bacteroides vulgatus	2014-06-01	N	identified	MPYG	OF11	Female
OF11-23	99.86	Bacteroides vulgatus	2014-06-01	N	identified	MPYG	OF11	Female
TM09-2	99.86	Bacteroides vulgatus	2014-02-01	N	identified	MPYG	TM09	Male
AF04-43	99.868	Bacteroides vulgatus	2012-11-01	N	identified	MPYG	AF04	Female
AF25-35AC	99.87	Bacteroides vulgatus	2013-12-01	N	identified	AC	AF25	Female
AF47-5	99.87	Bacteroides vulgatus	2014-05-01	N	identified	MPYG	AF47	Female
CF01-17	99.87	Bacteroides vulgatus	2014-04-01	N	identified	MPYG	CF01	Female
CF01-7GN-2	99.87	Bacteroides vulgatus	2014-06-01	N	identified	GN	CF01	Female
OF08-8	99.87	Bacteroides vulgatus	2014-05-01	N	identified	MPYG	OF08	Female
AF47-3	99.88	Bacteroides vulgatus	2014-05-01	N	identified	MPYG	AF47	Female
CF01-9	100	Bacteroides vulgatus	2014-04-01	N	identified	MPYG	CF01	Female
AF16-10	97.83	Bacteroides vulgatus	2013-10-01	N	sequence failed	MPYG	AF16	Female
OM08-15BH	98.23	Bacteroides vulgatus	2014-02-01	N	sequence failed	BHI	OM08	Male
AF32-16	98.42	Bacteroides vulgatus	2014-01-01	N	sequence failed	MPYG	AF32	Female
AF20-7AC	98.59	Bacteroides vulgatus	2013-12-01	N	sequence failed	AC	AF20	Female
AF21-6AC	99.63	Bacteroides xylanisolvens	2013-12-01	Y	identified	AC	AF21	Female
AM50-10BH	99.42	Bacteroides xylanisolvens	2014-04-01	Y	identified	BHI	AM50	Male
AM16-13	99.56	Bacteroides xylanisolvens	2013-08-01	Y	identified	MPYG	AM16	Male
AM26-1	99.56	Bacteroides xylanisolvens	2013-11-01	Y	identified	MPYG	AM26	Male
AM37-9	99.56	Bacteroides xylanisolvens	2013-12-01	Y	identified	MPYG	AM37	Male
AF14-7	99.63	Bacteroides xylanisolvens	2013-10-01	Y	identified	MPYG	AF14	Female
AF39-6AC	99.63	Bacteroides xylanisolvens	2014-02-01	Y	identified	AC	AF39	Female
AM54-2NS	99.63	Bacteroides xylanisolvens	2014-04-01	Y	identified	NS	AM54	Male
TF10-34	99.63	Bacteroides xylanisolvens	2014-02-01	Y	identified	MPYG	TF10	Female
AF38-2	99.68	Bacteroides xylanisolvens	2014-02-01	Y	identified	MPYG	AF38	Female
TM09-13	99.71	Bacteroides xylanisolvens	2014-02-01	Y	identified	MPYG	TM09	Male
AF46-11NS	100	Bacteroides xylanisolvens	2014-04-01	Y	identified	NS	AF46	Female
AF38-5AC	99.62	Bacteroides xylanisolvens	2014-02-01	N	identified	AC	AF38	Female
AM16-47	99.68	Bacteroides xylanisolvens	2013-08-01	N	identified	MPYG	AM16	Male
AM16-8	99.68	Bacteroides xylanisolvens	2013-08-01	N	identified	MPYG	AM16	Male
AF46-1GN	99.72	Bacteroides xylanisolvens	2014-04-01	N	identified	GN	AF46	Female
AM40-11	99.76	Bacteroides xylanisolvens	2014-01-01	N	identified	MPYG	AM40	Male
AF02-6	99.779	Bacteroides xylanisolvens	2012-11-01	N	identified	MPYG	AF02	Female
AF38-21	99.87	Bacteroides xylanisolvens	2014-02-01	N	identified	MPYG	AF38	Female
AM26-4	99.87	Bacteroides xylanisolvens	2013-11-01	N	identified	MPYG	AM26	Male
AM54-6GN	99.87	Bacteroides xylanisolvens	2014-04-01	N	identified	GN	AM54	Male
AM58-11	99.87	Bacteroides xylanisolvens	2014-05-01	N	identified	MPYG	AM58	Male
OF04-14BH	99.87	Bacteroides xylanisolvens	2013-12-01	N	identified	BHI	OF04	Female
TF11-5	99.87	Bacteroides xylanisolvens	2014-07-01	N	identified	MPYG	TF11	Female
AM02-W-10	99.871	Bacteroides xylanisolvens	2012-11-01	N	identified	MPYG	AM02	Male
AM26-3	99.88	Bacteroides xylanisolvens	2013-11-01	N	identified	MPYG	AM26	Male
AF44-27BH	100	Bacteroides xylanisolvens	2014-07-01	N	identified	BHI	AF44	Female
AM40-8	100	Bacteroides xylanisolvens	2014-01-01	N	identified	MPYG	AM40	Male
OF02-3LB	96.48	Bacteroides xylanisolvens	2013-12-01	Y	unidentified	LB	OF02	Female
AF27-33	96.77	Bacteroides xylanisolvens	2013-12-01	Y	unidentified	MPYG	AF27	Female
OM05-10AA	96.77	Bacteroides xylanisolvens	2013-12-01	Y	unidentified	AA	OM05	Male
AM14-26	97.08	Bacteroides xylanisolvens	2013-08-01	Y	unidentified	MPYG	AM14	Male
AF26-20AA	97.15	Bacteroides xylanisolvens	2013-12-01	Y	unidentified	AA	AF26	Female
OF03-11BH	97.15	Bacteroides xylanisolvens	2013-12-01	Y	unidentified	BHI	OF03	Female
AM40-4	97.22	Bacteroides xylanisolvens	2014-01-01	Y	unidentified	MPYG	AM40	Male
AF04-17	97.3	Bacteroides xylanisolvens	2012-11-01	Y	unidentified	MPYG	AF04	Female
AF04-46	97.3	Bacteroides xylanisolvens	2012-11-01	Y	unidentified	MPYG	AF04	Female
OF01-19AC	97.3	Bacteroides xylanisolvens	2013-12-01	Y	unidentified	AC	OF01	Female
TM07-20	97.3	Bacteroides xylanisolvens	2014-02-01	Y	unidentified	MPYG	TM07	Male
AF27-16BH	97.36	Bacteroides xylanisolvens	2013-12-01	Y	unidentified	BHI	AF27	Female
AF14-13AC	97.37	Bacteroides xylanisolvens	2013-10-01	Y	unidentified	AC	AF14	Female
AF32-8BH	97.37	Bacteroides xylanisolvens	2014-01-01	Y	unidentified	BHI	AF32	Female
AM14-35	97.37	Bacteroides xylanisolvens	2013-08-01	Y	unidentified	MPYG	AM14	Male
AM17-48	97.37	Bacteroides xylanisolvens	2013-09-01	Y	unidentified	MPYG	AM17	Male
OF05-12AC	97.37	Bacteroides xylanisolvens	2014-01-01	Y	unidentified	AC	OF05	Female
AF29-12	97.38	Bacteroides xylanisolvens	2013-12-01	Y	unidentified	MPYG	AF29	Female
AM14-40	97.44	Bacteroides xylanisolvens	2013-08-01	Y	unidentified	MPYG	AM14	Male
AM30-13	97.44	Bacteroides xylanisolvens	2013-12-01	Y	unidentified	MPYG	AM30	Male
AF24-28LB	97.51	Bacteroides xylanisolvens	2013-12-01	Y	unidentified	LB	AF24	Female
AM07-4	96.237	Bacteroides xylanisolvens	2012-11-01	N	unidentified	MPYG	AM07	Male
AM52-8BH	96.52	Bacteroides xylanisolvens	2014-07-01	N	unidentified	BHI	AM52	Male
AM52-3BH	96.53	Bacteroides xylanisolvens	2014-07-01	N	unidentified	BHI	AM52	Male
AF35-18-C	96.59	Bacteroides xylanisolvens	2014-07-01	N	unidentified	MPYG	AF35	Female
AF24-3LB-C	96.86	Bacteroides xylanisolvens	2014-07-01	N	unidentified	LB	AF24	Female
OF09-26	97.01	Bacteroides xylanisolvens	2014-05-01	N	unidentified	MPYG	OF09	Female
OF05-21BBH-C	97.03	Bacteroides xylanisolvens	2014-07-01	N	unidentified	BHI	OF05	Female
AM55-10ce	97.11	Bacteroides xylanisolvens	2014-05-01	N	unidentified	MPYG	AM55	Male
AF04-42-1	97.119	Bacteroides xylanisolvens	2012-11-01	N	unidentified	MPYG	AF04	Female
OF06-5	97.18	Bacteroides xylanisolvens	2014-05-01	N	unidentified	MPYG	OF06	Female
AM41-33BH	98.05	Bacteroides xylanisolvens	2014-01-01	N	unidentified	BHI	AM41	Male
TF10-36	92.78	Bacteroides xylanolyticus	2014-02-01	Y	unidentified	MPYG	TF10	Female
AF25-19AC	94.21	Bacteroides xylanolyticus	2013-12-01	Y	unidentified	AC	AF25	Female
AF14-46	98.79	Barnesiella intestinihominis	2013-11-01	Y	identified	MPYG	AF14	Female
OF04-12BH	99.23	Barnesiella intestinihominis	2013-12-01	N	identified	BHI	OF04	Female
OF07-10	98.33	Barnesiella intestinihominis	2014-05-01	N	unidentified	MPYG	OF07	Female
OF07-9	98.33	Barnesiella intestinihominis	2014-05-01	N	unidentified	MPYG	OF07	Female
AM17-10	98.46	Barnesiella intestinihominis	2013-09-01	N	unidentified	MPYG	AM17	Male
TM06-4	98.79	Bifidobacterium adolescentis	2013-08-01	Y	identified	MPYG	TM06	Male
TF06-64	98.7	Bifidobacterium adolescentis	2013-08-01	N	identified	MPYG	TF06	Female
AM12-63	98.75	Bifidobacterium adolescentis	2013-08-01	N	identified	MPYG	AM12	Male
AM42-3AC	98.88	Bifidobacterium adolescentis	2014-01-01	N	identified	AC	AM42	Male
AM12-69	98.9	Bifidobacterium adolescentis	2013-08-01	N	identified	MPYG	AM12	Male
AM12-60	99.02	Bifidobacterium adolescentis	2013-08-01	N	identified	MPYG	AM12	Male
AM12-4	99.13	Bifidobacterium adolescentis	2013-08-01	N	identified	MPYG	AM12	Male
TF06-13AC	99.58	Bifidobacterium adolescentis	2013-08-01	N	identified	AC	TF06	Female
AM12-5	99.81	Bifidobacterium adolescentis	2013-08-01	N	identified	MPYG	AM12	Male
TF06-17AC	99.81	Bifidobacterium adolescentis	2013-08-01	N	identified	AC	TF06	Female
AF35-2-C	100	Bifidobacterium adolescentis	2014-07-01	N	identified	MPYG	AF35	Female
AM12-34	100	Bifidobacterium adolescentis	2013-08-01	N	identified	MPYG	AM12	Male
AM12-38	100	Bifidobacterium adolescentis	2013-08-01	N	identified	MPYG	AM12	Male
AM12-49	100	Bifidobacterium adolescentis	2013-08-01	N	identified	MPYG	AM12	Male
AM12-50	100	Bifidobacterium adolescentis	2013-08-01	N	identified	MPYG	AM12	Male
AM12-51	100	Bifidobacterium adolescentis	2013-08-01	N	identified	MPYG	AM12	Male
AM12-57A	100	Bifidobacterium adolescentis	2013-08-01	N	identified	MPYG	AM12	Male
AM12-65	100	Bifidobacterium adolescentis	2013-08-01	N	identified	MPYG	AM12	Male
AM13-3	100	Bifidobacterium adolescentis	2013-08-01	N	identified	MPYG	AM13	Male
AM13-49	100	Bifidobacterium adolescentis	2013-08-01	N	identified	MPYG	AM13	Male
AM13-51	100	Bifidobacterium adolescentis	2013-08-01	N	identified	MPYG	AM13	Male
AM14-39	100	Bifidobacterium adolescentis	2013-08-01	N	identified	MPYG	AM14	Male
TF06-14	100	Bifidobacterium adolescentis	2013-08-01	N	identified	MPYG	TF06	Female
TM06-19	100	Bifidobacterium adolescentis	2013-08-01	N	identified	MPYG	TM06	Male
TM06-2	100	Bifidobacterium adolescentis	2013-08-01	N	identified	MPYG	TM06	Male
TM06-22B	100	Bifidobacterium adolescentis	2013-08-01	N	identified	MPYG	TM06	Male
TM06-23	100	Bifidobacterium adolescentis	2013-08-01	N	identified	MPYG	TM06	Male
TM06-24	100	Bifidobacterium adolescentis	2013-08-01	N	identified	MPYG	TM06	Male
TM06-29A	100	Bifidobacterium adolescentis	2013-08-01	N	identified	MPYG	TM06	Male
TM06-46	100	Bifidobacterium adolescentis	2013-08-01	N	identified	MPYG	TM06	Male
AM12-20	97.91	Bifidobacterium adolescentis	2013-08-01	Y	unidentified	MPYG	AM12	Male
AF21-27	98.45	Bifidobacterium adolescentis	2013-12-01	Y	unidentified	MPYG	AF21	Female
AF14-56	98.52	Bifidobacterium adolescentis	2013-11-01	Y	unidentified	MPYG	AF14	Female
TM06-51	98.52	Bifidobacterium adolescentis	2013-08-01	Y	unidentified	MPYG	TM06	Male
TF10-6AC	87.67	Bifidobacterium adolescentis	2014-07-01	N	unidentified	AC	TF10	Female
AF16-45	97.16	Bifidobacterium adolescentis	2013-10-01	N	unidentified	MPYG	AF16	Female
AM36-5AA	97.83	Bifidobacterium adolescentis	2013-12-01	N	unidentified	AA	AM36	Male
AM36-3BH	97.86	Bifidobacterium adolescentis	2013-12-01	N	unidentified	BHI	AM36	Male
TF06-7	98.46	Bifidobacterium adolescentis	2013-08-01	N	unidentified	MPYG	TF06	Female
TF06-3AC	98.48	Bifidobacterium adolescentis	2013-08-01	N	unidentified	AC	TF06	Female
AF28-9AC	98.56	Bifidobacterium adolescentis	2013-12-01	N	unidentified	AC	AF28	Female
AM12-64	98.63	Bifidobacterium adolescentis	2013-08-01	N	unidentified	MPYG	AM12	Male
AF07-3	98.69	Bifidobacterium adolescentis	2013-07-01	N	unidentified	MPYG	AF07	Female
TM06-43A	98.69	Bifidobacterium adolescentis	2013-08-01	N	unidentified	MPYG	TM06	Male
OM05-7AA	100	Bifidobacterium animalis	2013-12-01	Y	identified	AA	OM05	Male
TF04-14	100	Bifidobacterium animalis	2012-11-01	Y	identified	MPYG	TF04	Female
TF09-6	100	Bifidobacterium animalis	2014-07-01	N	identified	MPYG	TF09	Female
TF05-48	99.13	Bifidobacterium bifidum	2013-09-01	N	identified	MPYG	TF05	Female
TF06-39	100	Bifidobacterium bifidum	2013-09-01	N	identified	MPYG	TF06	Female
TM02-20	99.65	Bifidobacterium bifidum	2012-11-01	Y	identified	MPYG	TM02	Male
TM02-15	99.66	Bifidobacterium bifidum	2012-11-01	Y	identified	MPYG	TM02	Male
AF11-25B	99.8	Bifidobacterium bifidum	2013-10-01	Y	identified	MPYG	AF11	Female
TM02-17	99.8	Bifidobacterium bifidum	2012-11-01	Y	identified	MPYG	TM02	Male
OF09-25	99.86	Bifidobacterium bifidum	2014-05-01	Y	identified	MPYG	OF09	Female
AM12-10	99.87	Bifidobacterium bifidum	2013-08-01	Y	identified	MPYG	AM12	Male
AM12-9	99.87	Bifidobacterium bifidum	2013-08-01	Y	identified	MPYG	AM12	Male
AF45-10	100	Bifidobacterium bifidum	2014-04-01	Y	identified	MPYG	AF45	Female
AM18-1	100	Bifidobacterium bifidum	2013-09-01	Y	identified	MPYG	AM18	Male
AM18-11	100	Bifidobacterium bifidum	2013-09-01	Y	identified	MPYG	AM18	Male
AM18-12AC	100	Bifidobacterium bifidum	2013-10-01	Y	identified	AC	AM18	Male
AM18-29	100	Bifidobacterium bifidum	2013-09-01	Y	identified	MPYG	AM18	Male
AM36-1AC	100	Bifidobacterium bifidum	2013-12-01	Y	identified	AC	AM36	Male
AM42-15AC	100	Bifidobacterium bifidum	2014-01-01	Y	identified	AC	AM42	Male
TF05-1	100	Bifidobacterium bifidum	2013-08-01	Y	identified	MPYG	TF05	Female
TF05-39	100	Bifidobacterium bifidum	2013-08-01	Y	identified	MPYG	TF05	Female
TF06-13	100	Bifidobacterium bifidum	2013-08-01	Y	identified	MPYG	TF06	Female
TF06-14AC	100	Bifidobacterium bifidum	2013-08-01	Y	identified	AC	TF06	Female
TF07-22	100	Bifidobacterium bifidum	2013-08-01	Y	identified	MPYG	TF07	Female
TM04-12	100	Bifidobacterium bifidum	2013-08-01	Y	identified	MPYG	TM04	Male
TM05-15	100	Bifidobacterium bifidum	2013-08-01	Y	identified	MPYG	TM05	Male
TM06-10	100	Bifidobacterium bifidum	2013-08-01	Y	identified	MPYG	TM06	Male
TM06-5	100	Bifidobacterium bifidum	2013-08-01	Y	identified	MPYG	TM06	Male
TM07-4AC	100	Bifidobacterium bifidum	2014-02-01	Y	identified	AC	TM07	Male
AF08-1	99.43	Bifidobacterium bifidum	2013-07-01	N	identified	MPYG	AF08	Female
AF28-2BH-C	99.61	Bifidobacterium bifidum	2014-07-01	N	identified	BHI	AF28	Female
TF06-37	99.62	Bifidobacterium bifidum	2013-08-01	N	identified	MPYG	TF06	Female
TM04-49	99.62	Bifidobacterium bifidum	2013-08-01	N	identified	MPYG	TM04	Male
AM01-5-1	99.756	Bifidobacterium bifidum	2012-11-01	N	identified	MPYG	AM01	Male
TF07-52	99.76	Bifidobacterium bifidum	2013-08-01	N	identified	MPYG	TF07	Female
TF07-6	99.76	Bifidobacterium bifidum	2013-08-01	N	identified	MPYG	TF07	Female
AF08-24B	99.77	Bifidobacterium bifidum	2013-07-01	N	identified	MPYG	AF08	Female
AF08-24A	99.78	Bifidobacterium bifidum	2013-07-01	N	identified	MPYG	AF08	Female
TF05-19	99.81	Bifidobacterium bifidum	2013-08-01	N	identified	MPYG	TF05	Female
AM18-47-C	99.82	Bifidobacterium bifidum	2014-07-01	N	identified	MPYG	AM18	Male
AF28-11AC-C	99.86	Bifidobacterium bifidum	2014-07-01	N	identified	AC	AF28	Female
AM36-9AC	99.86	Bifidobacterium bifidum	2013-12-01	N	identified	AC	AM36	Male
AM36-6AC	99.87	Bifidobacterium bifidum	2013-12-01	N	identified	AC	AM36	Male
AM18-28	99.88	Bifidobacterium bifidum	2013-09-01	N	identified	MPYG	AM18	Male
TM06-7	99.88	Bifidobacterium bifidum	2013-08-01	N	identified	MPYG	TM06	Male
TF06-65	99.89	Bifidobacterium bifidum	2013-08-01	N	identified	MPYG	TF06	Female
AF28-10-C	100	Bifidobacterium bifidum	2014-07-01	N	identified	MPYG	AF28	Female
AF28-14AC-C	100	Bifidobacterium bifidum	2014-07-01	N	identified	AC	AF28	Female
AF45-11BH	100	Bifidobacterium bifidum	2014-04-01	N	identified	BHI	AF45	Female
AF45-8BH	100	Bifidobacterium bifidum	2014-04-01	N	identified	BHI	AF45	Female
AM01-8-1	100	Bifidobacterium bifidum	2012-11-01	N	identified	MPYG	AM01	Male
AM12-12	100	Bifidobacterium bifidum	2013-08-01	N	identified	MPYG	AM12	Male
AM12-13	100	Bifidobacterium bifidum	2013-08-01	N	identified	MPYG	AM12	Male
AM12-14	100	Bifidobacterium bifidum	2013-08-01	N	identified	MPYG	AM12	Male
AM12-17	100	Bifidobacterium bifidum	2013-08-01	N	identified	MPYG	AM12	Male
AM12-18	100	Bifidobacterium bifidum	2013-08-01	N	identified	MPYG	AM12	Male
AM12-19	100	Bifidobacterium bifidum	2013-08-01	N	identified	MPYG	AM12	Male
AM12-27	100	Bifidobacterium bifidum	2013-08-01	N	identified	MPYG	AM12	Male
AM12-40	100	Bifidobacterium bifidum	2013-08-01	N	identified	MPYG	AM12	Male
AM12-45	100	Bifidobacterium bifidum	2013-08-01	N	identified	MPYG	AM12	Male
AM12-46	100	Bifidobacterium bifidum	2013-08-01	N	identified	MPYG	AM12	Male
AM12-6A	100	Bifidobacterium bifidum	2013-08-01	N	identified	MPYG	AM12	Male
AM12-7	100	Bifidobacterium bifidum	2013-08-01	N	identified	MPYG	AM12	Male
AM12-8	100	Bifidobacterium bifidum	2013-08-01	N	identified	MPYG	AM12	Male
AM18-12AC-d	100	Bifidobacterium bifidum	2013-10-01	N	identified	AC	AM18	Male
AM18-16-C	100	Bifidobacterium bifidum	2014-07-01	N	identified	MPYG	AM18	Male
AM18-22	100	Bifidobacterium bifidum	2013-09-01	N	identified	MPYG	AM18	Male
AM18-24	100	Bifidobacterium bifidum	2013-09-01	N	identified	MPYG	AM18	Male
AM18-25	100	Bifidobacterium bifidum	2013-09-01	N	identified	MPYG	AM18	Male
AM18-30	100	Bifidobacterium bifidum	2013-09-01	N	identified	MPYG	AM18	Male
AM18-40	100	Bifidobacterium bifidum	2013-09-01	N	identified	MPYG	AM18	Male
AM18-45	100	Bifidobacterium bifidum	2013-09-01	N	identified	MPYG	AM18	Male
AM18-48	100	Bifidobacterium bifidum	2013-09-01	N	identified	MPYG	AM18	Male
AM18-58	100	Bifidobacterium bifidum	2013-09-01	N	identified	MPYG	AM18	Male
AM18-59	100	Bifidobacterium bifidum	2013-09-01	N	identified	MPYG	AM18	Male
AM18-61	100	Bifidobacterium bifidum	2013-09-01	N	identified	MPYG	AM18	Male
AM18-62	100	Bifidobacterium bifidum	2013-09-01	N	identified	MPYG	AM18	Male
AM18-63	100	Bifidobacterium bifidum	2013-09-01	N	identified	MPYG	AM18	Male
AM18-64-C	100	Bifidobacterium bifidum	2014-07-01	N	identified	MPYG	AM18	Male
OM06-6BH-C	100	Bifidobacterium bifidum	2014-07-01	N	identified	BHI	OM06	Male
TF05-13	100	Bifidobacterium bifidum	2013-08-01	N	identified	MPYG	TF05	Female
TF05-44	100	Bifidobacterium bifidum	2013-08-01	N	identified	MPYG	TF05	Female
TF06-4AC	100	Bifidobacterium bifidum	2013-08-01	N	identified	AC	TF06	Female
TF06-61	100	Bifidobacterium bifidum	2013-07-01	N	identified	MPYG	TF06	Female
TF07-43	100	Bifidobacterium bifidum	2013-08-01	N	identified	MPYG	TF07	Female
TM04-23	100	Bifidobacterium bifidum	2013-08-01	N	identified	MPYG	TM04	Male
TM04-35	100	Bifidobacterium bifidum	2013-08-01	N	identified	MPYG	TM04	Male
TM04-4	100	Bifidobacterium bifidum	2013-08-01	N	identified	MPYG	TM04	Male
TM04-53	100	Bifidobacterium bifidum	2013-08-01	N	identified	MPYG	TM04	Male
TM04-54	100	Bifidobacterium bifidum	2013-08-01	N	identified	MPYG	TM04	Male
TM04-5A	100	Bifidobacterium bifidum	2013-08-01	N	identified	MPYG	TM04	Male
TM04-5B	100	Bifidobacterium bifidum	2013-08-01	N	identified	MPYG	TM04	Male
TM05-6	100	Bifidobacterium bifidum	2013-08-01	N	identified	MPYG	TM05	Male
TM06-14A	100	Bifidobacterium bifidum	2013-08-01	N	identified	MPYG	TM06	Male
TM06-28	100	Bifidobacterium bifidum	2013-08-01	N	identified	MPYG	TM06	Male
TM06-8	100	Bifidobacterium bifidum	2013-08-01	N	identified	MPYG	TM06	Male
TM06-9	100	Bifidobacterium bifidum	2013-08-01	N	identified	MPYG	TM06	Male
AM10-40	99.44	Bifidobacterium coryneforme	2013-07-01	N	sequence failed	MPYG	AM10	Male
AM36-3AC	99.38	Bifidobacterium faecale	2013-12-01	Y	identified	AC	AM36	Male
AM12-59	99.58	Bifidobacterium faecale	2013-08-01	Y	identified	MPYG	AM12	Male
AM14-37	99.59	Bifidobacterium faecale	2013-08-01	Y	identified	MPYG	AM14	Male
AF28-4AC	99.72	Bifidobacterium faecale	2013-12-01	Y	identified	AC	AF28	Female
AM07-11	99.72	Bifidobacterium faecale	2012-11-01	Y	identified	MPYG	AM07	Male
AM08-22	99.72	Bifidobacterium faecale	2012-11-01	Y	identified	MPYG	AM08	Male
OF04-5	99.72	Bifidobacterium faecale	2014-01-01	Y	identified	MPYG	OF04	Female
OF04-9AC	99.72	Bifidobacterium faecale	2014-01-01	Y	identified	AC	OF04	Female
AM34-11	99.92	Bifidobacterium faecale	2013-12-01	Y	identified	MPYG	AM34	Male
TF06-10AC	99.92	Bifidobacterium faecale	2013-08-01	Y	identified	AC	TF06	Female
TF06-2AC	99.93	Bifidobacterium faecale	2013-08-01	Y	identified	AC	TF06	Female
TF10-6AT	99.21	Bifidobacterium faecale	2014-07-01	N	identified	AT	TF10	Female
TF12-11AT	99.22	Bifidobacterium faecale	2014-07-01	N	identified	AT	TF12	Female
AF32-13BH-C	100	Bifidobacterium faecale	2014-07-01	N	identified	BHI	AF32	Female
TF12-3AT	100	Bifidobacterium faecale	2014-07-01	N	identified	AT	TF12	Female
AM34-27LB	99.41	Bifidobacterium longum	2013-12-01	N	identified	LB	AM34	Male
AF26-3	99.56	Bifidobacterium longum	2013-12-01	N	identified	MPYG	AF26	Female
AF45-5	99.56	Bifidobacterium longum	2014-04-01	N	identified	MPYG	AF45	Female
AF27-5	99.58	Bifidobacterium longum	2013-12-01	N	identified	MPYG	AF27	Female
AM34-21LB	99.58	Bifidobacterium longum	2013-12-01	N	identified	LB	AM34	Male
AM36-4AC	99.58	Bifidobacterium longum	2013-12-01	N	identified	AC	AM36	Male
AF26-13AA	99.59	Bifidobacterium longum	2013-12-01	N	identified	AA	AF26	Female
AF26-12AA	99.6	Bifidobacterium longum	2013-12-01	N	identified	AA	AF26	Female
AF26-3AA	99.6	Bifidobacterium longum	2013-12-01	N	identified	AA	AF26	Female
AF27-20BH	99.6	Bifidobacterium longum	2013-12-01	N	identified	BHI	AF27	Female
AM36-3	99.6	Bifidobacterium longum	2013-12-01	N	identified	MPYG	AM36	Male
AM39-4	99.66	Bifidobacterium longum	2014-01-01	N	identified	MPYG	AM39	Male
AF36-4BH	99.67	Bifidobacterium longum	2014-01-01	N	identified	BHI	AF36	Female
TF08-7AC	99.7	Bifidobacterium longum	2014-02-01	N	identified	AC	TF08	Female
AF26-13BH	99.72	Bifidobacterium longum	2013-12-01	N	identified	BHI	AF26	Female
AF26-5	99.72	Bifidobacterium longum	2013-12-01	N	identified	MPYG	AF26	Female
AF03-24	99.302	Bifidobacterium longum subsp. infantis	2012-11-01	N	sequence failed	MPYG	AF03	Female
AF08-12	99.56	Bifidobacterium longum subsp. infantis	2013-07-01	N	sequence failed	MPYG	AF08	Female
AF09-15	99.76	Bifidobacterium longum subsp. infantis	2013-07-01	N	sequence failed	MPYG	AF09	Female
AF09-7A	98.45	Bifidobacterium longum subsp. infantis	2013-07-01	N	sequence failed	MPYG	AF09	Female
AF11-50	99.41	Bifidobacterium longum subsp. infantis	2013-10-01	N	sequence failed	MPYG	AF11	Female
AF20-11LB-C	99.57	Bifidobacterium longum subsp. infantis	2014-07-01	N	sequence failed	LB	AF20	Female
AF28-5-C	99.67	Bifidobacterium longum subsp. infantis	2014-07-01	N	sequence failed	MPYG	AF28	Female
AM01-1-1	99.771	Bifidobacterium longum subsp. infantis	2012-11-01	N	sequence failed	MPYG	AM01	Male
AM02-W-16	99.735	Bifidobacterium longum subsp. infantis	2012-11-01	N	sequence failed	MPYG	AM02	Male
AM20-6AC	99.47	Bifidobacterium longum subsp. infantis	2013-09-01	N	sequence failed	AC	AM20	Male
AM33-1AC-C	99.53	Bifidobacterium longum subsp. infantis	2014-07-01	N	sequence failed	AC	AM33	Male
AM34-21LB-C	99.61	Bifidobacterium longum subsp. infantis	2014-07-01	N	sequence failed	LB	AM34	Male
AM34-23LB-C	99.61	Bifidobacterium longum subsp. infantis	2014-07-01	N	sequence failed	LB	AM34	Male
AM40-3AC-C	99.57	Bifidobacterium longum subsp. infantis	2014-07-01	N	sequence failed	AC	AM40	Male
AM41-14BH-C	99.71	Bifidobacterium longum subsp. infantis	2014-07-01	N	sequence failed	BHI	AM41	Male
AM41-15BH-C	99.74	Bifidobacterium longum subsp. infantis	2014-07-01	N	sequence failed	BHI	AM41	Male
AM41-4AC-C	99.69	Bifidobacterium longum subsp. infantis	2014-07-01	N	sequence failed	AC	AM41	Male
AM44-12-C	99.71	Bifidobacterium longum subsp. infantis	2014-07-01	N	sequence failed	MPYG	AM44	Male
OF03-1AC-C	99.71	Bifidobacterium longum subsp. infantis	2014-07-01	N	sequence failed	AC	OF03	Female
OM01-15	99.717	Bifidobacterium longum subsp. infantis	2012-11-01	N	sequence failed	MPYG	OM01	Male
TF01-8	99.586	Bifidobacterium longum subsp. infantis	2012-11-01	N	sequence failed	MPYG	TF01	Female
TF07-37	99.6	Bifidobacterium longum subsp. infantis	2013-08-01	N	sequence failed	MPYG	TF07	Female
TM08-14	99.72	Bifidobacterium longum subsp. infantis	2014-07-01	N	sequence failed	MPYG	TM08	Male
TM08-18	99.84	Bifidobacterium longum subsp. infantis	2014-07-01	N	sequence failed	MPYG	TM08	Male
TM08-1AT	99.7	Bifidobacterium longum subsp. infantis	2014-07-01	N	sequence failed	AT	TM08	Male
TM08-3	99.86	Bifidobacterium longum subsp. infantis	2014-07-01	N	sequence failed	MPYG	TM08	Male
TM08-3AT	99.85	Bifidobacterium longum subsp. infantis	2014-07-01	N	sequence failed	AT	TM08	Male
TM08-5AC	99.85	Bifidobacterium longum subsp. infantis	2014-07-01	N	sequence failed	AC	TM08	Male
TM08-6AC	99.71	Bifidobacterium longum subsp. infantis	2014-07-01	N	sequence failed	AC	TM08	Male
TM08-8AT	99.86	Bifidobacterium longum subsp. infantis	2014-07-01	N	sequence failed	AT	TM08	Male
TM08-9	99.87	Bifidobacterium longum subsp. infantis	2014-07-01	N	sequence failed	MPYG	TM08	Male
AF35-13AC	99.59	Bifidobacterium longum subsp. longum	2014-01-01	Y	identified	AC	AF35	Female
AM34-3	99.73	Bifidobacterium longum subsp. longum	2013-12-01	Y	identified	MPYG	AM34	Male
AM42-13AT	99.8	Bifidobacterium longum subsp. longum	2014-01-01	Y	identified	AT	AM42	Male
TF01-22	99.8	Bifidobacterium longum subsp. longum	2012-11-01	Y	identified	MPYG	TF01	Female
TF07-34	99.8	Bifidobacterium longum subsp. longum	2013-08-01	Y	identified	MPYG	TF07	Female
AF45-16	99.86	Bifidobacterium longum subsp. longum	2014-04-01	Y	identified	MPYG	AF45	Female
AM20-8LB	99.86	Bifidobacterium longum subsp. longum	2013-09-01	Y	identified	LB	AM20	Male
OF03-7AA	99.86	Bifidobacterium longum subsp. longum	2013-12-01	Y	identified	AA	OF03	Female
TM05-14	99.86	Bifidobacterium longum subsp. longum	2013-08-01	Y	identified	MPYG	TM05	Male
AF03-10	99.87	Bifidobacterium longum subsp. longum	2012-11-01	Y	identified	MPYG	AF03	Female
AF03-20	99.87	Bifidobacterium longum subsp. longum	2012-11-01	Y	identified	MPYG	AF03	Female
AF03-27	99.87	Bifidobacterium longum subsp. longum	2012-11-01	Y	identified	MPYG	AF03	Female
AF04-13	99.87	Bifidobacterium longum subsp. longum	2012-11-01	Y	identified	MPYG	AF04	Female
AF05-16	99.87	Bifidobacterium longum subsp. longum	2012-11-01	Y	identified	MPYG	AF05	Female
AF05-2	99.87	Bifidobacterium longum subsp. longum	2012-11-01	Y	identified	MPYG	AF05	Female
AF08-2	99.87	Bifidobacterium longum subsp. longum	2013-07-01	Y	identified	MPYG	AF08	Female
AF11-12	99.87	Bifidobacterium longum subsp. longum	2013-10-01	Y	identified	MPYG	AF11	Female
AF11-41	99.87	Bifidobacterium longum subsp. longum	2013-10-01	Y	identified	MPYG	AF11	Female
AF14-22	99.87	Bifidobacterium longum subsp. longum	2013-10-01	Y	identified	MPYG	AF14	Female
AF14-34	99.87	Bifidobacterium longum subsp. longum	2013-10-01	Y	identified	MPYG	AF14	Female
AF26-10	99.87	Bifidobacterium longum subsp. longum	2013-12-01	Y	identified	MPYG	AF26	Female
AF27-1BH	99.87	Bifidobacterium longum subsp. longum	2013-12-01	Y	identified	BHI	AF27	Female
AF30-11	99.87	Bifidobacterium longum subsp. longum	2014-01-01	Y	identified	MPYG	AF30	Female
AF30-12	99.87	Bifidobacterium longum subsp. longum	2014-01-01	Y	identified	MPYG	AF30	Female
AF36-1	99.87	Bifidobacterium longum subsp. longum	2014-01-01	Y	identified	MPYG	AF36	Female
AM10-15B	99.87	Bifidobacterium longum subsp. longum	2013-07-01	Y	identified	MPYG	AM10	Male
AM11-2	99.87	Bifidobacterium longum subsp. longum	2013-07-01	Y	identified	MPYG	AM11	Male
AM11-5	99.87	Bifidobacterium longum subsp. longum	2013-07-01	Y	identified	MPYG	AM11	Male
AM12-16	99.87	Bifidobacterium longum subsp. longum	2013-08-01	Y	identified	MPYG	AM12	Male
AM16-2	99.87	Bifidobacterium longum subsp. longum	2013-09-01	Y	identified	MPYG	AM16	Male
AM20-19AC	99.87	Bifidobacterium longum subsp. longum	2013-09-01	Y	identified	AC	AM20	Male
AM20-3	99.87	Bifidobacterium longum subsp. longum	2013-09-01	Y	identified	MPYG	AM20	Male
AM20-39	99.87	Bifidobacterium longum subsp. longum	2013-10-01	Y	identified	MPYG	AM20	Male
AM21-20	99.87	Bifidobacterium longum subsp. longum	2013-10-01	Y	identified	MPYG	AM21	Male
AM25-26	99.87	Bifidobacterium longum subsp. longum	2013-11-01	Y	identified	MPYG	AM25	Male
AM30-9LB	99.87	Bifidobacterium longum subsp. longum	2013-12-01	Y	identified	LB	AM30	Male
AM31-13LB	99.87	Bifidobacterium longum subsp. longum	2013-12-01	Y	identified	LB	AM31	Male
AM39-10AC	99.87	Bifidobacterium longum subsp. longum	2014-01-01	Y	identified	AC	AM39	Male
AM39-8AC	99.87	Bifidobacterium longum subsp. longum	2014-01-01	Y	identified	AC	AM39	Male
OF01-16	99.87	Bifidobacterium longum subsp. longum	2013-12-01	Y	identified	MPYG	OF01	Female
OM05-2BH	99.87	Bifidobacterium longum subsp. longum	2013-12-01	Y	identified	BHI	OM05	Male
TF06-12AC	99.87	Bifidobacterium longum subsp. longum	2013-08-01	Y	identified	AC	TF06	Female
TF06-45A	99.87	Bifidobacterium longum subsp. longum	2013-08-01	Y	identified	MPYG	TF06	Female
TF07-31	99.87	Bifidobacterium longum subsp. longum	2013-08-01	Y	identified	MPYG	TF07	Female
TF07-39	99.87	Bifidobacterium longum subsp. longum	2013-08-01	Y	identified	MPYG	TF07	Female
TF08-4AC	99.87	Bifidobacterium longum subsp. longum	2014-02-01	Y	identified	AC	TF08	Female
TM01-1	99.87	Bifidobacterium longum subsp. longum	2012-11-01	Y	identified	MPYG	TM01	Male
TM02-7	99.87	Bifidobacterium longum subsp. longum	2012-11-01	Y	identified	MPYG	TM02	Male
TM04-17	99.87	Bifidobacterium longum subsp. longum	2013-08-01	Y	identified	MPYG	TM04	Male
TM04-48B	99.87	Bifidobacterium longum subsp. longum	2013-08-01	Y	identified	MPYG	TM04	Male
TM06-1	99.87	Bifidobacterium longum subsp. longum	2013-08-01	Y	identified	MPYG	TM06	Male
AF13-34	100	Bifidobacterium longum subsp. longum	2013-09-01	Y	identified	MPYG	AF13	Female
AF13-41	100	Bifidobacterium longum subsp. longum	2013-09-01	Y	identified	MPYG	AF13	Female
AF34-9AC	100	Bifidobacterium longum subsp. longum	2014-01-01	Y	identified	AC	AF34	Female
AF02-34	99.013	Bifidobacterium longum subsp. longum	2012-11-01	N	identified	MPYG	AF02	Female
AF34-7AC-C	99.05	Bifidobacterium longum subsp. longum	2014-07-01	N	identified	AC	AF34	Female
AM36-7AC-C	99.05	Bifidobacterium longum subsp. longum	2014-07-01	N	identified	AC	AM36	Male
AF34-5-C	99.15	Bifidobacterium longum subsp. longum	2014-07-01	N	identified	MPYG	AF34	Female
AF34-3BH-C	99.21	Bifidobacterium longum subsp. longum	2014-07-01	N	identified	BHI	AF34	Female
AF34-2AC-C	99.31	Bifidobacterium longum subsp. longum	2014-07-01	N	identified	AC	AF34	Female
AF34-8AC-C	99.31	Bifidobacterium longum subsp. longum	2014-07-01	N	identified	AC	AF34	Female
TM09-9AT	99.38	Bifidobacterium longum subsp. longum	2014-07-01	N	identified	AT	TM09	Male
AF47-9	99.39	Bifidobacterium longum subsp. longum	2014-05-01	N	identified	MPYG	AF47	Female
AF03-6-C	99.41	Bifidobacterium longum subsp. longum	2014-07-01	N	identified	MPYG	AF03	Female
AF34-12AC-C	99.41	Bifidobacterium longum subsp. longum	2014-07-01	N	identified	AC	AF34	Female
TF07-53	99.41	Bifidobacterium longum subsp. longum	2013-08-01	N	identified	MPYG	TF07	Female
AM12-53	99.48	Bifidobacterium longum subsp. longum	2013-08-01	N	identified	MPYG	AM12	Male
AF01-J-2	99.579	Bifidobacterium longum subsp. longum	2012-11-01	N	identified	MPYG	AF01	Female
TF07-49	99.61	Bifidobacterium longum subsp. longum	2013-08-01	N	identified	MPYG	TF07	Female
TM04-15	99.61	Bifidobacterium longum subsp. longum	2013-08-01	N	identified	MPYG	TM04	Male
TM04-44A	99.61	Bifidobacterium longum subsp. longum	2013-08-01	N	identified	MPYG	TM04	Male
AM04-Z-13	99.613	Bifidobacterium longum subsp. longum	2012-11-01	N	identified	MPYG	AM04	Male
AM11-17	99.62	Bifidobacterium longum subsp. longum	2013-07-01	N	identified	MPYG	AM11	Male
TF11-10	99.63	Bifidobacterium longum subsp. longum	2014-07-01	N	identified	MPYG	TF11	Female
AF08-16B	99.67	Bifidobacterium longum subsp. longum	2013-07-01	N	identified	MPYG	AF08	Female
AF09-19A	99.67	Bifidobacterium longum subsp. longum	2013-07-01	N	identified	MPYG	AF09	Female
AM44-5AT-C	99.67	Bifidobacterium longum subsp. longum	2014-07-01	N	identified	AT	AM44	Male
OF09-20	99.67	Bifidobacterium longum subsp. longum	2014-05-01	N	identified	MPYG	OF09	Female
TM09-9AC	99.67	Bifidobacterium longum subsp. longum	2014-07-01	N	identified	AC	TM09	Male
AF15-15LB-C	99.68	Bifidobacterium longum subsp. longum	2014-07-01	N	identified	LB	AF15	Female
AM38-5AC-C	99.68	Bifidobacterium longum subsp. longum	2014-07-01	N	identified	AC	AM38	Male
AM31-10LB-C	99.7	Bifidobacterium longum subsp. longum	2014-07-01	N	identified	LB	AM31	Male
TF01-7	99.718	Bifidobacterium longum subsp. longum	2012-11-01	N	identified	MPYG	TF01	Female
AF29-6AC-C	99.72	Bifidobacterium longum subsp. longum	2014-07-01	N	identified	AC	AF29	Female
AM38-9-C	99.72	Bifidobacterium longum subsp. longum	2014-07-01	N	identified	MPYG	AM38	Male
AM02-W-28	99.723	Bifidobacterium longum subsp. longum	2012-11-01	N	identified	MPYG	AM02	Male
AM02-W-23	99.731	Bifidobacterium longum subsp. longum	2012-11-01	N	identified	MPYG	AM02	Male
AM02-W-26	99.731	Bifidobacterium longum subsp. longum	2012-11-01	N	identified	MPYG	AM02	Male
AM02-W-24	99.736	Bifidobacterium longum subsp. longum	2012-11-01	N	identified	MPYG	AM02	Male
TF07-24	99.74	Bifidobacterium longum subsp. longum	2013-08-01	N	identified	MPYG	TF07	Female
AM01-9-1	99.745	Bifidobacterium longum subsp. longum	2012-11-01	N	identified	MPYG	AM01	Male
AM20-44A	99.75	Bifidobacterium longum subsp. longum	2013-10-01	N	identified	MPYG	AM20	Male
AM20-44B	99.75	Bifidobacterium longum subsp. longum	2013-09-01	N	identified	MPYG	AM20	Male
AM20-13	99.76	Bifidobacterium longum subsp. longum	2013-09-01	N	identified	MPYG	AM20	Male
AM20-35	99.76	Bifidobacterium longum subsp. longum	2013-09-01	N	identified	MPYG	AM20	Male
AM20-9	99.76	Bifidobacterium longum subsp. longum	2013-09-01	N	identified	MPYG	AM20	Male
AF08-11	99.77	Bifidobacterium longum subsp. longum	2013-07-01	N	identified	MPYG	AF08	Female
AF08-22	99.77	Bifidobacterium longum subsp. longum	2013-07-01	N	identified	MPYG	AF08	Female
AF08-29	99.77	Bifidobacterium longum subsp. longum	2013-07-01	N	identified	MPYG	AF08	Female
AF09-3	99.77	Bifidobacterium longum subsp. longum	2013-07-01	N	identified	MPYG	AF09	Female
TF07-4	99.77	Bifidobacterium longum subsp. longum	2013-08-01	N	identified	MPYG	TF07	Female
TF07-9A	99.77	Bifidobacterium longum subsp. longum	2013-08-01	N	identified	MPYG	TF07	Female
TF06-45B	99.78	Bifidobacterium longum subsp. longum	2013-08-01	N	identified	MPYG	TF06	Female
AM04-Z-1	99.782	Bifidobacterium longum subsp. longum	2012-11-01	N	identified	MPYG	AM04	Male
AM11-43	99.8	Bifidobacterium longum subsp. longum	2013-07-01	N	identified	MPYG	AM11	Male
AM11-6	99.8	Bifidobacterium longum subsp. longum	2013-07-01	N	identified	MPYG	AM11	Male
TF11-17	99.8	Bifidobacterium longum subsp. longum	2014-07-01	N	identified	MPYG	TF11	Female
AM11-14	99.81	Bifidobacterium longum subsp. longum	2013-07-01	N	identified	MPYG	AM11	Male
TF07-51	99.81	Bifidobacterium longum subsp. longum	2013-08-01	N	identified	MPYG	TF07	Female
AM39-4-C	99.83	Bifidobacterium longum subsp. longum	2014-07-01	N	identified	MPYG	AM39	Male
AF27-1AA-C	99.84	Bifidobacterium longum subsp. longum	2014-07-01	N	identified	AA	AF27	Female
AM33-7AC-C	99.84	Bifidobacterium longum subsp. longum	2014-07-01	N	identified	AC	AM33	Male
AM39-2-C	99.84	Bifidobacterium longum subsp. longum	2014-07-01	N	identified	MPYG	AM39	Male
TM10-8	99.84	Bifidobacterium longum subsp. longum	2014-07-01	N	identified	MPYG	TM10	Male
AF26-6AA-C	99.85	Bifidobacterium longum subsp. longum	2014-07-01	N	identified	AA	AF26	Female
AM21-30-C	99.85	Bifidobacterium longum subsp. longum	2014-07-01	N	identified	MPYG	AM21	Male
AM31-20-C	99.85	Bifidobacterium longum subsp. longum	2014-07-01	N	identified	MPYG	AM31	Male
AM38-7-C	99.85	Bifidobacterium longum subsp. longum	2014-07-01	N	identified	MPYG	AM38	Male
AM42-18-C	99.85	Bifidobacterium longum subsp. longum	2014-07-01	N	identified	MPYG	AM42	Male
AM44-10-C	99.85	Bifidobacterium longum subsp. longum	2014-07-01	N	identified	MPYG	AM44	Male
AM44-3AT-C	99.85	Bifidobacterium longum subsp. longum	2014-07-01	N	identified	AT	AM44	Male
AM44-4AT-C	99.85	Bifidobacterium longum subsp. longum	2014-07-01	N	identified	AT	AM44	Male
TF08-1AT	99.85	Bifidobacterium longum subsp. longum	2014-07-01	N	identified	AT	TF08	Female
TM06-49	99.85	Bifidobacterium longum subsp. longum	2013-08-01	N	identified	MPYG	TM06	Male
AF26-3-C	99.86	Bifidobacterium longum subsp. longum	2014-07-01	N	identified	MPYG	AF26	Female
AF26-5-C	99.86	Bifidobacterium longum subsp. longum	2014-07-01	N	identified	MPYG	AF26	Female
AF28-1AC-C	99.86	Bifidobacterium longum subsp. longum	2014-07-01	N	identified	AC	AF28	Female
AF29-3AC-C	99.86	Bifidobacterium longum subsp. longum	2014-07-01	N	identified	AC	AF29	Female
AF35-13-C	99.86	Bifidobacterium longum subsp. longum	2014-07-01	N	identified	MPYG	AF35	Female
AM39-1AC-C	99.86	Bifidobacterium longum subsp. longum	2014-07-01	N	identified	AC	AM39	Male
AM39-6AC-C	99.86	Bifidobacterium longum subsp. longum	2014-07-01	N	identified	AC	AM39	Male
TF08-18	99.86	Bifidobacterium longum subsp. longum	2014-07-01	N	identified	MPYG	TF08	Female
TF11-1	99.86	Bifidobacterium longum subsp. longum	2014-07-01	N	identified	MPYG	TF11	Female
AM04-Z-36	99.861	Bifidobacterium longum subsp. longum	2012-11-01	N	identified	MPYG	AM04	Male
AF14-12AC-C	99.87	Bifidobacterium longum subsp. longum	2014-07-01	N	identified	AC	AF14	Female
AF14-14LB-C	99.87	Bifidobacterium longum subsp. longum	2014-07-01	N	identified	LB	AF14	Female
AF20-16LB-C	99.87	Bifidobacterium longum subsp. longum	2014-07-01	N	identified	LB	AF20	Female
AF31-28A-AC-C	99.87	Bifidobacterium longum subsp. longum	2014-07-01	N	identified	AC	AF31	Female
AF47-11	99.87	Bifidobacterium longum subsp. longum	2014-05-01	N	identified	MPYG	AF47	Female
AM20-4AC	99.87	Bifidobacterium longum subsp. longum	2013-09-01	N	identified	AC	AM20	Male
AF09-9	99.88	Bifidobacterium longum subsp. longum	2013-07-01	N	identified	MPYG	AF09	Female
TF07-44	99.88	Bifidobacterium longum subsp. longum	2013-08-01	N	identified	MPYG	TF07	Female
AF28-6-C	100	Bifidobacterium longum subsp. longum	2014-07-01	N	identified	MPYG	AF28	Female
AM10-48-2	100	Bifidobacterium longum subsp. longum	2013-08-01	N	identified	MPYG	AM10	Male
AM11-13	100	Bifidobacterium longum subsp. longum	2013-07-01	N	identified	MPYG	AM11	Male
AM11-21	100	Bifidobacterium longum subsp. longum	2013-07-01	N	identified	MPYG	AM11	Male
AM11-26	100	Bifidobacterium longum subsp. longum	2013-07-01	N	identified	MPYG	AM11	Male
AM11-28	100	Bifidobacterium longum subsp. longum	2013-07-01	N	identified	MPYG	AM11	Male
AM11-3	100	Bifidobacterium longum subsp. longum	2013-07-01	N	identified	MPYG	AM11	Male
AM11-31	100	Bifidobacterium longum subsp. longum	2013-07-01	N	identified	MPYG	AM11	Male
AM11-32	100	Bifidobacterium longum subsp. longum	2013-07-01	N	identified	MPYG	AM11	Male
AM11-36	100	Bifidobacterium longum subsp. longum	2013-07-01	N	identified	MPYG	AM11	Male
AM11-41	100	Bifidobacterium longum subsp. longum	2013-07-01	N	identified	MPYG	AM11	Male
AM12-3	100	Bifidobacterium longum subsp. longum	2013-08-01	N	identified	MPYG	AM12	Male
AM12-31	100	Bifidobacterium longum subsp. longum	2013-08-01	N	identified	MPYG	AM12	Male
AM12-32	100	Bifidobacterium longum subsp. longum	2013-08-01	N	identified	MPYG	AM12	Male
AM12-36	100	Bifidobacterium longum subsp. longum	2013-08-01	N	identified	MPYG	AM12	Male
AM12-43A	100	Bifidobacterium longum subsp. longum	2013-08-01	N	identified	MPYG	AM12	Male
AM12-43B	100	Bifidobacterium longum subsp. longum	2013-08-01	N	identified	MPYG	AM12	Male
AM12-44	100	Bifidobacterium longum subsp. longum	2013-08-01	N	identified	MPYG	AM12	Male
AM12-66	100	Bifidobacterium longum subsp. longum	2013-08-01	N	identified	MPYG	AM12	Male
AM20-56	100	Bifidobacterium longum subsp. longum	2013-09-01	N	identified	MPYG	AM20	Male
TF07-16	100	Bifidobacterium longum subsp. longum	2013-08-01	N	identified	MPYG	TF07	Female
TF07-19	100	Bifidobacterium longum subsp. longum	2013-08-01	N	identified	MPYG	TF07	Female
TF07-35	100	Bifidobacterium longum subsp. longum	2013-08-01	N	identified	MPYG	TF07	Female
TF07-7	100	Bifidobacterium longum subsp. longum	2013-08-01	N	identified	MPYG	TF07	Female
TF07-9B	100	Bifidobacterium longum subsp. longum	2013-08-01	N	identified	MPYG	TF07	Female
TM04-14A	100	Bifidobacterium longum subsp. longum	2013-08-01	N	identified	MPYG	TM04	Male
TM04-14B	100	Bifidobacterium longum subsp. longum	2013-08-01	N	identified	MPYG	TM04	Male
TM04-19	100	Bifidobacterium longum subsp. longum	2013-08-01	N	identified	MPYG	TM04	Male
TM04-1A	100	Bifidobacterium longum subsp. longum	2013-08-01	N	identified	MPYG	TM04	Male
TM04-1B	100	Bifidobacterium longum subsp. longum	2013-08-01	N	identified	MPYG	TM04	Male
TM04-22	100	Bifidobacterium longum subsp. longum	2013-08-01	N	identified	MPYG	TM04	Male
TM04-28A	100	Bifidobacterium longum subsp. longum	2013-08-01	N	identified	MPYG	TM04	Male
TM04-28B	100	Bifidobacterium longum subsp. longum	2013-08-01	N	identified	MPYG	TM04	Male
TM04-3A	100	Bifidobacterium longum subsp. longum	2013-08-01	N	identified	MPYG	TM04	Male
TM04-3B	100	Bifidobacterium longum subsp. longum	2013-08-01	N	identified	MPYG	TM04	Male
TM04-43	100	Bifidobacterium longum subsp. longum	2013-08-01	N	identified	MPYG	TM04	Male
TM04-44B	100	Bifidobacterium longum subsp. longum	2013-08-01	N	identified	MPYG	TM04	Male
TM04-48A	100	Bifidobacterium longum subsp. longum	2013-08-01	N	identified	MPYG	TM04	Male
TM04-51	100	Bifidobacterium longum subsp. longum	2013-08-01	N	identified	MPYG	TM04	Male
TM04-7A	100	Bifidobacterium longum subsp. longum	2013-08-01	N	identified	MPYG	TM04	Male
TM04-7B	100	Bifidobacterium longum subsp. longum	2013-08-01	N	identified	MPYG	TM04	Male
TM05-17	100	Bifidobacterium longum subsp. longum	2013-08-01	N	identified	MPYG	TM05	Male
TM05-27	100	Bifidobacterium longum subsp. longum	2013-08-01	N	identified	MPYG	TM05	Male
TM05-29	100	Bifidobacterium longum subsp. longum	2013-08-01	N	identified	MPYG	TM05	Male
TM06-12	100	Bifidobacterium longum subsp. longum	2013-08-01	N	identified	MPYG	TM06	Male
TM06-21	100	Bifidobacterium longum subsp. longum	2013-08-01	N	identified	MPYG	TM06	Male
TF07-11	98.33	Bifidobacterium longum subsp. longum	2013-08-01	N	unidentified	MPYG	TF07	Female
AM42-15	98.5	Bifidobacterium longum subsp. longum	2014-01-01	N	unidentified	MPYG	AM42	Male
AF03-19	98.574	Bifidobacterium longum subsp. longum	2012-11-01	N	unidentified	MPYG	AF03	Female
TM04-18	100	Bifidobacterium longum subsp. suis	2013-08-01	N	sequence failed	MPYG	TM04	Male
TM04-25	100	Bifidobacterium longum subsp. suis	2013-08-01	N	sequence failed	MPYG	TM04	Male
TM08-11AC	100	Bifidobacterium longum subsp. suis	2014-07-01	N	sequence failed	AC	TM08	Male
TF08-6	100	Bifidobacterium pseudocatenulatum	2014-04-01	N	identified	MPYG	TF08	Female
AF12-10-6.0	99.46	Bifidobacterium pseudocatenulatum	2013-09-01	Y	identified	MPYG	AF12	Female
AF12-8A-LB	99.46	Bifidobacterium pseudocatenulatum	2013-10-01	Y	identified	LB	AF12	Female
AF12-8LB-d	99.46	Bifidobacterium pseudocatenulatum	2013-09-01	Y	identified	LB	AF12	Female
AM20-6	99.46	Bifidobacterium pseudocatenulatum	2013-09-01	Y	identified	MPYG	AM20	Male
AM15-3	99.52	Bifidobacterium pseudocatenulatum	Aug-2013	Y	identified	MPYG	AM15	Male
AM08-25	99.53	Bifidobacterium pseudocatenulatum	Nov-2012	Y	identified	MPYG	AM08	Male
TF05-19AC	99.86	Bifidobacterium pseudocatenulatum	2013-08-01	Y	identified	AC	TF05	Female
AM36-5BH	99.87	Bifidobacterium pseudocatenulatum	2013-12-01	Y	identified	BHI	AM36	Male
AM37-1BH	99.87	Bifidobacterium pseudocatenulatum	2013-12-01	Y	identified	BHI	AM37	Male
TF08-3AT	99.87	Bifidobacterium pseudocatenulatum	2014-02-01	Y	identified	AT	TF08	Female
TM04-13	99.87	Bifidobacterium pseudocatenulatum	2013-08-01	Y	identified	MPYG	TM04	Male
AM36-2AC	99.92	Bifidobacterium pseudocatenulatum	2013-12-01	Y	identified	AC	AM36	Male
AF11-18	99.93	Bifidobacterium pseudocatenulatum	2013-09-01	Y	identified	MPYG	AF11	Female
AF41-3MH	99.93	Bifidobacterium pseudocatenulatum	2014-04-01	Y	identified	MH	AF41	Female
AF45-10BH	99.93	Bifidobacterium pseudocatenulatum	2014-04-01	Y	identified	BHI	AF45	Female
AM20-1	99.93	Bifidobacterium pseudocatenulatum	2013-09-01	Y	identified	MPYG	AM20	Male
AM26-14LB	99.93	Bifidobacterium pseudocatenulatum	2013-11-01	Y	identified	LB	AM26	Male
TM07-3AT	99.93	Bifidobacterium pseudocatenulatum	2014-02-01	Y	identified	AT	TM07	Male
TM10-1	99.93	Bifidobacterium pseudocatenulatum	2014-02-01	Y	identified	MPYG	TM10	Male
AF02-36-1	100	Bifidobacterium pseudocatenulatum	2012-11-01	Y	identified	MPYG	AF02	Female
AF03-28	100	Bifidobacterium pseudocatenulatum	2012-11-01	Y	identified	MPYG	AF03	Female
AF17-20AC	100	Bifidobacterium pseudocatenulatum	2013-11-01	Y	identified	AC	AF17	Female
AF18-2AC	100	Bifidobacterium pseudocatenulatum	2013-12-01	Y	identified	AC	AF18	Female
AF20-20AC	100	Bifidobacterium pseudocatenulatum	2013-12-01	Y	identified	AC	AF20	Female
AF26-1	100	Bifidobacterium pseudocatenulatum	2013-12-01	Y	identified	MPYG	AF26	Female
AF36-12AT	100	Bifidobacterium pseudocatenulatum	2014-01-01	Y	identified	AT	AF36	Female
AM08-2	100	Bifidobacterium pseudocatenulatum	2012-11-01	Y	identified	MPYG	AM08	Male
AM10-2	100	Bifidobacterium pseudocatenulatum	2013-07-01	Y	identified	MPYG	AM10	Male
AM10-24	100	Bifidobacterium pseudocatenulatum	2013-07-01	Y	identified	MPYG	AM10	Male
AM11-10	100	Bifidobacterium pseudocatenulatum	2013-07-01	Y	identified	MPYG	AM11	Male
AM13-2	100	Bifidobacterium pseudocatenulatum	2013-08-01	Y	identified	MPYG	AM13	Male
AM13-8	100	Bifidobacterium pseudocatenulatum	2013-08-01	Y	identified	MPYG	AM13	Male
AM18-42	100	Bifidobacterium pseudocatenulatum	2013-09-01	Y	identified	MPYG	AM18	Male
AM19-19	100	Bifidobacterium pseudocatenulatum	2013-09-01	Y	identified	MPYG	AM19	Male
AM20-9-6.0	100	Bifidobacterium pseudocatenulatum	2013-10-01	Y	identified	MPYG	AM20	Male
AM30-11AC	100	Bifidobacterium pseudocatenulatum	2013-12-01	Y	identified	AC	AM30	Male
AM33-6	100	Bifidobacterium pseudocatenulatum	2013-12-01	Y	identified	MPYG	AM33	Male
AM34-9	100	Bifidobacterium pseudocatenulatum	2013-12-01	Y	identified	MPYG	AM34	Male
AM38-8	100	Bifidobacterium pseudocatenulatum	2014-01-01	Y	identified	MPYG	AM38	Male
AM43-10	100	Bifidobacterium pseudocatenulatum	2014-01-01	Y	identified	MPYG	AM43	Male
CF01-1	100	Bifidobacterium pseudocatenulatum	2014-04-01	Y	identified	MPYG	CF01	Female
OF01-12	100	Bifidobacterium pseudocatenulatum	2013-12-01	Y	identified	MPYG	OF01	Female
OF01-2	100	Bifidobacterium pseudocatenulatum	2013-12-01	Y	identified	MPYG	OF01	Female
OF01-21AC	100	Bifidobacterium pseudocatenulatum	2013-12-01	Y	identified	AC	OF01	Female
OF01-8	100	Bifidobacterium pseudocatenulatum	2013-12-01	Y	identified	MPYG	OF01	Female
OF05-12	100	Bifidobacterium pseudocatenulatum	2014-01-01	Y	identified	MPYG	OF05	Female
OM05-2	100	Bifidobacterium pseudocatenulatum	2013-12-01	Y	identified	MPYG	OM05	Male
OM10-8	100	Bifidobacterium pseudocatenulatum	2014-06-01	Y	identified	MPYG	OM10	Male
TF05-2AC	100	Bifidobacterium pseudocatenulatum	2013-08-01	Y	identified	AC	TF05	Female
TF07-23	100	Bifidobacterium pseudocatenulatum	2013-08-01	Y	identified	MPYG	TF07	Female
TF07-45	100	Bifidobacterium pseudocatenulatum	2013-08-01	Y	identified	MPYG	TF07	Female
TM01-4	100	Bifidobacterium pseudocatenulatum	2012-11-01	Y	identified	MPYG	TM01	Male
TM05-11	100	Bifidobacterium pseudocatenulatum	2013-08-01	Y	identified	MPYG	TM05	Male
TM08-2	100	Bifidobacterium pseudocatenulatum	2014-02-01	Y	identified	MPYG	TM08	Male
AM26-15LB	98.78	Bifidobacterium pseudocatenulatum	2013-11-01	N	identified	LB	AM26	Male
AM33-4	98.89	Bifidobacterium pseudocatenulatum	2013-12-01	N	identified	MPYG	AM33	Male
AF28-8-C	99.05	Bifidobacterium pseudocatenulatum	2014-07-01	N	identified	MPYG	AF28	Female
AF30-13AC-C	99.22	Bifidobacterium pseudocatenulatum	2014-07-01	N	identified	AC	AF30	Female
TM04-56	99.25	Bifidobacterium pseudocatenulatum	2013-08-01	N	identified	MPYG	TM04	Male
TM10-17AC	99.32	Bifidobacterium pseudocatenulatum	2014-07-01	N	identified	AC	TM10	Male
AM20-10	99.36	Bifidobacterium pseudocatenulatum	2013-09-01	N	identified	MPYG	AM20	Male
AM20-34	99.36	Bifidobacterium pseudocatenulatum	2013-09-01	N	identified	MPYG	AM20	Male
AF12-8LB	99.46	Bifidobacterium pseudocatenulatum	2013-09-01	N	identified	LB	AF12	Female
AM20-9-C	99.5	Bifidobacterium pseudocatenulatum	2014-07-01	N	identified	MPYG	AM20	Male
AM29-8AC-C	99.5	Bifidobacterium pseudocatenulatum	2014-07-01	N	identified	AC	AM29	Male
AF30-1BH-C	99.52	Bifidobacterium pseudocatenulatum	2014-07-01	N	identified	BHI	AF30	Female
AM20-5	99.52	Bifidobacterium pseudocatenulatum	2013-09-01	N	identified	MPYG	AM20	Male
AM15-1	99.61	Bifidobacterium pseudocatenulatum	2013-08-01	N	identified	MPYG	AM15	Male
AM31-4-C	99.61	Bifidobacterium pseudocatenulatum	2014-07-01	N	identified	MPYG	AM31	Male
TM07-9AT	99.61	Bifidobacterium pseudocatenulatum	2014-07-01	N	identified	AT	TM07	Male
AM26-3LB-C	99.65	Bifidobacterium pseudocatenulatum	2014-07-01	N	identified	LB	AM26	Male
OF05-13	99.67	Bifidobacterium pseudocatenulatum	2014-01-01	N	identified	MPYG	OF05	Female
AM26-10AC-C	99.68	Bifidobacterium pseudocatenulatum	2014-07-01	N	identified	AC	AM26	Male
TM07-5AC	99.7	Bifidobacterium pseudocatenulatum	2014-07-01	N	identified	AC	TM07	Male
TM08-12AC	99.73	Bifidobacterium pseudocatenulatum	2014-07-01	N	identified	AC	TM08	Male
TM04-42	99.8	Bifidobacterium pseudocatenulatum	2013-08-01	N	identified	MPYG	TM04	Male
TM05-42	99.8	Bifidobacterium pseudocatenulatum	2013-08-01	N	identified	MPYG	TM05	Male
AM02-W-8	99.834	Bifidobacterium pseudocatenulatum	2012-11-01	N	identified	MPYG	AM02	Male
AM02-W-4	99.838	Bifidobacterium pseudocatenulatum	2012-11-01	N	identified	MPYG	AM02	Male
AF33-7	99.85	Bifidobacterium pseudocatenulatum	2014-01-01	N	identified	MPYG	AF33	Female
AF34-4-C	99.85	Bifidobacterium pseudocatenulatum	2014-07-01	N	identified	MPYG	AF34	Female
AF45-2	99.85	Bifidobacterium pseudocatenulatum	2014-04-01	N	identified	MPYG	AF45	Female
AF30-12AC	99.86	Bifidobacterium pseudocatenulatum	2014-01-01	N	identified	AC	AF30	Female
AM37-1-C	99.86	Bifidobacterium pseudocatenulatum	2014-07-01	N	identified	MPYG	AM37	Male
AM37-3AC-C	99.86	Bifidobacterium pseudocatenulatum	2014-07-01	N	identified	AC	AM37	Male
TF07-46	99.86	Bifidobacterium pseudocatenulatum	2013-08-01	N	identified	MPYG	TF07	Female
TF08-8AC	99.86	Bifidobacterium pseudocatenulatum	2014-02-01	N	identified	AC	TF08	Female
TF10-2AT	99.86	Bifidobacterium pseudocatenulatum	2014-07-01	N	identified	AT	TF10	Female
AF26-1AA	99.87	Bifidobacterium pseudocatenulatum	2013-12-01	N	identified	AA	AF26	Female
AF26-6BH	99.87	Bifidobacterium pseudocatenulatum	2013-12-01	N	identified	BHI	AF26	Female
AF47-10	99.87	Bifidobacterium pseudocatenulatum	2014-05-01	N	identified	MPYG	AF47	Female
AF47-13	99.87	Bifidobacterium pseudocatenulatum	2014-05-01	N	identified	MPYG	AF47	Female
AM20-2	99.88	Bifidobacterium pseudocatenulatum	2013-09-01	N	identified	MPYG	AM20	Male
AM20-8	99.88	Bifidobacterium pseudocatenulatum	2013-09-01	N	identified	MPYG	AM20	Male
AF01-J-34	100	Bifidobacterium pseudocatenulatum	2012-11-01	N	identified	MPYG	AF01	Female
AF02-15	100	Bifidobacterium pseudocatenulatum	2012-11-01	N	identified	MPYG	AF02	Female
AF02-21	100	Bifidobacterium pseudocatenulatum	2012-11-01	N	identified	MPYG	AF02	Female
AF02-22	100	Bifidobacterium pseudocatenulatum	2012-11-01	N	identified	MPYG	AF02	Female
AF02-36-2	100	Bifidobacterium pseudocatenulatum	2012-11-01	N	identified	MPYG	AF02	Female
AF02-36-3	100	Bifidobacterium pseudocatenulatum	2012-11-01	N	identified	MPYG	AF02	Female
AF02-49	100	Bifidobacterium pseudocatenulatum	2012-11-01	N	identified	MPYG	AF02	Female
AF02-52	100	Bifidobacterium pseudocatenulatum	2012-11-01	N	identified	MPYG	AF02	Female
AF08-10	100	Bifidobacterium pseudocatenulatum	2013-07-01	N	identified	MPYG	AF08	Female
AF08-19	100	Bifidobacterium pseudocatenulatum	2013-07-01	N	identified	MPYG	AF08	Female
AF08-30A	100	Bifidobacterium pseudocatenulatum	2013-07-01	N	identified	MPYG	AF08	Female
AF08-5	100	Bifidobacterium pseudocatenulatum	2013-07-01	N	identified	MPYG	AF08	Female
AF08-6	100	Bifidobacterium pseudocatenulatum	2013-07-01	N	identified	MPYG	AF08	Female
AF26-11	100	Bifidobacterium pseudocatenulatum	2013-12-01	N	identified	MPYG	AF26	Female
AF26-11AA	100	Bifidobacterium pseudocatenulatum	2013-12-01	N	identified	AA	AF26	Female
AF26-14AA	100	Bifidobacterium pseudocatenulatum	2013-12-01	N	identified	AA	AF26	Female
AF26-8BH-C	100	Bifidobacterium pseudocatenulatum	2014-07-01	N	identified	BHI	AF26	Female
AF29-18BH-C	100	Bifidobacterium pseudocatenulatum	2014-07-01	N	identified	BHI	AF29	Female
AF29-2AC-C	100	Bifidobacterium pseudocatenulatum	2014-07-01	N	identified	AC	AF29	Female
AF30-20-C	100	Bifidobacterium pseudocatenulatum	2014-07-01	N	identified	MPYG	AF30	Female
AF30-29-C	100	Bifidobacterium pseudocatenulatum	2014-07-01	N	identified	MPYG	AF30	Female
AF31-12AC-C	100	Bifidobacterium pseudocatenulatum	2014-07-01	N	identified	AC	AF31	Female
AF32-4-C	100	Bifidobacterium pseudocatenulatum	2014-07-01	N	identified	MPYG	AF32	Female
AF33-26-C	100	Bifidobacterium pseudocatenulatum	2014-07-01	N	identified	MPYG	AF33	Female
AF35-8AC-C	100	Bifidobacterium pseudocatenulatum	2014-07-01	N	identified	AC	AF35	Female
AF38-2AC-C	100	Bifidobacterium pseudocatenulatum	2014-07-01	N	identified	AC	AF38	Female
AF45-4	100	Bifidobacterium pseudocatenulatum	2014-04-01	N	identified	MPYG	AF45	Female
AM10-42	100	Bifidobacterium pseudocatenulatum	2013-07-01	N	identified	MPYG	AM10	Male
AM10-46	100	Bifidobacterium pseudocatenulatum	2013-07-01	N	identified	MPYG	AM10	Male
AM10-4A	100	Bifidobacterium pseudocatenulatum	2013-07-01	N	identified	MPYG	AM10	Male
AM10-7B	100	Bifidobacterium pseudocatenulatum	2013-07-01	N	identified	MPYG	AM10	Male
AM13-23	100	Bifidobacterium pseudocatenulatum	2013-08-01	N	identified	MPYG	AM13	Male
AM20-16	100	Bifidobacterium pseudocatenulatum	2013-09-01	N	identified	MPYG	AM20	Male
AM20-17	100	Bifidobacterium pseudocatenulatum	2013-09-01	N	identified	MPYG	AM20	Male
AM20-19	100	Bifidobacterium pseudocatenulatum	2013-09-01	N	identified	MPYG	AM20	Male
AM20-21	100	Bifidobacterium pseudocatenulatum	2013-09-01	N	identified	MPYG	AM20	Male
AM20-29	100	Bifidobacterium pseudocatenulatum	2013-09-01	N	identified	MPYG	AM20	Male
AM31-11AC-C	100	Bifidobacterium pseudocatenulatum	2014-07-01	N	identified	AC	AM31	Male
AM37-14BH-C	100	Bifidobacterium pseudocatenulatum	2014-07-01	N	identified	BHI	AM37	Male
AM37-2AC-C	100	Bifidobacterium pseudocatenulatum	2014-07-01	N	identified	AC	AM37	Male
AM37-3-C	100	Bifidobacterium pseudocatenulatum	2014-07-01	N	identified	MPYG	AM37	Male
AM38-22B-C	100	Bifidobacterium pseudocatenulatum	2014-07-01	N	identified	MPYG	AM38	Male
AM39-2BH-C	100	Bifidobacterium pseudocatenulatum	2014-07-01	N	identified	BHI	AM39	Male
AM43-3AT	100	Bifidobacterium pseudocatenulatum	2014-01-01	N	identified	AT	AM43	Male
AM43-6AT	100	Bifidobacterium pseudocatenulatum	2014-01-01	N	identified	AT	AM43	Male
AM57-8	100	Bifidobacterium pseudocatenulatum	2014-05-01	N	identified	MPYG	AM57	Male
CF01-3	100	Bifidobacterium pseudocatenulatum	2014-04-01	N	identified	MPYG	CF01	Female
OF05-5	100	Bifidobacterium pseudocatenulatum	2014-01-01	N	identified	MPYG	OF05	Female
OF05-5AC-C	100	Bifidobacterium pseudocatenulatum	2014-07-01	N	identified	AC	OF05	Female
OM05-8-C	100	Bifidobacterium pseudocatenulatum	2014-07-01	N	identified	MPYG	OM05	Male
TF01-19-1	100	Bifidobacterium pseudocatenulatum	2012-11-01	N	identified	MPYG	TF01	Female
TF01-19-2	100	Bifidobacterium pseudocatenulatum	2012-11-01	N	identified	MPYG	TF01	Female
TF01-9-2	100	Bifidobacterium pseudocatenulatum	2012-11-01	N	identified	MPYG	TF01	Female
TF05-4AC	100	Bifidobacterium pseudocatenulatum	2013-08-01	N	identified	AC	TF05	Female
TF05-50	100	Bifidobacterium pseudocatenulatum	2013-08-01	N	identified	MPYG	TF05	Female
TF05-6AC	100	Bifidobacterium pseudocatenulatum	2013-08-01	N	identified	AC	TF05	Female
TF07-3	100	Bifidobacterium pseudocatenulatum	2013-08-01	N	identified	MPYG	TF07	Female
TF07-48	100	Bifidobacterium pseudocatenulatum	2013-08-01	N	identified	MPYG	TF07	Female
TF08-17	100	Bifidobacterium pseudocatenulatum	2014-07-01	N	identified	MPYG	TF08	Female
TF12-8	100	Bifidobacterium pseudocatenulatum	2014-07-01	N	identified	MPYG	TF12	Female
TM04-36	100	Bifidobacterium pseudocatenulatum	2013-08-01	N	identified	MPYG	TM04	Male
TM04-37	100	Bifidobacterium pseudocatenulatum	2013-08-01	N	identified	MPYG	TM04	Male
TM04-41	100	Bifidobacterium pseudocatenulatum	2013-08-01	N	identified	MPYG	TM04	Male
TM04-52	100	Bifidobacterium pseudocatenulatum	2013-08-01	N	identified	MPYG	TM04	Male
TM05-52	100	Bifidobacterium pseudocatenulatum	2013-08-01	N	identified	MPYG	TM05	Male
TM05-9	100	Bifidobacterium pseudocatenulatum	2013-08-01	N	identified	MPYG	TM05	Male
TM07-9	100	Bifidobacterium pseudocatenulatum	2014-07-01	N	identified	MPYG	TM07	Male
TM08-16AC	100	Bifidobacterium pseudocatenulatum	2014-07-01	N	identified	AC	TM08	Male
TM08-7AC	100	Bifidobacterium pseudocatenulatum	2014-07-01	N	identified	AC	TM08	Male
TM10-10AT	100	Bifidobacterium pseudocatenulatum	2014-07-01	N	identified	AT	TM10	Male
TM10-1AT	100	Bifidobacterium pseudocatenulatum	2014-07-01	N	identified	AT	TM10	Male
TM10-24AC	100	Bifidobacterium pseudocatenulatum	2014-07-01	N	identified	AC	TM10	Male
TM10-27	100	Bifidobacterium pseudocatenulatum	2014-07-01	N	identified	MPYG	TM10	Male
TM08-1AC	97.24	Bifidobacterium pseudocatenulatum	2014-07-01	N	sequence failed	AC	TM08	Male
TF05-19AC	98.2	Bifidobacterium pseudocatenulatum	2013-08-01	N	sequence failed	AC	TF05	Female
TM08-8	98.58	Bifidobacterium pseudocatenulatum	2014-07-01	N	sequence failed	MPYG	TM08	Male
AF13-3LB	99.53	Bifidobacterium pseudolongum	2013-09-01	Y	identified	LB	AF13	Female
AF13-3LB-d	99.73	Bifidobacterium pseudolongum	2013-09-01	N	identified	LB	AF13	Female
AM13-11	99.43	Bifidobacterium stercoris	2013-08-01	Y	identified	MPYG	AM13	Male
AM22-8LB	99.43	Bifidobacterium stercoris	2013-11-01	Y	identified	LB	AM22	Male
TF06-29	99.43	Bifidobacterium stercoris	2013-08-01	Y	identified	MPYG	TF06	Female
AM41-17	99.45	Bifidobacterium stercoris	2014-01-01	Y	identified	MPYG	AM41	Male
AF15-3	99.67	Bifidobacterium stercoris	2013-10-01	Y	identified	MPYG	AF15	Female
AF45-19	100	Bifidobacterium stercoris	2014-04-01	Y	identified	MPYG	AF45	Female
AF31-6AC	99.1	Bifidobacterium stercoris	2014-01-01	N	identified	AC	AF31	Female
AF31-20BH-C	99.35	Bifidobacterium stercoris	2014-07-01	N	identified	BHI	AF31	Female
AM08-9	99.497	Bifidobacterium stercoris	2012-11-01	N	identified	MPYG	AM08	Male
AF39-6AT-C	99.56	Bifidobacterium stercoris	2014-07-01	N	identified	AT	AF39	Female
AF31-9BH-C	99.67	Bifidobacterium stercoris	2014-07-01	N	identified	BHI	AF31	Female
AM08-4	99.8595	Bifidobacterium stercoris	2012-11-01	N	identified	MPYG	AM08	Male
AM13-42	99.87	Bifidobacterium stercoris	2013-08-01	N	identified	MPYG	AM13	Male
AM08-34	99.876	Bifidobacterium stercoris	2012-11-01	N	identified	MPYG	AM08	Male
AM08-8	99.878	Bifidobacterium stercoris	2012-11-01	N	identified	MPYG	AM08	Male
AF02-8	100	Bifidobacterium stercoris	2012-11-01	N	identified	MPYG	AF02	Female
AF39-1AT-C	100	Bifidobacterium stercoris	2014-07-01	N	identified	AT	AF39	Female
AM22-5-C	100	Bifidobacterium stercoris	2014-07-01	N	identified	MPYG	AM22	Male
TM04-31	100	Bilophila wadsworthia	2013-08-01	Y	identified	MPYG	TM04	Male
AF18-11LB	98.51	Blautia coccoides	2013-12-01	N	sequence failed	LB	AF18	Female
AF42-6MH	99.44	Blautia coccoides	2014-04-01	N	sequence failed	MH	AF42	Female
AM35-10	99.68	Blautia coccoides	2013-12-01	N	sequence failed	MPYG	AM35	Male
CF01-23	99.68	Blautia coccoides	2014-04-01	N	sequence failed	MPYG	CF01	Female
AM42-11	99.81	Blautia faecis	2014-01-01	Y	identified	MPYG	AM42	Male
TF11-33AC	99.85	Blautia faecis	2014-02-01	N	identified	AC	TF11	Female
AF36-11	100	Blautia faecis	2014-01-01	N	identified	MPYG	AF36	Female
AM32-19LB	100	Blautia faecis	2013-12-01	N	identified	LB	AM32	Male
AM58-3XD	100	Blautia faecis	2014-05-01	N	identified	XD	AM58	Male
AM59-16XD	100	Blautia faecis	2014-06-01	N	identified	XD	AM59	Male
OF11-18	100	Blautia faecis	2014-06-01	N	identified	MPYG	OF11	Female
OF11-8	100	Blautia faecis	2014-06-01	N	identified	MPYG	OF11	Female
TM06-41	100	Blautia faecis	2013-09-01	N	identified	MPYG	TM06	Male
AF31-8BH	97.7	Blautia faecis	2014-01-01	Y	unidentified	BHI	AF31	Female
AF41-9	96.24	Blautia glucerasea	2014-04-01	Y	unidentified	MPYG	AF41	Female
AM25-11LB	99.73	Blautia hansenii	2013-11-01	Y	identified	LB	AM25	Male
AM25-22	99.73	Blautia hansenii	2013-11-01	Y	identified	MPYG	AM25	Male
AM25-39	99.73	Blautia hansenii	2013-11-01	Y	identified	MPYG	AM25	Male
AM25-40	99.73	Blautia hansenii	2013-11-01	Y	identified	MPYG	AM25	Male
AF09-1-2	99.33	Blautia hansenii	2013-12-01	N	identified	MPYG	AF09	Female
AM58-13XD	99.41	Blautia hansenii	2014-05-01	N	identified	XD	AM58	Male
AM25-4	99.52	Blautia hansenii	2013-11-01	N	identified	MPYG	AM25	Male
AM25-2LB	99.53	Blautia hansenii	2013-11-01	N	identified	LB	AM25	Male
AM25-41	99.53	Blautia hansenii	2013-11-01	N	identified	MPYG	AM25	Male
OF10-13	99.56	Blautia hansenii	2014-05-01	N	identified	MPYG	OF10	Female
AF49-23	99.58	Blautia hansenii	2014-06-01	N	identified	MPYG	AF49	Female
AM58-14XD	99.7	Blautia hansenii	2014-05-01	N	identified	XD	AM58	Male
AM25-5AC	99.72	Blautia hansenii	2013-11-01	N	identified	AC	AM25	Male
AM55-11ce	99.73	Blautia hansenii	2014-05-01	N	identified	MPYG	AM55	Male
AM25-5LB	99.75	Blautia hansenii	2013-11-01	N	identified	LB	AM25	Male
AM25-4AC	99.76	Blautia hansenii	2013-11-01	N	identified	AC	AM25	Male
AM25-7LB	99.76	Blautia hansenii	2013-11-01	N	identified	LB	AM25	Male
AM27-24LB	100	Blautia hansenii	2013-12-01	N	identified	LB	AM27	Male
AM29-22LB	100	Blautia hansenii	2013-12-01	N	identified	LB	AM29	Male
AM29-5	100	Blautia hansenii	2013-12-01	N	identified	MPYG	AM29	Male
AM29-7	100	Blautia hansenii	2013-12-01	N	identified	MPYG	AM29	Male
AF20-12LB	99.12	Blautia luti	2013-12-01	Y	identified	LB	AF20	Female
AM23-1	99.24	Blautia luti	2013-11-01	Y	identified	MPYG	AM23	Male
AM26-12LB	99.28	Blautia luti	2013-11-01	Y	identified	LB	AM26	Male
AF17-12	99.33	Blautia luti	2013-11-01	Y	identified	MPYG	AF17	Female
AF18-41	98.9	Blautia luti	2013-12-01	N	identified	MPYG	AF18	Female
TM10-13AC	98.9	Blautia luti	2014-07-01	N	identified	AC	TM10	Male
AM42-21AC	98.97	Blautia luti	2014-01-01	N	identified	AC	AM42	Male
TM10-14AC	98.97	Blautia luti	2014-02-01	N	identified	AC	TM10	Male
OF02-10LB	99.04	Blautia luti	2013-12-01	N	identified	LB	OF02	Female
OM07-5AT	99.04	Blautia luti	2014-02-01	N	identified	AT	OM07	Male
AF25-17AC	99.1	Blautia luti	2013-12-01	N	identified	AC	AF25	Female
OF02-5LB	99.1	Blautia luti	2013-12-01	N	identified	LB	OF02	Female
OM05-10	99.1	Blautia luti	2013-12-01	N	identified	MPYG	OM05	Male
AF38-3AT	99.2	Blautia luti	2014-02-01	N	identified	AT	AF38	Female
AM42-20AC	99.22	Blautia luti	2014-01-01	N	identified	AC	AM42	Male
AM27-27LB	99.23	Blautia luti	2013-12-01	N	identified	LB	AM27	Male
AM32-22	99.27	Blautia luti	2013-12-01	N	identified	MPYG	AM32	Male
AF18-28LB	99.3	Blautia luti	2013-12-01	N	identified	LB	AF18	Female
TM10-19	99.33	Blautia luti	2014-02-01	N	identified	MPYG	TM10	Male
OM05-1	99.34	Blautia luti	2013-12-01	N	identified	MPYG	OM05	Male
TF06-66	99.38	Blautia luti	2013-07-01	N	identified	MPYG	TF06	Female
AF18-35	99.4	Blautia luti	2013-12-01	N	identified	MPYG	AF18	Female
AF31-25AC	99.4	Blautia luti	2014-01-01	N	identified	AC	AF31	Female
AF31-26AC	99.4	Blautia luti	2014-01-01	N	identified	AC	AF31	Female
AM48-11BH	99.4	Blautia luti	2014-04-01	N	identified	BHI	AM48	Male
AM48-15BH	99.4	Blautia luti	2014-04-01	N	identified	BHI	AM48	Male
OM05-16AA	99.4	Blautia luti	2013-12-01	N	identified	AA	OM05	Male
TM10-2AC	99.4	Blautia luti	2014-02-01	N	identified	AC	TM10	Male
AM40-8BH	99.41	Blautia luti	2014-01-01	N	identified	BHI	AM40	Male
TF08-10	99.41	Blautia luti	2014-02-01	N	identified	MPYG	TF08	Female
AM42-27AT	99.45	Blautia luti	2014-01-01	N	identified	AT	AM42	Male
AM31-15	99.46	Blautia luti	2013-12-01	N	identified	MPYG	AM31	Male
AM18-60	99.47	Blautia luti	2013-09-01	N	identified	MPYG	AM18	Male
AF06-45	99.492	Blautia luti	2012-11-01	N	identified	MPYG	AF06	Female
AF44-1BH	99.52	Blautia luti	2014-07-01	N	identified	BHI	AF44	Female
AM13-43	99.52	Blautia luti	2013-08-01	N	identified	MPYG	AM13	Male
AM17-13	99.52	Blautia luti	2013-09-01	N	identified	MPYG	AM17	Male
AM30-3	99.52	Blautia luti	2013-12-01	N	identified	MPYG	AM30	Male
AM10-14	99.53	Blautia luti	2013-07-01	N	identified	MPYG	AM10	Male
AF50-10	99.55	Blautia luti	2014-06-01	N	identified	MPYG	AF50	Female
AM18-38	99.6	Blautia luti	2013-09-01	N	identified	MPYG	AM18	Male
AM12-35	99.65	Blautia luti	2013-08-01	N	identified	MPYG	AM12	Male
AM48-13BH	99.65	Blautia luti	2014-04-01	N	identified	BHI	AM48	Male
AM52-10BH	99.66	Blautia luti	2014-07-01	N	identified	BHI	AM52	Male
AM54-24XD	99.67	Blautia luti	2014-04-01	N	identified	XD	AM54	Male
AM42-21AT	99.68	Blautia luti	2014-01-01	N	identified	AT	AM42	Male
AM34-13	99.69	Blautia luti	2013-12-01	N	identified	MPYG	AM34	Male
AF36-5AT	99.7	Blautia luti	2014-01-01	N	identified	AT	AF36	Female
AM31-9	99.7	Blautia luti	2013-12-01	N	identified	MPYG	AM31	Male
AM40-10BH-C	99.7	Blautia luti	2014-07-01	N	identified	BHI	AM40	Male
AM47-1	99.7	Blautia luti	2014-04-01	N	identified	MPYG	AM47	Male
AM54-9NS	99.7	Blautia luti	2014-04-01	N	identified	NS	AM54	Male
AF35-4	99.71	Blautia luti	2014-01-01	N	identified	MPYG	AF35	Female
AM31-10AC	99.71	Blautia luti	2013-12-01	N	identified	AC	AM31	Male
AF17-15	99.72	Blautia luti	2013-11-01	N	identified	MPYG	AF17	Female
AF17-24AC	99.72	Blautia luti	2013-11-01	N	identified	AC	AF17	Female
AF04-9	99.738	Blautia luti	2012-11-01	N	identified	MPYG	AF04	Female
AF38-8AT	99.74	Blautia luti	2014-02-01	N	identified	AT	AF38	Female
AM17-23	99.74	Blautia luti	2013-09-01	N	identified	MPYG	AM17	Male
AM12-33	99.77	Blautia luti	2013-08-01	N	identified	MPYG	AM12	Male
AM16-7	99.77	Blautia luti	2013-08-01	N	identified	MPYG	AM16	Male
AM16-56	99.78	Blautia luti	2013-08-01	N	identified	MPYG	AM16	Male
AF18-4LB	99.82	Blautia luti	2013-12-01	N	identified	LB	AF18	Female
AM42-22AT	99.82	Blautia luti	2014-01-01	N	identified	AT	AM42	Male
AM23-1AC	99.85	Blautia luti	2013-11-01	N	identified	AC	AM23	Male
OM07-5AC-C	99.85	Blautia luti	2014-07-01	N	identified	AC	OM07	Male
AF31-10BH	100	Blautia luti	2014-01-01	N	identified	BHI	AF31	Female
AF31-12BH	100	Blautia luti	2014-01-01	N	identified	BHI	AF31	Female
AF31-33AC	100	Blautia luti	2014-01-01	N	identified	AC	AF31	Female
AM23-4	100	Blautia luti	2013-11-01	N	identified	MPYG	AM23	Male
AM36-2BH	100	Blautia luti	2013-12-01	N	identified	BHI	AM36	Male
AM59-2XD	100	Blautia luti	2014-06-01	N	identified	XD	AM59	Male
AM59-7XD	100	Blautia luti	2014-06-01	N	identified	XD	AM59	Male
AM54-20NE	94.87	Blautia luti	2014-04-01	Y	unidentified	NE	AM54	Male
AM50-15BH	95.69	Blautia luti	2014-04-01	Y	unidentified	BHI	AM50	Male
AF46-10NS	96.76	Blautia luti	2014-04-01	Y	unidentified	NS	AF46	Female
OF03-6AA	97	Blautia luti	2013-12-01	Y	unidentified	AA	OF03	Female
AM36-2AA	97.45	Blautia luti	2013-12-01	Y	unidentified	AA	AM36	Male
OM08-9BH	97.63	Blautia luti	2014-02-01	Y	unidentified	BHI	OM08	Male
AM36-5	97.78	Blautia luti	2013-12-01	Y	unidentified	MPYG	AM36	Male
OF02-6	98.11	Blautia luti	2013-12-01	Y	unidentified	MPYG	OF02	Female
AM41-10BH	98.26	Blautia luti	2014-01-01	Y	unidentified	BHI	AM41	Male
AM11-40	95.57	Blautia luti	2013-07-01	N	unidentified	MPYG	AM11	Male
AF25-6LB	95.69	Blautia luti	2013-12-01	N	unidentified	LB	AF25	Female
AM11-5	95.94	Blautia luti	2013-07-01	N	unidentified	MPYG	AM11	Male
AM27-37LB	96.94	Blautia luti	2013-12-01	N	unidentified	LB	AM27	Male
TM10-15	98.52	Blautia luti	2014-02-01	N	unidentified	MPYG	TM10	Male
AM49-3	98.65	Blautia luti	2014-04-01	N	unidentified	MPYG	AM49	Male
AF45-11	98.67	Blautia luti	2014-04-01	N	unidentified	MPYG	AF45	Female
AM54-7NE	99.02	Blautia obeum	2014-04-01	Y	identified	NE	AM54	Male
OM03-6	99.06	Blautia obeum	2013-12-01	Y	identified	MPYG	OM03	Male
AF21-24	99.52	Blautia obeum	2013-12-01	Y	identified	MPYG	AF21	Female
OF03-14	99.93	Blautia obeum	2013-12-01	Y	identified	MPYG	OF03	Female
AF42-9BH	96.16	Blautia obeum	2014-04-01	Y	unidentified	BHI	AF42	Female
[truncated: 4,489 more rows]
