# Supplementary material for: 1,520 reference genomes from cultivated human gut bacteria enable functional microbiome analyses
Source: Nat Biotechnol. 2019 Feb 4;37(2):179–85. doi: 10.1038/s41587-018-0008-8 (PMC6784896; doi:10.1038/s41587-018-0008-8)
Supplement: Supplementary file 15 — List of separated genomes [file 41587_2018_8_MOESM5_ESM.xlsx]

## Sheet: Supplementary Table 3
Supplementary Table 3. List of sperated genomes
Strain No.	Separated_Genome1	Separated_Genome2	Separated_Genome3
AF05-11	AF05-11.s1	AF05-11.s2
AF11-13	AF11-13.s1	AF11-13.s2
AF13-11AC	AF13-11AC.s1	AF13-11AC.s2
AF14-15	AF14-15.s1	AF14-15.s2
AF14-30	AF14-30.s1	AF14-30.s2
AF14-54	AF14-54.s1	AF14-54.s2
AF14-60	AF14-60.s1	AF14-60.s2
AF16-16A-AC	AF16-16A-AC.s1	AF16-16A-AC.s2
AF18-31	AF18-31.s1	AF18-31.s2
AF18-39LB	AF18-39LB.s1	AF18-39LB.s2
AF18-57	AF18-57.s1	AF18-57.s2
AF19-20AC	AF19-20AC.s1	AF19-20AC.s2
AF19-6AC	AF19-6AC.s1	AF19-6AC.s2
AF21-10AC	AF21-10AC.s1	AF21-10AC.s2	AF21-10AC.s3
AF21-17LB	AF21-17LB.s1	AF21-17LB.s2
AF21-18AC	AF21-18AC.s1	AF21-18AC.s2
AF21-26	AF21-26.s1	AF21-26.s2
AF22-7AC	AF22-7AC.s1	AF22-7AC.s2
AF25-14LB	AF25-14LB.s1	AF25-14LB.s2
AF25-19AC	AF25-19AC.s1	AF25-19AC.s2
AF27-21BH	AF27-21BH.s1	AF27-21BH.s2
AF28-5BH	AF28-5BH.s1	AF28-5BH.s2
AF29-12BH	AF29-12BH.s1	AF29-12BH.s2
AF30-10	AF30-10.s1	AF30-10.s2
AF30-2	AF30-2.s1	AF30-2.s2
AF31-24A-BH	AF31-24A-BH.s1	AF31-24A-BH.s2
AF31-30AC	AF31-30AC.s1	AF31-30AC.s2
AF32-10BH	AF32-10BH.s1	AF32-10BH.s2
AF34-17	AF34-17.s1	AF34-17.s2
AF38-16	AF38-16.s1	AF38-16.s2
AF46-1NS	AF46-1NS.s1	AF46-1NS.s2
AM14-21	AM14-21.s1	AM14-21.s2
AM16-31	AM16-31.s1	AM16-31.s2
AM16-44	AM16-44.s1	AM16-44.s2
AM17-24	AM17-24.s1	AM17-24.s2
AM18-10LB-A	AM18-10LB-A.s1	AM18-10LB-A.s2
AM21-15	AM21-15.s1	AM21-15.s2
AM21-22	AM21-22.s1	AM21-22.s2
AM22-12	AM22-12.s1	AM22-12.s2
AM23-16AC	AM23-16AC.s1	AM23-16AC.s2
AM23-17AC	AM23-17AC.s1	AM23-17AC.s2
AM23-6AC	AM23-6AC.s1	AM23-6AC.s2
AM25-10	AM25-10.s1	AM25-10.s2
AM25-12	AM25-12.s1	AM25-12.s2
AM25-29	AM25-29.s1	AM25-29.s2
AM25-5	AM25-5.s1	AM25-5.s2
AM25-8AC	AM25-8AC.s1	AM25-8AC.s2
AM27-44	AM27-44.s1	AM27-44.s2
AM29-18	AM29-18.s1	AM29-18.s2
AM29-21LB	AM29-21LB.s1	AM29-21LB.s2
AM29-24AC	AM29-24AC.s1	AM29-24AC.s2
AM30-11AC	AM30-11AC.s1	AM30-11AC.s2
AM31-14AC	AM31-14AC.s1	AM31-14AC.s2
AM33-13AC	AM33-13AC.s1	AM33-13AC.s2
AM33-1BH	AM33-1BH.s1	AM33-1BH.s2
AM34-9	AM34-9.s1	AM34-9.s2
AM35-10AC	AM35-10AC.s1	AM35-10AC.s2
AM36-15AA	AM36-15AA.s1	AM36-15AA.s2
AM36-7	AM36-7.s1	AM36-7.s2
AM37-1BH	AM37-1BH.s1	AM37-1BH.s2
AM39-31AC	AM39-31AC.s1	AM39-31AC.s2
AM40-30	AM40-30.s1	AM40-30.s2
AM42-16AT	AM42-16AT.s1	AM42-16AT.s2
AM44-2	AM44-2.s1	AM44-2.s2
AM44-3AC	AM44-3AC.s1	AM44-3AC.s2
AM45-10BH	AM45-10BH.s1	AM45-10BH.s2
AM45-1BH	AM45-1BH.s1	AM45-1BH.s2
AM48-3BH	AM48-3BH.s1	AM48-3BH.s2
AM48-4BH	AM48-4BH.s1	AM48-4BH.s2
AM48-5BH	AM48-5BH.s1	AM48-5BH.s2
AM48-6BH	AM48-6BH.s1	AM48-6BH.s2
AM49-12BH	AM49-12BH.s1	AM49-12BH.s2
AM49-1BH	AM49-1BH.s1	AM49-1BH.s2
AM54-10NE	AM54-10NE.s1	AM54-10NE.s2
AM57-11	AM57-11.s1	AM57-11.s2
AM59-6	AM59-6.s1	AM59-6.s2
OF02-7LB	OF02-7LB.s1	OF02-7LB.s2
OF03-13AA	OF03-13AA.s1	OF03-13AA.s2
OF04-18BH	OF04-18BH.s1	OF04-18BH.s2
OF05-10BH	OF05-10BH.s1	OF05-10BH.s2	OF05-10BH.s3
OF05-19A	OF05-19A.s1	OF05-19A.s2
OF09-15	OF09-15.s1	OF09-15.s2
OF09-25	OF09-25.s1	OF09-25.s2	OF09-25.s3
OF09-3XD	OF09-3XD.s1	OF09-3XD.s2
OM03-11	OM03-11.s1	OM03-11.s2
OM03-19	OM03-19.s1	OM03-19.s2	OM03-19.s3
OM04-9AA	OM04-9AA.s1	OM04-9AA.s2
OM06-14AC	OM06-14AC.s1	OM06-14AC.s2
OM06-22	OM06-22.s1	OM06-22.s2
OM08-1AT	OM08-1AT.s1	OM08-1AT.s2
OM09-18	OM09-18.s1	OM09-18.s2
OM10-1	OM10-1.s1	OM10-1.s2
TF06-11	TF06-11.s1	TF06-11.s2
TF08-10AT	TF08-10AT.s1	TF08-10AT.s2
TF10-12	TF10-12.s1	TF10-12.s2
TF10-35	TF10-35.s1	TF10-35.s2
TF10-36	TF10-36.s1	TF10-36.s2
TF12-3AC	TF12-3AC.s1	TF12-3AC.s2
TM06-58	TM06-58.s1	TM06-58.s2
TM07-11AC	TM07-11AC.s1	TM07-11AC.s2
TM09-14	TM09-14.s1	TM09-14.s2
TM09-14AC	TM09-14AC.s1	TM09-14AC.s2
TM10-12AT	TM10-12AT.s1	TM10-12AT.s2
TM10-17AT	TM10-17AT.s1	TM10-17AT.s2
