# Supplementary material for: 1,520 reference genomes from cultivated human gut bacteria enable functional microbiome analyses
Source: Nat Biotechnol. 2019 Feb 4;37(2):179–85. doi: 10.1038/s41587-018-0008-8 (PMC6784896; doi:10.1038/s41587-018-0008-8)
Supplement: Supplementary file 16 — Statistics for sequencing data of 1,867 strains [file 41587_2018_8_MOESM6_ESM.xlsx]

## Sheet: Supplementary Table 4a
Supplementary Table 4a. Statistics for sequencing data of 1867 genomes (1655 genomes)
Strain id	Genome feature								HMP 6 criteria						HMPstandards qualified*	CheckM		Grade of genome quality
	gene number	scafNum*	scafLen*	ctgNum*	GapNum*	GapLen*	scafMax*	GC%	ctgInGenome%*	ctg5x cov%*	ctgN50*	scafN50*	ctgAvgLen*	Core Gene Count		Complete	Contamination
AF02-12	2775	10	3005736	23	13	7381	1939032	40.84	99.72	99.73	437841	1939032	130363	66	qualified	98.79	1.22	High
AF02-13	2907	52	2857356	63	11	206	523577	29.33	99.81	99.99	130060	130060	45351	66	qualified	98.11	0	High
AF02-27	3407	69	3740042	120	51	1513	386147	54.91	99.78	99.9	53242	141322	31154	66	qualified	97.15	1.34	High
AF02-29	2605	38	3052050	50	12	276	389304	48.77	99.87	99.99	213466	230398	61035	66	qualified	99.82	0	High
AF02-36-1	1678	16	2185103	18	2	20	827226	56.29	99.93	100	229068	407144	121393	66	qualified	100	0.23	High
AF02-42	3218	85	3732153	112	27	1069	525019	48.14	99.75	99.95	124456	140438	33313	66	qualified	98.56	0	High
AF02-46-1	1787	55	2249608	59	4	206	252719	59.66	99.75	99.94	95623	96787	38125	66	qualified	98.39	0.81	High
AF03-10	1906	19	2444083	26	7	84	527358	60.21	99.92	99.99	203956	311698	93999	66	qualified	99.48	0	High
AF03-13	2193	29	2346332	38	9	232	423938	44.6	99.87	99.98	173709	180550	61739	66	qualified	99.08	0.61	High
AF03-14	1661	507	1781750	571	64	10577	49083	37.24	96.66	98.36	6404	9121	3101	63	unqualified	88.37	0.36	Low
AF03-20	1914	17	2445778	26	9	104	527647	60.21	99.93	99.99	239198	385985	94064	66	qualified	99.48	0	High
AF03-26	4529	63	6170437	84	21	259	655854	42.9	99.9	99.98	212650	272712	73454	66	qualified	97.94	0.49	High
AF03-27	1918	20	2446110	30	10	100	528371	60.21	99.92	99.98	203979	311969	81533	66	qualified	99.48	0	High
AF03-28	1818	18	2360283	37	19	937	658841	56.56	99.89	99.82	288942	394890	63766	66	qualified	99.85	0	High
AF04-12	4016	136	5105661	182	46	460	365905	42	99.73	99.97	81358	83739	28050	66	qualified	98.76	0.13	High
AF04-13	1883	16	2376016	22	6	60	394578	60.14	99.93	99.99	256464	266588	107998	66	qualified	99.48	0	High
AF04-15	5144	47	6235959	68	21	573	783931	55.8	99.92	99.97	170786	228835	91696	66	qualified	97.52	0.63	High
AF04-17	5000	104	6663758	123	19	302	386819	41.98	99.84	99.97	124441	137940	54174	66	qualified	98.9	0.08	High
AF04-22	3466	87	4669063	118	31	407	386470	46.23	99.81	99.97	144339	150805	39564	66	qualified	97.26	0	High
AF04-24	1837	59	2287507	79	20	501	212448	59.85	99.73	99.9	95573	109786	28949	66	qualified	98.39	0	High
AF04-25	4143	159	5180448	202	43	998	274730	42.27	99.68	99.95	53220	70061	25640	66	qualified	98.77	0	High
AF04-28	3900	36	4874474	64	28	640	616477	42.54	99.92	99.98	259612	363455	76153	66	qualified	92.92	1.99	Low
AF04-4	2912	928	3009024	928	0	0	31922	31.98	97.01	96.98	4703	4703	3242	66	unqualified	93.4	0.04	Low
AF04-45	3271	26	3383740	33	7	72	542878	44.37	99.92	99.99	354384	354384	102535	66	qualified	99.14	4.03	High
AF04-46	4992	97	6667382	113	16	199	469109	41.98	99.85	99.99	126303	140520	59001	66	qualified	98.61	0.08	High
AF04-47	1914	21	2140208	28	7	70	494147	38.69	99.9	99.96	187217	373578	76433	66	qualified	100	0	High
AF04-6	3202	135	3897720	155	20	200	153950	39.9	99.65	99.99	63414	65529	25145	66	qualified	98.21	0	High
AF05-16	1958	23	2425745	29	6	69	467875	60.36	99.91	99.99	372342	387128	83644	66	qualified	99.33	0	High
AF05-2	1961	21	2426911	30	9	101	467875	60.36	99.91	99.99	372365	388470	80893	66	qualified	99.33	0	High
AF05-25	3300	274	3458647	403	129	1922	186449	27.47	99.16	99.27	18488	24039	8577	66	qualified	99.42	1.4	High
AF05-4	3040	66	3880952	75	9	90	490159	46.41	99.83	99.99	118861	123550	51744	66	qualified	98.25	0.37	High
AF05-42	2011	74	2198152	74	0	0	114416	62.61	99.67	99.72	67192	67192	29704	66	qualified	94.27	3.15	Low
AF05-8-2	1831	101	2333248	120	19	498	167558	59.77	99.55	99.89	49557	49557	19439	66	qualified	98.39	0.81	High
AF05-9	1833	86	2308647	96	10	100	182120	59.88	99.63	99.97	51923	59454	24047	66	qualified	98.39	0.81	High
AF06-14	2688	49	2914611	75	26	401	316686	37.37	99.82	99.97	132145	136188	38856	66	qualified	98.64	0	High
AF06-19	3043	45	3292516	64	19	468	396094	41.08	99.85	99.97	176806	178642	51438	66	qualified	99.1	0	High
AF07-16	2787	27	3206689	30	3	51	651876	45.17	99.92	100	369744	391428	106887	66	qualified	98.22	0.88	High
AF08-2	2078	23	2540121	32	9	103	790249	60.2	99.91	99.99	184760	307410	79375	66	qualified	99.48	0	High
AF08-23	1690	26	2098592	34	8	80	322741	61.38	99.88	99.99	117970	135435	61720	66	qualified	99.19	0	High
AF08-3	2042	134	2049854	157	23	230	80344	37.84	99.34	99.94	30444	31381	13054	66	qualified	98.73	0	High
AF09-1A	3359	60	3503027	81	21	471	465801	31.39	99.82	99.94	106961	118176	43241	66	qualified	100	0	High
AF10-13	2580	46	3126281	63	17	170	665856	56.08	99.85	99.99	144929	153247	49620	65	qualified	99.32	0	High
AF10-16	2717	125	2946604	127	2	535	187264	56.36	99.56	99.89	50245	50245	23197	65	qualified	95.65	0	High
AF10-17	2654	146	3692512	197	51	547	177655	44.87	99.59	99.96	54905	59166	18740	66	qualified	99.21	2.2	High
AF10-23	1868	52	2127908	73	21	253	268142	39.88	99.75	99.98	103691	126938	29145	66	qualified	98.67	0.15	High
AF10-3	2548	86	2798326	86	0	0	282358	54.15	99.7	99.95	93692	93692	32538	66	qualified	98.1	0.73	High
AF10-31	2429	105	2518124	138	33	695	156485	34.21	99.56	99.92	46564	55064	18242	66	qualified	97.51	1.25	High
AF10-46	2466	36	2898008	47	11	226	653386	55.94	99.87	99.99	154940	187310	61654	65	qualified	100	0	High
AF11-11	1774	47	2223717	53	6	225	334054	59.78	99.78	99.93	128936	128936	41952	66	qualified	98.39	0.81	High
AF11-12	2211	58	2685340	73	15	150	342877	60.31	99.78	99.98	196789	233098	36783	66	qualified	99.33	0.06	High
AF11-14	2978	125	3836054	163	38	445	258793	44.9	99.67	99.97	72876	75849	23531	66	qualified	98.99	1.58	High
AF11-18	1716	9	2267953	11	2	20	970953	56.2	99.96	99.99	682275	682275	206175	66	qualified	100	0.23	High
AF11-25B	1747	18	2234035	24	6	60	291154	62.58	99.92	99.99	160658	186592	93082	66	qualified	99.08	0	High
AF11-32-H	3051	215	3083830	216	1	212	103801	37.97	99.3	99.59	35061	34708	14276	66	qualified	99.38	2.59	High
AF11-41	1903	30	2383621	40	10	196	355706	60.28	99.87	99.98	289062	291556	59585	66	qualified	99.33	0	High
AF11-4-H	2191	91	1935804	92	1	320	181086	52.21	99.52	99.92	45868	45868	21037	66	qualified	95.81	3.01	High
AF12-10-6.0	1692	16	2202226	22	6	83	455040	56.2	99.93	99.99	173334	235946	100097	66	qualified	100	0.23	High
AF12-11	3285	106	3295396	107	1	486	165934	40.52	99.67	99.87	67984	67984	30793	66	qualified	98.42	1.51	High
AF12-11AC	180	296	281634	434	138	3065	10389	55.57	89.53	92.68	783	972	641	12	unqualified	0	0	Low
AF12-15	91	164	148297	259	95	2928	4418	47.48	88.32	89.26	693	948	561	8	unqualified	0.32	0	Low
AF12-17LB	2737	35	2971866	44	9	158	589952	40.66	99.88	99.98	222517	254992	67538	66	qualified	98.79	1.28	High
AF12-19	2881	62	3440412	79	17	358	307674	48.24	99.81	99.98	132828	132828	43544	66	qualified	98.4	0	High
AF12-22	95	156	134699	304	148	5984	5015	41.57	85.7	45.7	407	783	423	4	unqualified	0	0	Low
AF12-24	1842	993	2934205	1715	722	22008	29207	63.99	96	93.68	3130	4741	1698	54	unqualified	57.21	1.69	Low
AF12-25	4157	111	5195636	137	26	290	261290	42.49	99.78	99.98	101239	101239	37922	66	qualified	98.77	0	High
AF12-28	2842	48	3400232	64	16	160	400802	48.21	99.86	99.99	119460	127074	53126	66	qualified	98.4	0	High
AF12-30	2484	61	2632465	83	22	220	291838	36.88	99.76	99.95	107130	130697	31713	66	qualified	98.64	2.01	High
AF12-41	2350	15	2783658	20	5	50	809804	48.77	99.95	100	353582	353582	139180	66	qualified	99.82	0	High
AF12-42	2362	212	2499180	285	73	1129	99045	31.68	99.12	99.57	20979	22973	8765	66	qualified	98.26	0.63	High
AF12-5	3109	23	3350417	30	7	235	568155	40.23	99.93	99.99	311141	396146	111672	66	qualified	98.54	0.19	High
AF12-50	3032	120	3912809	164	44	677	387459	44.96	99.68	99.96	79985	85472	23854	66	qualified	98.99	1.13	High
AF12-7	3172	45	4015577	56	11	287	371445	46.11	99.88	99.99	138681	146645	71701	66	qualified	98.27	0.37	High
AF12-7-6.0	39	34	53786	75	41	2349	13869	52.26	90.1	57.69	975	2637	685	3	unqualified	0	0	Low
AF12-8	3512	233	3484412	234	1	475	184868	41.23	99.33	99.62	51976	51976	14888	66	qualified	96.92	4.22	High
AF12-8A-LB	1694	16	2203776	23	7	70	455207	56.2	99.93	100	186610	235923	95813	66	qualified	100	0.23	High
AF12-8LB-d	1695	14	2202985	16	2	20	455233	56.2	99.94	100	303706	303706	137685	66	qualified	100	0.23	High
AF13-1	19	13	24926	16	3	64	5704	43.46	95.16	95.82	2500	2500	1553	2	unqualified	0	0	Low
AF13-10-6.0	2326	1982	2903372	1984	2	349	10381	30.85	93.6	92.11	1662	1664	1463	62	unqualified	51.4	0	Low
AF13-10AC	118	147	161166	259	112	2551	13368	26.56	90.24	85.99	763	1193	612	11	unqualified	0	0	Low
AF13-12AC	29	17	35686	31	14	396	11849	47.29	94.65	88.46	1798	3267	1138	3	unqualified	0.31	0	Low
AF13-13AC	58	155	116420	271	116	5905	2348	40.09	83.84	45.19	444	694	407	0	unqualified	0	0	Low
AF13-13-H	4494	176	4817739	176	0	0	238795	50.81	99.64	99.97	69251	69251	27373	66	qualified	97.73	1.44	High
AF13-14A	3006	132	3404406	157	25	465	256340	42.39	99.6	99.96	76082	76082	21681	66	qualified	98.8	0.1	High
AF13-15	2972	94	3002391	125	31	558	483435	29.5	99.67	99.99	92193	102599	24014	66	qualified	98.11	0	High
AF13-16	5027	67	5991778	95	28	391	786105	46.7	99.88	99.96	182024	233931	63067	66	qualified	99.16	0	High
AF13-2	1800	14	2023686	18	4	40	833512	38.66	99.93	100	455033	458351	112424	66	qualified	100	0	High
AF13-25	2803	209	2900281	286	77	849	197463	29.4	99.26	99.82	34711	40756	10137	66	qualified	98.11	0	High
AF13-28	3962	90	4496477	111	21	210	332157	40.85	99.8	99.97	111255	113206	40506	66	qualified	98.89	0	High
AF13-34	1816	24	2319487	31	7	87	411263	60.39	99.9	99.99	197940	197940	74819	66	qualified	99.33	0	High
AF13-35	2195	54	2288394	76	22	510	257176	37.08	99.75	99.99	98886	120758	30103	66	qualified	99.81	0	High
AF13-37	3949	110	4501857	161	51	661	318365	40.87	99.74	99.95	96146	107045	27957	66	qualified	98.89	0	High
AF13-3-H	2596	30	2560730	31	1	367	421265	44.54	99.87	99.92	264102	264102	82592	66	qualified	98.02	1.54	High
AF13-3LB	1769	15	2215443	17	2	20	770933	63.01	99.94	100	664915	664915	130319	66	qualified	98.82	0.44	High
AF13-41	1819	22	2320313	30	8	83	493488	60.39	99.91	99.99	197942	197942	77341	66	qualified	99.33	0	High
AF13-49B	2159	56	2313213	57	1	132	208139	39.58	99.76	99.94	115873	115873	40580	66	qualified	98.15	0.73	High
AF13-4LB	2905	122	3000110	171	49	764	357092	29.48	99.57	99.97	70940	83921	17540	66	qualified	98.11	0	High
AF13-53	4081	126	5149126	160	34	572	273658	42.47	99.75	99.97	99100	126402	32178	66	qualified	98.77	0.38	High
AF13-5-6.0	1981	114	2127795	179	65	1311	184440	42.08	99.41	99.92	32907	43020	11879	64	qualified	94.61	0.58	Low
AF13-6AC	1275	357	1585112	488	131	1642	38398	45.48	97.7	99.61	8507	9348	3244	58	unqualified	74.44	0.02	Low
AF14-10	2792	20	3102690	25	5	138	595746	43.85	99.93	100	318557	318557	124102	66	qualified	98.22	0.58	High
AF14-13AC	5062	43	6711558	59	16	237	770034	41.69	99.93	99.99	312740	424403	113751	66	qualified	98.86	0	High
AF14-14	4201	100	5539408	128	28	500	732092	45.89	99.81	99.98	121336	141750	43272	66	qualified	97.26	0.37	High
AF14-14AC	4158	94	5320718	129	35	373	327598	43.33	99.82	99.95	103107	111419	41242	66	qualified	97.76	0.5	High
AF14-15AC	4018	122	4729977	143	21	210	438909	50.43	99.74	99.97	96809	96809	33075	66	qualified	98.63	0.18	High
AF14-18	5434	61	6430942	79	18	316	1292745	49.07	99.9	99.99	327879	469767	81400	66	qualified	98.51	0	High
AF14-19	2685	58	3668313	62	4	40	522523	57.23	99.84	99.99	170463	170463	59165	66	qualified	100	0	High
AF14-1AC	4499	107	5606424	128	21	437	644925	41.97	99.8	99.98	128322	185210	43796	66	qualified	98.77	0.19	High
AF14-20	4518	62	6186877	77	15	520	1116303	42.83	99.89	99.98	205461	299930	80342	66	qualified	97.78	0.16	High
AF14-22	1894	26	2407211	38	12	287	645337	60.13	99.88	99.99	241269	252560	63340	66	qualified	99.33	0.46	High
AF14-23	3542	46	3911172	70	24	478	593066	41.75	99.87	99.94	165784	272473	55867	66	qualified	99.35	0	High
AF14-26	4150	56	5323546	69	13	225	549671	43.3	99.89	99.99	214266	224389	77149	66	qualified	98	0.5	High
AF14-27	3402	104	4347396	124	20	271	304572	45.53	99.76	99.96	113306	118805	35057	66	qualified	98.46	1.05	High
AF14-32	4933	81	6605530	101	20	484	670390	42.36	99.87	99.97	238088	283341	65396	66	qualified	98.29	1.31	High
AF14-34	1896	30	2409077	37	7	147	641872	60.12	99.87	99.96	259330	288688	65106	66	qualified	99.33	0.46	High
AF14-35	1752	65	2229644	73	8	94	188927	59.73	99.71	99.99	69677	75841	30541	66	qualified	98.39	0.81	High
AF14-40	3169	130	3904804	179	49	1056	431775	47.01	99.64	99.82	101432	134113	21808	66	qualified	98.43	0.63	High
AF14-42	4240	131	5592715	173	42	531	372007	45.85	99.76	99.95	108800	121336	32324	66	qualified	97.25	0.37	High
AF14-43	3431	115	4150144	149	34	1090	274689	56.65	99.7	99.95	77824	90464	27846	66	qualified	98.64	0	High
AF14-44	3444	114	4415818	145	31	547	467317	45.41	99.73	99.91	115550	121027	30450	66	qualified	98.46	0.68	High
AF14-46	2908	18	3570602	24	6	60	1052785	43.92	99.95	99.99	978266	985155	148772	66	qualified	97.64	0.19	High
AF14-49	4127	139	5124307	196	57	805	436194	42.96	99.72	99.97	93434	128791	26140	66	qualified	98.92	0	High
AF14-4AC	4039	48	5187286	72	24	393	740140	44.92	99.9	99.97	208693	272202	72040	66	qualified	98.16	0.19	High
AF14-5	3816	296	4432040	426	130	1471	164702	41.24	99.31	99.34	31028	38593	10400	66	qualified	99.05	0.15	High
AF14-52	3488	45	3879097	68	23	355	557898	41.85	99.88	99.99	206133	231225	57040	66	qualified	99.35	0	High
AF14-56	1802	25	2256986	32	7	70	688123	59.45	99.89	99.99	251814	299774	70528	66	qualified	99.85	0	High
AF14-59	4954	68	6881152	101	33	577	578555	43.07	99.89	99.97	143432	211589	68124	66	qualified	98.45	0	High
AF14-6AC	4066	142	4966053	180	38	713	256505	43.72	99.7	99.97	77333	87407	27585	66	qualified	98.12	0.54	High
AF14-7	4847	159	6247991	185	26	267	233981	42.09	99.74	99.98	72921	78594	33771	66	qualified	98.67	0.25	High
AF14-7LB	4007	127	4715977	149	22	450	412521	50.41	99.72	99.95	84615	100725	31647	66	qualified	98.63	0.18	High
AF14-8	4495	206	5511576	236	30	323	201646	42.51	99.62	99.97	62138	67998	23352	66	qualified	98.77	0.31	High
AF14-9AC	2886	36	3301306	40	4	40	621402	45.07	99.89	100	394141	397423	82531	66	qualified	98.22	0.88	High
AF15-10LB	3941	45	5170789	66	21	322	951093	43.29	99.91	99.98	422021	422021	78340	66	qualified	98.22	0	High
AF15-14LB	3933	120	5103722	143	23	442	507148	46.67	99.76	99.98	120295	129825	35687	66	qualified	97.26	0.19	High
AF15-17LB	3553	26	3900136	43	17	170	860671	49.54	99.93	99.99	231667	296574	90696	66	qualified	98.46	0	High
AF15-20	2560	69	2601418	130	61	1813	222443	34.02	99.67	99.97	57548	65159	19996	66	qualified	98.11	1.25	High
AF15-21	2948	33	3184543	44	11	154	612814	40.91	99.89	99.99	297585	297585	72372	66	qualified	98.79	2.19	High
AF15-23LB	4289	55	5475636	77	22	363	729985	42.09	99.89	99.98	234741	253595	71107	66	qualified	98.77	0	High
AF15-25	2903	144	3784859	197	53	611	231034	44.66	99.61	99.94	58358	61633	19209	66	qualified	98.99	1.63	High
AF15-26LB	3720	96	4304921	147	51	922	321706	42.63	99.76	99.98	77393	86120	29278	66	qualified	97.88	0.94	High
AF15-3	1709	12	2197116	17	5	144	1092224	59.45	99.94	99.99	512189	522312	129233	66	qualified	99.85	0	High
AF15-30	3015	65	2958137	103	38	536	416278	29.52	99.77	99.99	69128	118899	28714	66	qualified	98.11	0	High
AF15-31	2261	18	2711334	24	6	219	584611	41.18	99.93	99.99	361298	361298	112963	66	qualified	97.99	0	High
AF15-36	1981	21	2183559	26	5	50	464675	40.59	99.91	99.99	195744	307566	83981	66	qualified	99.33	1.01	High
AF15-40	2512	51	3029528	80	29	326	421598	53.93	99.82	99.97	110619	165197	37865	66	qualified	99.33	0.67	High
AF15-40LB	1823	80	1968193	100	20	556	168042	51.97	99.57	99.97	55235	62108	19676	66	qualified	98.63	0	High
AF15-41	2306	30	2747936	51	21	290	305483	40.98	99.88	99.99	129235	137404	53875	66	qualified	99.33	0.67	High
AF15-43LB	1994	29	2395096	42	13	205	362802	62.43	99.87	99.98	184760	260704	57021	66	qualified	99.19	0	High
AF15-44LB	2011	76	2412336	85	9	284	161155	57.29	99.68	99.98	89158	91300	28377	66	qualified	96.88	0	High
AF15-45LB	2013	78	2416858	89	11	196	161146	57.28	99.67	99.98	76602	91312	27153	66	qualified	96.88	0	High
AF15-46	1989	484	2634443	711	227	5050	70684	44.9	98.01	98.49	10532	13698	3698	59	unqualified	79.31	0.67	Low
AF15-47	3546	93	4404768	117	24	431	289073	43.33	99.78	99.99	88198	109195	37643	66	qualified	98.12	0	High
AF15-49	2580	22	2922043	30	8	259	821105	44.32	99.92	99.99	245488	313316	97392	66	qualified	98.66	0.17	High
AF15-5	2344	69	2477128	87	18	189	225421	33.87	99.72	99.99	63083	63654	28470	66	qualified	98.11	1.25	High
AF15-50	2596	35	2837382	49	14	413	476024	35.81	99.87	99.99	174320	187385	57897	66	qualified	98.64	0.67	High
AF15-51	1843	46	2290750	55	9	90	271201	59.73	99.8	99.99	100899	103354	41648	66	qualified	98.39	0.81	High
AF15-53	4004	48	5206690	56	8	80	1158485	43.74	99.91	99.99	397544	442879	92975	66	qualified	98.92	1.08	High
AF15-55	2088	480	2720535	834	354	9561	48225	45	97.92	94.61	8229	12430	3250	55	unqualified	83.51	0	Low
AF15-6A	4141	144	5154681	192	48	485	431942	42.56	99.71	99.99	72457	77283	26844	66	qualified	98.77	0	High
AF15-6B	2457	121	2793735	165	44	503	131030	44.57	99.55	99.77	43697	46360	16928	66	qualified	96.31	0.17	High
AF15-8	3952	132	4639001	133	1	123	366923	48.17	99.72	99.96	108889	108889	34878	66	qualified	96	2.04	High
AF16-11	4206	149	5220172	180	31	310	263620	42.56	99.71	99.98	76409	76789	28999	66	qualified	98.77	0	High
AF16-14	3671	85	4619031	107	22	447	353695	43.86	99.81	99.97	129868	129868	43164	66	qualified	97.58	0	High
AF16-14LB	1997	22	2396533	32	10	136	362799	62.43	99.91	99.99	189088	260713	74887	66	qualified	99.19	0	High
AF16-15	2783	85	3347541	123	38	514	337525	48	99.73	99.87	105583	128305	27211	66	qualified	98.45	0.19	High
AF16-1AC	2256	128	2375019	128	0	0	154041	62.55	99.47	98.94	46213	46213	18554	66	qualified	92.75	2.42	Low
AF16-22	2403	32	2995124	47	15	152	616321	43.94	99.89	99.99	256126	256126	63722	66	qualified	99.16	0.67	High
AF16-22LB	1822	104	1996988	128	24	438	110893	51.93	99.47	99.96	37467	43257	15598	66	qualified	98.62	0.27	High
AF16-25	2513	55	2830318	80	25	282	236121	44.39	99.8	99.88	80593	121144	35375	66	qualified	98.66	0.17	High
AF16-29	4314	56	5481272	78	22	220	729280	42.09	99.9	99.98	242056	248895	70269	66	qualified	98.77	0	High
AF16-30	3135	81	3997770	121	40	566	443532	46.03	99.79	99.99	109800	138129	33034	66	qualified	98.46	0.37	High
AF16-31	3105	59	3424883	77	18	188	362397	42.19	99.83	100	130776	130776	44476	66	qualified	98.8	0	High
AF16-40	1968	24	2227190	47	23	650	628986	40.74	99.87	99.99	200504	237351	47373	66	qualified	99.33	0.67	High
AF16-47	3117	60	3064333	82	22	220	313644	29.32	99.8	100	140011	142982	37367	66	qualified	98.11	0	High
AF16-48	2602	32	2837000	44	12	120	476024	35.82	99.89	100	187385	234806	64474	66	qualified	98.64	0.67	High
AF16-49	3931	68	4865238	93	25	476	343100	40.05	99.85	99.99	122944	170271	52309	66	qualified	99.06	0.26	High
AF16-5	2658	24	3249909	29	5	82	1114919	43.83	99.93	99.98	524783	829489	112063	66	qualified	99.33	0.67	High
AF16-50	2617	76	2979912	110	34	1352	254041	42.8	99.7	99.97	80054	102627	27077	66	qualified	97.72	0	High
AF16-7	3939	110	5103541	138	28	844	507311	46.67	99.77	99.98	122156	129825	36976	66	qualified	97.26	0.56	High
AF16-8	1815	34	2300320	40	6	110	504336	59.89	99.85	99.98	188137	188137	57505	66	qualified	98.39	0.81	High
AF16-9AC	1476	132	1705873	190	58	1025	82136	46.3	99.18	99.88	35858	37154	8972	60	qualified	93.85	0	Low
AF17-1	4500	53	5621806	66	13	130	619773	42.14	99.91	99.99	205575	216394	85176	66	qualified	98.77	0.75	High
AF17-11	1994	25	2271102	37	12	176	818040	40.67	99.89	99.99	201043	228678	61376	66	qualified	99.33	0.67	High
AF17-11AC	2955	57	2890819	113	56	856	276323	29.18	99.78	99.99	73853	109615	25574	66	qualified	98.11	0	High
AF17-12	3282	39	3707059	50	11	286	388950	44.2	99.89	100	184149	238141	74135	66	qualified	99.21	0.32	High
AF17-14	2178	27	2934025	34	7	245	1180149	54.32	99.9	99.97	344497	461085	86287	66	qualified	99.04	0	High
AF17-16	2374	31	3119159	40	9	90	645056	54.2	99.9	99.99	304420	356737	77976	66	qualified	97.82	0	High
AF17-17AC	2968	59	2894339	107	48	1142	362037	29.18	99.76	99.98	81109	109843	27039	66	qualified	98.11	0	High
AF17-1AC	2383	50	2794273	63	13	172	408594	42.83	99.82	99.99	111968	136478	44350	66	qualified	97.95	0	High
AF17-2	2375	12	2805580	24	12	413	627748	41.31	99.95	99.98	395087	441206	116881	66	qualified	97.99	0	High
AF17-20	3810	63	4957414	77	14	144	387707	46.51	99.87	99.99	148719	178468	64380	66	qualified	97.26	0	High
AF17-20AC	1707	16	2238891	21	5	50	844660	56.22	99.93	99.99	666220	666220	106611	66	qualified	100	0.09	High
AF17-21AC	2385	15	2814177	17	2	20	638633	41.3	99.95	100	395388	395388	165538	66	qualified	97.99	0	High
AF17-22AC	3174	29	3528951	38	9	90	654588	42.4	99.92	100	304690	306415	92864	66	qualified	99.24	0.63	High
AF17-24	2333	54	2762844	75	21	210	276558	42.81	99.8	99.99	101530	136454	36835	66	qualified	97.95	0	High
AF17-25	5009	44	6874143	61	17	177	852140	42.78	99.93	99.99	305853	346538	112687	66	qualified	98.05	0.37	High
AF17-27	3242	107	3481355	156	49	928	257162	41.56	99.67	99.97	96556	103135	22310	66	qualified	99.34	0.97	High
AF17-28	3740	66	5056073	95	29	528	356475	45.98	99.86	99.97	101306	160351	53216	66	qualified	98.35	0.58	High
AF17-3	5081	51	6857776	79	28	322	682992	43.27	99.92	99.98	225880	278009	86803	66	qualified	98.15	0.58	High
AF17-4	4191	100	4885920	122	22	329	387999	50.75	99.79	99.98	112977	125472	40045	66	qualified	98.44	1.46	High
AF17-5AC	4324	103	5852887	128	25	294	354456	42.41	99.82	99.99	108267	118605	45723	66	qualified	97.98	0.08	High
AF17-6	2420	55	2846232	69	14	330	275096	42.75	99.8	99.99	102033	136454	41244	66	qualified	97.95	0	High
AF17-6LB	2396	57	2799738	73	16	194	276338	42.81	99.79	99.98	110885	120541	38349	66	qualified	97.95	0	High
AF17-7	2697	46	3063492	58	12	120	746707	33.39	99.85	100	141537	141537	52816	66	qualified	98.64	0.67	High
AF17-8AC	2718	41	2976306	59	18	276	277216	41.52	99.86	99.99	124457	136877	50441	66	qualified	99.39	0	High
AF17-8LB	4453	146	5282839	199	53	779	401749	50.55	99.71	99.95	148091	148091	26543	66	qualified	98.84	0.3	High
AF17-9	2604	48	3140226	59	11	257	506030	50.17	99.84	99.98	238470	238470	53219	66	qualified	99.33	0.67	High
AF17-9LB	3249	53	4076914	65	12	225	427431	46.55	99.87	99.99	196592	222627	62718	66	qualified	98.43	0.63	High
AF18-1	3373	52	4303509	77	25	264	468648	44.8	99.88	99.98	154491	199676	55886	66	qualified	98.46	0	High
AF18-10	3957	45	5151392	59	14	181	487486	44.93	99.91	99.98	228194	258354	87308	66	qualified	98.14	0.19	High
AF18-12LB	2859	61	3160739	80	19	212	299268	42.21	99.8	99.99	123576	132947	39506	66	qualified	98.8	0	High
AF18-14	4145	84	5126472	99	15	150	320245	41.76	99.84	99.98	134400	134400	51781	66	qualified	98.77	0	High
AF18-15LB	2583	106	2606659	139	33	340	202872	30.19	99.59	99.9	41108	46480	18750	66	qualified	98.11	0	High
AF18-16LB	3078	88	3366162	130	42	768	265139	41.11	99.72	99.94	79667	88278	25887	66	qualified	99.34	0	High
AF18-18LB	3124	87	3395064	127	40	610	305372	41.09	99.73	99.95	88278	103698	26727	66	qualified	99.34	0	High
AF18-22	2845	54	3039156	65	11	208	503029	42.61	99.82	99.98	83669	105234	46753	66	qualified	98.22	0.15	High
AF18-23LB	5062	209	5195618	211	2	798	349261	50.49	99.59	99.84	119446	119446	24620	66	qualified	96.86	3.18	High
AF18-27	5268	53	6502696	75	22	361	920527	55.42	99.91	99.98	242482	259896	86697	66	qualified	97.24	0	High
AF18-29	2776	89	3103685	114	25	250	416071	42.44	99.71	99.98	118729	120745	27223	66	qualified	97.95	0	High
AF18-2AC	2232	31	2370259	31	0	0	485189	56.72	99.87	99.83	180022	180022	76459	66	qualified	97.6	1	High
AF18-3	3073	101	3355135	129	28	454	278837	38.42	99.69	99.99	90889	114080	26005	66	qualified	99.06	0	High
AF18-31LB	2820	49	3127632	71	22	220	453332	45.36	99.84	99.98	268517	292392	44048	66	qualified	99.37	0	High
AF18-33	3703	74	4837064	89	15	188	572788	46.47	99.85	99.98	175669	175669	54346	66	qualified	97.26	0.37	High
AF18-33LB	1695	26	2124232	39	13	194	526094	59.67	99.87	99.96	131898	249038	54462	66	qualified	97.58	1.61	High
AF18-35LB	4311	87	4810058	129	42	613	423066	43.52	99.81	99.95	117497	148090	37282	66	qualified	95.48	0	High
AF18-38	2199	47	2180686	61	14	181	448463	38.54	99.78	99.98	105427	121164	35745	66	qualified	99.88	0.53	High
AF18-40	2638	56	2626348	70	14	457	256488	30.15	99.77	99.99	92728	105166	37512	66	qualified	98.11	0	High
AF18-46	1905	7	1989891	8	1	10	722619	36.92	99.97	100	579033	634120	248735	66	qualified	99.52	0	High
AF18-47	2865	32	3019757	43	11	336	617169	37.68	99.89	99.98	249903	281839	70219	66	qualified	98.64	1.01	High
AF18-48	2534	26	2725712	33	7	70	501672	41.76	99.91	100	195796	195796	82595	66	qualified	99.05	0	High
AF18-52	4655	49	6515109	58	9	90	933266	43.02	99.92	99.99	318243	349867	112327	66	qualified	99.03	0	High
AF18-8	1694	27	2120348	33	6	60	644691	59.67	99.87	99.98	185770	258049	64251	66	qualified	98.39	1.61	High
AF18-8LB	1702	24	2137483	32	8	80	840267	59.67	99.89	99.99	143534	177826	66793	66	qualified	97.58	1.61	High
AF19-1	2914	63	3558929	83	20	221	259544	47.29	99.82	99.95	118477	138973	42876	66	qualified	98.43	0.63	High
AF19-10AC	4571	84	6026957	103	19	217	635920	42.6	99.86	99.96	134286	158163	58512	66	qualified	98.41	0.37	High
AF19-10LB	3569	107	4042273	144	37	370	389918	43.97	99.73	99.98	85278	88733	28068	66	qualified	99.22	0	High
AF19-12LB	2452	42	2796674	53	11	110	394032	32.86	99.85	99.99	248467	274944	52765	66	qualified	99.31	0.67	High
AF19-13	3036	39	3169860	55	16	281	398490	40.82	99.87	99.98	139979	156967	57628	66	qualified	99.39	0	High
AF19-13AC	6057	85	7421149	133	48	1038	530249	49.04	99.87	99.95	174375	281767	55790	65	qualified	97.41	1.58	High
AF19-13LB	3404	84	4009812	119	35	426	467599	47.28	99.78	99.98	143841	223422	33692	66	qualified	98.43	0.63	High
AF19-14	4016	66	5216724	97	31	310	419367	45.08	99.87	99.98	152427	181959	53777	66	qualified	98.15	0.13	High
AF19-15	2520	72	2953218	97	25	575	234286	42.63	99.74	99.97	84368	90284	30439	66	qualified	97.95	0	High
AF19-16	4069	138	5104182	170	32	442	194194	42.17	99.72	99.95	71193	82865	30022	66	qualified	98.76	0	High
AF19-16AC	3259	72	3501367	88	16	160	463412	42.92	99.79	99.95	152910	186071	39786	66	qualified	98.8	0	High
AF19-17	2679	40	2909227	50	10	133	477645	37.95	99.86	99.99	180786	351897	58181	66	qualified	99.06	0	High
AF19-1AC	3112	38	4045484	48	10	140	601027	45.53	99.91	99.99	210716	222474	84278	66	qualified	98.44	0	High
AF19-1LB	1956	90	2425401	103	13	130	206480	59.53	99.63	99.94	61604	66756	23546	66	qualified	98.39	0	High
AF19-2	3138	94	3973524	110	16	659	243483	45.97	99.75	99.96	71250	78257	36116	66	qualified	98.46	0.37	High
AF19-21	4445	71	5056031	98	27	926	331800	45.99	99.84	99.94	111301	159993	51582	66	qualified	98.03	0	High
AF19-21AC	3640	78	3731808	97	19	208	305029	31.45	99.79	99.98	76880	86532	38470	66	qualified	100	0	High
AF19-22AC	5121	68	5921605	87	19	209	463308	44.56	99.88	99.98	174047	198641	68062	66	qualified	97.83	0	High
AF19-23	3707	53	4854399	64	11	110	527409	46.23	99.89	99.99	213287	213287	75848	66	qualified	97.26	0.12	High
AF19-24AC	4017	94	4623182	125	31	535	373864	42.63	99.79	99.98	106201	114904	36981	66	qualified	97.88	1.89	High
AF19-29	3783	135	4288468	189	54	540	363064	41.37	99.68	99.94	79991	94841	22687	66	qualified	98.89	0	High
AF19-2LB	2278	31	2531065	47	16	325	1058975	47.53	99.87	99.98	334915	334915	53845	66	qualified	97.99	0	High
AF19-3	2906	68	2962938	90	22	220	298437	29.78	99.77	99.97	92496	102712	32919	66	qualified	98.11	0	High
AF19-34	3436	54	3932435	111	57	919	485088	44.08	99.84	99.96	116224	173265	35419	66	qualified	99.19	1.27	High
AF19-3AC	2872	80	3249177	115	35	505	359535	40.81	99.74	99.96	141678	161860	28249	66	qualified	98.62	0.48	High
AF19-3LB	3695	66	4616357	83	17	215	476039	46.5	99.85	99.99	156245	185311	55616	66	qualified	96.89	0.37	High
AF19-4	2840	87	3239767	124	37	565	505832	40.81	99.72	99.95	117913	123083	26122	66	qualified	99.1	0.48	High
AF19-4AC	3242	48	3456853	70	22	420	448667	40.33	99.85	99.98	144634	179141	49377	66	qualified	99.39	0.1	High
AF19-4LB	2897	47	3244198	64	17	170	327089	40.52	99.85	99.98	135346	160480	50687	66	qualified	98.54	0	High
AF19-7AC	1984	74	2427976	84	10	171	212786	59.6	99.69	99.96	59769	66791	28902	66	qualified	98.39	0.81	High
AF19-8	3449	82	4588280	99	17	459	500027	45.33	99.81	99.98	83617	96859	46341	66	qualified	98.41	0.19	High
AF19-8AC	2470	15	3084537	20	5	50	1077216	43.55	99.95	100	776503	776503	154224	66	qualified	99.33	0.67	High
AF19-9AC	2766	15	3124708	42	27	318	604610	58.64	99.95	99.98	116128	448554	74390	66	qualified	98.66	0	High
AF19-9LB	5156	61	6045490	95	34	648	1355073	50.17	99.89	99.84	236844	353631	63629	65	qualified	97.86	0	High
AF20-10	3750	135	4853285	203	68	1454	252599	41.91	99.69	99.93	58257	88239	23900	66	qualified	98.76	0.25	High
AF20-12LB	3306	44	3953478	66	22	338	589323	43.61	99.88	99.99	193209	209944	59896	66	qualified	99.21	0.32	High
AF20-13LB	3875	45	4993547	62	17	221	557841	46.34	99.91	99.98	269276	288328	80537	66	qualified	97.25	0.5	High
AF20-14LB	2037	54	2452967	69	15	381	296164	59.81	99.77	99.98	108838	141903	35544	66	qualified	98.39	1.61	High
AF20-17LB	2789	66	3447613	83	17	170	394832	48.67	99.81	99.98	138019	138019	41535	66	qualified	99.03	0.63	High
AF20-18LB	2806	33	3066488	45	12	170	999894	40.88	99.89	100	197310	388919	68140	66	qualified	98.79	0.74	High
AF20-1LB	3827	110	4896085	158	48	894	506834	42.11	99.76	99.95	83442	95098	30982	66	qualified	98.77	0	High
AF20-20AC	1742	11	2249138	12	1	10	820345	56.5	99.96	100	665756	665756	187427	66	qualified	100	0.23	High
AF20-7	2606	37	3148106	44	7	70	343406	47.96	99.88	99.99	230106	285306	71546	66	qualified	99.82	0	High
AF20-7LB	3627	98	3764055	156	58	1368	306458	31.44	99.71	99.93	78186	88725	24119	66	qualified	100	0	High
AF20-9LB	5171	98	6853285	168	70	1467	724573	41.94	99.84	99.95	192246	258152	40784	66	qualified	98.69	0.49	High
AF21-10	4485	523	4691917	547	24	3636	80870	46.57	98.82	95.55	17039	19103	8570	66	unqualified	92.9	4.34	Low
AF21-10LB	2073	80	2123289	80	0	0	204973	40.67	99.63	98.81	93751	93751	26541	66	qualified	96.31	1.07	High
AF21-11	2416	95	2901292	117	22	220	340819	42.42	99.67	99.99	118549	126935	24795	66	qualified	97.95	0	High
AF21-14LB	2731	143	2690178	143	0	0	136871	40.91	99.47	99.84	46486	46486	18812	66	qualified	96.02	1.48	High
AF21-18	2182	64	2460978	78	14	140	312974	31.02	99.74	99.99	86456	86456	31549	66	qualified	99.65	0	High
AF21-1AC	2183	68	2580820	87	19	392	204309	56.58	99.73	99.97	64611	74139	29660	66	qualified	99.3	0	High
AF21-20LB	2713	70	2896495	70	0	0	285442	48.53	99.76	99.78	96563	96563	41378	66	qualified	96.23	0.63	High
AF21-24	3360	181	3471806	181	0	0	245032	41.51	99.48	99.6	66006	66006	19181	66	qualified	96.82	1.27	High
AF21-25	3189	216	3225972	216	0	0	85796	40.87	99.34	99.32	32357	32357	14935	66	qualified	97.71	1.75	High
AF21-27	1822	25	2277840	32	7	70	1034377	59.42	99.89	99.99	171499	300971	71180	66	qualified	99.85	0	High
AF21-3	3820	197	4100740	198	1	345	119227	41.05	99.52	99.12	45728	45728	20709	65	qualified	96.82	0.53	High
AF21-31	3597	177	3733880	178	1	852	161972	41.45	99.51	99.21	50573	50573	20972	66	qualified	96.96	1.85	High
AF21-41	4288	49	5449445	82	33	330	432559	42.89	99.91	99.98	213880	216847	66452	66	qualified	98.92	0	High
AF21-42	3238	47	3628655	81	34	557	288017	42.44	99.86	99.97	130623	143058	44791	66	qualified	98.77	0	High
AF21-43	3830	76	5016325	112	36	395	408004	44.9	99.84	99.98	117415	147989	44785	66	qualified	98.03	0.13	High
AF21-45	3931	96	4940631	137	41	579	285360	42.25	99.8	99.96	112726	123135	36058	66	qualified	98.76	1.32	High
AF21-51	1988	36	2411550	53	17	539	462574	62.45	99.83	99.97	168552	185843	45490	66	qualified	99.19	0	High
AF21-53	3721	70	4856052	104	34	638	459091	46.06	99.84	99.98	179218	179218	46686	66	qualified	97.45	0.5	High
AF21-5AC	3611	336	4005721	337	1	756	138071	46.47	99.15	94.22	30056	30056	11884	66	qualified	93.93	3.05	Low
AF21-6AC	5090	271	6017484	271	0	0	146357	41.88	99.55	99.47	49100	49100	22204	66	qualified	97.92	3.04	High
AF21-8LB	2609	53	2556473	71	18	387	451708	30.23	99.78	99.98	75738	98522	36001	66	qualified	98.11	0.94	High
AF22-1	3172	139	3809181	139	0	0	279910	44.82	99.64	99.98	82399	82399	27404	66	qualified	98.05	4.42	High
AF22-10	3010	86	3344693	86	0	0	321559	47.06	99.75	99.79	155136	155136	38891	66	qualified	96.45	1.42	High
AF22-10AC	2551	167	2520947	167	0	0	115553	33.78	99.35	99.76	29912	29912	15095	66	qualified	97.37	1.11	High
AF22-12AC	2972	54	3549767	75	21	218	1042288	48.68	99.84	99.99	147903	177461	47327	66	qualified	97.87	0.24	High
AF22-2	3588	959	4854064	1126	167	26917	110503	45.99	97.52	99.21	10630	14359	4286	63	unqualified	70.55	1.63	Low
AF22-21	3007	121	3188574	122	1	667	256844	43.01	99.6	99.57	67127	67127	26130	66	qualified	96.9	2.68	High
AF22-28AC	2812	121	3231072	121	0	0	175203	53.24	99.63	99.83	68259	68259	26703	66	qualified	99.25	2.01	High
AF22-2LB	2719	25	2939742	28	3	54	607655	40.81	99.92	100	394821	394821	104988	66	qualified	98.79	1.37	High
AF22-3AC	5202	76	7165657	93	17	178	855979	42.76	99.89	99.98	218006	218742	77048	66	qualified	98.42	0.45	High
AF22-4LB	2575	257	2625132	325	68	843	103323	34.07	99	99.97	16241	17683	8074	66	unqualified	100	0	Low
AF22-5LB	3013	53	3511697	67	14	251	803767	44.2	99.85	99.99	230145	240186	52409	66	qualified	99.19	0.63	High
AF22-6AC	2763	68	3356063	94	26	343	355101	46.21	99.79	99.99	93187	122187	35699	66	qualified	98.15	2.42	High
AF22-8	5161	257	6177635	258	1	169	250114	42.73	99.58	98.69	54077	54077	23943	66	qualified	96.12	5.04	Low
AF22-8AC	2664	24	2884793	35	11	110	613899	40.8	99.92	99.99	393273	393273	82419	66	qualified	98.78	1.37	High
AF22-8LB	2203	70	2274946	84	14	155	196242	33.97	99.69	99.98	78326	78326	27080	66	qualified	97.64	1.25	High
AF22-9	2797	150	2804309	150	0	0	131515	37.75	99.47	98.34	56031	56031	18695	66	qualified	98.06	1.34	High
AF23-10	3136	622	4112852	911	289	4383	234409	47.68	98.41	98.64	74650	75410	4509	66	unqualified	99.03	2.79	Low
AF23-2	1826	54	2273296	69	15	150	356549	59.75	99.76	99.99	70742	79506	32944	66	qualified	98.39	1.61	High
AF23-3LB	1839	61	2288490	78	17	230	445710	59.72	99.73	99.94	65750	80720	29336	66	qualified	98.39	1.61	High
AF23-4AC	1823	47	2273044	55	8	147	396737	59.84	99.79	99.97	96357	103569	41325	66	qualified	98.39	0.81	High
AF23-6	1810	45	2260385	58	13	300	316730	59.85	99.79	99.98	84044	96128	38966	66	qualified	98.39	0.81	High
AF23-6LB	2484	7	2889150	11	4	40	989194	41.5	99.98	100	578091	579390	262646	66	qualified	97.99	0	High
AF23-8	2433	10	2845821	13	3	106	1467153	44.04	99.96	100	382710	1467153	218901	66	qualified	98.66	0.17	High
AF23-9AC	1925	51	2128339	63	12	120	492344	39.71	99.76	99.98	114519	141956	33781	66	qualified	99.12	1.02	High
AF24-10LB	3157	41	3488656	50	9	220	684396	41.8	99.88	99.99	250905	250905	69768	66	qualified	99.35	0	High
AF24-12	2923	150	3868997	217	67	1230	263078	44.61	99.58	99.96	64336	71391	17823	66	qualified	98.99	1.52	High
AF24-13	5404	62	6422063	78	16	193	768585	48.95	99.9	99.99	262261	262261	82331	66	qualified	98.51	0.56	High
AF24-16	3005	48	3355062	82	34	677	490965	40.54	99.84	99.97	111837	194630	40907	66	qualified	98.54	0	High
AF24-16AC	3167	96	4095120	136	40	900	242209	44.52	99.75	99.95	78426	81447	30104	66	qualified	97.9	0	High
AF24-17	2843	78	3184432	135	57	806	376042	41.19	99.73	99.94	128449	167023	23582	66	qualified	98.8	0	High
AF24-19	2645	103	2910400	134	31	342	291515	47.42	99.64	99.99	64429	73324	21716	66	qualified	99.99	0	High
AF24-19AC	2611	92	3153353	143	51	631	437450	53.84	99.69	99.98	101799	127297	22047	66	qualified	99.33	0.67	High
AF24-19LB	4349	47	6100796	67	20	265	765230	42.55	99.92	99.99	218664	277351	91052	66	qualified	97.94	0.32	High
AF24-1LB	2831	66	2801851	92	26	260	240508	29.41	99.76	99.97	87099	123532	30452	66	qualified	98.11	0	High
AF24-2	2821	166	3553784	186	20	240	165233	40.81	99.53	99.98	44242	44590	19105	66	qualified	98.04	0	High
AF24-20AC	3145	86	4074623	103	17	170	214481	44.53	99.79	99.99	71709	79721	39557	66	qualified	97.9	0	High
AF24-21	2633	94	2891587	123	29	290	275789	47.48	99.67	99.99	57108	67842	23506	66	qualified	99.99	0.55	High
AF24-23LB	2985	44	3206898	60	16	160	953864	42.84	99.86	99.99	168325	172161	53445	66	qualified	98.8	0	High
AF24-28LB	5206	129	6935191	184	55	726	463906	41.78	99.81	99.97	129970	169973	37687	66	qualified	98.61	0.81	High
AF24-29	3080	48	3744856	58	10	362	412255	50.06	99.86	99.98	141100	141100	64560	66	qualified	97.72	0.32	High
AF24-29LB	4327	84	5403685	114	30	479	563504	42.85	99.84	99.97	186525	219457	47396	66	qualified	98.24	0.4	High
AF24-2LB	2781	60	3306376	98	38	583	1123774	48.28	99.8	99.99	222497	222497	33732	66	qualified	99.82	0	High
AF24-32LB	3604	81	4088291	124	43	446	382438	40.86	99.79	99.98	112467	119165	32966	66	qualified	98.89	0	High
AF24-4	3280	92	3639724	127	35	546	418756	40.95	99.74	99.99	87551	95704	28654	66	qualified	98.79	0.48	High
AF24-6AC	1921	31	2232352	39	8	278	466277	39.68	99.85	99.98	177014	181315	57232	66	qualified	99.07	0.46	High
AF24-7LB	2639	31	2872334	39	8	149	503049	41.44	99.89	99.99	214671	214671	73645	66	qualified	95.2	0	High
AF24-9LB	2897	73	3217393	96	23	301	498762	41.34	99.77	99.99	132018	166998	33511	66	qualified	98.86	0.48	High
AF25-11	3116	102	3302668	135	33	537	267444	40.7	99.68	99.95	69421	74126	24460	66	qualified	99.39	0	High
AF25-12LB	3593	149	3794714	152	3	1247	422451	43.83	99.58	99.85	71955	71955	24957	66	qualified	97.71	4.33	High
AF25-13	3205	60	3539634	78	18	350	264212	40.66	99.82	99.95	149260	157664	45375	66	qualified	98.54	0	High
AF25-13AC	3775	145	4116467	145	0	0	175708	41.46	99.65	99.93	84687	84687	28389	65	qualified	96.81	2.53	High
AF25-13LB	2998	36	3205849	45	9	90	652957	40.92	99.89	100	262241	326862	71239	66	qualified	98.79	1.95	High
AF25-15	3140	89	3447410	116	27	427	538537	41.06	99.73	99.97	135953	160598	29715	66	qualified	99.34	0.72	High
AF25-15LB	2907	36	3143481	48	12	255	652946	40.91	99.88	100	261564	326866	65483	66	qualified	98.79	1.22	High
AF25-17	3135	147	3296322	147	0	0	191860	40.73	99.56	99.3	39422	39422	22423	66	qualified	98.1	1.55	High
AF25-17LB	3738	61	4747821	82	21	346	506759	46.22	99.87	99.98	170447	178898	57896	66	qualified	96.98	1.49	High
AF25-18	4608	93	5778756	121	28	304	589375	42.44	99.84	99.99	192554	197201	47755	66	qualified	98.77	0.19	High
AF25-18LB	2923	41	3155606	51	10	124	660774	40.9	99.87	100	261444	326872	61872	66	qualified	98.79	1.22	High
AF25-19	2545	74	3020487	115	41	1171	450321	42.62	99.72	99.95	107867	132074	26254	66	qualified	97.72	0.68	High
AF25-1LB	3668	178	4272723	180	2	253	134848	44.62	99.58	99.65	46020	46020	23735	66	qualified	97.05	1.74	High
AF25-21	3727	56	4021466	79	23	230	583140	41.43	99.86	99.98	166451	182898	50901	66	qualified	99.35	0	High
AF25-23LB	3736	287	3955304	287	0	0	157810	41.34	99.28	99.01	36862	36862	13781	66	qualified	97.63	1.05	High
AF25-25	4139	57	4535461	75	18	185	449136	28.51	99.87	99.98	141584	159067	60470	66	qualified	98.87	0	High
AF25-25LB	3054	129	3107686	129	0	0	186842	41.06	99.59	99.37	68100	68100	24090	66	qualified	96.74	1.22	High
AF25-28AC	3870	98	4336844	132	34	853	457104	40.99	99.76	99.95	126558	141401	32848	66	qualified	98.89	0.63	High
AF25-2LB	1747	40	2155658	56	16	223	271384	59.92	99.81	99.96	89694	106082	38489	66	qualified	98.39	0.81	High
AF25-30AC	3410	66	4331642	94	28	482	482560	45.88	99.84	99.98	139515	150284	46076	66	qualified	98.06	1.12	High
AF25-30LB	4410	248	5408603	329	81	1321	207400	42.36	99.52	99.92	51635	60594	16435	66	qualified	98.77	0.19	High
AF25-36AC	4737	141	5354220	142	1	749	354426	45.23	99.73	99.74	105760	105760	37700	66	qualified	96.41	2.83	High
AF25-38AC	3890	94	5074582	112	18	180	336956	45.97	99.81	99.98	126432	135424	45307	66	qualified	97.26	0.5	High
AF25-3LB	3200	144	3311603	144	0	0	193188	40.67	99.57	99.56	44550	44550	22997	66	qualified	97.66	2.72	High
AF25-5LB	3668	53	4668245	63	10	100	506770	46.19	99.89	99.99	196877	196877	74097	66	qualified	97.07	0.56	High
AF25-6	3406	64	4315173	79	15	160	772192	45.88	99.85	99.98	173887	178679	54620	66	qualified	98.09	1.12	High
AF25-7LB	1999	18	2122569	18	0	0	419546	40.68	99.92	99.93	354612	354612	117920	66	qualified	96.59	2.01	High
AF26-1	1722	11	2183304	16	5	50	1029064	56.56	99.95	100	527892	527892	136453	66	qualified	99.85	0	High
AF26-10	1874	18	2347460	27	9	120	542684	60.19	99.92	99.98	166709	176352	86938	66	qualified	99.48	0	High
AF26-10BH	3686	85	4823286	101	16	273	350987	46.27	99.82	99.97	141614	148251	47752	66	qualified	97.26	0.12	High
AF26-2	3101	30	3822398	52	22	381	592851	46.85	99.91	99.98	251070	256216	73500	66	qualified	98.43	1.29	High
AF26-20AA	4816	77	6566436	109	32	551	539653	41.72	99.88	99.97	184208	245640	60237	66	qualified	98.53	0.16	High
AF26-20BH	2963	81	3918114	112	31	806	322799	45.72	99.78	99.94	94594	122110	34975	66	qualified	98.46	0.81	High
AF26-22BH	3273	54	4299586	82	28	821	371068	45.4	99.86	99.96	140588	194863	52423	66	qualified	98.42	0	High
AF26-25AA	2518	34	2897972	41	7	190	403009	42.63	99.88	99.98	213998	376413	70677	66	qualified	97.72	0	High
AF26-3BH	3679	81	4716014	105	24	501	362346	42.1	99.82	99.96	91839	121418	44909	66	qualified	98.77	0.38	High
AF26-4BH	5691	110	7012480	162	52	1139	448793	47.99	99.83	99.9	136838	172565	43279	66	qualified	97.39	1.72	High
AF26-6	3990	40	5224118	69	29	473	1074800	43.23	99.92	99.97	341522	495177	75705	66	qualified	98.22	0.37	High
AF26-7BH	4888	111	6673468	150	39	586	499854	41.74	99.83	99.96	127245	135759	44485	66	qualified	98.75	0.19	High
AF26-9	2499	109	2707004	109	0	0	197488	58	99.6	99.32	54919	54919	24834	65	qualified	94.85	1.38	Low
AF27-1	3045	84	4006975	106	22	220	276724	44.26	99.79	99.97	79600	85774	37799	66	qualified	97.9	0	High
AF27-10	4159	89	5420590	143	54	649	741298	43.4	99.83	99.92	180029	212576	37901	66	qualified	98.1	0	High
AF27-10BH	3499	92	4668250	121	29	290	493922	46.21	99.8	99.97	145982	150617	38578	66	qualified	97.26	1.05	High
AF27-11AA	2965	46	3288558	65	19	190	561353	40.35	99.86	99.97	130987	204698	50590	66	qualified	98.54	0	High
AF27-11BH	2384	39	2779402	53	14	140	534110	56.13	99.86	99.98	161225	161225	52438	65	qualified	100	0	High
AF27-12	2345	67	2451587	100	33	725	173593	31.27	99.7	99.94	53229	63124	24508	66	qualified	99.53	1.27	High
AF27-12AA	3126	90	3256766	91	1	359	235192	40.4	99.72	99.71	86101	86101	35784	66	qualified	97.08	1.25	High
AF27-14	4039	74	5219527	108	34	642	493911	45.18	99.85	99.97	122223	194576	48323	66	qualified	97.57	0.13	High
AF27-16BH	5168	79	6998555	127	48	660	914298	41.89	99.88	99.97	223112	258841	55101	66	qualified	98.9	1.46	High
AF27-18BH	4453	98	5571864	158	60	1179	526255	41.93	99.81	99.95	131777	182166	35257	66	qualified	98.77	0.94	High
AF27-1BH	1831	18	2337082	23	5	50	792134	60.06	99.93	99.99	305451	305451	101610	66	qualified	99.79	0	High
AF27-24BH	2856	68	2917234	85	17	496	385900	29.42	99.75	99.97	65612	77446	34314	66	qualified	98.11	0.13	High
AF27-2AA	3100	84	3575329	112	28	280	302146	48.42	99.76	99.96	82411	104587	31920	66	qualified	98.71	1.9	High
AF27-3	2947	40	3258205	51	11	110	560740	40.35	99.88	99.98	157425	186262	63884	66	qualified	98.54	0	High
AF27-30	3054	72	4018479	98	26	260	369175	44.27	99.82	99.98	94876	98256	41002	66	qualified	97.9	0	High
AF27-33	5273	92	7056870	113	21	307	713988	41.76	99.87	99.98	151930	151930	62447	66	qualified	98.78	1.43	High
AF27-4BH	3452	144	3802386	215	71	1099	314934	42.37	99.6	99.94	56621	65610	17680	66	qualified	98.8	0.1	High
AF27-5AA	2574	37	3022104	47	10	125	483638	48.77	99.88	99.99	194371	238609	64297	66	qualified	99.82	0	High
AF27-8	2932	40	3145429	58	18	180	323116	41.61	99.87	99.98	131115	148171	54228	66	qualified	98.9	0.63	High
AF27-9	5109	55	6144412	74	19	283	1101827	49.18	99.91	99.98	332913	361580	83028	66	qualified	98.51	0	High
AF28-11	3645	46	4602560	68	22	293	1039341	46.22	99.9	99.98	319362	407839	67680	66	qualified	96.89	0.56	High
AF28-12	2900	81	3514663	109	28	353	464033	48.49	99.76	99.98	153278	153680	32241	66	qualified	98.4	0	High
AF28-13	3715	58	3799075	77	19	280	451905	31.59	99.84	99.98	94298	108782	49335	66	qualified	100	0	High
AF28-13AC	2648	34	3389503	44	10	100	545988	56.23	99.9	99.99	301342	304855	77031	65	qualified	100	0	High
AF28-15	3399	110	3752500	141	31	694	318993	41.22	99.69	99.96	65089	74199	26608	66	qualified	98.79	0.72	High
AF28-2	4724	56	6397762	84	28	289	471582	43.19	99.91	99.99	188408	255956	76160	66	qualified	98.11	0	High
AF28-24B	3704	65	3793129	83	18	429	451834	31.58	99.82	99.97	109340	128965	45695	66	qualified	100	0	High
AF28-26	2786	136	2730140	136	0	0	172005	49.69	99.51	99.92	37420	37420	20074	65	qualified	95.15	3.36	High
AF28-4AC	1660	16	2141977	20	4	40	1195939	59.23	99.93	99.99	247568	1195939	107096	66	qualified	99.85	0	High
AF28-5AC	1972	45	2366902	57	12	120	391486	59.9	99.81	99.98	134292	134292	41522	66	qualified	98.39	0.81	High
AF28-7	3866	105	4862492	143	38	758	306472	41.87	99.77	99.97	113220	119560	33998	66	qualified	98.77	0.31	High
AF29-11	3509	31	4692051	52	21	449	720366	46.26	99.93	99.99	372333	473575	90223	66	qualified	97.26	0.37	High
AF29-11BH	2710	62	3310911	99	37	404	463209	55.75	99.8	99.96	166540	166540	33439	65	qualified	100	0	High
AF29-12	4999	100	6684422	148	48	1004	518062	41.98	99.84	99.96	166525	235620	45158	66	qualified	98.61	0.67	High
AF29-13	3858	129	4910436	166	37	620	229861	42.13	99.73	99.97	73204	77947	29577	66	qualified	98.77	0	High
AF29-16	2088	56	2344452	85	29	527	361527	39.71	99.74	99.92	106636	106636	27575	66	qualified	99.13	0.7	High
AF29-16BH	2928	32	3205437	48	16	160	647070	45.22	99.9	99.98	299051	303465	66776	66	qualified	99.37	0	High
AF29-17	4968	30	6902937	51	21	283	914513	42.46	99.95	99.99	359770	501030	135346	66	qualified	98.42	1.39	High
AF29-19	2750	122	3693028	187	65	879	319897	45.04	99.65	99.94	49911	60805	19744	66	qualified	98.76	0.51	High
AF29-2	2307	65	2465704	91	26	348	277429	30.99	99.73	99.93	87170	90186	27091	66	qualified	99.53	4.64	High
AF29-2BH	3218	53	3533904	70	17	170	369499	41.48	99.85	99.99	123354	147908	50481	66	qualified	99.35	0	High
AF29-3BH	2831	80	2836196	116	36	360	277152	29.17	99.71	99.97	63916	76599	24446	66	qualified	98.11	0	High
AF29-4	5495	63	6476507	92	29	460	1301557	49.48	99.9	99.98	371060	687085	70391	66	qualified	98.07	0	High
AF29-7AC	1864	65	2367251	85	20	340	185090	59.79	99.72	99.93	94480	104233	27846	66	qualified	98.39	0.81	High
AF29-8BH	2939	66	3145208	67	1	229	344004	48.18	99.79	99.89	95680	95680	46939	66	qualified	95.97	1.27	High
AF30-11	1763	18	2265900	28	10	100	576044	59.91	99.92	99.99	193720	304515	80921	66	qualified	99.94	0	High
AF30-12	1760	16	2265641	26	10	100	588907	59.91	99.93	99.99	181338	575880	87136	66	qualified	99.94	0	High
AF30-12BH	1910	11	2066544	19	8	311	784996	42.2	99.94	99.98	278399	284477	108749	66	qualified	99.21	0	High
AF30-3	3057	49	3402500	80	31	531	716814	28.03	99.84	99.93	106548	132910	42524	66	qualified	99.54	0	High
AF31-1	5523	30	6510599	55	25	795	1227394	49.18	99.94	99.98	526575	646119	118360	66	qualified	98.4	0	High
AF31-10AC	2665	126	2877494	127	1	439	200501	57.28	99.55	99.67	50749	50749	22653	65	qualified	91.53	3.14	Low
AF31-11	1851	39	2266079	71	32	751	245297	59.87	99.8	99.9	127751	166825	31906	66	qualified	98.39	1.61	High
AF31-11BH	4464	174	5074720	285	111	2291	251078	50.64	99.62	99.89	89267	101896	17797	66	qualified	98.68	0.09	High
AF31-13BH	3070	34	3269529	57	23	346	520833	40.69	99.89	99.98	149676	171168	57354	66	qualified	99.39	0	High
AF31-14AC	2633	83	3279664	104	21	267	396962	55.75	99.74	99.96	125804	155599	31532	65	qualified	100	0	High
AF31-14BH	2805	37	3142208	56	19	190	555876	40.43	99.88	99.98	157874	194847	56107	66	qualified	98.54	0	High
AF31-16BH	3710	83	4193207	130	47	625	398997	41.24	99.79	99.95	97301	140379	32250	66	qualified	98.89	0	High
AF31-17	3653	69	4721275	121	52	866	549918	45.39	99.84	99.97	101957	183203	39011	66	qualified	97.83	0.58	High
AF31-17AC	3407	133	3800170	209	76	1230	178922	38.23	99.62	99.87	40679	60979	18176	66	qualified	99.11	0.86	High
AF31-1BH	2875	80	2898525	153	73	730	441072	29.86	99.7	99.95	53660	62132	18939	66	qualified	98.11	0	High
AF31-21AC	3730	79	4142092	124	45	1248	364594	42.36	99.78	99.95	116672	122399	33393	66	qualified	98.45	0.85	High
AF31-23	4474	94	6031112	123	29	514	387289	42.62	99.84	99.98	154652	194616	49029	66	qualified	98.41	0.37	High
AF31-27BH	3455	22	3618065	26	4	40	891273	40.17	99.94	100	370171	370171	139154	66	qualified	97.98	2.83	High
AF31-28B-AC	3261	94	4200071	114	20	200	289465	44.9	99.77	99.98	88530	91977	36840	66	qualified	97.89	0.37	High
AF31-29AC	5377	220	5831814	220	0	0	249881	42.99	99.63	99.54	61380	61380	26508	66	qualified	97.75	2.29	High
AF31-3	4070	161	5112322	210	49	523	213845	41.95	99.68	99.95	55454	60242	24341	66	qualified	98.77	1.03	High
AF31-3BH	3069	72	3304444	124	52	822	633760	45.35	99.76	99.96	241812	286747	26642	66	qualified	99.37	0	High
AF31-8BH	3961	52	4594075	72	20	398	530243	43.94	99.88	99.98	218554	238815	63801	66	qualified	98.75	0	High
AF32-10	4073	42	5306467	56	14	226	710298	43.41	99.92	99.98	250462	374893	94754	66	qualified	98.1	0.37	High
AF32-12BH	3407	59	3981076	82	23	230	329621	46.94	99.85	99.97	188698	193966	48546	66	qualified	98.71	1.9	High
AF32-15BH	4127	107	5219111	144	37	426	380383	42.45	99.79	99.97	113855	126288	36240	66	qualified	98.76	0	High
AF32-17	3335	50	4425688	58	8	130	593564	46.43	99.89	99.99	220580	220580	76302	66	qualified	97.43	0	High
AF32-2AC	3007	45	3311729	68	23	287	287895	40.57	99.86	99.98	159367	168842	48697	66	qualified	98.54	0	High
AF32-4BH	3131	52	3839213	72	20	280	574457	46.68	99.86	99.98	217630	238490	53318	66	qualified	98.43	0.63	High
AF32-7AC	2603	23	3107690	32	9	90	925378	48.2	99.93	99.99	231816	310070	97112	66	qualified	99.82	0	High
AF32-8AC	2435	57	3025882	84	27	510	366943	56.85	99.8	99.96	116198	147237	36016	65	qualified	100	0	High
AF32-8BH	5668	124	7260257	153	29	385	370248	42.23	99.83	99.98	125392	133044	47450	66	qualified	98.61	0.16	High
AF33-11	6195	102	7522004	133	31	350	604935	48.58	99.86	99.97	118905	143566	56553	66	qualified	97.57	1.58	High
AF33-11BH	3415	62	3883533	75	13	150	285529	41.38	99.84	99.98	184308	184308	51778	66	qualified	98.89	0.32	High
AF33-12	3825	197	4195233	235	38	617	172259	42.2	99.52	99.95	53957	58698	17849	66	qualified	98.8	0	High
AF33-15AC	3230	82	4234350	104	22	220	485174	44.58	99.8	99.99	130804	136708	40712	66	qualified	98.59	1.12	High
AF33-16	1785	53	2238230	62	9	90	258979	59.68	99.76	99.98	94073	94073	36099	66	qualified	98.39	0.81	High
AF33-1AC	2172	57	2174314	68	11	141	231689	30.06	99.74	99.98	59303	60542	31973	66	qualified	99.06	0	High
AF33-22	2125	28	2577097	41	13	130	252165	56.46	99.89	99.98	123444	142751	62852	66	qualified	99.3	0.47	High
AF33-23	3686	87	4824176	102	15	242	396577	46.58	99.82	99.98	144215	144215	47293	66	qualified	97.26	0.37	High
AF33-28	4223	44	5162566	54	10	279	586880	49.77	99.91	99.98	267148	277699	95597	66	qualified	98.44	1.9	High
AF33-30	4489	249	5040606	249	0	0	221859	43.6	99.51	99.17	48935	48935	20243	66	qualified	96.75	1.51	High
AF33-31	4051	83	5176159	111	28	280	356548	45.02	99.84	99.98	112144	126996	46629	66	qualified	97.66	1.09	High
AF33-34	3546	71	4635236	89	18	196	366408	45.4	99.84	99.98	136821	179929	52079	66	qualified	98.03	0	High
AF34-10	3285	104	3555463	104	0	0	260587	47.38	99.71	99.85	116809	116809	34187	65	qualified	96.22	0.69	High
AF34-10BH	3367	84	4001893	108	24	348	422643	45.67	99.78	99.94	82655	106489	37051	66	qualified	98.21	4.27	High
AF34-12	2484	70	2938240	79	9	104	370944	42.6	99.76	99.98	111272	123571	37191	66	qualified	97.95	0	High
AF34-13	3062	42	3505684	59	17	189	460382	36.54	99.88	99.97	153790	184692	59415	65	qualified	97.97	0	High
AF34-15	3619	61	4679233	81	20	339	345503	42.16	99.86	99.98	183439	201008	57764	66	qualified	98.76	0	High
AF34-16	2819	55	3071568	74	19	310	495188	40.86	99.81	99.97	266806	268111	41503	66	qualified	98.79	1.22	High
AF34-1BH	2729	76	2742946	95	19	275	221491	30.48	99.72	99.97	74351	78443	28870	66	qualified	98.11	0	High
AF34-31BH	3580	43	4724527	57	14	240	838245	46.35	99.91	99.98	200446	265559	82882	66	qualified	97.26	0	High
AF34-33	3575	75	4537596	100	25	250	405338	42.32	99.83	99.98	133498	154683	45373	66	qualified	98.92	0	High
AF34-35BH	2339	23	2669882	39	16	521	429177	33.44	99.9	99.97	244186	305981	68445	66	qualified	99.31	0	High
AF34-4BH	3049	68	3364919	97	29	870	398943	42.23	99.78	99.97	99609	107304	34680	66	qualified	98.8	0	High
AF34-9AC	1880	36	2402802	50	14	140	386360	59.95	99.85	99.98	151900	189936	48053	66	qualified	99.48	0	High
AF35-10BH	2085	65	2218019	65	0	0	141044	59.77	99.71	99.63	68597	68597	34123	66	qualified	93.36	1.69	Low
AF35-11AC	4007	98	5021465	141	43	823	292444	42.32	99.79	99.96	112635	119785	35607	66	qualified	98.77	0	High
AF35-13AC	1887	21	2394501	27	6	60	862920	60.05	99.91	99.99	204190	229867	88683	66	qualified	99.94	0	High
AF35-14AC	3404	37	3744356	50	13	130	514356	41.48	99.9	99.99	244638	269418	74884	66	qualified	99.35	0	High
AF35-14BH	3153	59	3982724	85	26	397	468075	46.29	99.84	99.97	173982	207074	46850	66	qualified	98.25	0.74	High
AF35-15	2702	31	3167316	49	18	472	622547	48.42	99.89	99.97	205454	275912	64629	66	qualified	99.82	0	High
AF35-15AC	4011	98	5015331	128	30	602	292362	42.32	99.79	99.95	112917	132399	39177	66	qualified	98.77	0	High
AF35-20	3143	60	3989490	87	27	306	468090	46.28	99.84	99.98	173991	217814	45852	66	qualified	98.44	0.74	High
AF35-21	2718	33	2953513	48	15	274	363060	37.51	99.88	99.98	179114	189484	61525	66	qualified	98.64	0	High
AF35-22	3549	76	4764919	112	36	437	565005	46.39	99.83	99.98	196616	219885	42540	66	qualified	97.26	0.12	High
AF35-4AC	3461	51	4530437	72	21	482	520632	45.14	99.88	99.98	147227	161202	62916	66	qualified	98.42	0.19	High
AF35-5AC	2693	50	3138006	87	37	941	718925	53.94	99.81	99.96	218166	238488	36058	66	qualified	99.33	1.34	High
AF35-6BH	2179	189	2190049	190	1	100	115819	38.07	99.14	99.22	27598	27598	11526	66	qualified	99.53	0	High
AF35-8	2846	91	2862034	118	27	270	319344	29.56	99.68	99.95	76389	94827	24252	66	qualified	98.11	0	High
AF36-1	1893	19	2378857	32	13	202	703859	60.09	99.92	99.99	205986	389464	74332	66	qualified	99.79	0	High
AF36-10	3107	88	3701123	126	38	913	401962	47.99	99.74	99.95	117594	130131	29366	66	qualified	99.03	0	High
AF36-10AT	3826	81	4303042	104	23	285	352602	42.48	99.81	99.97	154165	165775	41372	66	qualified	98.15	1.57	High
AF36-10BH	3012	52	2959329	59	7	70	325906	29.21	99.83	99.99	145452	145452	50156	66	qualified	98.11	0	High
AF36-11AT	2461	80	2975205	110	30	681	542661	56.58	99.71	99.91	156576	158479	27041	65	qualified	100	0	High
AF36-11BH	3595	105	4754680	124	19	328	354170	46.36	99.77	99.98	116684	137687	38341	66	qualified	97.26	0.31	High
AF36-12AT	1908	18	2359221	24	6	178	536291	56.6	99.92	99.98	173953	330444	98293	66	qualified	99.55	0.3	High
AF36-14BH	4021	132	4936332	174	42	420	413846	42.2	99.73	99.95	82986	90292	28367	66	qualified	98.77	0.38	High
AF36-15AT	2797	26	2953222	28	2	286	870021	43.24	99.91	99.99	311472	311472	105462	66	qualified	99.19	1.75	High
AF36-15BH	1798	24	1992862	32	8	80	387220	38.89	99.88	99.99	223606	223606	62274	66	qualified	100	0	High
AF36-16BH	4675	81	6179886	91	10	100	552146	42.9	99.87	99.98	133435	157473	67909	66	qualified	98.41	0.37	High
AF36-18BH	3461	77	4114008	107	30	429	329812	46.26	99.81	99.96	83980	98894	38444	66	qualified	98.29	2.42	High
AF36-19BH	2931	93	3440690	126	33	657	298192	48.2	99.71	99.95	104487	106708	27301	66	qualified	97.76	0.19	High
AF36-1BH	3298	47	3408767	61	14	434	529369	41.14	99.85	99.98	196636	200746	55874	66	qualified	99.39	0	High
AF36-2	3714	106	4575351	136	30	364	269939	43.4	99.76	99.95	81742	90749	33639	66	qualified	98.12	0	High
AF36-20BH	1899	22	2100446	26	4	40	541867	38.59	99.9	99.99	333616	333616	80784	66	qualified	100	0	High
AF36-2BH	3219	80	3550335	135	55	1126	318461	41.15	99.75	99.94	118092	157788	26290	66	qualified	99.34	0.97	High
AF36-3	3854	57	5043355	83	26	395	454697	45.06	99.88	99.98	174582	216784	60758	66	qualified	97.93	0.13	High
AF36-3AT	1791	29	2229519	36	7	86	552660	59.82	99.87	99.97	166526	169207	61928	66	qualified	98.39	0.81	High
AF36-3BH	2920	290	3217536	292	2	125	98219	38.05	99.11	99.13	30339	30339	11018	66	qualified	95.3	1.53	High
AF36-4	2668	78	2893834	97	19	362	251806	40.47	99.72	99.97	100251	105436	29829	66	qualified	96.15	0	High
AF36-5BH	2342	23	2729280	33	10	142	339295	33.36	99.91	99.99	267540	283431	82701	66	qualified	99.31	0	High
AF36-7BH	3095	36	3209204	49	13	528	375573	37.28	99.87	99.97	167537	243842	65483	66	qualified	98.64	0	High
AF37-1	2887	34	3270028	43	9	90	665063	45.19	99.9	99.99	383941	447402	76045	66	qualified	98.22	0.88	High
AF37-11	4631	24	5433015	50	26	715	1870159	57.18	99.94	99.97	262042	1048271	108646	66	qualified	98.45	0.43	High
AF37-11AC	3100	111	3975883	144	33	613	397345	46.13	99.71	99.97	71423	77929	27606	66	qualified	98.27	0	High
AF37-12	4826	105	6532363	147	42	617	402151	42.88	99.83	99.97	146766	160972	44433	66	qualified	97.92	0.73	High
AF37-13	2777	131	2922254	132	1	485	117722	56.77	99.54	99.83	39477	39477	22134	65	qualified	94.61	0.67	Low
AF37-16AC	3729	87	4948845	105	18	39046	377047	46.37	99.04	99.2	151167	164238	46759	66	qualified	97.26	0.87	High
AF37-17	4297	176	5321019	225	49	679	238685	42.36	99.66	99.94	67288	70109	23645	66	qualified	98.77	0	High
AF37-2	2902	56	2850150	97	41	760	275311	29.27	99.78	99.96	74115	109268	29375	66	qualified	98.11	0	High
AF37-20	2458	59	2873186	93	34	689	261326	42.81	99.77	99.96	136471	146816	30887	66	qualified	97.95	0	High
AF37-2AT	2853	36	3262745	59	23	261	663379	45.19	99.88	99.98	252674	448043	55296	66	qualified	98.22	0.88	High
AF37-3AC	2064	43	2306537	53	10	237	589839	40.57	99.81	99.98	148440	197212	43515	66	qualified	99.33	1.01	High
AF37-4	2442	22	2761423	37	15	641	479756	34.42	99.9	99.96	299392	312812	74615	66	qualified	99.08	0	High
AF37-5	2882	64	3107801	76	12	120	287736	40.28	99.79	99.97	103900	110730	40890	66	qualified	96.15	0	High
AF37-5AT	2962	59	3615760	71	12	120	372055	48.72	99.84	99.98	118610	128539	50924	66	qualified	99.03	0	High
AF37-6AC	3324	41	3665182	58	17	375	643060	41.41	99.88	99.98	219331	248422	63186	66	qualified	99.35	0	High
AF37-6AT	3595	93	4090449	156	63	1144	351464	41.11	99.75	99.93	97895	118440	26213	66	qualified	98.89	0	High
AF37-7	3081	78	3348698	78	0	0	286147	48.05	99.77	99.92	103526	103526	42932	66	qualified	96.76	1.48	High
AF37-9	1797	75	2261682	107	32	500	174345	59.72	99.65	99.85	51844	65455	21132	66	qualified	98.39	1.61	High
AF38-1	2667	15	3206640	22	7	252	503528	43.74	99.95	99.99	308166	414142	145744	66	qualified	99.33	0.67	High
AF38-11	2762	114	3686043	171	57	1019	207618	44.97	99.67	99.95	54239	83569	21549	66	qualified	98.99	1.52	High
AF38-13	2282	287	2379428	330	43	700	59998	34.04	98.78	99.9	15394	15663	7208	66	unqualified	100	0.61	Low
AF38-2	5368	142	6851463	229	87	1889	341831	42.13	99.77	99.94	111707	141458	29910	66	qualified	98.78	0.87	High
AF38-24	2758	28	3096310	45	17	537	679191	41.19	99.9	99.96	320287	322023	68794	66	qualified	99.34	0	High
AF38-3AC	2062	49	2379842	75	26	510	347147	59.9	99.78	99.92	85228	134090	31724	66	qualified	99.19	1.61	High
AF38-4	3755	127	4883752	186	59	1022	311070	45.25	99.72	99.94	87099	107219	26251	66	qualified	98.03	0.77	High
AF39-1	4025	88	5031441	118	30	901	400624	42.18	99.81	99.97	121137	144864	42631	66	qualified	98.77	0	High
AF39-10	4216	18	4566820	25	7	213	1185628	45.32	99.96	99.99	430273	525875	182664	66	qualified	98.91	0.45	High
AF39-10AC	4322	92	5551839	133	41	1026	425607	45.14	99.82	99.95	136833	185982	41735	66	qualified	98.05	1.03	High
AF39-10AT	4258	89	5363399	119	30	345	544777	41.93	99.83	99.98	147182	202535	45067	66	qualified	98.77	0.19	High
AF39-11	2913	76	3729283	109	33	410	287849	44.35	99.79	99.98	145607	147393	34209	66	qualified	98.18	0.56	High
AF39-11AC	4841	39	6486514	57	18	194	824935	42.35	99.94	99.99	432362	618669	113795	66	qualified	98.29	0.37	High
AF39-11AT	1854	62	2364534	78	16	179	274304	59.16	99.74	99.87	91600	104292	30312	66	qualified	98.39	0.81	High
AF39-14AC	2995	73	3340353	123	50	610	585217	41.12	99.77	99.95	128284	197635	27152	66	qualified	99.34	0.48	High
AF39-14AT	5820	138	6631064	138	0	0	387536	43.08	99.79	99.88	120578	120578	48051	66	qualified	94.4	4.2	Low
AF39-16AC	3724	83	4917973	106	23	798	498145	46.25	99.82	99.97	139537	166808	46388	66	qualified	97.26	0.5	High
AF39-4	3364	26	3683553	36	10	246	850626	41.27	99.93	99.99	441503	441503	102314	66	qualified	99.35	0	High
AF39-5AC	2912	80	3721697	110	30	373	288066	44.33	99.78	99.97	130002	142959	33830	66	qualified	98.18	0.56	High
AF39-6AC	4593	98	6027336	136	38	610	325539	41.97	99.83	99.97	109729	166063	44314	66	qualified	98.78	0.09	High
AF39-8AT	4002	78	5001746	98	20	200	400503	42.18	99.84	99.97	136820	139984	51036	66	qualified	98.77	0	High
AF41-14	3049	146	3188379	150	4	2716	135566	56.34	99.46	99.69	39857	41875	21237	65	qualified	93.1	1.57	Low
AF41-15	3060	144	3177004	145	1	421	149624	56.37	99.54	99.8	42452	42452	21907	65	qualified	93.3	1.01	Low
AF41-18	3272	118	3196454	119	1	548	427814	37.39	99.62	99.76	76472	76472	26856	66	qualified	95.62	1.01	High
AF41-2BH	2034	93	2193031	93	0	0	233393	59.62	99.58	99.71	53875	53875	23580	66	qualified	92.49	2.02	Low
AF41-3MH	2007	22	2260250	22	0	0	350063	56.45	99.91	99.95	227758	227758	102738	66	qualified	96.38	2.14	High
AF41-6	3535	179	4071869	180	1	122	180875	45.96	99.56	99.67	54412	57046	22620	66	qualified	97.31	1.73	High
AF41-7	4892	473	5503801	479	6	1164	72026	42.84	99.13	98.74	25166	25166	11487	66	qualified	97.83	1.75	High
AF41-8MH	4860	230	5328451	231	1	100	189923	42.38	99.57	99.75	54823	54823	23066	66	qualified	96.17	2.4	High
AF41-9	3970	167	4347319	168	1	100	180239	42.2	99.62	99.86	66465	66465	25876	66	qualified	98.45	1.39	High
AF42-10	2185	52	2405728	52	0	0	361931	40.36	99.79	99.77	207384	207384	46264	66	qualified	97.63	2.35	High
AF42-11	3801	125	4355071	126	1	100	390031	46.24	99.71	99.86	130464	130464	34563	66	qualified	95.73	1.75	High
AF42-11BH	2117	104	2381686	104	0	0	136842	59.19	99.57	99.4	48534	48534	22900	66	qualified	92.69	3.23	Low
AF42-15	2051	41	2036667	41	0	0	183641	42.33	99.8	99.8	102498	102498	49674	66	qualified	99.1	1.94	High
AF42-16	1958	119	2033458	120	1	941	150202	38.77	99.38	99.31	32779	32779	16937	66	qualified	100	0.13	High
AF42-1BH	1701	960	1988540	961	1	100	33693	32.45	95.39	93.48	2694	2695	2069	62	unqualified	66.25	1.73	Low
AF42-20	2705	336	2656965	337	1	561	89251	34.56	98.73	99.2	15127	15127	7882	66	unqualified	97.98	1.11	Low
AF42-21	3395	121	3318182	123	2	659	204987	41.33	99.62	99.46	106438	106438	26971	66	qualified	97.73	1.41	High
AF42-23	5429	129	6578801	129	0	0	226235	41.87	99.81	99.87	104880	104880	50998	66	qualified	97.51	1.95	High
AF42-3	4240	69	4864115	69	0	0	565101	44.96	99.86	99.9	232762	232762	70494	66	qualified	97.66	2.19	High
AF42-3BH	3151	162	3181755	163	1	548	133225	37.44	99.48	99.53	50364	50704	19516	66	qualified	97.63	0.89	High
AF42-6	3408	115	3447190	115	0	0	303493	44.74	99.67	99.72	101428	101428	29975	66	qualified	99.37	1.27	High
AF42-8	3050	154	3144607	155	1	508	198343	41.31	99.5	99.54	85864	85864	20284	66	qualified	97.07	3.4	High
AF42-9	2514	152	3117648	152	0	0	134247	48.9	99.52	99.8	40058	40058	20510	66	qualified	96.88	1.6	High
AF42-9BH	4340	327	4722926	327	0	0	124289	41.08	99.31	99.53	44285	44285	14443	66	qualified	96.97	0.63	High
AF43-10	2753	40	3009122	41	1	290	601548	44.06	99.86	99.87	140274	140274	73386	66	qualified	98.3	0.58	High
AF43-11	2090	100	2267670	101	1	172	281750	40.42	99.56	99.39	100104	100104	22450	66	qualified	96.62	1.34	High
AF43-2	3172	212	3762359	212	0	0	152374	45.04	99.44	99.83	40016	40016	17746	66	qualified	96.45	2.79	High
AF43-8	3359	397	3499652	398	1	290	212132	44.68	98.87	91.39	68067	68067	8792	66	qualified	97.99	7.32	Low
AF45-1	2205	63	2369305	63	0	0	280775	59.82	99.74	99.63	94192	94192	37608	66	qualified	91.4	2.94	Low
AF45-10	1850	46	2161923	47	1	267	180514	62.69	99.78	99.77	85030	85030	45992	65	qualified	96.17	1.86	High
AF45-10BH	2010	22	2278709	22	0	0	463984	56.64	99.91	99.96	392361	392361	103577	66	qualified	97.69	2.08	High
AF45-12	3155	201	3643893	203	2	1089	225246	44.68	99.42	99.82	50856	50856	17944	66	qualified	95.66	6.45	Low
AF45-13BH	2794	223	2860660	224	1	192	117728	37.64	99.22	98.78	28298	28298	12769	66	qualified	98.3	0.06	High
AF45-14BH	3576	200	3779521	200	0	0	133345	38.03	99.48	99.78	43116	43116	18897	66	qualified	97.87	2.87	High
AF45-15BH	2284	275	2214582	275	0	0	54147	34.74	98.78	98.88	17447	17447	8053	66	unqualified	95.15	1.35	Low
AF45-16	2118	78	2294076	78	0	0	286685	60.1	99.67	99.46	77078	77078	29411	66	qualified	91.93	1.36	Low
AF45-16BH	5231	225	6404173	227	2	461	205125	42.87	99.64	99.54	62319	62319	28210	66	qualified	96.63	3.11	High
AF45-17	3515	131	3522329	132	1	244	168082	43.27	99.63	99.46	56752	56752	26682	66	qualified	95.95	1.68	High
AF45-17BH	5636	223	6718086	223	0	0	295870	41.76	99.67	99.68	70920	70920	30125	66	qualified	96.8	3.27	High
AF45-19	2087	54	2247377	54	0	0	447389	59.49	99.76	99.56	112471	112471	41618	66	qualified	96.26	2.25	High
AF45-21	2223	102	2374259	103	1	366	164218	59.74	99.56	99.05	61997	61997	23047	66	qualified	92.61	0.92	Low
AF45-4BH	3386	105	3507588	106	1	661	302819	42.45	99.69	99.74	75630	75630	33084	66	qualified	98.61	1.9	High
AF46-10NS	3493	144	3676052	144	0	0	162949	42.99	99.61	99.59	71791	71791	25528	66	qualified	96.02	0.32	High
AF46-11NS	5191	390	6152001	391	1	705	147964	42.04	99.36	99.34	33775	33775	15732	66	qualified	97.78	2.26	High
AF46-12NS	3367	83	3654385	84	1	562	308227	46.58	99.76	99.74	104747	104747	43497	66	qualified	97.37	4.2	High
AF46-14NS	4515	247	5064229	249	2	340	149783	42.26	99.51	99.62	51244	51244	20336	66	qualified	97.25	2.65	High
AF46-2GN	4852	237	5472193	238	1	134	230846	43.8	99.57	99.31	52143	52143	22991	66	qualified	96.5	3.74	High
AF46-2NS	3127	209	3446014	209	0	0	106516	44.97	99.4	99.73	39057	39057	16488	66	qualified	95.22	4.11	High
AF46-5GN	4864	254	5179711	255	1	109	161149	42.9	99.51	99.69	41846	41846	20312	66	qualified	96.7	4.02	High
AF46-9NS	3357	75	3636712	76	1	488	384673	46.54	99.78	99.94	104814	104814	47845	66	qualified	96.96	4.57	High
AF48-12	2668	58	3164474	61	3	792	275796	54.16	99.8	99.87	136880	136880	51863	66	qualified	97.8	0.43	High
AF48-14	4251	111	5248160	111	0	0	289779	46.07	99.79	99.95	95962	95962	47280	66	qualified	97.1	0.9	High
AF48-16	3843	86	3841212	86	0	0	364709	42.67	99.78	99.81	125944	125944	44665	66	qualified	97.42	3.56	High
AF49-20	2727	1667	2463132	1667	0	0	9734	43.25	93.66	53.62	1683	1683	1477	57	unqualified	46.36	1.02	Low
AF49-32	2501	698	2619676	699	1	10	45962	30.13	97.41	97.22	5889	5897	3747	66	unqualified	93.16	0	Low
AF49-36	1822	91	1916391	91	0	0	174892	62.18	99.53	99.12	43337	43337	21059	66	qualified	91.6	3.23	Low
AF50-3	3627	61	3864962	62	1	238	465650	47.92	99.84	99.95	245827	245827	62334	66	qualified	95.5	2.22	High
AF50-8	3612	620	3186523	621	1	100	58931	48.67	98.09	88.84	7887	7887	5131	64	unqualified	79.64	3.53	Low
AM01-30	2595	62	3023878	102	40	1754	571562	59.86	99.74	99.9	70677	110921	29628	65	qualified	98.5	0	High
AM04-33	1916	36	2323158	46	10	156	316275	62.55	99.84	99.98	107038	150020	50500	66	qualified	99.19	0	High
AM05-1	2828	33	3164285	43	10	154	709573	54.09	99.89	99.99	224454	238755	73584	66	qualified	99.33	0.67	High
AM05-11	2081	75	2599783	91	16	160	250408	53.28	99.71	99.99	91754	95595	28567	66	qualified	99.36	1.2	High
AM05-17	2016	27	2421567	34	7	70	449042	62.45	99.89	99.99	220328	220328	71220	66	qualified	99.19	0	High
AM05-23	3765	37	4239024	41	4	152	505589	47.57	99.91	99.98	306801	314611	103387	66	qualified	96.93	0	High
AM05-7	2017	31	2421442	48	17	623	449090	62.45	99.85	99.95	98040	223527	50433	66	qualified	99.19	0	High
AM07-11	2178	37	2197971	37	0	0	439624	59.31	99.84	99.86	239168	239168	59404	65	qualified	93.91	4.45	Low
AM07-12	2870	13	3188348	18	5	167	680455	38.35	99.96	99.99	500480	510097	177121	66	qualified	99.06	0	High
AM07-15	2726	51	3018774	57	6	65	275650	55.31	99.83	99.98	137908	137908	52959	66	qualified	95.97	0.67	High
AM07-16	2794	39	3481777	50	11	577	741590	40.48	99.87	99.96	213610	244685	69624	66	qualified	98.27	0.26	High
AM07-18	3398	46	4585294	67	21	210	803783	46.35	99.9	99.99	200029	252241	68434	66	qualified	97.45	0.12	High
AM07-19	5292	49	6231573	66	17	219	1317630	49.25	99.92	99.99	295504	798800	94414	66	qualified	98.51	0	High
AM07-21	3676	99	4199281	145	46	1593	283409	41.12	99.73	99.96	115377	120416	28949	66	qualified	98.89	0	High
AM07-24	3864	16	4252614	19	3	338	1222359	45.69	99.96	99.98	911853	911853	223804	66	qualified	99.11	0.71	High
AM07-35-1	2813	10	3124212	14	4	40	848389	38.27	99.97	100	489577	510350	223155	66	qualified	99.06	0	High
AM08-2	1780	24	2327048	32	8	186	382640	56.47	99.89	99.98	170241	180410	72714	66	qualified	99.55	0.23	High
AM08-22	2210	41	2193439	42	1	186	439760	59.35	99.81	99.74	237579	237579	52220	65	qualified	93.93	4.65	Low
AM08-25	1796	21	2339457	32	11	284	459194	56.45	99.9	99.98	178197	200265	73099	66	qualified	100	0.23	High
AM08-31	1413	475	1522887	475	0	0	56703	29.61	96.98	95.73	4685	4685	3206	65	unqualified	79.71	1.15	Low
AM08-6	3363	94	4189784	134	40	498	440096	41.55	99.77	99.97	93171	127458	31263	66	qualified	98.64	0.58	High
AM09-11	3281	47	4339158	63	16	160	593610	46.4	99.89	99.99	182534	220641	68872	66	qualified	97.26	0	High
AM09-18	4312	167	5412187	212	45	450	240666	42.29	99.69	99.96	63150	69017	25527	66	qualified	98.77	0.19	High
AM09-18-1	3096	55	3401020	74	19	237	392816	40.53	99.83	99.98	164919	209880	45956	66	qualified	98.54	0	High
AM09-19	2786	142	3536086	159	17	265	120552	38.85	99.6	99.99	42803	43507	22237	66	qualified	97.83	0	High
AM09-21	4797	72	6423029	101	29	468	1095959	43.02	99.88	99.98	278057	306368	63589	66	qualified	98.15	0.08	High
AM09-26	2765	70	2728366	107	37	687	266087	29.28	99.72	99.9	63904	89217	25492	66	qualified	98.11	0	High
AM09-36	3149	81	4049089	98	17	235	268977	44.26	99.8	99.97	71516	93434	41314	66	qualified	97.9	0.37	High
AM09-40	1808	39	1888841	46	7	70	209646	32.82	99.8	99.97	82985	82985	41060	66	qualified	99.4	0	High
AM09-41	1782	27	2256687	38	11	139	683829	59.68	99.88	99.96	150787	300702	59382	66	qualified	98.39	0.81	High
AM09-45	4087	96	4247198	136	40	1088	274882	35.03	99.75	99.96	104932	112334	31221	66	qualified	99.53	0	High
AM09-50	4089	80	4250141	98	18	468	474076	35.03	99.8	99.99	115594	125525	43364	66	qualified	99.53	0	High
AM09-51	2169	28	2323480	35	7	84	469738	37.26	99.88	99.98	177456	177456	66382	66	qualified	99.33	0.34	High
AM09-9	2619	98	2846619	122	24	380	173850	42.4	99.65	99.99	64645	66011	23329	66	qualified	98.1	0	High
AM10-11	1744	26	2166602	36	10	109	357833	59.64	99.88	99.99	141598	156205	60180	66	qualified	98.39	1.61	High
AM10-15B	1914	44	2414114	49	5	63	325430	60.2	99.82	99.99	117826	118696	49266	66	qualified	99.48	0	High
AM10-2	1670	13	2142870	14	1	10	841156	56.45	99.94	100	530491	530491	153061	66	qualified	100	0.23	High
AM10-20	4173	107	4368209	148	41	579	395327	35.26	99.74	99.98	139315	151856	29511	66	qualified	99.53	0	High
AM10-21B	2916	21	3747128	29	8	94	522010	44.18	99.94	100	353973	353973	129208	66	qualified	98.41	0	High
AM10-24	1662	16	2142379	18	2	132	530242	56.45	99.92	99.99	287388	312584	119013	66	qualified	100	0.23	High
AM10-26	1750	23	2168153	33	10	179	357894	59.64	99.89	99.99	164929	256773	65696	66	qualified	98.39	1.61	High
AM10-27	1744	29	2166614	44	15	189	370591	59.64	99.86	99.99	129872	154986	49236	66	qualified	98.39	1.61	High
AM10-31	2684	18	2920802	24	6	60	639005	41.2	99.94	100	310375	313671	121697	66	qualified	95.1	0.19	High
AM10-32	1744	27	2172372	46	19	361	358079	59.64	99.86	99.94	147256	256730	47217	66	qualified	98.39	1.61	High
AM10-38	2876	56	3036351	68	12	311	287525	37.03	99.81	99.99	101577	108323	44647	66	qualified	98.64	2.01	High
AM10-47	3259	44	3606627	56	12	214	491637	38.41	99.87	99.99	199202	199202	64400	66	qualified	99.36	0	High
AM10-48	1746	23	2168706	41	18	266	357722	59.65	99.89	99.98	138733	227219	52888	66	qualified	98.39	1.61	High
AM10-54	3173	45	4137871	63	18	180	362165	44.36	99.89	99.98	214470	242326	65677	66	qualified	98.47	0	High
AM11-10	1853	18	2336191	22	4	42	943409	56.49	99.93	99.99	550354	550354	106188	66	qualified	100	0.23	High
AM11-2	1812	25	2323343	28	3	30	603509	60.15	99.9	99.99	225303	225303	82975	66	qualified	99.94	0	High
AM11-39	1844	31	2227305	36	5	50	390975	55.62	99.86	99.99	245749	245749	61868	66	qualified	98.44	0.62	High
AM11-49	2245	11	2363031	15	4	40	580512	34.91	99.96	100	355599	355599	157532	66	qualified	99.55	0.76	High
AM11-5	1836	32	2357113	39	7	75	523438	60.12	99.87	99.99	198351	203721	60436	66	qualified	99.48	0	High
AM12-1	1783	54	2272537	66	12	20861	339981	59.79	98.85	99.07	94096	114550	34116	66	qualified	98.39	0.81	High
AM12-10	1898	11	2375485	17	6	149	692973	62.55	99.95	99.99	290837	553056	139725	66	qualified	99.08	0	High
AM12-16	1787	23	2307971	27	4	40	561184	60	99.9	99.98	294014	294014	85478	66	qualified	99.33	0	High
AM12-20	1781	25	2293869	33	8	83	724455	59.3	99.89	99.99	307867	427740	69508	66	qualified	100	0.45	High
AM12-30	4084	18	4741612	26	8	303	974199	50.29	99.96	99.98	391068	664614	182358	66	qualified	98.74	0.53	High
AM12-48	3703	87	4148882	125	38	579	347846	41.14	99.78	99.95	96578	136039	33186	66	qualified	99.05	0	High
AM12-54	2906	52	3176643	65	13	133	310144	42.87	99.84	99.99	103411	135154	48869	66	qualified	98.8	0	High
AM12-57B	4505	58	4783145	75	17	170	965856	45.03	99.88	99.99	282690	487357	63773	66	qualified	98.72	1.18	High
AM12-59	1748	64	2288825	84	20	239	656823	59.2	99.72	99.96	121470	128051	27245	66	qualified	99.85	0.45	High
AM12-9	1897	12	2373327	21	9	90	433218	62.54	99.95	99.99	205082	298553	113011	66	qualified	98.62	0	High
AM13-10	3642	84	4664749	111	27	407	304808	42.05	99.81	99.98	89961	102565	42021	66	qualified	98.77	0	High
AM13-11	1851	15	2263245	18	3	30	703108	59.41	99.94	100	622708	622708	125734	66	qualified	99.85	0	High
AM13-18	4287	46	5491309	70	24	452	967165	43.42	99.91	99.98	231384	507211	78440	66	qualified	98.22	0	High
AM13-2	1701	14	2214411	18	4	246	658667	56.29	99.93	99.98	331287	528217	123009	66	qualified	99.85	0.23	High
AM13-21	4068	71	5243870	107	36	898	296747	42.04	99.85	99.97	109072	121643	48999	66	qualified	98.39	0.38	High
AM13-34	1898	69	2360516	88	19	196	159403	59.8	99.7	99.94	81926	110260	26821	66	qualified	98.39	0.81	High
AM13-35	2518	18	2785699	19	1	10	603232	41.42	99.94	100	221502	221502	146615	66	qualified	95.1	0	High
AM13-39	3055	58	3323923	83	25	250	410264	42.66	99.82	99.98	112905	122872	40044	66	qualified	98.8	0	High
AM13-8	1704	16	2216375	27	11	336	527916	56.29	99.92	99.96	254487	332021	82075	66	qualified	99.85	0.23	High
AM13-9	1912	19	1982357	21	2	61	432202	38.32	99.91	99.99	191511	191511	94395	66	qualified	99.06	0	High
AM14-1	3498	39	4542282	52	13	149	601493	46.58	99.91	99.99	274865	289816	87348	66	qualified	97.26	0.74	High
AM14-12	3265	23	4130340	42	19	681	694756	44.69	99.93	99.98	253683	509913	98325	66	qualified	98.47	0	High
AM14-15	3973	135	5132888	185	50	500	313546	45.27	99.73	99.96	79460	112559	27742	66	qualified	98.03	0.58	High
AM14-16	2514	12	3050452	21	9	117	1395837	43.8	99.96	99.98	729345	959449	145254	66	qualified	99.33	0.67	High
AM14-18	2059	34	2435134	44	10	227	447151	54.32	99.86	99.98	168878	207084	55338	66	qualified	98.28	8.62	Low
AM14-19	2839	54	3035795	66	12	139	570848	37.72	99.82	99.99	150062	200506	45994	66	qualified	98.64	0	High
AM14-26	4967	90	6743313	127	37	679	550484	41.93	99.86	99.97	245193	245566	53091	66	qualified	98.61	0.16	High
AM14-27	3929	124	4998238	187	63	942	344376	42.31	99.74	99.95	98430	99124	26723	66	qualified	98.77	0.38	High
AM14-28	2359	112	2279053	131	19	2818	130986	59.76	99.39	99.51	36104	46007	17375	65	qualified	89.49	3.23	Low
AM14-35	4971	87	6742335	130	43	870	649020	41.93	99.86	99.96	180574	257773	51857	66	qualified	98.53	0.16	High
AM14-37	1692	12	2193162	16	4	299	832581	59.14	99.94	99.99	356021	485133	137053	66	qualified	99.85	0.09	High
AM14-40	4984	74	6761002	90	16	307	726101	41.89	99.89	99.98	222043	245566	75118	66	qualified	98.94	0.16	High
AM14-42	2755	35	3147695	42	7	97	616563	45.07	99.89	100	293090	384106	74942	66	qualified	98.22	0.88	High
AM15-10	4392	47	6060376	76	29	547	667730	42.84	99.92	99.98	281634	435333	79734	66	qualified	97.78	0.16	High
AM15-13	3800	48	4929709	70	22	235	714218	45.01	99.9	99.97	254308	331261	70421	66	qualified	97.57	0.38	High
AM15-15	4268	46	5784588	61	15	155	577738	42.76	99.92	99.99	212761	264055	94826	66	qualified	98.41	0.37	High
AM15-16	4076	40	5292183	50	10	100	796128	43.32	99.92	100	309911	377111	105841	66	qualified	98.22	0	High
AM15-2	1820	54	2274294	71	17	197	245769	59.75	99.76	99.91	87745	88149	32029	66	qualified	97.58	0.81	High
AM15-3	2246	39	2201485	39	0	0	273592	56.47	99.83	99.86	131917	131917	56448	65	qualified	94.96	3.16	Low
AM16-11	3253	76	3471362	127	51	742	746969	40.83	99.76	99.87	147153	164600	27327	65	qualified	98.62	1.5	High
AM16-13	4471	91	6038626	129	38	404	378072	41.77	99.84	99.98	138955	182949	46807	66	qualified	98.78	0.06	High
AM16-14	3916	95	4864016	113	18	359	255874	42.82	99.8	99.99	106814	108175	43041	66	qualified	98.92	0	High
AM16-15	3380	92	4178998	135	43	738	822056	42.34	99.77	99.95	126999	145629	30950	66	qualified	98.42	0.19	High
AM16-16A	4076	41	5295367	63	22	220	795779	43.32	99.92	99.98	217478	343623	84049	66	qualified	98.09	0	High
AM16-16B	3068	74	3641574	109	35	350	271115	44	99.79	99.95	108807	141321	33405	66	qualified	99.19	0.63	High
AM16-19	2019	56	2571092	80	24	371	261239	62.06	99.77	99.95	59313	84777	32134	66	qualified	99.03	0.81	High
AM16-2	1803	17	2288380	22	5	117	694185	60.04	99.93	99.99	232352	487196	104011	66	qualified	99.25	0	High
AM16-21	1856	46	2317847	64	18	314	379946	59.95	99.79	99.92	112158	146244	36211	66	qualified	98.39	0.81	High
AM16-23	2684	36	3326062	47	11	306	486795	48.81	99.89	99.99	153630	202913	70760	65	qualified	98.87	0	High
AM16-24	4186	55	5652331	89	34	340	619699	42.69	99.9	99.98	195043	243073	63505	66	qualified	98.41	0	High
AM16-25	2321	15	2635846	20	5	50	762199	44.94	99.95	100	734397	734397	131789	66	qualified	97.21	0.72	High
AM16-28	4463	23	5135641	32	9	148	1394115	54.88	99.95	99.99	454622	726894	160484	66	qualified	97.82	0.4	High
AM16-3	3380	63	4520684	79	16	203	334341	46.21	99.86	99.98	142114	158546	57221	66	qualified	97.26	0.19	High
AM16-33	4145	67	5344166	93	26	467	1109042	42.71	99.87	99.89	332230	332230	57459	66	qualified	98.92	0.54	High
AM16-34	2709	40	3017343	49	9	90	425655	40.74	99.87	99.99	134088	156936	61576	66	qualified	98.54	0.58	High
AM16-4	4229	74	5403393	122	48	826	817175	45.04	99.85	99.97	146155	218495	44283	66	qualified	98.15	0.38	High
AM16-43	2549	26	3366396	45	19	296	792159	58.28	99.92	99.98	221977	619168	74802	66	qualified	99.28	0.48	High
AM16-49B	4320	115	5491859	148	33	842	1052203	42.61	99.78	99.94	153834	176691	37101	66	qualified	98.72	0.49	High
AM16-50	3513	18	4595261	27	9	118	1547577	45.41	99.96	99.98	257562	399877	170190	66	qualified	98.79	0	High
AM16-54	2896	150	3862109	218	68	1330	246962	44.85	99.58	99.93	55748	65145	17709	66	qualified	99.32	1.18	High
AM16-6	4114	91	5075555	145	54	746	267763	42.5	99.81	99.95	113828	125429	34998	66	qualified	98.76	0	High
AM16-9	3335	141	4053912	204	63	1307	383796	56.6	99.62	99.92	53700	79493	19865	66	qualified	96.94	0	High
AM17-1	1900	49	2323210	59	10	100	320392	59.96	99.79	99.94	84237	100020	39374	66	qualified	98.39	0.81	High
AM17-17	2207	50	2258161	64	14	193	766550	33.87	99.77	99.97	391219	391219	35280	66	qualified	99.45	0.28	High
AM17-18	4380	54	4918299	76	22	457	486769	55.12	99.88	99.98	166225	217039	64708	66	qualified	98.03	0.65	High
AM17-19	4193	59	5355248	76	17	170	416301	43.39	99.89	99.98	141672	172725	70461	66	qualified	98	0	High
AM17-27	4685	48	5346538	66	18	180	960181	57.43	99.91	99.97	368909	378321	81005	66	qualified	98.4	0.17	High
AM17-30	3513	70	4498174	110	40	689	385775	41.98	99.83	99.96	92657	122019	40886	66	qualified	98.77	0	High
AM17-31	3257	45	3499862	57	12	168	514691	42.41	99.87	99.99	134578	157394	61398	66	qualified	98.49	0.13	High
AM17-34	3147	54	3087007	71	17	256	307965	29.89	99.82	99.99	170421	170421	43475	66	qualified	98.11	0	High
AM17-37	4219	19	4775173	29	10	100	1480389	52.01	99.96	99.99	390209	461370	164657	66	qualified	98.98	0	High
AM17-44	2778	88	3530609	115	27	901	216445	44.27	99.73	99.98	76664	92359	30693	66	qualified	98.46	0.19	High
AM17-47	3973	66	5151325	90	24	466	292121	45.04	99.86	99.99	132992	179864	57231	66	qualified	97.56	0.51	High
AM17-48	5170	98	6969907	123	25	282	718874	42.04	99.86	99.98	201471	201471	56663	66	qualified	98.53	0.57	High
AM17-51	3065	67	3388519	77	10	118	470588	42.85	99.8	99.98	127078	127078	44005	66	qualified	98.8	0	High
AM17-60	2332	107	2436717	130	23	332	238225	34.02	99.55	99.94	34178	36406	18741	66	qualified	99.53	0	High
AM17-61	4050	33	4596352	45	12	408	759915	55.29	99.92	99.99	231379	294507	102132	66	qualified	97.45	0.43	High
AM18-1	1714	21	2202931	29	8	357	560724	62.82	99.89	99.98	350700	350700	75950	66	qualified	99.08	0	High
AM18-10	1830	42	2298820	54	12	120	496231	59.66	99.82	99.98	85036	145306	42568	66	qualified	98.39	1.61	High
AM18-10LB-B	2563	124	2635866	156	32	449	130453	33.77	99.52	99.94	37418	38399	16893	66	qualified	99.53	0	High
AM18-11	1718	22	2204574	32	10	273	560881	62.81	99.89	99.98	136208	350678	68884	66	qualified	99.08	0	High
AM18-12AC	1718	21	2204164	27	6	60	560928	62.81	99.91	100	328264	350679	81633	66	qualified	99.08	0	High
AM18-12LB	5511	322	5641940	325	3	1355	178380	45.51	99.41	99.46	47142	47142	17355	66	qualified	95.43	2.59	High
AM18-14LB	3659	69	4882287	108	39	746	806349	46.33	99.85	99.9	266298	371398	45199	66	qualified	97.26	0	High
AM18-15	3469	106	3990815	155	49	645	332922	41.41	99.72	99.95	85991	89148	25743	66	qualified	98.89	0	High
AM18-17	3127	16	3989279	19	3	49	873459	44.68	99.96	100	584353	584353	209959	66	qualified	98.59	0	High
AM18-2	2172	51	2655841	73	22	1343	453819	62.88	99.76	99.86	78220	117983	36362	66	qualified	99.8	0.59	High
AM18-26	2556	132	2626298	162	30	312	130495	33.75	99.49	99.97	33460	38694	16209	66	qualified	99.53	0	High
AM18-29	1718	21	2201171	27	6	60	560675	62.82	99.91	99.99	202593	290921	81522	66	qualified	99.08	0	High
AM18-2AC	3395	29	3755427	40	11	317	674200	41.6	99.92	99.98	344161	344161	93877	66	qualified	99.35	0	High
AM18-2M	1829	389	2534275	559	170	4884	62355	62.36	98.3	98.99	10141	11354	4524	65	unqualified	76.21	0.59	Low
AM18-35	2516	36	2960614	55	19	415	287496	53.93	99.87	99.97	137928	166492	53821	66	qualified	99.33	0.67	High
AM18-3AC	2632	355	3000878	490	135	1998	179495	42.86	98.77	99.61	21705	26739	6120	63	qualified	87.91	2.19	Low
AM18-41	1095	434	1304424	672	238	4785	31853	33.74	96.43	96.95	4358	5319	1933	36	unqualified	4.17	0	Low
AM18-42	1703	9	2225059	18	9	419	1255145	56.24	99.95	99.98	527425	1255145	123591	66	qualified	99.85	0.23	High
AM18-44	3698	119	4172874	199	80	803	332657	41.1	99.7	99.9	83102	89120	20965	66	qualified	99.05	0.63	High
AM18-4LB-d2	2614	69	2616358	104	35	708	242772	30.01	99.71	99.95	58896	68711	25150	66	qualified	98.11	0	High
AM18-55	2501	86	2988262	113	27	584	383577	48.49	99.7	99.94	73503	101751	26439	66	qualified	99.03	0	High
AM18-6	4428	106	5646286	156	50	887	274176	43.33	99.8	99.96	96350	116958	36188	66	qualified	98.13	1.21	High
AM18-8-1	2065	95	2490012	111	16	246	114353	57.17	99.61	99.89	61929	61929	22430	66	qualified	97.5	0	High
AM18-8-2	391	752	833278	1113	361	7766	16077	59.14	90.88	96.29	925	1155	741	21	unqualified	14.24	1.72	Low
AM18-9	4494	109	5682782	198	89	2615	601061	42.15	99.76	99.93	160050	226002	28687	66	qualified	98.77	0	High
AM18-9-6.0	1974	637	2667620	673	36	594	58065	48.3	97.65	99.84	9638	10079	3962	61	unqualified	76.61	0	Low
AM19-15	515	700	950858	1102	402	9549	12592	53.3	92.22	90.48	1149	1654	854	38	unqualified	23.39	0.86	Low
AM19-19	1891	26	2181984	26	0	0	454307	56.13	99.89	99.97	210479	210479	83922	66	qualified	96.54	1.7	High
AM20-1	1766	13	2237967	22	9	283	786466	56.57	99.93	99.98	572201	637259	101712	66	qualified	99.85	0.23	High
AM20-15AC	1828	76	2319629	97	21	235	193128	59.74	99.67	99.95	64396	74122	23911	66	qualified	97.58	0.81	High
AM20-19AC	1761	43	2294887	54	11	189	290933	60.01	99.81	99.98	152458	157488	42494	66	qualified	98.07	0	High
AM20-24AC	2356	105	2313151	106	1	100	100259	59.66	99.55	99.74	47111	47111	21821	66	qualified	89.67	2.2	Low
AM20-3	1768	38	2298098	51	13	261	349858	60.01	99.83	99.98	124842	175604	45055	66	qualified	99.33	0	High
AM20-38	4499	109	5283769	149	40	459	503042	50.47	99.79	99.98	270706	328640	35458	66	qualified	98.48	0.08	High
AM20-39	1785	22	2296533	37	15	196	560250	60.01	99.9	99.98	160673	229410	62063	66	qualified	99.48	0	High
AM20-6	1767	13	2230637	20	7	70	698144	56.58	99.94	99.99	206223	640863	111528	66	qualified	99.85	0.23	High
AM20-8LB	2089	78	2295474	78	0	0	152346	59.99	99.67	99.66	90925	90925	29429	66	qualified	91.33	2.53	Low
AM20-9-6.0	1650	18	2159427	21	3	31	536667	56.32	99.92	100	292255	292255	102828	66	qualified	99.85	0.23	High
AM21-14	3802	113	4867986	132	19	203	293758	42.11	99.77	99.98	86781	92861	36877	66	qualified	98.77	0	High
AM21-16	3254	81	3272513	97	16	160	398446	43.75	99.75	99.99	86815	90616	33735	66	qualified	97.8	3.36	High
AM21-17	4023	120	4095829	145	25	250	428316	31.44	99.7	99.98	95549	116654	28245	66	qualified	100	0.94	High
AM21-18	3393	151	3908902	216	65	990	223564	42.2	99.59	99.96	87348	90311	18092	66	qualified	97.05	0.1	High
AM21-19	2149	38	2217913	46	8	80	224343	37.38	99.83	100	127318	143564	48213	66	qualified	99.81	0	High
AM21-20	1810	25	2332494	30	5	50	358732	60	99.9	99.99	183215	210049	77748	66	qualified	99.48	0	High
AM21-21	2746	111	3006276	130	19	251	211894	37.04	99.63	99.97	69330	73290	23123	66	qualified	98.47	1.34	High
AM21-40	3334	54	4413983	58	4	175	409885	46.61	99.88	99.99	250794	267225	76100	66	qualified	97.26	0.31	High
AM21-41	3349	154	3859554	210	56	617	206827	42.21	99.59	99.95	77482	101070	18375	66	qualified	97.64	0.1	High
AM21-42	3784	111	4835546	127	16	168	293752	42.11	99.77	99.98	91948	92449	38073	66	qualified	98.77	0	High
AM22-1	2896	185	3756228	231	46	852	131164	44.85	99.49	99.94	43861	47128	16257	66	qualified	98.99	1.46	High
AM22-11AC	3303	54	3795623	64	10	100	582104	44.08	99.86	99.99	124321	125684	59305	66	qualified	99.35	0.63	High
AM22-12AC	1515	312	2143063	394	82	1490	73170	59.36	98.5	99.52	12715	14235	5435	62	unqualified	88.23	0.81	Low
AM22-12LB	3246	55	3513131	69	14	226	322758	43.06	99.84	99.98	144196	144712	50911	66	qualified	98.8	0.19	High
AM22-13	3594	76	4072643	96	20	356	410179	41.02	99.81	99.98	103475	114048	42419	66	qualified	98.89	0	High
AM22-13LB	3660	39	4797049	46	7	70	577187	42.04	99.92	99.99	388078	471607	104282	66	qualified	98.84	0.81	High
AM22-14AC	4042	61	4734402	80	19	291	880019	50.66	99.87	99.98	155419	187237	59176	66	qualified	98.82	0.1	High
AM22-14LB	2894	50	3197829	56	6	60	289311	40.41	99.85	99.99	110157	135106	57103	66	qualified	98.54	0	High
AM22-15	2335	139	2455709	181	42	498	114533	33.78	99.42	99.96	29240	29847	13564	66	qualified	100	0	High
AM22-15AC	4190	241	4825199	278	37	673	198352	50.64	99.49	99.93	42351	46972	17354	66	qualified	98.75	0.88	High
AM22-16	2608	81	2959517	94	13	317	209771	41.55	99.72	99.98	61956	66226	31480	66	qualified	98.25	0	High
AM22-16AC	2921	70	3557444	117	47	727	516008	48.6	99.79	99.97	132760	145636	30399	65	qualified	98.87	0	High
AM22-17	2989	79	3309300	116	37	370	289482	29.08	99.75	99.96	94693	100699	28525	66	qualified	100	2.25	High
AM22-19	2862	197	3733692	258	61	1197	131324	44.85	99.45	99.96	41634	46798	14467	66	qualified	98.87	1.46	High
AM22-2	2959	182	3814772	237	55	933	129594	44.88	99.5	99.96	38322	43870	16092	66	qualified	98.99	1.46	High
AM22-21LB	3603	68	4112416	87	19	373	366699	42.56	99.83	99.98	179396	179396	47264	66	qualified	97.73	0.85	High
AM22-22	2747	61	3030707	73	12	120	245688	41.44	99.8	99.99	63957	75213	41514	66	qualified	98.8	0	High
AM22-22LB	3201	83	3727877	107	24	240	302245	43.94	99.77	99.98	113007	114727	34837	66	qualified	99.19	1.27	High
AM22-3LB	3147	63	3948010	80	17	187	303684	42.1	99.84	99.99	136522	179079	49347	66	qualified	98.98	0.19	High
AM22-4	2741	66	3101028	86	20	235	554298	41.43	99.78	99.98	126496	135243	36055	66	qualified	99.1	0	High
AM22-6	1485	362	2118624	491	129	3109	58876	59.27	98.18	98.79	10703	12234	4308	63	unqualified	81.24	0.81	Low
AM22-6LB	2345	126	2464025	156	30	684	161197	33.79	99.47	99.98	32672	35827	15790	66	qualified	100	0	High
AM22-7AC	3062	62	3413278	76	14	153	296578	42.55	99.82	99.99	114385	165308	44909	66	qualified	98.8	0.1	High
AM22-8LB	1625	116	2134515	155	39	1196	125733	59.32	99.41	99.53	37495	37495	13763	64	qualified	92.91	0	Low
AM22-9	4195	81	4345180	114	33	697	610467	35.1	99.8	99.97	140366	225742	38109	66	qualified	99.53	2.06	High
AM22-9LB	3437	47	3799255	62	15	182	763610	40.93	99.87	99.99	274777	351195	61275	66	qualified	99.35	0	High
AM23-1	2906	40	3443835	49	9	288	359998	44.02	99.88	99.99	166896	166896	70276	66	qualified	99.21	0.32	High
AM23-10LB	2903	42	3137315	57	15	198	747130	39.86	99.86	99.99	156644	197721	55037	66	qualified	99.06	0.63	High
AM23-11	2229	68	2336320	92	24	240	170593	31.36	99.7	99.98	57043	61503	25392	66	qualified	99.53	0.63	High
AM23-12	4178	118	5870302	146	28	876	534031	42.76	99.79	99.85	136152	136152	40201	66	qualified	97.01	0.18	High
AM23-13	2977	98	3221093	107	9	90	268365	41.39	99.7	99.98	83489	87662	30102	66	qualified	98.8	0	High
AM23-13AC	2827	44	3443045	49	5	93	536708	47.44	99.87	99.99	214063	214063	70264	66	qualified	98.43	0.63	High
AM23-14AC	3942	63	4620691	78	15	621	624021	50.67	99.85	99.96	188588	197055	59231	66	qualified	98.76	1.15	High
AM23-15AC	4383	413	5280333	557	144	5761	127935	57.44	99.12	99.06	22923	26257	9469	66	qualified	94.77	1.19	Low
AM23-16LB	3259	78	3574863	109	31	482	556555	45.31	99.77	99.96	168400	174400	32792	66	qualified	99.37	0	High
AM23-17	1813	61	2264918	80	19	567	187916	59.86	99.71	99.91	71952	91166	28304	66	qualified	98.39	1.61	High
AM23-18	4218	64	5540748	81	17	258	776629	42.17	99.88	99.99	188943	207825	68401	66	qualified	98.39	0.94	High
AM23-18AC	3927	94	4540180	105	11	377	387941	50.79	99.79	99.98	122527	127671	43236	66	qualified	98.68	0.63	High
AM23-1LB	3635	70	4066150	114	44	1023	419215	41.28	99.81	99.97	148176	154743	35659	66	qualified	99.05	0	High
AM23-2	2762	59	2844238	110	51	12319	270059	29.78	99.36	99.58	95094	125431	25744	66	qualified	98.11	0	High
AM23-20	3705	82	4145911	109	27	478	618534	41.67	99.79	99.98	116174	123795	38031	66	qualified	98.79	0.12	High
AM23-21AC	3543	109	4346557	161	52	1135	608389	56.25	99.73	99.92	88051	128032	26990	66	qualified	98.64	0	High
AM23-22	2214	22	2511609	27	5	103	379656	34.44	99.91	100	213703	277570	93018	66	qualified	99.08	0.67	High
AM23-23	3037	102	4033057	125	23	533	351616	44.28	99.74	99.96	85118	98041	32260	66	qualified	97.81	0	High
AM23-23AC	3395	79	3720411	136	57	1564	596510	41.14	99.75	99.96	121043	136155	27344	66	qualified	98.79	0.97	High
AM23-2LB	2682	19	3090100	26	7	70	511726	45.58	99.94	100	357132	381758	118847	66	qualified	97.66	0.58	High
AM23-3	3353	143	3610388	173	30	914	475503	42.61	99.58	99.81	100297	100297	20864	65	qualified	98.71	0	High
AM23-5	3021	194	3940282	246	52	536	174271	45.63	99.5	99.96	41006	45677	16015	66	qualified	97.58	1.18	High
AM23-7AC	2914	52	3136321	69	17	170	396169	40.59	99.83	99.96	112055	119300	45451	66	qualified	99.39	0	High
AM23-7LB	2677	54	2829632	71	17	196	153591	37.01	99.81	99.99	79509	86053	39851	66	qualified	98.64	1.34	High
AM23-9LB	3060	70	3006506	82	12	147	226828	29.35	99.77	99.98	115423	135802	36662	66	qualified	98.11	0	High
AM24-1	1817	67	2285725	101	34	966	178709	59.72	99.67	99.87	65513	96974	22621	66	qualified	98.39	0.81	High
AM24-4	2136	20	2159822	22	2	20	795244	37.29	99.91	99.99	499467	499467	98172	66	qualified	99.81	0	High
AM25-1	2559	63	2702339	100	37	610	316013	28.95	99.75	99.98	69760	91524	27017	66	qualified	100	1.12	High
AM25-11LB	3015	58	3124743	79	21	222	363616	39.07	99.81	99.98	158924	162029	39550	66	qualified	98.99	0.32	High
AM25-14	3938	86	5147344	141	55	1774	493731	44.83	99.8	99.93	106313	111011	36493	66	qualified	97.95	0.71	High
AM25-15	1949	4	2083002	6	2	20	1588626	42.24	99.98	100	1587612	1588626	347163	66	qualified	99.89	0.17	High
AM25-15LB	2641	41	2910643	55	14	140	397078	41.55	99.86	99.99	148800	168960	52918	66	qualified	98.92	0	High
AM25-16	3294	187	4221790	224	37	1111	189895	45.91	99.54	99.81	51496	58455	18842	66	qualified	95.93	0	High
AM25-17	3167	45	3362951	53	8	80	493048	41.48	99.87	99.99	161422	163659	63450	66	qualified	99.05	0	High
AM25-18LB	2429	38	2564000	50	12	120	461483	29.14	99.85	100	136463	178502	51277	66	qualified	100	1.12	High
AM25-19	2676	63	2946548	73	10	100	330930	43.04	99.79	99.99	99844	167539	40362	66	qualified	98.8	0	High
AM25-1LB	2592	101	2820568	120	19	236	164535	42.5	99.64	99.99	58846	61011	23502	66	qualified	98.8	0	High
AM25-2	1986	136	2479331	176	40	1496	112541	58.19	99.4	99.61	35525	43567	14078	66	qualified	90.19	0	Low
AM25-20AC	2982	74	3287535	91	17	177	306805	44.28	99.77	99.99	128264	135404	36124	66	qualified	99.38	2.78	High
AM25-21AC	2099	24	2505597	36	12	120	442823	58.23	99.9	99.99	204760	209504	69596	66	qualified	99.07	0	High
AM25-22	3006	62	3127194	106	44	1140	364408	39.08	99.77	99.98	129569	157552	29491	66	qualified	98.99	0.32	High
AM25-23	3991	139	5058264	226	87	1766	324455	42.32	99.69	99.92	92434	111303	22373	66	qualified	98.77	0.13	High
AM25-23AC	3087	107	3757782	153	46	812	276790	47.81	99.7	99.97	106356	116920	24555	66	qualified	99.19	0	High
AM25-25	2896	125	3263560	153	28	752	143617	44.41	99.6	99.84	42003	42411	21325	66	qualified	96.02	2.78	High
AM25-26	1821	101	2365754	136	35	531	116190	59.8	99.56	99.81	39491	53865	17391	65	qualified	93.68	0	Low
AM25-27	2806	57	3014520	68	11	110	220451	36.98	99.81	99.99	89693	100749	44329	66	qualified	98.64	1.34	High
AM25-3	3879	314	4953783	491	177	4116	138416	45.55	99.29	98.69	25167	31685	10080	66	qualified	95.25	0	High
AM25-30	3633	64	3698520	75	11	133	335419	31.39	99.83	99.99	126589	126589	49311	66	qualified	100	0	High
AM25-33	1388	4	1726565	8	4	68	1316588	62.62	99.98	99.99	1117702	1316588	215812	66	qualified	99.19	0	High
AM25-34	3421	71	4177369	92	21	239	279560	42.3	99.83	99.99	96053	121231	45403	66	qualified	98.42	0.19	High
AM25-39	3014	62	3122312	93	31	340	386619	39.07	99.79	99.99	157624	157624	33569	66	qualified	98.99	0.32	High
AM25-40	3008	63	3121250	84	21	220	365090	39.06	99.79	99.99	157612	157612	37155	66	qualified	98.99	0.32	High
AM25-4LB	2637	41	2910538	59	18	180	397078	41.54	99.86	100	109163	160591	49328	66	qualified	98.92	0	High
AM25-6	2399	10	2410045	15	5	50	942655	33.83	99.96	100	384303	653021	160666	66	qualified	98.59	1.41	High
AM25-7	1886	39	1887340	52	13	134	256189	37.67	99.79	100	115538	122466	36292	66	qualified	99.36	0.09	High
AM25-8	1937	21	1969489	32	11	401	408546	32.85	99.88	99.97	133583	133615	61534	66	qualified	99.4	0	High
AM25-9	5032	108	5971889	139	31	351	321517	49.95	99.82	99.95	114417	138963	42960	66	qualified	98.01	0.32	High
AM26-1	4467	83	6007553	105	22	370	466294	41.46	99.86	99.98	132925	141443	57211	66	qualified	98.67	0.23	High
AM26-10	4189	48	5348683	61	13	172	782688	45.14	99.91	99.99	289774	319164	87680	66	qualified	97.95	0.38	High
AM26-11	3799	71	4858823	117	46	1304	487089	42.02	99.83	99.95	112732	115401	41517	66	qualified	98.76	0	High
AM26-12LB	3014	50	3546648	75	25	274	255310	44.17	99.85	99.98	142897	164624	47284	66	qualified	99.21	0.32	High
AM26-13LB	3920	25	5112303	35	10	100	1059671	43.22	99.95	99.98	518766	566397	146062	66	qualified	98.1	0.12	High
AM26-14LB	1707	13	2218563	15	2	22	821087	56.23	99.94	100	667772	667772	147902	66	qualified	99.85	0.23	High
AM26-17LB	4246	46	5892252	57	11	224	1120401	42.8	99.92	99.99	362883	404662	103368	66	qualified	97.62	0.08	High
AM26-1LB	2792	64	3005428	82	18	324	206933	36.69	99.78	99.98	69233	102851	36647	66	qualified	98.64	2.01	High
AM26-2	3431	56	4624769	75	19	509	803451	46.27	99.87	99.98	163133	252560	61656	66	qualified	97.07	0.12	High
AM26-22AC	4271	52	5454415	110	58	885	783016	45.11	99.89	99.97	147010	198178	49577	66	qualified	97.95	1.92	High
AM26-26AC	3235	67	4164336	119	52	1273	561643	44.46	99.81	99.96	144662	178679	34983	66	qualified	98.47	0	High
AM26-29LB	4084	297	4461687	300	3	558	144469	46.77	99.33	98.88	31646	32944	14870	66	qualified	94.22	2.71	Low
AM26-2AC	4119	45	5555940	54	9	90	832853	42.05	99.92	99.99	300347	383365	102886	66	qualified	97.6	0.37	High
AM26-2LB	3342	93	3585898	119	26	260	298080	41.47	99.74	99.98	93242	112921	30131	66	qualified	99.34	1.21	High
AM26-5AC	2962	71	3007482	95	24	267	379483	29.4	99.76	99.99	93379	185162	31654	66	qualified	98.11	0	High
AM26-6AC	3204	51	4263239	57	6	80	582103	45.29	99.88	99.98	197893	197893	74792	66	qualified	98.42	0	High
AM26-6LB	3490	40	4673511	45	5	163	586463	41.85	99.91	99.99	257953	258425	103852	66	qualified	98.63	0.4	High
AM27-10LB	1173	1037	1461137	1043	6	681	9170	32.11	93.34	94.15	1622	1632	1400	55	unqualified	46.73	0	Low
AM27-11	3574	100	3936388	176	76	1413	303610	41.38	99.71	99.92	90820	101133	22357	66	qualified	98.79	1.21	High
AM27-11LB	2793	29	3112037	37	8	92	488868	40.49	99.91	99.99	222270	270482	84106	66	qualified	98.54	0	High
AM27-12LB	3012	38	3189119	54	16	187	395266	41.36	99.88	99.99	190726	190996	59054	66	qualified	99.21	0	High
AM27-13	3744	64	4799933	111	47	1303	668314	42.07	99.84	99.95	150683	164850	43230	66	qualified	98.76	0	High
AM27-16	3802	76	4215515	104	28	376	423758	40.98	99.81	99.96	103896	145932	40530	66	qualified	99.05	0.63	High
AM27-17	4613	44	6376662	83	39	1067	673607	42.37	99.92	99.97	274660	366418	76814	66	qualified	98.29	0.75	High
AM27-18	3144	89	3977398	130	41	629	302806	46.39	99.76	99.97	85365	109624	30590	66	qualified	98.06	0	High
AM27-1LB	1946	108	1855820	108	0	0	151091	38.92	99.43	99.09	37597	37597	17183	66	qualified	96.68	1.67	High
AM27-2	4282	42	5782576	54	12	120	1141157	42.75	99.93	99.99	382849	462198	107082	66	qualified	98.41	0	High
AM27-20	4626	135	4739334	195	60	1116	284545	35.28	99.69	99.98	92774	95695	24298	66	qualified	99.53	1.89	High
AM27-22LB	2324	15	2506353	21	6	138	559971	44.77	99.94	100	239390	288877	119343	66	qualified	98.77	0.61	High
AM27-24	2337	16	2505652	21	5	50	692205	44.77	99.94	99.98	236880	284743	119314	66	qualified	98.77	0.61	High
AM27-27	2817	24	3112119	35	11	110	490149	40.48	99.92	99.99	229948	350400	88914	66	qualified	98.54	0	High
AM27-28	2752	47	3250566	62	15	199	536649	48.26	99.85	99.98	196919	223262	52425	66	qualified	99.82	0	High
AM27-28LB	6841	139	6206135	140	1	727	346100	49.13	99.77	99.85	103755	103755	44324	65	qualified	93.09	4.49	Low
AM27-31LB	3094	33	3613665	54	21	376	896798	36.73	99.9	99.98	310723	310723	66912	65	qualified	98.64	0	High
AM27-32	3144	66	3456136	104	38	1065	548874	42.4	99.78	99.95	101248	179208	33221	66	qualified	98.8	0	High
AM27-32LB	3869	118	3834479	119	1	286	292439	41.67	99.69	99.77	115622	115622	32220	66	qualified	95.55	2.17	High
AM27-36	2737	42	3143997	69	27	710	723409	54.22	99.85	99.98	230882	270390	45554	66	qualified	99.33	0.67	High
AM27-36LB	3055	18	3277288	26	8	80	605749	45.54	99.95	100	378433	499514	126046	66	qualified	99.35	0	High
AM27-4	2053	11	2231694	14	3	188	513344	40.48	99.95	99.99	398469	425046	159393	66	qualified	99.76	0	High
AM27-42	4916	211	5396983	211	0	0	266062	45.26	99.61	99.79	79640	79640	25578	66	qualified	95.86	2.2	High
AM27-45	2113	40	2059642	40	0	0	374839	41.76	99.81	99.87	109634	109634	51491	66	qualified	98.95	0.88	High
AM27-46	4056	70	4765693	71	1	54	590129	46.5	99.85	99.98	163530	163530	67121	66	qualified	95.91	2.11	High
AM28-1	3804	60	4817791	104	44	2063	483826	42.06	99.83	99.94	127887	145209	46305	66	qualified	98.77	0	High
AM28-10	3131	47	3784784	64	17	170	875523	47.09	99.87	99.97	205396	252530	59134	66	qualified	98.43	0.63	High
AM28-11LB	1790	31	2181561	48	17	902	454375	59.73	99.82	99.87	115053	162863	45430	66	qualified	97.58	0.81	High
AM28-13	2567	63	2972064	83	20	225	403325	42.55	99.78	99.99	112625	129432	35805	66	qualified	97.95	0	High
AM28-14AC	4625	247	5557103	322	75	2505	271086	56.97	99.51	99.76	41372	48062	17250	66	qualified	96.46	1.03	High
AM28-15	2936	68	3791877	95	27	490	272290	45.99	99.81	99.97	69429	90332	39909	66	qualified	98.46	0.19	High
AM28-15LB	3105	335	3376566	525	190	3939	352022	30.72	98.91	98.55	58908	88676	6424	66	qualified	98.11	0	High
AM28-16AC	3984	139	4591896	197	58	1079	265122	50.75	99.68	99.91	80891	85038	23303	66	qualified	98.78	0.14	High
AM28-20	1929	6	2032489	7	1	10	988429	41.96	99.97	100	614179	614179	290354	66	qualified	99.66	0.34	High
AM28-20LB	2633	25	3159734	34	9	90	1058339	48.17	99.92	99.99	593740	593740	92930	66	qualified	99.82	0	High
AM28-23	3256	47	3617583	91	44	633	516809	42.28	99.86	99.97	174361	247719	39746	66	qualified	99.22	0	High
AM28-23LB	2710	83	2937492	105	22	561	220759	55	99.7	99.96	59676	68171	27970	66	qualified	95.97	0.67	High
AM28-25	2985	54	3313340	79	25	330	471310	54.08	99.83	99.95	108689	129001	41936	66	qualified	98.66	0.67	High
AM28-27	3154	48	3808541	59	11	290	875372	47.12	99.87	99.98	184049	250580	64546	66	qualified	98.43	0.63	High
AM28-29	2421	203	2516774	287	84	1668	119954	34.6	99.14	99.85	25046	27280	8763	66	qualified	97.64	1.11	High
AM28-29LB	2171	35	2338424	37	2	567	314596	40.61	99.83	99.93	138383	146829	63185	66	qualified	97.99	1.34	High
AM28-36	3149	46	3801735	61	15	154	759442	47.14	99.88	99.99	182940	182940	62321	66	qualified	98.43	0.63	High
AM28-39	3078	43	3417494	57	14	140	519397	43.5	99.87	99.98	130499	194912	59953	66	qualified	99.31	1.34	High
AM28-41	3823	89	4297211	158	69	1440	228592	40.92	99.76	99.92	77659	99600	27188	66	qualified	98.89	0	High
AM28-49	3466	93	4597964	145	52	1023	431037	46.38	99.78	99.96	136745	160392	31703	66	qualified	97.25	0.12	High
AM28-6	4406	108	5593575	162	54	846	572182	42.23	99.79	99.96	205589	248896	34523	66	qualified	98.77	0	High
AM28-8LB	2913	82	3180096	100	18	271	440337	37.69	99.74	99.98	77384	77384	31798	66	qualified	99.06	0	High
AM29-1	2899	46	3243698	61	15	150	484532	40.52	99.86	99.99	134042	140348	53172	66	qualified	98.54	0	High
AM29-10	2884	86	3243530	135	49	1033	357541	40.8	99.71	99.95	122438	161452	24018	66	qualified	98.86	0.48	High
AM29-10AC	1974	70	2426821	81	11	180	212504	59.61	99.71	99.89	66791	69773	29958	66	qualified	98.39	0.81	High
AM29-10LB	2885	52	3233400	62	10	127	321584	40.53	99.84	99.99	135328	141957	52149	66	qualified	98.54	0	High
AM29-11	3221	62	3436909	88	26	429	370410	40.33	99.81	99.96	95992	103703	39050	66	qualified	99.39	0.1	High
AM29-11AC	3011	62	3547659	78	16	282	392355	50.46	99.82	99.98	110345	119636	45479	66	qualified	99.82	0	High
AM29-12AC	3752	52	4858376	64	12	120	940041	46.59	99.89	99.99	227321	227321	75910	66	qualified	97.26	0.5	High
AM29-12LB	3586	152	4082344	198	46	568	167375	41.39	99.62	99.94	53336	58186	20615	66	qualified	98.89	0	High
AM29-13	2903	61	2975043	71	10	195	325906	29.81	99.79	99.98	93442	102665	41899	66	qualified	98.11	0	High
AM29-15	4061	58	4216396	76	18	180	401873	35.07	99.86	99.99	148863	165376	55476	66	qualified	99.53	0.94	High
AM29-17AC	1902	159	2414057	205	46	1248	115835	58.24	99.3	99.62	33181	37414	11769	65	qualified	87.84	0	Low
AM29-19LB	2905	48	3243621	60	12	120	327056	40.52	99.85	99.99	133712	140342	54058	66	qualified	98.54	0	High
AM29-1AC	3767	51	4874190	60	9	90	942010	46.58	99.9	99.99	227321	227321	81235	66	qualified	97.45	0.5	High
AM29-1LB	2895	49	3234926	75	26	260	482691	40.54	99.84	99.97	148021	187967	43128	66	qualified	98.54	0	High
AM29-2	3669	107	4774296	135	28	280	282791	42.11	99.77	99.97	100476	102564	35363	66	qualified	98.77	0	High
AM29-23AC	2846	115	3072074	116	1	490	233660	55.83	99.61	99.78	93072	93072	26479	66	qualified	97.13	0.67	High
AM29-25AC	3547	27	3889284	35	8	80	577770	41.39	99.93	99.99	320905	327751	111120	66	qualified	99.35	0	High
AM29-26	3709	123	4196899	196	73	859	326957	40.96	99.69	99.88	94455	118014	21408	66	qualified	98.89	0	High
AM29-29	2880	52	3523408	75	23	231	353215	47.3	99.85	99.98	167662	169268	46975	66	qualified	98.43	0.63	High
AM29-2AC	3682	62	4615473	78	16	160	446301	46.5	99.86	99.98	162146	185311	59170	66	qualified	97.26	0.37	High
AM29-4LB	3689	60	4617488	74	14	140	631382	46.5	99.87	99.98	185323	185323	62396	66	qualified	96.89	0.37	High
AM29-5AC	2900	43	3242945	56	13	161	485023	40.52	99.87	99.99	183456	188206	57906	66	qualified	98.54	0	High
AM29-6AC	2277	34	2534489	59	25	905	782772	47.54	99.83	99.97	211654	212441	42942	66	qualified	97.99	0	High
AM30-13	5109	68	6782617	108	40	604	456617	42.03	99.89	99.97	137285	212068	62796	66	qualified	98.26	0.27	High
AM30-13AC	3064	77	3359964	106	29	328	500299	41.12	99.76	99.97	124676	126487	31694	66	qualified	99.34	0.48	High
AM30-15AC	3532	95	4025929	153	58	1255	327189	40.84	99.74	99.93	105798	113526	26305	66	qualified	98.89	0	High
AM30-16	3594	61	4683741	88	27	450	384384	46.38	99.86	99.98	189371	189371	53219	66	qualified	97.26	0.5	High
AM30-16AC	1210	1745	1709477	1748	3	340	5320	31.08	90.72	94.63	1042	1042	977	49	unqualified	39.9	0	Low
AM30-21	3588	37	4497091	49	12	120	555528	43.61	99.92	100	214854	238287	91774	66	qualified	98.12	0	High
AM30-24	2774	84	3382629	129	45	902	549995	48.24	99.73	99.95	133299	156188	26214	66	qualified	99.03	0	High
AM30-26	5250	85	6909977	135	50	14895	469534	43.25	99.66	99.77	168155	192535	51074	66	qualified	98.11	0.16	High
AM30-3LB	2034	46	2471397	59	13	273	352865	62.46	99.81	99.98	136368	273022	41883	66	qualified	99.19	0	High
AM30-4	3898	51	4979547	74	23	230	856529	45.05	99.9	99.98	280309	335902	67288	66	qualified	97.93	0.9	High
AM30-40	4492	213	5529599	310	97	2447	282635	42.67	99.57	99.91	51370	53639	17829	66	qualified	98.58	0.19	High
AM30-44	3942	112	4298439	112	0	0	263550	45.28	99.74	99.71	77736	77736	38378	66	qualified	96.88	3.42	High
AM30-47	4556	99	5953845	142	43	629	444784	42.06	99.83	99.95	107676	124279	41924	66	qualified	98.78	0.4	High
AM30-49	3701	41	4921765	57	16	360	572698	46.15	99.91	99.99	221211	319494	86340	66	qualified	97.26	0	High
AM30-5LB	1521	18	1883753	22	4	40	524957	62.24	99.91	99.99	482049	482049	85623	66	qualified	100	0	High
AM30-9LB	1840	28	2297471	30	2	20	338591	60.13	99.88	99.99	141702	188361	76581	66	qualified	99.48	0	High
AM31-10	2941	82	3723715	100	18	1131	297327	44.12	99.75	99.96	85942	86262	37225	66	qualified	98.28	0.37	High
AM31-12AC	3120	107	3238626	109	2	545	284203	38.55	99.66	99.87	64773	64773	29707	66	qualified	97.66	1.46	High
AM31-13AC	3883	53	5065519	84	31	548	633690	43.42	99.89	99.97	203398	236117	60297	66	qualified	98.22	0	High
AM31-13LB	1940	14	2434520	23	9	318	710624	60.18	99.93	99.97	267249	315543	105834	66	qualified	99.48	0	High
AM31-15AC	2813	140	2934548	140	0	0	172753	42.62	99.53	99.77	49816	49816	20961	66	qualified	96.46	0.52	High
AM31-16AC	4180	104	5342761	152	48	1020	345944	42.29	99.79	99.97	105060	109033	35143	66	qualified	98.36	0.59	High
AM31-23	3570	54	4668978	61	7	109	389133	46.56	99.88	99.99	198617	198617	76538	66	qualified	96.89	0.37	High
AM31-2AC	1867	51	2328499	61	10	175	245407	59.72	99.78	99.98	118378	118378	38169	66	qualified	98.39	0.81	High
AM31-32	2024	19	2263729	33	14	531	403397	40.6	99.9	99.92	242000	356319	68581	66	qualified	99.33	1.01	High
AM31-7AC	3113	134	3229212	137	3	1340	431452	41.28	99.55	99.83	65844	65844	23561	66	qualified	97.52	1.45	High
AM32-10AC	3204	61	3543244	98	37	432	439598	42.55	99.82	99.97	136806	149725	36151	66	qualified	99.24	0	High
AM32-11AC	3529	43	4692899	64	21	398	496933	46.37	99.9	99.98	204408	257260	73320	66	qualified	97.26	0.12	High
AM32-11LB	2994	60	2997381	89	29	440	335933	29.74	99.79	99.97	87266	93065	33673	66	qualified	98.11	0	High
AM32-13AC	1948	5	2177950	7	2	20	1592763	40.89	99.98	100	1592763	1592763	311132	66	qualified	99.33	0.67	High
AM32-14LB	4819	93	6424635	148	55	46854	436710	41.83	99.13	99.24	110583	166107	43093	66	qualified	98.69	0.11	High
AM32-16LB	3075	111	3995062	144	33	810	276148	45.79	99.71	99.96	60688	63688	27737	66	qualified	98.27	0.37	High
AM32-17LB	3501	100	3983170	178	78	20859	264081	41.75	99.23	99.44	83461	128536	22260	66	qualified	98.89	0	High
AM32-19	2681	45	3041364	68	23	230	464073	54.28	99.85	99.97	106886	136052	44722	66	qualified	99.33	0.67	High
AM32-2	3515	96	4095945	118	22	250	420150	43.87	99.76	99.99	123176	123176	34709	66	qualified	99.35	1.27	High
AM32-23	4143	99	5247033	166	67	1176	421860	45.07	99.79	99.96	121708	159288	31601	66	qualified	98.15	1.09	High
AM32-23AC	2280	151	2467137	152	1	301	121088	34.49	99.38	99.31	33148	33148	16229	66	qualified	96.88	1.25	High
AM32-26AC	4017	128	4752890	129	1	188	390883	41.9	99.73	99.9	86259	86259	36842	66	qualified	98.01	0.75	High
AM32-2AC	2846	55	3042277	85	30	1158	312772	37.37	99.78	99.95	121135	124385	35777	66	qualified	98.64	0	High
AM32-6	3531	108	3851554	151	43	704	333640	42.42	99.7	99.95	94464	104104	25502	66	qualified	98.8	0.1	High
AM32-8LB	3323	95	3648003	118	23	24542	405513	41.05	99.07	99.31	108466	116608	30707	66	qualified	98.79	2.42	High
AM33-1	3814	60	4939379	93	33	731	810586	45.15	99.87	99.95	215718	256390	53103	66	qualified	97.74	0.38	High
AM33-14	2896	69	3194691	113	44	1078	435225	40.53	99.75	99.95	104675	119817	28262	66	qualified	98.54	0	High
AM33-14AC	2320	32	2736062	54	22	410	472223	57.3	99.87	99.97	194515	217202	50660	65	qualified	100	0	High
AM33-14BH	1938	27	2245155	35	8	137	287749	49.56	99.88	99.98	141463	141463	64143	66	qualified	99.7	0	High
AM33-2AC	2813	85	3057462	116	31	1029	392458	46.28	99.69	99.95	76641	94950	26348	66	qualified	99.13	0	High
AM33-3	2802	56	3217602	89	33	408	248568	48.71	99.82	99.97	82436	111914	36148	66	qualified	99.35	0	High
AM33-3BH	2025	13	2163223	21	8	253	1001240	41.99	99.93	99.98	388010	394044	102998	66	qualified	99.89	0	High
AM33-4BH	1823	33	2309823	42	9	453	355664	59.76	99.84	99.96	153518	182904	54985	66	qualified	98.39	0.81	High
AM33-6	1752	13	2261451	29	16	455	724830	56.43	99.93	99.97	251619	539731	77965	66	qualified	99.55	0.23	High
AM34-10	1741	26	2229028	34	8	239	506670	59.5	99.88	99.98	233590	254451	65552	66	qualified	98.39	1.61	High
AM34-10LB	1968	12	2193270	16	4	40	748881	40.84	99.95	100	228152	422357	137076	66	qualified	99.33	0.67	High
AM34-11	1679	16	2173388	22	6	333	1612567	59.25	99.92	99.98	566675	1612567	98775	66	qualified	99.76	0.45	High
AM34-11AC	3155	115	3752211	144	29	355	675628	48.18	99.69	99.96	96728	98499	26054	66	qualified	98.71	0	High
AM34-12	2973	27	3251930	47	20	547	547858	41.79	99.9	99.97	181536	201002	69178	66	qualified	99.35	0	High
AM34-17	3594	82	4710988	126	44	1428	467605	45.03	99.8	99.95	107214	125170	37377	66	qualified	98.79	0	High
AM34-18LB	4519	173	5290901	173	0	0	241543	42.54	99.68	99.88	77035	77035	30583	66	qualified	98.1	0.38	High
AM34-19LB	3054	147	3560375	147	0	0	171538	45.95	99.59	99.95	67417	67417	24220	66	qualified	95.23	3.11	High
AM34-25	4303	122	4999809	123	1	436	350824	46.12	99.75	99.93	96881	96881	40645	66	qualified	95.46	2.4	High
AM34-3	1881	24	2377486	37	13	393	360408	60.13	99.89	99.97	141264	197528	64245	66	qualified	99.94	0	High
AM34-3LB	3060	34	3404640	43	9	90	311409	38.26	99.9	99.98	169124	169124	79175	66	qualified	99.11	0.84	High
AM34-8	4139	92	4872199	121	29	295	566270	50.56	99.81	99.97	151352	212150	40263	66	qualified	98.78	0.04	High
AM34-9AC	3069	75	3804624	117	42	1065	268292	46.46	99.78	99.97	83025	119616	32509	66	qualified	97.98	1.45	High
AM34-9LB	3656	82	4038829	153	71	1277	243569	41.18	99.77	99.93	79405	128049	26389	66	qualified	99.05	0	High
AM35-11	4573	202	5173213	203	1	109	164312	42.16	99.61	99.84	54983	54983	25483	66	qualified	97.5	1.64	High
AM35-12	3235	59	3179020	59	0	0	288751	40.81	99.82	99.97	128771	128771	53881	66	qualified	96.86	1.17	High
AM35-14	6489	145	6793494	146	1	400	366346	48.63	99.78	99.94	135478	135478	46528	66	qualified	97.08	2.69	High
AM35-6AC	2816	77	2904454	78	1	635	220240	37.99	99.72	99.8	82313	82313	37228	66	qualified	98.07	2.2	High
AM35-8	7117	103	7857595	104	1	701	616853	48.72	99.86	99.95	159294	159294	75547	66	qualified	95.33	3.01	High
AM36-10	163	87	126269	87	0	0	4490	46.86	93.62	68.83	1685	1685	1451	14	unqualified	0	0	Low
AM36-17	3986	86	4459680	121	35	420	295337	40.81	99.8	99.96	108676	119606	36853	66	qualified	98.42	0.15	High
AM36-18	2001	6	2246723	9	3	30	1197962	40.7	99.98	100	1197962	1197962	249632	66	qualified	99.33	0.67	High
AM36-18BH	2385	46	2942346	96	50	2218	618915	56.3	99.77	99.87	144987	204320	30626	65	qualified	100	0	High
AM36-1AC	1700	7	2153678	19	12	120	998264	62.78	99.97	99.99	334029	588702	113345	66	qualified	99.08	0	High
AM36-22BH	2857	63	2844005	65	2	1023	211884	56.03	99.75	99.91	87236	87236	43738	65	qualified	91.59	3.28	Low
AM36-2AA	3209	40	3713330	58	18	579	499154	43.62	99.88	99.97	152144	215175	64012	66	qualified	98.71	0.32	High
AM36-2AC	1651	17	2163183	21	4	40	424003	56.23	99.92	99.99	263113	263113	103006	66	qualified	99.39	0.23	High
AM36-3AA	3157	83	3380457	147	64	841	356227	41.34	99.73	99.95	108607	116924	22990	66	qualified	99.34	0.24	High
AM36-3AC	1700	16	2215465	25	9	149	1216252	59.21	99.93	99.96	225493	1216252	88612	66	qualified	99.85	0	High
AM36-4AA	1819	68	2264549	91	23	599	255199	59.73	99.68	99.77	52880	60569	24878	66	qualified	98.39	0.81	High
AM36-5	3206	37	3713821	57	20	930	499086	43.62	99.88	99.96	154435	215271	65138	66	qualified	98.71	0.32	High
AM36-5BH	1651	18	2163900	29	11	110	423208	56.23	99.92	99.99	173327	269042	74613	66	qualified	99.85	0.23	High
AM36-9BH	3415	118	4271349	190	72	1262	308899	46.02	99.7	99.95	81036	89980	22474	66	qualified	98.44	0.19	High
AM37-11	3154	56	3322450	97	41	906	739247	40.81	99.81	99.95	122694	151749	34242	66	qualified	99.39	0	High
AM37-13AC	2344	61	2921966	75	14	228	292198	56.49	99.79	99.97	111362	122652	38956	65	qualified	99.32	0	High
AM37-1AC	3830	60	4253056	78	18	180	401991	42.08	99.86	99.97	160821	199427	54524	66	qualified	98.21	2.29	High
AM37-2	4086	161	5107081	203	42	633	254001	42.13	99.68	99.96	58910	69432	25154	66	qualified	98.77	0	High
AM37-3BH	2913	51	3092012	75	24	263	405731	37.64	99.83	99.98	116286	136750	41223	66	qualified	98.64	0	High
AM37-4AC	3131	22	3405233	28	6	60	656964	41.72	99.94	100	205119	296320	121613	66	qualified	99.35	0	High
AM37-5	3195	44	3367825	62	18	183	741683	40.78	99.87	99.98	161486	213283	54316	66	qualified	99.39	0	High
AM37-7	3473	59	4425574	76	17	170	468897	46.05	99.87	99.99	141682	269005	58229	66	qualified	96.89	0.19	High
AM37-9	4801	97	6147705	124	27	358	415440	41.67	99.84	99.97	115092	133231	49575	66	qualified	98.02	0.32	High
AM37-9BH	2751	68	2765287	89	21	379	272765	29.1	99.74	99.96	70147	73589	31066	66	qualified	98.11	0	High
AM38-1	3222	45	3364706	59	14	170	471370	31.39	99.86	99.98	113641	123245	57026	66	qualified	100	0	High
AM38-12	2843	52	3080758	77	25	609	404955	43.02	99.81	99.97	143901	170578	40001	66	qualified	98.22	0	High
AM38-13	3192	34	4037070	40	6	75	494187	44.8	99.92	99.99	326619	326619	100924	66	qualified	98.47	0.37	High
AM38-13AC	4014	37	5119132	45	8	251	972605	44.99	99.92	99.99	348244	348244	113752	66	qualified	98.16	0.9	High
AM38-13BH	1946	224	2055964	225	1	837	61559	38.87	98.89	98.89	17426	17426	9133	66	unqualified	98.05	1.95	Low
AM38-16	1950	53	1835592	54	1	129	192616	37.56	99.71	99.85	90333	90333	33990	66	qualified	98.24	1	High
AM38-19	4077	101	5106187	136	35	867	261860	42.19	99.79	99.97	103781	115327	37539	66	qualified	98.77	0.13	High
AM38-1BH	1717	40	2121543	58	18	185	305568	59.8	99.81	99.98	83433	95435	36575	66	qualified	97.58	0.81	High
AM38-2BH	2816	27	3234776	34	7	110	633156	45.12	99.92	99.98	410750	415655	95137	66	qualified	98.22	0.88	High
AM38-8	1754	12	2309250	15	3	49	704405	56.25	99.95	99.99	462823	462823	153946	66	qualified	100	0.23	High
AM39-1	3384	35	4480961	42	7	219	548243	46.52	99.92	99.99	278367	285408	106684	66	qualified	97.26	0	High
AM39-10	3638	104	4712457	128	24	332	341607	41.85	99.77	99.97	110625	112294	36813	66	qualified	98.77	0	High
AM39-10AC	1753	14	2233711	18	4	40	674478	60.03	99.94	99.99	486685	486685	124092	66	qualified	99.48	0	High
AM39-16AC	5984	119	7048369	153	34	360	483180	48.07	99.83	99.98	140153	152275	46065	66	qualified	98.99	0.32	High
AM39-1BH	4081	116	4767382	149	33	712	327261	47.97	99.74	99.96	61007	73944	31991	66	qualified	99.19	0	High
AM39-30AC	1948	35	2344226	43	8	167	414038	62.76	99.85	99.98	166473	263035	54513	66	qualified	99.19	0	High
AM39-30BH	3814	119	4824919	162	43	663	306497	41.95	99.74	99.95	101394	102842	29779	66	qualified	98.77	0.13	High
AM39-5AC	3146	56	3464404	71	15	362	502134	41.61	99.83	99.98	118186	161229	48789	66	qualified	99.35	0	High
AM39-5BH	3038	48	2830712	48	0	0	565839	51.21	99.83	99.94	231222	231222	58973	66	qualified	96.36	1.55	High
AM39-7BH	2384	53	2875183	71	18	314	267808	56.67	99.81	99.96	180307	180307	40491	65	qualified	100	0	High
AM39-8AC	1870	14	2345691	24	10	187	1419475	60.12	99.94	99.98	388797	1419475	97729	66	qualified	99.94	0	High
AM40-10AC	4125	99	4589847	130	31	539	294987	40.86	99.78	99.96	84843	90249	35302	66	qualified	99.05	0.15	High
AM40-15AC	2900	28	3098547	43	15	150	756504	40.88	99.91	99.98	191608	278000	72055	66	qualified	99.39	0	High
AM40-2AC	5391	30	6740239	43	13	324	1226378	49.19	99.95	99.99	462682	472371	156742	65	qualified	97.52	1.27	High
AM40-2BH	2847	22	3241127	29	7	88	493730	45.77	99.93	99.99	266233	266644	111759	66	qualified	97.66	0.58	High
AM40-30BH	4022	68	5489753	98	30	548	684998	40.27	99.87	99.78	195174	354274	56012	66	qualified	97.3	0.37	High
AM40-34	3203	137	4100528	178	41	751	270555	45.88	99.65	99.95	66176	72414	23032	66	qualified	98.46	0	High
AM40-4	4954	149	6740416	197	48	669	443769	41.68	99.77	99.95	142980	163605	34211	66	qualified	98.53	0.62	High
AM40-4AC	3908	70	5165672	101	31	322	520858	43.25	99.86	99.96	189480	236153	51142	66	qualified	98.22	0	High
AM40-7AC	1869	28	2354539	34	6	96	378979	59.74	99.88	99.96	235283	235283	69248	66	qualified	98.39	0.81	High
AM40-7BH	2350	20	2662047	26	6	60	650400	34.24	99.93	99.98	211020	274611	102384	66	qualified	99.08	0.67	High
AM41-10BH	3040	41	3589673	48	7	225	459031	43.9	99.88	99.99	200218	200218	74780	66	qualified	98.71	0.32	High
AM41-11	1777	33	1820133	34	1	10	327028	37.85	99.82	99.99	110953	110953	53533	66	qualified	97.04	3.13	High
AM41-16	3812	57	4905507	61	4	40	546888	46.64	99.89	100	152858	175313	80417	66	qualified	97.25	0.37	High
AM41-17	1598	20	2094567	27	7	70	830502	59.18	99.91	99.97	256011	341707	77573	66	qualified	100	0.61	High
AM41-2AC	3021	47	3305917	62	15	150	422142	40.68	99.86	99.99	177815	209217	53318	66	qualified	98.54	0	High
AM41-2BH	1872	52	2361099	73	21	421	293494	59.74	99.77	99.91	95243	124584	32338	66	qualified	98.39	0.81	High
AM41-5	2953	31	3298430	35	4	40	485197	41.66	99.91	100	266320	267875	94239	66	qualified	99.35	0	High
AM41-5BH	3109	78	3371135	114	36	443	724397	38.11	99.76	99.94	141102	141504	29567	66	qualified	98.25	0	High
AM42-1	3072	36	3373739	43	7	70	525959	41.13	99.89	99.99	250540	250540	78457	66	qualified	99.34	0.48	High
AM42-10AC	3857	65	4249131	84	19	219	308424	41.44	99.84	99.98	123237	139560	50582	66	qualified	98.89	1.31	High
AM42-11	4479	106	4698861	106	0	0	369095	42.48	99.78	99.93	99311	99311	44328	66	qualified	97.77	2.29	High
AM42-11AC	2525	31	2969799	53	22	220	758542	56.64	99.89	99.98	191791	287518	56029	65	qualified	100	0	High
AM42-12AC	2562	75	2579815	90	15	214	203963	30.01	99.71	99.97	73180	82533	28662	66	qualified	98.11	0	High
AM42-13AC	2492	145	2560346	177	32	320	121933	34.05	99.43	99.95	34303	34549	14463	66	qualified	97.64	2.19	High
AM42-13AT	1735	16	2226368	20	4	112	530335	60.09	99.93	99.99	202151	302840	111312	66	qualified	99.48	0	High
AM42-15AC	1824	13	2309446	17	4	40	836721	62.59	99.95	100	494417	550005	135847	66	qualified	99.08	0	High
AM42-16	3488	80	4464020	93	13	130	391309	44.79	99.82	99.99	200598	219942	47998	66	qualified	98.46	0.19	High
AM42-17	2126	57	2159993	67	10	110	231743	30.36	99.74	99.99	60582	68890	32237	66	qualified	99.06	0	High
AM42-17AT	3057	43	3361628	85	42	1076	371642	41.13	99.84	99.95	120319	170686	39535	66	qualified	99.34	0.48	High
AM42-18AC	1816	42	2282570	50	8	80	409171	59.72	99.82	99.97	127445	137424	45649	66	qualified	98.39	0.81	High
AM42-1AC	3681	111	4009104	133	22	228	417996	41	99.72	99.98	76264	83390	30141	66	qualified	98.79	0	High
AM42-2	2717	45	3374269	65	20	236	661372	47.31	99.86	99.99	203310	205170	51908	66	qualified	98.43	0.63	High
AM42-23AC	3058	132	3986027	221	89	1694	197781	44.6	99.63	99.92	62080	74232	18028	66	qualified	98.99	1.24	High
AM42-24	3104	184	3992130	242	58	1067	206439	43.02	99.52	99.93	48826	54098	16491	66	qualified	97.47	1.52	High
AM42-30	2648	128	2758079	129	1	306	164221	34.81	99.53	99.43	47574	47574	21378	66	qualified	96.21	1.09	High
AM42-31	3601	65	4501837	95	30	300	446567	43.21	99.85	99.98	121939	131678	47384	66	qualified	98.12	0	High
AM42-36	2785	32	3180488	42	10	266	1058185	43.7	99.89	99.98	572672	572672	75719	66	qualified	98.66	0.17	High
AM42-38	2667	81	3493311	105	24	781	198976	45.55	99.75	99.95	94481	94481	33262	66	qualified	97.66	0.37	High
AM42-4	3154	63	3653786	137	74	1149	345331	47.98	99.8	99.86	89929	166212	26661	66	qualified	99.35	1.9	High
AM42-5AC	2341	76	2737667	102	26	877	331845	56.71	99.69	99.87	71753	72307	26831	66	qualified	95.36	0.67	High
AM42-8	3078	41	3352156	53	12	120	336833	40.29	99.88	99.99	141620	156256	63245	66	qualified	99.39	0	High
AM43-1	1826	53	2277730	70	17	562	211864	59.75	99.75	99.84	105343	126864	32530	66	qualified	98.39	0.81	High
AM43-10	1688	7	2198965	10	3	30	1228168	56.54	99.97	100	651961	1228168	219893	66	qualified	100	0.23	High
AM43-11	3850	91	4337927	127	36	899	364418	42.28	99.77	99.94	136540	146443	34149	66	qualified	98.21	0.36	High
AM43-11BH	3284	55	3599641	84	29	494	576703	38.64	99.84	99.94	113018	160284	42846	66	qualified	98.25	0.58	High
AM43-2	2369	31	2623978	38	7	305	339968	34.59	99.87	99.98	176281	188267	69044	66	qualified	99.08	0.67	High
AM43-2AT	1936	11	2064963	15	4	69	914798	41.87	99.95	99.99	501533	501533	137659	66	qualified	99.66	0	High
AM43-3	2250	535	2358051	535	0	0	42318	30.95	97.79	96.67	7454	7454	4407	65	unqualified	94.1	0	Low
AM43-3BH	2822	20	3375605	31	11	245	793745	47.73	99.94	99.98	296526	312146	108882	66	qualified	99.82	0	High
AM43-4	4815	65	6518403	92	27	441	750007	42.45	99.9	99.97	283659	398818	70847	66	qualified	98.29	1.19	High
AM43-40	3078	43	3201210	79	36	989	369322	37.27	99.84	99.95	129910	181526	40509	66	qualified	98.64	0	High
AM43-41	3320	45	3690080	64	19	190	497955	42.59	99.88	99.98	190522	219794	57654	66	qualified	99.22	0.63	High
AM43-4BH	4096	115	5155765	196	81	1088	336906	42.01	99.76	99.93	126870	142291	26299	66	qualified	98.76	0	High
AM43-5	3823	79	4732863	114	35	365	407929	43.77	99.83	99.97	144341	200396	41513	66	qualified	98.12	0.54	High
AM43-5AT	2521	44	2939397	61	17	296	743100	55.87	99.84	99.96	154406	229815	48181	65	qualified	100	0	High
AM43-6	2626	95	3128668	117	22	514	374272	42.35	99.68	99.97	88815	89486	26736	66	qualified	97.95	0	High
AM43-8	3321	77	4291238	106	29	685	334084	44.77	99.81	99.96	95037	103421	40476	66	qualified	97.89	0.37	High
AM43-9	3500	59	4659866	75	16	161	448822	46.18	99.87	99.98	179787	205426	62129	66	qualified	97.26	0.12	High
AM43-9BH	3256	67	4221775	90	23	542	337616	44.69	99.83	99.97	96873	120770	46902	66	qualified	97.89	0.37	High
AM44-1	1914	12	2020615	14	2	20	664298	36.74	99.94	100	352813	366385	144328	66	qualified	99.44	0	High
AM44-11	1875	39	2352650	47	8	80	290006	59.66	99.84	99.99	136658	159280	50054	66	qualified	98.39	0.81	High
AM44-11BH	2247	25	2552765	32	7	126	416805	34.36	99.9	99.99	211015	211015	79769	66	qualified	99.08	0.67	High
AM44-16	4603	94	5419983	94	0	0	475133	44.94	99.83	99.96	191919	191919	57659	66	qualified	97.19	1.67	High
AM44-18	4842	104	5464039	104	0	0	470154	42.67	99.81	99.91	158274	158274	52538	66	qualified	97.94	1.47	High
AM44-19	3703	68	4931503	74	6	60	1003705	46.5	99.86	99.99	274056	274056	66641	66	qualified	97.26	1.12	High
AM44-1AT	3009	75	3296770	103	28	437	341692	40.94	99.76	99.96	103421	139300	32003	66	qualified	99.34	0	High
AM44-1BH	2474	59	2876808	69	10	100	460796	49.27	99.8	99.99	99029	104789	41691	66	qualified	99.6	1.4	High
AM44-21	4067	86	5111905	107	21	251	332959	42.28	99.83	99.98	137842	138748	47772	66	qualified	98.76	0	High
AM44-2AT	3018	81	3280658	125	44	627	333436	40.98	99.74	99.88	102258	139595	26240	66	qualified	99.34	0.24	High
AM44-9AT	3894	177	4051812	177	0	0	194248	41.13	99.57	99.95	61544	61544	22891	66	qualified	96.62	1.64	High
AM45-2	4489	136	4573365	137	1	355	327132	41.01	99.7	99.96	79036	79036	33379	65	qualified	96.62	2.53	High
AM45-3BH	3060	380	2990392	381	1	691	62311	30.28	98.73	98.14	16308	16308	7846	66	unqualified	97.03	0.04	Low
AM45-5	3337	109	3664461	111	2	754	376532	48.3	99.69	99.96	81976	81976	33006	66	qualified	96.34	1.58	High
AM45-9BH	4418	144	4553858	145	1	355	316255	40.99	99.68	99.88	77036	77036	31403	66	qualified	96.78	0.63	High
AM46-1	4204	131	4884071	133	2	336	301669	42.07	99.73	99.94	84060	84060	36719	66	qualified	97.09	1.07	High
AM46-16	3293	67	3235647	67	0	0	323990	40.69	99.8	99.95	129244	129244	48293	66	qualified	97.26	2.74	High
AM46-18	4621	204	4726889	204	0	0	258747	41.09	99.57	99.97	57883	57883	23171	66	qualified	95.99	3.06	High
AM46-1BH	3251	101	3436969	105	4	470	372250	48.34	99.7	99.97	92497	92497	32728	66	qualified	94.6	2.27	Low
AM46-21	2738	33	2976581	34	1	657	242304	41.31	99.87	99.86	142281	142281	87527	66	qualified	97.32	0.87	High
AM46-2BH	2060	36	2183768	37	1	353	432322	40.49	99.82	99.82	285504	285504	59011	66	qualified	96.64	2.35	High
AM46-3MH	3463	118	3671391	118	0	0	186371	44.25	99.68	99.97	87719	87719	31113	66	qualified	96.13	3.22	High
AM46-4BH	3437	160	3521944	160	0	0	211277	47.78	99.55	99.96	73625	73625	22012	66	qualified	94.77	0.91	Low
AM46-5	3410	124	3766806	125	1	465	202782	44.12	99.66	99.96	67360	67360	30130	66	qualified	96.8	3.54	High
AM46-6	2971	431	2842544	432	1	909	57297	29.92	98.48	98.26	12505	12505	6577	66	unqualified	97.64	0	Low
AM46-8	2597	44	2697617	44	0	0	291597	37.83	99.84	99.89	134846	134846	61309	66	qualified	97.85	0.89	High
AM47-2BH	2545	70	2695466	71	1	180	203240	43.09	99.74	99.94	93059	93059	37961	66	qualified	96.12	1.03	High
AM47-4	3501	118	3843555	118	0	0	265045	46.87	99.7	99.95	108562	108562	32572	65	qualified	97.8	1.96	High
AM47-5	3303	74	3810507	74	0	0	249087	45.51	99.81	99.95	112861	112861	51493	66	qualified	96.89	2.77	High
AM47-6BH	3528	177	3766628	179	2	1459	236882	41.04	99.5	99.92	78845	78845	21034	66	qualified	97.17	2.27	High
AM47-7	4270	87	5060698	88	1	534	785411	43.18	99.82	99.85	139484	139484	57501	66	qualified	97.18	1.51	High
AM47-9	3235	97	3270290	97	0	0	192261	37.84	99.71	99.89	80567	80567	33714	66	qualified	99.01	2.43	High
AM48-13	2979	97	3172491	98	1	100	416022	48.5	99.7	99.97	102916	102916	32371	66	qualified	97.55	1.16	High
AM48-14BH	2050	111	2087186	112	1	100	100535	38.66	99.47	99.44	34431	34431	18634	66	qualified	97.73	0.72	High
AM48-1BH	2945	333	2781454	333	0	0	63277	29.68	98.82	98.54	17350	17350	8352	66	unqualified	96.23	0.94	Low
AM48-2	3379	254	3898401	254	0	0	90999	45.44	99.36	99.94	38832	38832	15348	66	qualified	96.39	5.18	Low
AM48-21BH	2941	434	3210820	434	0	0	65809	63.73	98.67	97.56	12761	12761	7398	63	unqualified	82.81	0.61	Low
AM48-23BH	3171	288	3420956	288	0	0	170885	38.49	99.17	99.32	22527	22527	11878	66	qualified	97.43	2.58	High
AM48-24BH	3978	131	4677028	131	0	0	296747	45.58	99.72	99.92	83981	83981	35702	66	qualified	97.25	3.04	High
AM48-27BH	4078	160	4339290	163	3	523	317131	45.85	99.62	99.95	67423	67423	26618	65	qualified	96.97	1.27	High
AM48-5	2331	123	2312706	123	0	0	129984	59.41	99.48	99.14	40616	40616	18802	65	qualified	91.59	2.58	Low
AM48-6	2685	966	2861642	967	1	100	32880	30.27	96.73	95.23	4166	4172	2959	66	unqualified	92.13	2.62	Low
AM48-7	3489	121	3375718	124	3	2026	350175	41.18	99.59	99.83	93798	93798	27207	66	qualified	97.82	4.36	High
AM48-8	2925	44	2946008	46	2	1487	434628	37.38	99.8	99.94	150859	150859	64011	66	qualified	97.29	0	High
AM49-10BH	3159	109	3299535	109	0	0	256499	40.34	99.67	99.98	98847	98847	30270	66	qualified	97.37	1.46	High
AM49-11	4384	103	4705511	103	0	0	371528	42.08	99.78	99.98	117058	117058	45684	66	qualified	96.12	3.41	High
AM49-12	2448	116	2318703	134	18	2164	142661	59.6	99.41	99.53	41621	45538	17287	65	qualified	92.09	4.03	Low
AM49-13BH	2576	100	2612632	101	1	687	132388	37.7	99.6	99.57	65765	65765	25860	66	qualified	97.52	3.36	High
AM49-21	2554	141	2884278	142	1	100	220885	50.54	99.51	99.95	101675	101675	20311	66	qualified	93.34	0.34	Low
AM49-4	3618	102	3892011	102	0	0	235099	45.87	99.74	99.95	90924	90924	38156	66	qualified	96.41	1.28	High
AM49-4BH	2970	154	3183132	156	2	852	171096	41.78	99.5	99.81	50372	50372	20399	66	qualified	95.3	0.51	High
AM49-5	2769	521	2688722	523	2	224	44252	29.89	98.09	97.06	9632	9652	5140	66	unqualified	96.23	0	Low
AM49-7BH	3416	90	4057211	91	1	203	290239	44.23	99.78	99.99	95995	95995	44582	66	qualified	97.67	1.87	High
AM49-8	3078	108	3297384	108	0	0	256497	40.34	99.68	99.92	81767	81767	30531	66	qualified	97.81	0.88	High
AM50-1	4502	127	5383493	128	1	232	398907	45.06	99.76	99.89	152801	152801	42056	66	qualified	97.36	0.71	High
AM50-10BH	5117	160	6278096	161	1	203	270074	41.85	99.74	99.95	109270	109270	38993	66	qualified	98.69	1.31	High
AM50-15	3876	67	4639540	67	0	0	267723	45.48	99.86	99.96	140622	140622	69246	66	qualified	98.28	1.02	High
AM50-15BH	3963	155	4126350	158	3	1789	198436	41.31	99.58	99.93	75292	83677	26104	66	qualified	96.73	1.01	High
AM50-4	4161	80	4898836	80	0	0	718197	46.19	99.84	99.97	176638	176638	61235	66	qualified	96.13	1.17	High
AM50-5	2249	116	2429471	116	0	0	136487	59.59	99.53	99.11	42226	42226	20943	66	qualified	94.15	2.04	Low
AM50-6	3361	44	3841364	44	0	0	463850	45.85	99.89	99.93	223587	223587	87303	66	qualified	97.45	3.21	High
AM51-1	4638	142	5090998	145	3	1095	276120	42.3	99.7	99.91	91981	91981	35102	66	qualified	97.26	2.13	High
AM51-2	4772	165	5910608	166	1	167	240326	43	99.72	99.78	90312	90312	35605	66	qualified	95.48	1.87	High
AM51-2BH	3387	94	3858122	94	0	0	358630	46	99.76	99.96	94372	94372	41043	66	qualified	96.49	1.19	High
AM51-4	3943	79	4044414	81	2	819	278956	43.86	99.79	99.96	128420	128420	49920	66	qualified	98.4	3.86	High
AM51-4BH	3197	139	3417946	141	2	1217	211709	42.62	99.56	99.9	83340	83340	24232	66	qualified	97.81	1.03	High
AM51-5	2159	897	2285002	897	0	0	23878	30.45	96.23	95.22	3690	3690	2547	65	unqualified	84.91	0	Low
AM51-7	4139	65	4765454	66	1	163	327289	46.29	99.86	99.96	140118	140118	72201	66	qualified	96.6	1.82	High
AM51-8	2600	15	2599910	15	0	0	700426	44.95	99.95	100	647524	647524	173327	66	qualified	96.09	3.06	High
AM51-8BH	1927	124	2006151	125	1	774	95528	38.75	99.35	99.31	28599	28599	16043	66	qualified	99.85	0.35	High
AM54-10NS	4249	120	4826959	120	0	0	276779	46.31	99.75	99.95	92283	92283	40224	66	qualified	94.52	2.07	Low
AM54-10XD	4627	113	5276116	114	1	337	417226	45.21	99.78	99.95	104633	104633	46278	66	qualified	97.64	2.52	High
AM54-12NE	2293	822	2456081	822	0	0	31724	30.69	96.77	95.85	4410	4410	2987	65	unqualified	86.56	0.94	Low
AM54-14NS	3938	131	4060909	132	1	523	244553	41.32	99.67	99.94	82485	86405	30760	66	qualified	97.2	0.63	High
AM54-14XD	2576	29	2819016	31	2	1324	281919	41.21	99.85	99.91	221088	221088	90893	66	qualified	95.64	0.81	High
AM54-1GN	5262	185	5753370	187	2	1330	328768	43.23	99.66	99.86	85476	85476	30759	66	qualified	97.02	3.32	High
AM54-1NS	2983	100	3094761	100	0	0	237487	42.43	99.68	99.95	76540	76540	30947	66	qualified	96.33	1.09	High
AM54-20NE	3590	70	3748159	70	0	0	438529	43.69	99.82	99.97	148890	148890	53545	66	qualified	98.56	5.09	Low
AM54-25XD	3355	166	3432660	169	3	726	474468	40.87	99.5	99.77	84994	85235	20307	66	qualified	97.33	3.01	High
AM54-29XD	4378	173	4921840	177	4	1060	429915	42.05	99.63	99.9	72723	72723	27801	66	qualified	97.67	2.21	High
AM54-2NS	5722	162	6382704	166	4	911	296188	41.92	99.73	99.93	120989	120989	38444	66	qualified	96.8	4.06	High
AM54-30XD	4891	451	5280874	451	0	0	278310	46.18	99.16	94.93	85434	85434	11709	66	qualified	95.55	9.07	Low
AM54-35XD	5874	172	6896081	173	1	100	412069	42.19	99.75	99.92	130827	130827	39861	66	qualified	96.75	2.6	High
AM54-37XD	2590	27	2820786	29	2	1324	408071	41.2	99.86	99.91	228263	228263	97222	66	qualified	95.97	0	High
AM54-7NE	3942	78	3990288	79	1	597	481481	41.79	99.79	99.96	177399	177399	50502	66	qualified	97.61	1.16	High
AM54-8XD	4525	247	4476074	247	0	0	123573	35.68	99.45	99.66	50999	50999	18121	66	qualified	99.53	3.14	High
AM55-15TS	751	726	799000	726	0	0	9835	33.02	91.68	84.62	1132	1132	1100	54	unqualified	11.64	0.4	Low
AM55-16TS	4637	838	3784113	849	11	559	28608	44.06	97.82	86.53	6778	6914	4456	65	unqualified	77.77	4.47	Low
AM55-1TS	5642	993	4511706	993	0	0	42481	51.09	97.85	91.35	7055	7055	4543	65	unqualified	81.54	6.5	Low
AM55-24TS	3015	174	3247666	176	2	1124	161130	37.82	99.44	99.51	54845	54845	18446	66	qualified	97.99	1.17	High
AM56-10ce	5836	298	7053306	300	2	838	298410	41.74	99.57	99.74	66442	66442	23508	66	qualified	97.42	2.03	High
AM57-16	2931	469	3333430	469	0	0	78946	63.69	98.62	97.05	14877	14877	7107	65	unqualified	82.6	0.8	Low
AM57-5	3148	94	3224981	94	0	0	347925	40.72	99.71	99.83	85545	85545	34308	66	qualified	98.13	1.55	High
AM57-7	3245	653	3893784	653	0	0	68000	64.28	98.35	96.64	10050	10050	5962	64	unqualified	79.82	0.4	Low
AM58-1	1630	87	1764510	87	0	0	133954	62.41	99.51	99.03	48341	48341	20281	66	qualified	91.93	1.69	Low
AM58-1XD	4323	88	4360377	90	2	753	219614	46.21	99.78	99.87	116923	116923	48440	66	qualified	97.43	1.98	High
AM58-2	6857	265	7075569	266	1	209	276980	48.13	99.63	99.86	73119	73271	26599	66	qualified	97.04	2.24	High
AM58-2XD	5368	264	6397923	264	0	0	179623	43.55	99.59	99.78	50385	50385	24234	66	qualified	97.55	3.3	High
AM58-6	2424	104	2317627	105	1	967	131463	38.6	99.52	99.67	52887	55065	22063	66	qualified	98.4	0.96	High
AM58-7XD	4037	334	4202032	334	0	0	93257	41.54	99.21	99.41	29951	29951	12580	66	qualified	95.73	1.39	High
AM58-8	3064	61	3102867	62	1	356	311314	42.8	99.8	99.97	119220	119220	50040	66	qualified	97.17	2.05	High
AM59-13	3221	113	3619353	114	1	613	176321	45.98	99.67	99.93	70813	74230	31743	66	qualified	96.55	2.6	High
AM59-17XD	3172	446	3364911	446	0	0	121344	38.53	98.69	98.8	14018	14018	7544	66	unqualified	97.04	3.27	Low
AM59-24XD	3065	81	3383570	82	1	100	192029	45.52	99.76	99.93	90263	90263	41261	66	qualified	95.11	1.9	High
AM59-42XD	2603	335	2834880	336	1	239	65530	33.71	98.83	98.56	15658	15658	8436	66	unqualified	95.45	0.17	Low
AM59-9XD	4331	384	5141122	384	0	0	264121	44.7	99.26	96.62	88035	88035	13388	66	qualified	96.96	2.27	High
CF01-1	2229	57	2378254	57	0	0	421305	56.4	99.77	99.94	153733	153733	41723	66	qualified	97.7	2.36	High
CF01-10	4432	214	5130499	215	1	187	184572	42.44	99.58	99.8	69628	69628	23861	66	qualified	97.26	2.01	High
CF01-10NS	5313	314	6613620	315	1	134	158497	42.08	99.53	99.62	44555	44555	20995	66	qualified	97.82	3.15	High
CF01-14	2127	49	2257200	49	0	0	326084	40.25	99.79	99.93	97008	97008	46065	66	qualified	97.32	1.9	High
CF01-2NS	3015	441	3282719	441	0	0	76845	63.81	98.68	97.15	14320	14320	7443	64	unqualified	84.45	1.15	Low
CF01-3NS	7302	212	7746578	214	2	903	437967	48.86	99.72	99.88	99082	99082	36194	66	qualified	94.22	3.96	Low
CF01-5	3109	116	2917901	116	0	0	179464	59.8	99.61	99.59	55306	55306	25154	66	qualified	91.88	0.36	Low
CF01-8	4306	139	5044825	139	0	0	247803	43.34	99.73	99.79	96938	96938	36293	66	qualified	96.75	1.45	High
OF01-1	4120	60	5223488	81	21	210	462164	43.42	99.88	99.98	163345	198902	64484	66	qualified	98	0.19	High
OF01-12	1792	15	2284655	21	6	60	664942	56.6	99.94	99.99	284058	526445	108790	66	qualified	99.55	0.23	High
OF01-14	3793	46	4928274	57	11	123	797541	44.98	99.91	99.99	243013	245548	86458	66	qualified	97.86	0	High
OF01-15LB	3327	81	3598730	123	42	537	312645	30.55	99.76	99.97	78615	104496	29253	66	qualified	100	2.25	High
OF01-16	1720	48	2248299	63	15	264	229136	59.96	99.78	99.93	95280	99216	35683	66	qualified	96.9	0	High
OF01-18	3519	120	4132080	181	61	1618	285213	56.87	99.67	99.9	59264	103949	22820	66	qualified	96.94	0	High
OF01-19	3439	202	4117728	258	56	1407	277094	56.82	99.48	99.78	44007	54095	15954	66	qualified	92.52	0	Low
OF01-19AC	4982	91	6682462	116	25	329	569593	41.91	99.86	99.97	165986	169195	57604	66	qualified	98.86	0.67	High
OF01-1AC	4421	189	5075475	231	42	908	206838	47.8	99.61	99.96	49982	53506	21967	66	qualified	99.19	0	High
OF01-2	1743	20	2248920	28	8	80	511591	56.5	99.91	99.98	151398	207458	80315	66	qualified	100	0.23	High
OF01-20	5913	108	7234838	135	27	409	765831	48.12	99.85	99.96	151136	169598	53588	66	qualified	97.13	3.07	High
OF01-21AC	1991	27	2252765	27	0	0	412379	56.5	99.88	99.95	151985	151985	83435	66	qualified	97.18	1.34	High
OF01-2LB	4015	160	4827540	201	41	478	333648	43.59	99.66	99.98	92235	101169	24015	66	qualified	95	0	High
OF01-3	1705	16	1825047	18	2	20	417879	30.67	99.92	100	314939	316868	101390	66	qualified	96.6	0.61	High
OF01-4LB	5337	68	6349015	88	20	434	648025	46.56	99.89	99.98	195051	236815	72142	66	qualified	99.16	0	High
OF01-6	3788	91	3803755	108	17	170	324979	31.17	99.76	99.99	81170	90093	35218	66	qualified	100	1.89	High
OF01-8	1785	18	2287849	21	3	161	820057	56.6	99.92	99.99	553867	553867	108937	66	qualified	99.85	0.23	High
OF02-10	1822	50	2287360	74	24	515	374885	59.82	99.76	99.96	91652	114113	30903	66	qualified	98.39	0.81	High
OF02-11LB	2789	60	2746698	67	7	91	282176	29.28	99.78	99.97	83654	92479	40994	66	qualified	98.11	0	High
OF02-3AC	4374	126	4465025	144	18	180	208862	38.87	99.72	99.97	80854	81334	31005	66	qualified	99.13	4.43	High
OF02-3LB	4977	109	6810738	140	31	310	746224	41.75	99.84	99.99	186125	186125	48645	66	qualified	98.51	0.19	High
OF02-4LB	3046	54	3188138	68	14	140	350906	40.3	99.83	100	155786	155786	46882	66	qualified	99.06	0.32	High
OF02-6	3559	61	4153048	82	21	534	370210	43.72	99.84	99.99	111853	144770	50640	66	qualified	99.21	0.32	High
OF02-6LB	4300	100	5358345	121	21	302	266316	42.66	99.81	99.97	99557	110772	44281	66	qualified	98.57	0.32	High
OF02-7	3945	99	4851888	119	20	351	345945	42.69	99.79	99.98	87904	91972	40769	66	qualified	98.92	0	High
OF02-8	4304	96	5342137	108	12	120	266280	42.67	99.82	99.99	101002	115032	49463	66	qualified	98.57	0.32	High
OF03-10	2004	775	2118825	776	1	193	23231	31.51	96.47	96.28	3797	3821	2730	64	unqualified	77.97	1.89	Low
OF03-10BH	5270	240	6372846	240	0	0	168977	42.91	99.63	99.74	58885	58885	26553	66	qualified	96.63	1.36	High
OF03-11	3762	71	4600084	82	11	206	273009	43.35	99.84	99.97	117896	128141	56096	66	qualified	97.58	0	High
OF03-11BH	5216	146	6871891	182	36	543	400397	42.18	99.78	99.97	132614	138693	37754	66	qualified	97.86	0.1	High
OF03-13	3080	70	3545221	70	0	0	294458	47.15	99.81	99.89	174833	174833	50646	65	qualified	97.8	1.9	High
OF03-14	3429	92	3593000	93	1	445	515336	41.62	99.74	99.86	104390	104390	38629	66	qualified	98.4	0.63	High
OF03-15BH	3015	47	3728016	62	15	236	644535	46.16	99.87	99.98	216751	244632	60125	66	qualified	99.35	0	High
OF03-17	4263	123	4895468	123	0	0	266379	46.43	99.75	99.87	99624	99624	39800	66	qualified	95.61	2.16	High
OF03-18AA	3014	45	3592556	59	14	171	392194	48.74	99.87	99.99	236526	236526	60887	66	qualified	98.4	0	High
OF03-24	3505	102	3926239	127	25	281	238746	41.56	99.74	99.97	94437	98691	30913	66	qualified	98.55	0.36	High
OF03-26	4391	40	5883199	52	12	120	619412	42.54	99.93	99.99	320782	360309	113136	66	qualified	98.41	0	High
OF03-2AA	3235	257	3135594	258	1	101	76492	29.5	99.19	99.28	27828	27828	12153	66	qualified	97.64	1.89	High
OF03-3	3471	331	4082423	334	3	770	171095	44.68	99.18	99.84	33640	34239	12220	66	qualified	97.38	2.96	High
OF03-4AA	2044	80	2285372	81	1	100	203351	59.63	99.65	99.6	59064	59064	28213	66	qualified	95.5	1.61	High
OF03-6AA	3521	122	3761957	122	0	0	186714	44.07	99.68	99.75	74883	74883	30835	66	qualified	98.56	0.63	High
OF03-6AC	2427	31	2830308	44	13	330	445388	55.96	99.88	99.98	206952	234049	64317	65	qualified	100	0	High
OF03-7	4654	274	5346257	275	1	437	165927	43.51	99.48	99.5	54143	54143	19439	66	qualified	95.95	1.32	High
OF03-7AA	2158	69	2331673	69	0	0	165814	59.96	99.71	99.81	70370	70370	33792	66	qualified	93.57	1.59	Low
OF03-9BH	5082	154	6092914	156	2	1392	512313	44.61	99.73	99.83	111717	111717	39048	66	qualified	97.3	1.96	High
OF04-10BH	4363	76	5528270	92	16	302	520220	41.71	99.86	99.98	200716	233000	60086	66	qualified	98.77	0	High
OF04-11AC	2628	63	2745360	63	0	0	249235	56.87	99.77	99.8	88711	88711	43577	65	qualified	97.45	2.06	High
OF04-11BH	4578	172	5378762	173	1	109	283429	44.94	99.68	99.82	77828	77828	31090	66	qualified	97.37	0.9	High
OF04-13BH	4120	79	5386382	99	20	207	420833	44.89	99.85	99.98	157846	169354	54405	66	qualified	97.67	0.13	High
OF04-14	3367	53	4481452	60	7	70	524268	46.65	99.88	99.99	223074	234496	74689	66	qualified	97.26	0.12	High
OF04-15BH	2694	120	3751971	154	34	405	254263	47.18	99.67	99.96	95296	95296	24360	66	qualified	97.73	0.19	High
OF04-4AC	3544	68	3703302	77	9	90	309134	31.23	99.82	99.96	126589	126589	48093	66	qualified	100	0	High
OF04-5	1661	16	2141917	23	7	164	1195733	59.24	99.92	99.98	247564	1195733	93119	66	qualified	100	0	High
OF04-9AC	1660	19	2142182	21	2	20	1195769	59.23	99.92	99.99	1195769	1195769	102007	66	qualified	99.85	0	High
OF05-11AC	4233	30	5398873	45	15	150	780248	43.53	99.94	99.99	373596	386436	119971	66	qualified	97.85	0	High
OF05-12	1909	13	2369746	18	5	50	656318	56.76	99.95	99.99	361492	397003	131649	66	qualified	99.85	0	High
OF05-12AC	4973	80	6715460	96	16	160	440413	41.94	99.88	99.99	182242	183838	69951	66	qualified	98.53	0.57	High
OF05-13AC	4163	33	5340087	44	11	117	780270	43.59	99.94	99.99	317390	373362	121362	66	qualified	97.85	0	High
OF05-14BH	3915	85	4965918	95	10	100	366031	42.4	99.83	99.99	108099	127166	52271	66	qualified	98.39	0	High
OF05-16BH	5449	355	6490495	356	1	100	208688	43.02	99.46	99.45	40611	40611	18231	66	qualified	96.04	3.11	High
OF05-20BH	3929	84	4966393	106	22	255	366010	42.4	99.83	99.98	108087	127154	46850	66	qualified	98.77	0	High
OF05-25	2289	10	2532082	14	4	40	874393	60.1	99.96	99.99	687614	687614	180860	66	qualified	98.43	0.03	High
OF05-2BH	3399	38	3613457	45	7	80	324396	40.49	99.9	99.99	169995	169995	80297	66	qualified	98.54	1.17	High
OF05-3	3080	92	3720446	117	25	250	359202	47.93	99.75	99.93	83505	111305	31796	66	qualified	98.4	0.63	High
OF05-6AC	2956	15	3156369	19	4	153	759544	40.68	99.95	99.99	335985	364105	166116	66	qualified	99.55	0.09	High
OF06-4	2391	28	2420041	29	1	540	421924	44.86	99.87	99.96	180090	180090	83431	66	qualified	97.61	1.23	High
OF08-9	2497	39	2729520	39	0	0	334014	55.7	99.86	99.95	136016	136016	69987	66	qualified	91.46	2.72	Low
OF09-1	3062	65	3088445	65	0	0	351563	45.11	99.79	99.83	110758	110758	47514	66	qualified	97.47	1.27	High
OF09-10	3156	82	3504183	82	0	0	237869	48.68	99.77	99.89	134023	134023	42733	66	qualified	97.73	2.22	High
OF09-19	2101	799	2111847	800	1	100	20088	31.46	96.35	94.51	3671	3677	2639	66	unqualified	76.48	1.3	Low
OF09-22XD	2958	94	3369500	95	1	100	242371	53.02	99.72	99.93	87248	87248	35467	66	qualified	98.6	2.24	High
OF09-25XD	3239	59	3679129	59	0	0	413353	46.98	99.84	99.94	151260	151260	62358	65	qualified	98.43	2.27	High
OF09-27	3029	97	3369078	97	0	0	240233	53.02	99.72	99.92	81694	81694	34732	66	qualified	98.6	2.57	High
OF09-27XD	3520	158	4108052	159	1	405	205994	42.49	99.61	99.72	65486	65486	25834	66	qualified	95.54	1.23	High
OF09-33XD	4167	110	4093833	111	1	383	247911	49.2	99.73	99.92	99362	99362	36877	65	qualified	95.06	2.44	High
OF09-36	3918	98	3906899	98	0	0	375646	47.8	99.75	99.97	122238	122238	39866	66	qualified	95.81	3.77	High
OF09-6	3406	96	3436326	98	2	690	337631	42.92	99.7	99.85	80008	80008	35057	66	qualified	97.11	3.92	High
OF09-6XD	2099	755	2370532	757	2	232	73499	33.56	96.91	95.11	4518	4592	3131	66	unqualified	82.65	2.01	Low
OF10-16	2854	65	2969273	65	0	0	351806	37.73	99.78	99.95	115649	115649	45681	66	qualified	98.54	2.67	High
OF10-2	3018	69	3197792	71	2	1697	291420	53.82	99.73	99.89	87525	87525	45015	65	qualified	96.23	1.01	High
OF10-22XD	2464	40	2744509	41	1	706	356192	41.21	99.83	99.91	165762	165762	66922	66	qualified	96.31	1.48	High
OF11-22	3465	109	3767213	110	1	100	288802	47.2	99.71	99.92	146838	146838	34246	65	qualified	96.69	2.91	High
OF11-28	3488	183	3747065	185	2	1192	214483	48.4	99.48	99.74	53280	53280	20247	66	qualified	96.36	0.37	High
OF12-5	2409	66	2612438	67	1	328	253272	41.72	99.74	99.75	80778	80778	38986	66	qualified	94.97	0.6	Low
OF13-16	6751	172	6539217	173	1	923	332383	48.65	99.73	99.9	112655	112655	37793	66	qualified	96.04	3.29	High
OF13-4	2902	58	2966622	59	1	100	236846	48.53	99.8	99.89	109607	109607	50280	66	qualified	97.02	1.71	High
OF13-6	2806	82	2930359	82	0	0	239168	54.24	99.72	99.94	76766	76766	35736	66	qualified	96.9	2.75	High
OM01-11	4388	184	5116928	219	35	617	239564	50.78	99.63	99.93	93826	102126	23362	66	qualified	98.68	0.04	High
OM02-1	6189	129	7603944	191	62	1442	598862	48.26	99.81	99.96	118382	147156	39803	65	qualified	97.41	1.58	High
OM02-11	3790	61	4987072	94	33	2389	1018640	43.37	99.83	99.78	253250	327430	53028	66	qualified	98.1	0	High
OM02-11AC	4412	163	5058260	196	33	804	322945	50.65	99.66	99.94	103440	103440	25803	66	qualified	97.69	1.84	High
OM02-11LB	4616	50	5312301	74	24	931	751044	57.57	99.89	99.97	224475	319059	71775	66	qualified	98.56	0.04	High
OM02-12	3141	47	3321034	62	15	155	408387	41.02	99.86	99.98	120352	137418	53562	66	qualified	99.39	0	High
OM02-12AC	4339	154	4964911	186	32	538	322933	50.66	99.68	99.96	95624	95624	26690	66	qualified	97.59	0.06	High
OM02-13	4129	61	5294086	81	20	268	498905	45.1	99.88	99.98	213865	230141	65355	66	qualified	97.96	0.58	High
OM02-15	3250	59	3656239	76	17	170	472726	42.05	99.84	99.99	181931	202293	48106	66	qualified	98.85	1.7	High
OM02-16	2821	56	3143729	74	18	180	468146	41.6	99.82	99.99	105768	160193	42480	66	qualified	98.8	0	High
OM02-16LB	3585	129	4043251	172	43	693	223415	41.64	99.67	99.96	71694	79649	23503	66	qualified	98.26	0	High
OM02-18AC	2962	48	3427151	56	8	284	317724	47.55	99.85	99.99	140900	140900	61194	66	qualified	98.69	0	High
OM02-26	2845	53	2975942	67	14	140	226779	37.09	99.82	99.99	101906	101906	44414	66	qualified	98.47	1.34	High
OM02-28	4320	164	4965537	201	37	761	322933	50.66	99.66	99.94	95624	103428	24700	66	qualified	97.59	0.06	High
OM02-29	4670	123	6146539	153	30	578	509989	42.51	99.79	99.96	135063	173333	40169	66	qualified	98.06	0.38	High
OM02-2AC	3947	142	4787689	170	28	405	332815	43.48	99.7	99.96	80307	88349	28160	66	qualified	95	0	High
OM02-2LB	2684	26	3036382	36	10	272	847936	43.77	99.91	99.99	231919	232285	84336	66	qualified	97.64	1.27	High
OM02-3	5828	72	7216981	93	21	503	544846	46.78	99.89	99.95	176413	198770	77596	66	qualified	97.41	3.74	High
OM02-31	5830	106	7212712	114	8	183	463685	46.78	99.85	99.93	128990	133899	63267	66	qualified	98.1	3.74	High
OM02-34	3712	85	3755335	100	15	340	359089	31.21	99.77	99.99	91301	91301	37549	66	qualified	100	1.89	High
OM02-37	4614	38	6348904	49	11	110	1096446	44.4	99.94	99.99	321978	347093	129567	66	qualified	98.14	0.38	High
OM02-3AC	5141	19	5102772	30	11	510	3174339	35.33	99.95	99.99	801829	3174339	170075	66	qualified	98.92	0.06	High
OM02-4	4170	27	5323757	39	12	120	1077773	41.92	99.95	99.99	444899	444899	136503	66	qualified	98.77	0	High
OM02-5	3702	85	3750326	96	11	110	359646	31.22	99.77	99.99	86622	91288	39064	66	qualified	100	1.89	High
OM02-5LB	1158	878	1294625	878	0	0	11471	32.35	93.66	13.31	1635	1635	1474	57	unqualified	43.78	2.36	Low
OM02-6	2300	91	2617175	130	39	994	175855	29.17	99.62	99.98	52920	70147	20124	66	qualified	100	0	High
OM02-7LB	2110	57	2244779	69	12	120	171177	31.86	99.75	99.99	71963	75714	32531	66	qualified	98.89	0	High
OM02-9	3785	40	4990390	56	16	160	1041720	43.33	99.92	99.99	494060	494060	89111	66	qualified	97.73	0	High
OM03-11AC	2038	77	2240532	77	0	0	215656	59.6	99.66	99.61	66517	66517	29097	66	qualified	94.67	2.49	Low
OM03-13AC	3976	141	5009031	166	25	554	206892	42.35	99.71	99.96	78585	83429	30171	66	qualified	98.77	0.19	High
OM03-18	2767	35	3012180	50	15	150	1191926	40.85	99.88	99.99	322313	356631	60240	66	qualified	98.78	1.77	High
OM03-2	2985	47	3167105	60	13	130	370564	40.58	99.85	99.99	128793	175890	52782	66	qualified	99.39	0	High
OM03-4	3934	64	4993856	72	8	107	497881	46.14	99.87	99.98	217048	217048	69357	66	qualified	97.26	0.37	High
OM03-6	3401	102	3527039	102	0	0	326554	41.56	99.71	99.92	111314	111314	34578	66	qualified	98.24	0.84	High
OM03-7AC	2786	31	3014013	41	10	353	1339664	40.85	99.89	99.98	279402	356629	73503	66	qualified	98.79	1.77	High
OM03-9	4518	195	5203649	196	1	100	218648	46.59	99.63	99.9	71192	71192	26548	66	qualified	96.21	3.63	High
OM04-1	3488	295	3903977	297	2	660	106535	44.58	99.24	99.55	38997	39196	13142	65	qualified	96.72	3.53	High
OM04-10AA	3004	97	3081686	98	1	598	198103	40.9	99.67	99.8	84621	84621	31439	66	qualified	98.47	1.38	High
OM04-10BH	2847	42	3084784	54	12	120	555262	40.89	99.86	99.97	171474	218917	57123	66	qualified	98.79	1.22	High
OM04-11BH	2436	51	2961722	66	15	220	396091	56.39	99.82	99.96	167778	167778	44871	65	qualified	99.32	0	High
OM04-12	2059	68	2257189	68	0	0	111752	59.55	99.7	99.66	62041	62041	33193	66	qualified	92.3	2.53	Low
OM04-12AA	3860	119	3973442	120	1	206	209199	43.91	99.7	99.86	78575	78575	33110	66	qualified	97.77	3.12	High
OM04-12BH	2999	55	3374459	74	19	190	389430	44.65	99.83	99.98	161711	206900	45598	66	qualified	97.23	2.03	High
OM04-13BH	3089	36	3362050	45	9	138	508143	38.81	99.89	99.98	417717	417717	74709	66	qualified	99.34	0	High
OM04-14BH	3562	38	4633591	48	10	175	847675	46.5	99.92	99.99	261601	279066	96529	66	qualified	97.45	0.19	High
OM04-15AA	2844	41	3079619	59	18	268	555270	40.89	99.86	99.95	152336	218850	52192	66	qualified	98.79	1.22	High
OM04-18BH	2442	79	2881618	112	33	406	487984	56.25	99.72	99.96	202904	202904	25725	66	qualified	99.16	0.67	High
OM04-1AA	1889	795	2090271	796	1	128	22325	31.34	96.33	96.24	3738	3752	2625	66	unqualified	81.84	1.89	Low
OM04-20	5835	169	5512240	169	0	0	375284	35.52	99.7	99.25	133079	133079	32616	66	qualified	98.07	2.25	High
OM04-4AA	3119	181	3313141	181	0	0	177891	40.47	99.46	99.6	52392	52392	18304	66	qualified	97.88	0.96	High
OM04-5	1773	37	2264115	54	17	263	274140	59.55	99.83	99.96	115322	155008	41923	66	qualified	98.39	0.81	High
OM04-5BH	2221	11	2644330	19	8	91	1228489	41.77	99.96	100	298315	369485	139170	65	qualified	99.33	0	High
OM04-6	1581	1059	1853401	1059	0	0	17415	31.47	94.6	94.75	2142	2142	1750	64	unqualified	58.91	0.94	Low
OM04-6BH	1855	18	1893088	23	5	50	891213	38.73	99.91	100	255088	255088	82306	66	qualified	99.74	0	High
OM04-7	2652	35	3090225	51	16	346	810522	48.28	99.88	99.99	223961	223961	60585	66	qualified	99.82	0	High
OM04-9BH	4310	43	5459886	62	19	190	860544	43.52	99.92	99.99	220371	259184	88059	66	qualified	98	0	High
OM05-10AA	5271	95	7054608	110	15	243	472243	41.76	99.86	99.98	135085	151674	64130	66	qualified	98.78	1.43	High
OM05-10BH	3433	67	3837179	78	11	110	313855	46.19	99.83	99.99	115645	122641	49193	66	qualified	97.66	1.75	High
OM05-11	4702	184	5145408	185	1	311	286312	43.41	99.64	99.73	66435	66435	27811	66	qualified	96.18	3.33	High
OM05-11AA	3358	61	4475130	77	16	160	435766	45.4	99.86	99.98	140227	172069	58116	66	qualified	98.41	0	High
OM05-11BH	3603	47	4715503	65	18	781	472933	46.28	99.89	99.97	191671	226237	72534	66	qualified	97.26	0.31	High
OM05-12	3494	64	4475735	78	14	140	515448	39.5	99.86	99.98	121174	178294	57379	66	qualified	98.97	0.08	High
OM05-12BH	3634	40	4772137	48	8	80	493980	46.3	99.92	99.99	211971	242875	99417	66	qualified	97.26	2.91	High
OM05-15BH	4605	53	6457077	62	9	90	650697	43.49	99.92	99.99	368042	368042	104144	66	qualified	98.28	0.93	High
OM05-2	1850	16	2365404	20	4	40	551319	56.62	99.93	100	262376	393237	118268	66	qualified	100	0.23	High
OM05-21BH	3958	134	5176306	164	30	381	336497	42.2	99.74	99.96	94906	104209	31560	66	qualified	98.6	0.46	High
OM05-2BH	1965	46	2436854	56	10	100	483820	60.11	99.81	99.98	200221	200221	43513	66	qualified	99.33	0	High
OM05-3AA	3126	55	3435128	74	19	209	519575	41.05	99.84	99.97	174365	250785	46417	66	qualified	99.34	0	High
OM05-5BH	2517	39	3036263	57	18	221	532935	48.31	99.87	99.99	234600	318849	53263	66	qualified	99.66	0	High
OM05-6	3410	68	4162967	100	32	365	423327	46.53	99.83	99.97	155239	176874	41626	66	qualified	98.43	0.63	High
OM05-6AA	3106	56	3429743	73	17	200	519563	41.05	99.83	99.98	147676	157090	46980	66	qualified	99.34	0	High
OM05-6BH	2771	48	3167632	61	13	275	547262	41.9	99.84	99.99	145349	155642	51923	66	qualified	97.43	0.67	High
OM05-7	3772	107	4278018	149	42	447	244046	41.3	99.74	99.96	90622	99250	28708	66	qualified	98.89	0	High
OM05-7AA	1520	17	1916778	21	4	40	341429	60.47	99.91	99.99	198865	200973	91273	66	qualified	99.91	0	High
OM05-8AA	3098	61	3429456	77	16	258	519563	41.06	99.82	99.99	168196	168196	44535	66	qualified	99.34	0	High
OM05-9	2452	16	2881652	21	5	77	663450	41.29	99.95	100	384402	409595	137217	66	qualified	97.99	0	High
OM05-9BH	2724	57	3138070	79	22	641	455137	41.89	99.8	99.96	140960	211360	39714	66	qualified	97.43	0	High
OM06-1	3922	21	5081261	31	10	100	1140463	43.36	99.96	99.99	278793	455129	163908	66	qualified	98.22	0	High
OM06-11	2658	116	3612475	148	32	568	250679	45.07	99.67	99.97	62327	68484	24404	66	qualified	98.76	0.51	High
OM06-11AA	3459	35	3808238	49	14	140	1143996	41.53	99.91	99.99	317730	317730	77716	66	qualified	99.35	0	High
OM06-14	3751	122	4772657	144	22	350	270446	41.62	99.74	99.97	67028	77182	33141	66	qualified	98.77	0.13	High
OM06-15AC	2883	35	3492076	42	7	70	757943	47.19	99.9	99.98	211532	254446	83143	66	qualified	98.43	0.63	High
OM06-15BH	2528	50	2657463	63	13	130	344285	29	99.81	99.96	89228	115378	42179	66	qualified	100	1.12	High
OM06-16AC	3576	67	4625443	86	19	233	303357	45.13	99.85	99.98	158100	168840	53781	66	qualified	98.02	0.96	High
OM06-18AC	1796	37	2254676	43	6	60	337040	59.86	99.84	99.98	125330	189129	52432	66	qualified	98.39	0.81	High
OM06-2	3187	63	3889096	79	16	300	489688	44.53	99.83	99.97	102119	115534	49225	66	qualified	98.26	1.55	High
OM06-25	2786	42	3093164	42	0	0	425686	43.66	99.87	99.96	242879	242879	73646	66	qualified	97.15	1.4	High
OM06-30AC	3906	24	5079420	33	9	90	884988	43.36	99.95	99.99	356573	356573	153919	66	qualified	98.1	0	High
OM06-31AC	3741	135	4755585	162	27	319	270410	41.6	99.71	99.96	67001	76950	29353	66	qualified	98.77	0.5	High
OM06-34AC	2479	21	3092452	24	3	162	726979	43.68	99.93	99.99	357086	357086	128845	66	qualified	99.16	0.67	High
OM06-36AC	2321	85	2957724	108	23	230	454676	49.53	99.71	99.96	126728	149508	27384	66	qualified	97.99	0	High
OM06-4	3956	141	3885077	182	41	695	338123	31.71	99.62	99.91	82758	83912	21342	66	qualified	100	0	High
OM06-6AC	2610	74	2898183	74	0	0	249345	54.03	99.75	99.94	89663	89663	39164	66	qualified	99.27	0.73	High
OM06-9	1810	8	1965871	16	8	80	1407039	42.14	99.96	99.99	608790	1407039	122861	66	qualified	99.32	0	High
OM07-10AC	3076	102	3127507	103	1	345	231817	43.74	99.67	99.69	73033	73033	30360	66	qualified	95.97	2.13	High
OM07-11	3473	94	3688237	193	99	2031	271670	38.66	99.69	98.43	44559	69026	19099	66	qualified	97.37	0.39	High
OM07-12	1867	61	2271072	70	9	211	158547	59.83	99.73	99.86	75282	90388	32440	66	qualified	99.19	1.61	High
OM07-13	3577	74	3808347	92	18	180	608925	40.18	99.8	99.98	115660	118465	41393	66	qualified	99.1	1.45	High
OM07-16	3230	236	3298366	238	2	584	97440	54.66	99.27	99.87	26540	26540	13856	66	qualified	94.2	4.99	Low
OM07-17	2496	42	2907482	48	6	60	392162	42.47	99.86	99.99	218870	218870	60571	66	qualified	97.95	0	High
OM07-19	3703	95	4216544	125	30	398	605396	43.73	99.77	99.96	100120	100120	33729	66	qualified	99.22	0	High
OM07-1BH	3773	102	4814735	120	18	206	300669	41.96	99.79	99.98	94147	94343	40121	66	qualified	98.77	0	High
OM07-4AC	3771	99	4814482	108	9	90	300669	41.96	99.79	99.98	94147	94343	44577	66	qualified	98.77	0	High
OM07-5	2886	63	3174315	89	26	285	366816	41.44	99.8	99.97	177678	198735	35663	66	qualified	95.1	2.44	High
OM07-5BH	3939	33	5038210	46	13	130	761070	45.07	99.93	99.99	291512	333964	109523	66	qualified	98.15	0.9	High
OM07-7	3143	53	3445660	66	13	272	371634	40.59	99.84	99.98	185857	186697	52202	66	qualified	98.54	0	High
OM07-9	3577	44	4735098	50	6	73	655741	46.37	99.91	99.99	223459	223459	94700	66	qualified	97.26	0	High
OM07-9AC	3064	89	3138879	90	1	374	232021	43.73	99.71	99.74	95372	95372	34872	66	qualified	95.13	3.13	High
OM08-1	1770	52	1898011	68	16	447	194024	39.49	99.71	99.97	59112	80370	27905	66	qualified	98.65	0.23	High
OM08-11	3092	22	3878769	29	7	201	998879	41.38	99.94	99.99	459291	461110	133743	66	qualified	98.05	0.12	High
OM08-11AC	3174	59	3720706	77	18	350	288264	45.96	99.83	99.98	123038	153327	48316	66	qualified	98.21	1.45	High
OM08-11BH	1978	20	2039736	25	5	144	735369	33.54	99.9	99.99	321445	473835	81583	66	qualified	99.45	0	High
OM08-12AT	3067	127	3350682	186	59	733	332881	41.19	99.6	99.93	97845	97845	18010	66	qualified	99.1	0.97	High
OM08-13	3213	24	4307636	32	8	276	694267	46.52	99.94	99.99	251602	299136	134605	66	qualified	97.26	0	High
OM08-13AT	3325	37	3562642	44	7	70	367807	40.41	99.9	99.99	170159	170159	80967	66	qualified	98.54	1.17	High
OM08-13BH	4594	171	5657833	244	73	1401	329739	42.4	99.68	99.93	70335	91959	23182	66	qualified	98.77	0.38	High
OM08-14	3336	140	4290588	184	44	876	220453	44.27	99.66	99.95	54843	59611	23313	66	qualified	97.9	0.37	High
OM08-14AT	1903	41	2366224	55	14	228	346540	59.93	99.82	99.89	94853	109600	43018	66	qualified	98.39	0.81	High
OM08-17AT	2595	28	2673248	36	8	197	1265668	32.41	99.89	99.99	208743	318728	74251	66	qualified	99.3	0.1	High
OM08-17BH	3196	41	4036027	67	26	759	575552	44.23	99.88	99.97	303475	325212	60227	66	qualified	98.27	0.37	High
OM08-19	2834	46	2795319	59	13	130	501706	29.14	99.83	99.98	146191	146191	47376	66	qualified	98.11	0	High
OM08-20	1989	53	2011057	71	18	320	331614	32.77	99.73	99.97	98596	148195	28320	66	qualified	99.4	0	High
OM08-24	2412	21	2565811	29	8	80	998390	39.2	99.92	99.99	343713	377249	88473	66	qualified	98.43	0.34	High
OM08-29	2976	34	3308298	45	11	126	823910	43.67	99.9	99.98	279304	284854	73514	66	qualified	98.66	0.17	High
OM08-2AT	2434	12	2665772	15	3	30	941575	37.64	99.96	100	474906	694770	177716	66	qualified	99.63	0.19	High
OM08-6BH	3221	59	3566953	88	29	869	856882	45.12	99.81	99.95	241506	241506	40523	66	qualified	99.35	0	High
OM08-7	4305	95	4707177	115	20	227	266291	41.08	99.8	99.97	104646	112881	40930	66	qualified	98.89	0.67	High
OM08-9BH	3341	49	3897286	71	22	449	343127	43.75	99.87	99.97	146074	162003	54885	66	qualified	98.71	0.32	High
OM09-3	2038	528	2132306	528	0	0	27848	32.25	97.59	97.07	5954	5954	4038	66	unqualified	92.47	3.48	Low
OM10-12	1730	1080	2089071	1080	0	0	19391	31.19	95.09	93.06	2437	2437	1934	65	unqualified	68.23	1.42	Low
OM10-8	1948	22	2200987	22	0	0	543596	56.33	99.9	99.93	260042	260042	100044	66	qualified	98.17	0.89	High
TF01-11	3118	12	3610525	33	21	7528	1518011	36.79	99.76	99.8	294435	1474259	109181	65	qualified	98.64	0	High
TF01-20-2	3868	234	3850078	235	1	49	243928	42.67	99.4	99.63	57473	57473	16383	66	qualified	95.49	1.03	High
TF01-22	1893	14	2384490	21	7	205	835258	60.23	99.94	99.99	260044	408998	113537	66	qualified	99.79	0	High
TF01-6	3396	120	3971271	159	39	1103	317356	48.35	99.67	99.95	104112	118880	24969	66	qualified	99.19	0	High
TF03-6	3286	61	4270503	83	22	362	392681	45.7	99.85	99.98	136880	162499	51447	66	qualified	98.06	0.37	High
TF04-14	1522	15	1917571	22	7	70	388667	60.47	99.92	99.99	200984	200984	87159	66	qualified	99.91	0	High
TF04-5-2	2071	85	2029195	85	0	0	150927	42.38	99.59	99.63	55576	55576	23872	66	qualified	98.9	1.32	High
TF05-1	1843	15	2329171	20	5	50	477022	62.54	99.94	99.99	259009	264781	116456	66	qualified	99.08	0	High
TF05-10AC	4444	74	5615879	85	11	110	974651	42.23	99.87	99.99	176435	176435	66067	66	qualified	98.77	0	High
TF05-11AC	6229	119	7545577	180	61	964	972965	48.56	99.83	99.95	101411	113152	41914	65	qualified	97.41	1.58	High
TF05-12AC	3350	21	3617395	75	54	1045	1046400	54.45	99.92	99.93	87182	373992	48218	65	qualified	97.46	0.22	High
TF05-14	2959	75	3833821	100	25	430	461111	46.02	99.8	99.97	114156	123146	38333	66	qualified	98.27	0	High
TF05-17	3916	83	4832834	100	17	170	261560	42.8	99.83	99.97	113559	117550	48326	66	qualified	98.66	0	High
TF05-17AC	3261	94	3962601	135	41	779	654327	57.05	99.75	99.97	96591	129393	29346	66	qualified	98.64	0	High
TF05-18	4080	80	5062435	116	36	635	472798	42.46	99.83	99.96	131399	157195	43636	66	qualified	98.77	0	High
TF05-19AC	1676	13	2176405	20	7	70	676051	56.43	99.94	99.99	256209	654100	108816	66	qualified	99.85	0.23	High
TF05-26B-4	2668	83	3376081	114	31	776	289736	64.04	99.73	99.9	56616	79867	29607	66	qualified	98.39	0	High
TF05-29	2862	51	3137612	59	8	447	341131	37.72	99.83	99.98	110754	131330	53172	66	qualified	99.06	0	High
TF05-2AC	1706	6	2206288	8	2	20	894949	56.6	99.98	100	706200	844126	275783	66	qualified	99.85	0	High
TF05-31	3828	43	5062331	61	18	204	592937	43.23	99.91	99.99	309275	336234	82985	66	qualified	98.1	0	High
TF05-39	1686	14	2178946	20	6	84	1366166	62.77	99.94	99.99	1152237	1366166	108943	66	qualified	99.08	0	High
TF05-5AC	5313	58	6692195	74	16	270	638875	47.97	99.91	99.97	156700	240808	90431	66	qualified	97.1	1.15	High
TF05-9AC	1828	75	2283138	110	35	714	163350	59.86	99.65	99.66	45971	62875	20749	66	qualified	97.58	0.81	High
TF06-10AC	1711	23	2162486	28	5	50	1115497	59.21	99.9	99.99	261464	1115497	77229	66	qualified	99.85	0	High
TF06-12AC	2101	21	2527625	28	7	78	510254	59.61	99.92	99.99	154060	232960	90269	66	qualified	99.88	0	High
TF06-13	1697	16	2166278	24	8	80	696915	62.75	99.93	99.99	367866	488256	90258	66	qualified	99.08	0	High
TF06-14AC	1697	18	2166065	23	5	50	564351	62.75	99.92	99.99	253412	278746	94174	66	qualified	99.08	0	High
TF06-15AC	2812	15	3226053	24	9	110	961046	48.43	99.95	100	344103	347187	134414	66	qualified	99.19	0	High
TF06-16	701	781	1203974	1328	547	22164	16870	42.7	92.19	75.07	1428	1926	889	32	unqualified	7.02	0	Low
TF06-18	2535	1033	3466197	2566	1533	69255	55015	43.37	95.17	66.11	2456	5925	1323	58	unqualified	50.57	0.22	Low
TF06-23	3832	148	3897054	148	0	0	174838	41.37	99.62	99.84	70380	70380	26331	65	qualified	98.13	2.96	High
TF06-29	1705	23	2163523	27	4	40	1115545	59.21	99.9	99.98	261542	1115545	80129	66	qualified	99.85	0.15	High
TF06-2AC	1819	22	2265719	30	8	80	823541	59.58	99.9	99.98	249758	378399	75521	66	qualified	100	0.05	High
TF06-40	2751	100	3693570	139	39	499	222942	44.94	99.72	99.98	86303	93355	26568	66	qualified	98.54	1.18	High
TF06-43	2798	147	3368907	207	60	1507	322691	55.69	99.52	99.94	49891	78824	16267	66	qualified	98.49	0	High
TF06-45A	2099	21	2525616	24	3	30	370398	59.61	99.92	99.99	201540	201540	105232	66	qualified	99.88	0	High
TF06-5AC	4701	33	5407645	54	21	602	657717	57.4	99.93	99.97	324564	448362	100130	66	qualified	98.39	0.04	High
TF06-6	4845	69	5691496	92	23	592	667123	57.13	99.87	99.98	188526	262798	61857	66	qualified	98.5	0.53	High
TF06-6AC	1780	47	2256888	57	10	212	275824	59.79	99.79	99.97	95739	110126	39590	66	qualified	97.58	0.81	High
TF07-1	1843	64	2307494	104	40	1098	203439	59.77	99.68	99.47	42500	92973	22176	66	qualified	97.58	1.61	High
TF07-2	3630	60	4748699	72	12	120	454826	46.55	99.87	99.99	215163	229674	65952	66	qualified	97.26	0.31	High
TF07-21-d	5542	99	5657158	101	2	1126	447180	45.49	99.81	99.91	165429	165429	56000	66	qualified	98.47	2.23	High
TF07-22	1702	17	2191425	20	3	235	510859	62.61	99.92	99.99	374426	374426	109559	66	qualified	99.08	0	High
TF07-23	1819	19	2338335	27	8	91	564786	56.7	99.92	99.98	352302	352302	86601	66	qualified	100	0.23	High
TF07-31	1936	22	2443319	27	5	53	469132	60.03	99.91	100	190764	198669	90491	66	qualified	99.94	0	High
TF07-33	2750	123	2841177	123	0	0	190479	57.93	99.57	99.76	58860	58860	23099	65	qualified	91	1.47	Low
TF07-34	1835	26	2373802	29	3	30	479037	60.09	99.89	99.99	205088	335250	81854	66	qualified	99.94	0	High
TF07-39	1960	16	2451819	18	2	20	695702	60.07	99.94	99.99	205546	207606	136211	66	qualified	99.48	0	High
TF07-45	1918	17	2383735	28	11	274	657836	56.6	99.92	99.98	232325	232905	85123	66	qualified	100	0.23	High
TF07-50	2180	169	2659109	230	61	1473	118314	48.39	99.32	99.94	30208	34617	11554	66	qualified	98.73	0.79	High
TF08-1	1923	28	1974590	33	5	50	458666	34.8	99.86	99.98	127943	140007	59834	66	qualified	99.13	0.78	High
TF08-11	2504	66	2478513	79	13	198	206122	38.86	99.73	99.98	73602	73602	31371	66	qualified	97.64	1.48	High
TF08-11AT	1808	35	2305804	48	13	172	489984	59.54	99.85	99.95	141342	145139	48034	65	qualified	97.58	0.81	High
TF08-13	3531	71	4644724	84	13	175	331607	46.43	99.85	99.98	118581	121613	55292	66	qualified	97.26	0	High
TF08-14	2142	33	2527722	42	9	90	345365	60.49	99.87	99.98	125440	171886	60181	66	qualified	98.66	0	High
TF08-15	3149	67	3805853	86	19	209	368475	46.4	99.82	99.97	117412	132921	44251	66	qualified	98.39	2.42	High
TF08-3AC	3368	425	3490263	427	2	236	96878	36.33	98.79	98.68	18024	18024	8173	65	unqualified	97.72	0	Low
TF08-3AT	1739	14	2261675	17	3	30	1079552	56.31	99.94	99.99	545503	545503	133037	66	qualified	100	0	High
TF08-4	2844	49	3198380	68	19	328	483392	40.29	99.84	99.97	171993	193925	47030	66	qualified	98.54	0	High
TF08-4AC	1918	22	2429596	28	6	60	532355	60.12	99.91	99.99	381699	391986	86769	66	qualified	99.33	0	High
TF08-6AT	2150	75	2309506	76	1	590	134332	59.51	99.66	99.56	70623	70623	30380	66	qualified	88.97	1.69	Low
TF08-9	1841	286	1878067	286	0	0	61773	34.84	98.51	98.18	10568	10568	6566	66	unqualified	93.36	0.07	Low
TF09-1	4081	28	5253326	41	13	327	938005	43.47	99.94	99.99	310585	469732	128121	66	qualified	98.22	0	High
TF09-10AC	3297	49	3620882	62	13	478	395188	41.81	99.85	99.95	144386	144386	58393	66	qualified	99.35	0	High
TF09-11AC	6213	83	7708434	104	21	703	855944	48.77	99.88	99.98	242229	246899	74112	65	qualified	97.41	1.58	High
TF09-12	2424	313	2802641	315	2	589	77228	39.88	98.88	99.38	26454	26454	8895	66	qualified	97.57	1.08	High
TF09-1AT	1743	22	2151388	26	4	40	391377	59.42	99.9	99.99	235529	244522	82744	66	qualified	98.39	1.61	High
TF09-22	3708	46	4832690	55	9	130	559541	46.55	99.9	99.99	232328	241334	87864	66	qualified	97.26	0.5	High
TF09-2AC	5254	36	6431848	50	14	150	829464	50.04	99.94	99.98	233147	290159	128633	65	qualified	98.37	1.27	High
TF09-3	3224	74	3420271	100	26	260	365560	40.43	99.78	99.98	106089	119698	34200	66	qualified	99.39	0.58	High
TF09-3AT	1978	37	1982541	47	10	121	486843	38.68	99.81	99.99	117838	153679	42179	66	qualified	99.88	0.77	High
TF09-4	3882	54	5094618	68	14	304	663068	44.98	99.89	99.99	170748	176361	74916	66	qualified	97.66	0.13	High
TF09-4AC	5328	46	6232356	62	16	239	661351	49.35	99.92	99.98	251681	301870	100518	66	qualified	99.08	0.28	High
TF09-5	6309	62	7754415	84	22	511	531778	46.93	99.91	99.95	180144	236406	92308	66	qualified	97.52	3.16	High
TF10-10	2777	48	2756572	74	26	308	548523	29.46	99.82	99.97	135903	178839	37246	66	qualified	98.11	0	High
TF10-11AT	1874	37	2318731	51	14	173	335645	59.65	99.84	99.91	112514	155895	45461	66	qualified	98.39	0.81	High
TF10-12AC	2877	32	3212017	40	8	80	334913	40.44	99.9	99.99	145223	170110	80298	66	qualified	98.54	0	High
TF10-3	3975	87	4966975	107	20	200	302644	42.16	99.82	99.92	123779	137571	46418	66	qualified	98.77	0.38	High
TF10-30	2707	39	3331719	54	15	150	525524	47.51	99.88	99.98	174666	174666	61695	66	qualified	98.43	0.63	High
TF10-34	4602	138	6077136	189	51	538	334364	42.27	99.77	99.96	114591	126435	32151	66	qualified	98.78	0	High
TF10-3AC	3007	71	3968058	80	9	278	328548	44.25	99.82	99.98	122327	122327	49597	66	qualified	97.89	0	High
TF10-4	4080	52	5249388	76	24	240	855981	45.01	99.9	99.98	237148	320880	69067	66	qualified	98.15	0.38	High
TF10-5	3101	50	3443473	58	8	80	416126	42.76	99.86	99.98	176979	227170	59368	66	qualified	99.14	1.69	High
TF10-5AC	3186	30	3532064	36	6	104	662064	42.32	99.92	99.98	285638	285638	98110	66	qualified	99.24	5.7	Low
TF10-6	2882	33	3207717	46	13	130	440374	40.44	99.9	99.99	153525	216987	69730	66	qualified	98.54	0	High
TF10-8AT	2871	70	3039664	93	23	230	203637	36.92	99.77	99.97	80569	81356	32682	66	qualified	98.47	1.34	High
TF10-9AT	1981	24	2171083	34	10	100	413303	43.83	99.89	99.98	130755	133440	63852	66	qualified	98.78	0	High
TF11-10AC	2576	752	2632640	752	0	0	35485	29.99	97.23	96.23	5493	5493	3500	65	unqualified	93.4	0.94	Low
TF11-11	3226	55	3425215	72	17	170	368632	40.68	99.84	99.98	107791	125948	47570	66	qualified	99.39	0	High
TF11-13	2585	33	3134294	39	6	60	1069072	43.81	99.9	99.99	285278	286144	80364	66	qualified	98.66	0.67	High
TF11-13AC	2758	28	3201111	40	12	351	910425	48.43	99.9	99.98	378231	482746	80019	66	qualified	99.66	0	High
TF11-15AC	3041	76	3340709	116	40	1168	294887	41.58	99.74	99.9	119447	166812	28789	66	qualified	99.34	0.48	High
TF11-2AC	3452	121	3970061	165	44	814	334150	41.51	99.68	99.89	84066	96921	24056	66	qualified	98.89	0	High
TF11-31AT	2993	39	3472493	55	16	374	368108	44.03	99.88	99.96	149754	165830	63129	66	qualified	99.19	0.63	High
TF11-5AC	1862	50	2329201	68	18	180	263055	59.87	99.78	99.98	84014	96513	34250	66	qualified	98.39	0.81	High
TF11-7	2701	86	2984319	118	32	521	156702	42.54	99.7	99.96	56650	66868	25286	66	qualified	98.8	0	High
TF12-1	2698	26	2865423	42	16	311	850254	40.98	99.9	99.98	168068	169428	68216	66	qualified	99.39	0	High
TF12-11	4008	61	5223654	95	34	529	381137	45.04	99.88	99.97	163349	188389	54980	66	qualified	97.57	0.13	High
TF12-12	2804	59	3082016	85	26	260	309441	37.96	99.8	99.96	102043	125904	36255	66	qualified	99.06	0	High
TF12-12AT	3032	71	3327287	71	0	0	346066	47.51	99.79	99.92	148424	148424	46863	65	qualified	98.41	1.58	High
TF12-19AC	1925	15	2129554	23	8	173	483982	40.8	99.93	99.99	344596	414132	92581	66	qualified	99.33	0.67	High
TF12-2	2768	62	3135953	93	31	310	353602	42.33	99.8	99.96	181126	213992	33716	66	qualified	97.95	0.68	High
TF12-2AT	1861	31	2284659	39	8	80	450953	60.05	99.87	99.98	120378	136454	58578	66	qualified	98.39	0.81	High
TF12-30	2792	138	3900702	192	54	818	289684	45.77	99.63	99.94	61985	70914	20311	66	qualified	97.75	1.3	High
TF12-31AT	2991	86	3324749	86	0	0	518647	47.54	99.74	99.9	103023	103023	38659	64	qualified	97.32	2.27	High
TF12-32	4572	47	6089810	63	16	193	720924	42.53	99.92	99.99	264256	293315	96660	66	qualified	98.41	0.37	High
TF12-33	2241	163	2371339	163	0	0	154734	59.54	99.32	97.2	45166	45166	14548	66	qualified	89.92	0.99	Low
TM01-1	1867	19	2350747	32	13	130	691154	60.34	99.92	99.99	184333	271391	73456	66	qualified	99.48	0	High
TM01-4	1989	24	2189735	25	1	184	501211	56.28	99.89	99.89	220058	220058	87582	66	qualified	97.22	2.98	High
TM02-15	1690	22	2200316	30	8	80	312588	62.61	99.9	99.99	143838	207318	73341	66	qualified	99.08	0	High
TM02-17	1694	23	2201168	29	6	60	312647	62.62	99.9	99.99	138736	207339	75900	66	qualified	99.08	0	High
TM02-20	1914	79	2201858	79	0	0	126281	62.61	99.65	99.56	55652	55652	27871	66	qualified	94.6	2.47	Low
TM02-7	1894	31	2393254	43	12	295	366822	60.26	99.86	99.98	125787	176975	55650	66	qualified	99.48	0	High
TM04-10	4040	102	5051994	136	34	487	302354	42.09	99.79	99.96	106600	117573	37143	66	qualified	98.77	0.38	High
TM04-12	1835	6	2314040	14	8	85	1444632	62.66	99.97	99.99	701241	1444632	165282	66	qualified	99.08	0	High
TM04-13	1742	15	2264568	26	11	302	357843	56.52	99.92	99.98	180757	200743	87087	66	qualified	100	0.23	High
TM04-16	3086	90	3396357	127	37	370	252561	42.57	99.73	99.96	78640	87141	26740	66	qualified	98.8	0	High
TM04-17	1928	51	2414802	61	10	172	356420	59.99	99.79	99.99	122812	134171	39584	66	qualified	99.48	0	High
TM04-24	2192	53	2325311	68	15	337	224027	31.43	99.76	99.99	78157	78257	34190	66	qualified	99.53	1.27	High
TM04-29	1814	18	2292613	24	6	105	1237187	59.65	99.92	99.99	291842	1237187	95521	66	qualified	98.39	0.81	High
TM04-30	3441	62	4626421	93	31	450	541766	46.24	99.86	99.97	292725	292725	49741	66	qualified	97.26	0.31	High
TM04-31	4125	290	4381129	290	0	0	357781	59.5	99.34	99.6	32068	32068	15107	66	qualified	93.79	3.31	Low
TM04-33	2003	58	2286960	59	1	230	165260	59.62	99.74	99.55	83633	83633	38758	66	qualified	93.82	1.61	Low
TM04-48B	1883	25	2373237	34	9	90	355398	59.96	99.9	99.99	157585	188280	69798	66	qualified	99.94	0	High
TM04-9	1813	16	2294496	26	10	142	1202016	59.65	99.93	99.96	477249	1202016	88244	66	qualified	98.39	0.81	High
TM05-11	1800	22	2294189	29	7	70	475741	56.42	99.91	99.99	168357	203351	79107	66	qualified	99.85	0.23	High
TM05-14	2054	19	2506808	31	12	244	787911	59.94	99.92	99.98	346179	353696	80856	66	qualified	99.94	0.15	High
TM05-15	1690	15	2177368	19	4	40	1228897	62.76	99.93	99.99	1164180	1228897	114596	66	qualified	99.08	0	High
TM05-16	4284	195	5289832	274	79	3237	380115	42.67	99.57	99.9	43280	48170	19294	66	qualified	98.77	0.19	High
TM05-24	4574	93	5760314	155	62	1136	660750	42.14	99.82	99.95	154497	253344	37155	66	qualified	98.77	0	High
TM05-37	1842	43	2251615	59	16	332	410273	60.01	99.8	99.91	97337	113292	38157	66	qualified	98.39	0.81	High
TM05-38	1764	29	2164405	47	18	555	224961	59.74	99.85	99.98	135471	168204	46039	66	qualified	99.19	1.61	High
TM05-5	2800	29	2980788	47	18	430	485162	40.65	99.89	99.98	192395	194102	63411	66	qualified	99.39	0	High
TM05-53	2533	172	2573374	225	53	636	118509	34.19	99.32	99.98	26877	33636	11434	66	qualified	97.51	1.25	High
TM06-1	1886	14	2404043	20	6	396	804395	60.2	99.93	99.98	234600	513808	120182	66	qualified	99.33	0	High
TM06-10	1694	26	2207017	32	6	60	337974	62.59	99.88	99.99	139315	204945	68967	66	qualified	98.62	0	High
TM06-18	3617	76	4161879	98	22	302	307185	44.03	99.81	99.99	146743	146743	42465	66	qualified	99.35	1.27	High
TM06-22A	624	399	896911	565	166	2770	18711	46.29	95.46	98.26	2748	3618	1582	31	unqualified	14.81	1.72	Low
TM06-26	3124	132	3672134	132	0	0	170246	46.02	99.64	99.85	54147	54147	27819	66	qualified	97.29	0.68	High
TM06-3	1791	52	2274775	67	15	193	238027	59.64	99.77	99.87	61177	94913	33948	66	qualified	98.39	0.81	High
TM06-30	4198	111	5700304	134	23	271	314577	42.77	99.8	99.97	129192	139984	42537	66	qualified	98.41	0	High
TM06-34	3900	132	4273512	132	0	0	170996	46.25	99.69	99.78	71187	71187	32375	66	qualified	95.13	2.68	High
TM06-36	2075	29	2462621	34	5	71	714057	62.53	99.88	100	154076	172631	72427	66	qualified	99.19	0	High
TM06-37	2159	832	3093830	1145	313	4514	59214	43.73	97.24	98.45	6129	7120	2698	56	unqualified	46.49	0	Low
TM06-4	1661	13	2150377	21	8	80	798963	59.14	99.94	99.99	299387	420367	102395	66	qualified	99.85	0	High
TM06-47	2314	149	2305949	202	53	1386	82202	34.7	99.3	99.92	24669	29003	11408	66	qualified	97.37	1.25	High
TM06-5	1693	23	2203875	28	5	56	338730	62.6	99.9	99.99	164741	215314	78707	66	qualified	99.08	0	High
TM06-51	1723	26	2225243	35	9	90	734783	59.17	99.88	99.99	199631	418995	63575	66	qualified	100	0	High
TM06-6	4104	104	5146969	143	39	1038	341599	42.48	99.78	99.96	102950	117661	35985	66	qualified	98.77	0	High
TM07-1	3677	66	4777078	88	22	220	585693	46.49	99.86	99.98	182216	193003	54282	66	qualified	97.26	0.56	High
TM07-10	2947	80	3303637	131	51	896	289446	29.09	99.73	99.93	79207	90692	25211	66	qualified	100	1.12	High
TM07-19	3046	50	3346232	81	31	371	497171	41.89	99.84	99.94	148927	173128	41306	66	qualified	98.8	0	High
TM07-1AC	4547	34	6085081	56	22	1010	1104972	43.87	99.93	99.97	315047	430483	108644	66	qualified	98.92	0	High
TM07-20	4812	66	6594212	98	32	320	695659	41.86	99.9	99.99	181046	224965	67284	66	qualified	98.61	0	High
TM07-2AC	3131	69	3450708	88	19	212	281646	42.47	99.8	99.95	144166	144889	39210	66	qualified	98.8	0	High
TM07-3AT	1713	10	2242522	16	6	188	1070118	56.34	99.95	99.99	268067	488460	140145	66	qualified	100	0.23	High
TM07-4AC	1696	12	2181809	15	3	30	1281098	62.75	99.95	100	1217830	1281098	145451	66	qualified	99.08	0	High
TM07-4AT	2135	34	2155233	44	10	138	275421	37.26	99.84	99.99	97729	174502	48979	66	qualified	99.81	0	High
TM08-15	3971	33	5195045	48	15	150	666198	43.3	99.94	99.99	290345	316143	108226	66	qualified	98.22	0	High
TM08-2	2024	24	2330189	24	0	0	323201	56.51	99.9	99.95	295179	295179	97091	66	qualified	97.26	3.07	High
TM09-10	2975	64	3523548	86	22	220	389421	47.69	99.82	99.97	133247	135856	40968	66	qualified	98.45	0.19	High
TM09-10AT	1874	59	2313738	65	6	60	220355	60.03	99.75	99.98	90211	90211	35595	66	qualified	98.39	0.81	High
TM09-11	3747	55	4887024	66	11	135	451875	46.3	99.89	99.99	227754	227754	74043	66	qualified	97.26	0.37	High
TM09-12	6182	60	7637491	81	21	449	999782	48.93	99.92	99.98	271372	318025	94284	65	qualified	97.11	1.58	High
TM09-13	4150	89	5592152	116	27	497	468787	41.76	99.83	99.96	127390	139363	48203	66	qualified	98.45	0.11	High
TM09-13AC	3504	55	3875562	71	16	262	587104	41.39	99.85	99.96	224284	224284	54581	66	qualified	99.35	0	High
TM09-16AC	2925	48	3119219	64	16	395	302323	40.51	99.84	99.98	123045	133393	48731	66	qualified	99.39	0	High
TM09-18AC	2079	9	2267981	17	8	80	1034928	40.91	99.96	99.99	375207	375652	133405	66	qualified	99.33	1.01	High
TM09-19AC	2808	45	3002656	58	13	375	302312	40.47	99.84	99.98	133394	170078	51763	66	qualified	99.39	0	High
TM09-4	3751	126	4161391	172	46	736	287531	41.31	99.68	99.93	84708	91204	24189	66	qualified	99.05	0	High
TM09-5AC	2060	9	2267313	12	3	232	1275999	40.91	99.95	99.99	1275999	1275999	188923	66	qualified	99.33	1.01	High
TM10-1	1684	11	2225345	12	1	10	816334	56.2	99.95	100	670542	670542	185444	66	qualified	99.85	0.32	High
TM10-10	2839	53	2807201	77	24	240	439214	29.26	99.81	99.96	99928	111407	36454	66	qualified	98.11	0	High
TM10-16AC	2411	22	2870723	32	10	100	775332	54.16	99.92	99.99	266276	311908	89706	66	qualified	99.33	0.67	High
TM10-17	3413	66	4604809	85	19	769	495017	46.29	99.84	99.97	146132	151461	54165	66	qualified	96.89	0	High
TM10-1AC	3410	375	3602314	375	0	0	90130	38.41	98.97	99.01	21570	21570	9606	66	qualified	97.69	2.03	High
TM10-2	3096	34	3847374	52	18	240	372573	46.68	99.91	99.98	196171	199367	73983	66	qualified	98.43	1.27	High
TM10-21	2004	20	2201217	28	8	80	396620	40.45	99.91	99.99	168323	243233	78612	66	qualified	99.11	0.67	High
TM10-22	1753	23	2162763	26	3	30	432732	59.66	99.9	99.99	273783	318614	83182	66	qualified	98.39	1.61	High
TM10-3	2665	54	2945641	67	13	269	267014	41.57	99.81	99.98	131615	143037	43960	66	qualified	99.34	0.97	High
TM10-8AC	4733	52	5511749	71	19	393	541356	57.26	99.9	99.98	350100	350100	77624	66	qualified	98.4	0.43	High
TM10-9AT	3446	75	3930959	101	26	700	376006	40.88	99.79	99.96	110964	111393	38913	66	qualified	98.89	0	High
*Abbreviations: scafNum, total scaffold number; scafLen, total scaffold length; ctgNum, total contig number; GapNum, total gap number; GapLen, total gap length; scafMax, length of the longest scaffold; ctgInGenome, total contig length divided by scafLen; ctg5x cov%, percent of bases in contig at greater than 5x read coverage; ctgN50, contig N50; scafN50, scaffold N50; ctgAvgLen, average length of…

## Sheet: Supplementary Table 4b
Supplementary Table 4b. Statistics for sequencing data of 1867 genomes (212 split genomes)
Genome id	Genome feature								HMP 6 criteria						HMPstandards_qualified	CheckM
	gene number	scafNum*	scafLen*	ctgNum*	GapNum*	GapLen*	scafMax*	GC%	ctgInGenome*	ctg5x cov*	ctgN50*	scafN50*	ctgAvgLen*	Core gene Count		Complete	Contamination
AF05-11.s1	3262	349	3485480	606	257	7755	99938	28.19	98.79	96.15	11399	16039	5738	66	unqualified	96.36	0.7
AF05-11.s2	1924	88	2304371	94	6	60	167006	59.9	99.62	99.95	49533	49533	24513	66	qualified	99.19	0.81
AF11-13.s1	5103	1487	4655402	1766	279	66078	38797	44.59	95.53	41.84	5011	9154	2598	63	unqualified	75.88	8.47
AF11-13.s2	2135	190	2334684	224	34	5462	153425	39.66	98.96	97.74	29305	38576	10398	63	qualified	89.17	1.2
AF13-11AC.s1	2212	85	2486327	93	8	80	215598	57.17	99.66	99.93	61457	61457	26733	66	qualified	97.5	0
AF13-11AC.s2	5282	49	5496186	70	21	458	1007547	35.49	99.9	99.86	227774	227774	78510	66	qualified	99.39	0
AF14-15.s1	2857	60	3631540	81	21	506	327751	49.89	99.82	99.96	115842	125528	44827	66	qualified	97.75	0.58
AF14-15.s2	2126	25	2708145	41	16	160	721976	55.32	99.91	99.93	147877	379095	66048	65	qualified	96.33	0
AF14-30.s1	2224	35	2685338	55	20	313	459189	55.51	99.86	99.77	117386	180449	48818	66	qualified	96.6	0
AF14-30.s2	2211	13	2671214	24	11	110	729528	34.34	99.95	99.92	317204	359590	111296	66	qualified	99.08	0.67
AF14-54.s1	4303	101	5523303	136	35	547	626887	45.9	99.81	99.95	106538	130829	40608	66	qualified	97.65	0.5
AF14-54.s2	2001	14	2363847	19	5	57	1144271	41.36	99.94	99.98	278010	381799	124410	66	qualified	99.19	0.67
AF14-60.s1	4266	151	5588906	221	70	1079	475450	45.84	99.71	99.89	96608	124124	25284	66	qualified	97.45	0.99
AF14-60.s2	3939	115	4494947	167	52	1185	241715	46.06	99.72	99.61	46505	59924	26908	66	qualified	97.41	0.65
AF16-16A-AC.s1	1497	78	1722254	143	65	1395	217089	46.38	99.47	97.8	31099	50966	12033	66	qualified	97.57	1.27
AF16-16A-AC.s2	1866	106	1944941	123	17	439	107136	52.14	99.44	99.95	35214	43318	15808	66	qualified	96.99	0.27
AF18-31.s1	4060	129	5156971	594	465	11090	287081	41.73	99.54	91.12	20504	94209	8663	66	qualified	96.7	1
AF18-31.s2	2976	41	3365505	53	12	120	476271	47.3	99.88	99.98	180321	201679	63497	66	qualified	98.43	0.63
AF18-39LB.s1	2415	84	2734389	115	31	585	228481	42.57	99.68	99.9	84537	88258	23772	66	qualified	98.22	0
AF18-39LB.s2	3377	57	4313530	69	12	120	845780	44.79	99.87	99.98	170073	178842	62513	66	qualified	98.46	0
AF18-57.s1	3308	66	4380076	84	18	180	465954	44.69	99.85	99.98	153139	169660	52141	66	qualified	98.46	0
AF18-57.s2	2437	29	2590348	47	18	187	719411	47.02	99.88	99.94	146145	172720	55109	66	qualified	97.99	0
AF19-20AC.s1	2873	75	3407846	118	43	748	286207	64.1	99.76	99.88	59595	105022	28873	66	qualified	100	0
AF19-20AC.s2	3688	20	4340697	37	17	208	984336	45.68	99.95	99.94	257239	590006	117310	66	qualified	96.74	0.71
AF19-6AC.s1	1890	69	2275740	78	9	167	215665	59.75	99.69	99.95	68027	69761	29174	66	qualified	99.19	0
AF19-6AC.s2	2091	29	2517118	52	23	325	782929	47.52	99.88	99.69	156329	209090	48399	66	qualified	97.64	0
AF21-10AC.s1	3509	72	4354172	94	22	220	367775	42.24	99.83	99.97	100250	130064	46318	66	qualified	94.55	0
AF21-10AC.s2	2151	118	2246524	171	53	1203	129600	48.67	99.43	98.62	31060	35058	13130	66	qualified	98.08	0.02
AF21-10AC.s3	3004	101	3364480	136	35	447	382129	33.37	99.69	99.93	70297	77039	24735	66	qualified	99.65	5.76
AF21-17LB.s1	3036	87	3608085	124	37	393	500683	41.19	99.75	99.75	118226	132440	29094	66	qualified	98.37	1.45
AF21-17LB.s2	2262	77	2447698	100	23	230	227821	53.65	99.68	99.97	66339	69863	24474	66	qualified	100	0
AF21-18AC.s1	3095	477	2538946	477	0	0	87984	49.05	98.16	69.32	9036	9036	5322	62	unqualified	66.82	4.16
AF21-18AC.s2	4104	594	4375223	594	0	0	59349	42.24	98.66	79.29	15352	15352	7365	65	unqualified	88.71	4
AF21-26.s1	4782	78	6504087	95	17	349	416318	42.83	99.88	99.98	154804	211257	68460	66	qualified	98.14	0
AF21-26.s2	2998	43	3257279	51	8	171	305111	40.7	99.87	99.92	170119	171551	63864	66	qualified	99.39	0.58
AF22-7AC.s1	2596	71	3172335	129	58	1511	193322	35.85	99.73	98.55	47528	79855	24580	63	qualified	98.13	0
AF22-7AC.s2	2740	90	2899845	125	35	701	243387	56.27	99.67	99.93	71575	96812	23193	66	qualified	98.49	0.67
AF25-14LB.s1	3038	90	3559263	90	0	0	224916	42.38	99.75	99.21	70050	70050	39547	66	qualified	95.57	1.86
AF25-14LB.s2	3129	220	3233376	222	2	769	129186	42.49	99.3	98.79	32414	32414	14561	66	qualified	96.76	1.56
AF25-19AC.s1	3263	64	4423381	76	12	120	336951	46.2	99.86	99.98	116784	138222	58200	65	qualified	94.29	0.5
AF25-19AC.s2	3729	108	4305146	137	29	343	462496	47.82	99.74	99.96	101194	105958	31421	66	qualified	98.56	2.95
AF27-21BH.s1	3153	56	3789690	78	22	499	358884	37.98	99.84	99.92	137876	153948	48579	66	qualified	99.08	2.02
AF27-21BH.s2	1981	34	2197410	40	6	60	491627	59.44	99.85	99.97	149867	156474	54933	66	qualified	99.19	1.61
AF28-5BH.s1	2043	146	2235020	249	103	1778	101785	48.62	99.28	98.46	19264	28734	8968	66	qualified	98.52	0.65
AF28-5BH.s2	3680	105	4775825	141	36	809	306588	41.73	99.77	99.96	96958	118556	33865	66	qualified	98.77	0.31
AF29-12BH.s1	3135	78	4170372	111	33	439	254916	42.09	99.81	99.94	74936	86032	37566	66	qualified	97.26	0
AF29-12BH.s2	3253	95	3774982	149	54	573	542191	47.24	99.74	99.93	241745	241745	25331	66	qualified	99.82	0.47
AF30-10.s1	4769	46	5477208	72	26	870	921029	57.39	99.9	99.96	199167	227562	76060	66	qualified	98.85	0.56
AF30-10.s2	1627	18	2148461	22	4	40	703319	56.24	99.92	99.99	298459	645612	97655	66	qualified	99.85	0
AF30-2.s1	1752	53	2106728	71	18	283	221642	38.87	99.74	99.84	75519	130204	29668	66	qualified	98.3	0
AF30-2.s2	1761	16	2138350	20	4	63	703318	56.24	99.93	99.98	218204	296847	106914	66	qualified	100	0.23
AF31-24A-BH.s1	3676	137	4042692	194	57	1109	276156	46.28	99.64	99.75	52854	69069	20832	66	qualified	98.55	3.22
AF31-24A-BH.s2	1936	47	2073482	56	9	124	247552	38.08	99.77	99.97	132265	151168	37024	66	qualified	98.23	1.13
AF31-30AC.s1	4146	743	3191506	743	0	0	32012	48.3	97.73	41.87	6014	6014	4295	64	unqualified	71.47	4.02
AF31-30AC.s2	5755	741	5355205	741	0	0	112846	35.38	98.64	81.28	13543	13543	7226	66	unqualified	96.55	0.74
AF32-10BH.s1	5133	485	5486485	2062	1577	79098	198652	35.13	97.7	79.49	8539	45417	2622	66	unqualified	98.36	0.15
AF32-10BH.s2	1814	27	1817275	36	9	90	326884	37.87	99.85	99.99	110907	110907	50477	66	qualified	97.04	3.13
AF34-17.s1	2091	86	2479887	92	6	266	189584	57.24	99.65	99.93	73825	73825	26952	66	qualified	97.5	0
AF34-17.s2	2425	48	3137852	65	17	170	367872	48.04	99.85	99.99	170371	200600	48272	66	qualified	98.69	0
AF38-16.s1	2211	81	2481881	238	157	4530	161337	57.27	99.5	96.44	21489	70931	10409	66	qualified	97.5	0
AF38-16.s2	2520	76	2892363	98	22	220	351493	37.95	99.73	99.96	89046	134941	29511	66	qualified	98.13	0.75
AF46-1NS.s1	98	572	944939	572	0	0	6592	53.77	94.3	10.45	1839	1839	1651	5	unqualified	0	0
AF46-1NS.s2	3950	450	3670991	454	4	1351	91601	40.28	98.76	98.58	21099	21099	8082	66	qualified	98.44	2.53
AM14-21.s1	1825	64	2275203	87	23	333	204366	59.78	99.71	99.95	68346	93573	26147	66	qualified	99.19	0.81
AM14-21.s2	1873	33	2333038	49	16	408	566280	54.27	99.85	99.81	111431	174837	47604	66	qualified	97.81	1.25
AM16-31.s1	4486	104	5448043	150	46	803	478435	42.6	99.8	99.95	148676	148676	36314	66	qualified	97.96	0.74
AM16-31.s2	2135	51	2467619	231	180	4319	323808	31.96	99.62	91.51	21965	111625	10663	66	qualified	93.62	0
AM16-44.s1	2817	61	2901009	112	51	975	255637	29.33	99.76	99.52	74145	106668	25893	66	qualified	98.11	0
AM16-44.s2	4430	72	5913166	108	36	1001	765265	42.58	99.86	99.96	180416	277810	54742	66	qualified	98.14	0.12
AM17-24.s1	2146	72	2469931	94	22	220	173303	38.04	99.7	99.92	70372	75269	26273	66	qualified	98.38	0.06
AM17-24.s2	2026	52	2316505	65	13	167	255763	59.96	99.77	99.94	82504	107080	35635	66	qualified	99.19	0.81
AM18-10LB-A.s1	2506	136	2636293	206	70	1832	130688	33.76	99.42	99.91	31963	38411	12788	66	qualified	97.64	0
AM18-10LB-A.s2	2240	44	2674754	112	68	2248	429100	62.89	99.76	99.59	50788	120226	23861	66	qualified	99.41	0.59
AM21-15.s1	2660	66	3241494	88	22	405	422371	40.07	99.79	99.92	113405	170775	36830	66	qualified	98.84	0.63
AM21-15.s2	2039	34	2394701	41	7	185	393304	59.38	99.85	99.98	168998	299603	58402	66	qualified	99.94	0.31
AM21-22.s1	3148	72	3329357	106	34	473	256456	60.12	99.77	99.93	75270	109445	31404	66	qualified	99.33	0
AM21-22.s2	1493	40	2141438	50	10	100	208369	40.8	99.81	99.96	120639	141926	42826	66	qualified	96.31	0.67
AM22-12.s1	1936	174	2111376	795	621	15193	71280	48.62	98.47	74.11	4617	21203	2636	65	unqualified	86.09	0.65
AM22-12.s2	2808	49	3456157	57	8	80	655518	47.2	99.86	99.98	213358	213358	60632	66	qualified	98.43	0.63
AM23-16AC.s1	1549	261	2195658	325	64	2935	71533	59.52	98.7	99.14	17094	22794	6746	64	qualified	91.19	0.81
AM23-16AC.s2	2617	52	2665796	67	15	150	361965	29.18	99.8	99.94	136153	153124	39785	66	qualified	100	1.12
AM23-17AC.s1	2997	37	3209583	43	6	148	370959	40.82	99.88	99.98	130527	165346	74638	65	qualified	88.6	0
AM23-17AC.s2	5417	22	5438050	28	6	60	3470084	35.66	99.96	99.99	3470084	3470084	194213	66	qualified	99.43	2.35
AM23-6AC.s1	5419	72	5384157	103	31	496	698022	35.27	99.86	99.96	161130	255819	52268	66	qualified	99.43	0.57
AM23-6AC.s2	2511	24	2701742	55	31	713	357689	41.55	99.89	99.39	104516	168327	49109	66	qualified	98.64	0
AM25-10.s1	2888	51	3473182	77	26	719	408689	41.33	99.84	99.92	137183	167410	45096	66	qualified	98.8	0
AM25-10.s2	1503	5	1726694	6	1	10	952196	62.62	99.98	100	952196	952196	287780	66	qualified	100	0
AM25-12.s1	3262	193	3725528	211	18	180	268278	42.11	99.48	99.92	65887	77608	17655	66	qualified	98.8	0.1
AM25-12.s2	3030	95	3382323	121	26	389	169012	41.27	99.71	99.84	68037	78542	27949	66	qualified	98.8	0
AM25-29.s1	3261	47	3559328	64	17	341	408720	41.22	99.86	99.95	157641	157641	55609	66	qualified	99.39	0
AM25-29.s2	2903	40	3183008	54	14	352	358456	44.63	99.87	99.98	144543	210502	58938	66	qualified	98.95	2.78
AM25-5.s1	1825	151	2204235	373	222	9117	188968	27.49	98.91	91.82	21502	43834	5885	62	qualified	86.6	0.81
AM25-5.s2	4392	56	5080606	89	33	666	823247	45.19	99.88	99.96	214326	223860	57077	66	qualified	100	8.62
AM25-8AC.s1	2365	69	2881531	205	136	2995	166886	55.13	99.66	96.8	29735	87315	14041	66	qualified	100	1.24
AM25-8AC.s2	2934	68	3707504	87	19	190	435568	44.8	99.81	99.98	138569	139538	42612	66	qualified	97.61	0
AM27-44.s1	3099	44	3448896	59	15	320	445131	48.97	99.87	99.97	166091	192795	58450	66	qualified	99.82	0
AM27-44.s2	3542	70	4798388	93	23	247	473380	42.03	99.85	99.97	153631	162771	51592	66	qualified	97.13	0.38
AM29-18.s1	3001	91	3562513	136	45	450	353228	47.28	99.74	99.95	148890	171241	26191	66	qualified	98.43	0.63
AM29-18.s2	2861	68	3335058	100	32	387	353782	41.82	99.79	99.88	116894	141180	33346	66	qualified	98.8	0
AM29-21LB.s1	3316	88	4173991	128	40	782	411404	44.72	99.77	99.95	130249	132531	32603	66	qualified	98.11	1.3
AM29-21LB.s2	1995	38	2308311	98	60	1843	348412	40.21	99.76	98.2	121639	168525	23535	66	qualified	99.33	1.01
AM29-24AC.s1	1922	321	2382761	778	457	18507	64819	57.08	97.91	83.99	6152	13953	3038	66	unqualified	89.42	0.04
AM29-24AC.s2	3474	72	4621788	97	25	357	428560	46.5	99.84	99.97	153759	184886	47643	65	qualified	96.36	0.37
AM30-11AC.s1	2915	119	3791417	158	39	427	335476	48.22	99.68	99.95	129334	131732	23993	66	qualified	99.03	0
AM30-11AC.s2	1852	23	2269757	33	10	246	546231	56.44	99.89	99.95	150665	270929	68773	66	qualified	99.91	0
AM31-14AC.s1	6041	97	7722667	156	59	652	583986	48.89	99.87	99.95	196809	254822	49500	65	qualified	96.4	1.58
AM31-14AC.s2	2122	24	2429250	65	41	908	534652	60.2	99.87	98.99	104023	313441	37359	65	qualified	99.39	0
AM33-13AC.s1	2218	100	2622306	127	27	616	124630	50.46	99.6	99.85	43106	48989	20643	65	qualified	95.8	0
AM33-13AC.s2	2433	41	2789408	84	43	887	479553	57.22	99.83	99.94	193220	213975	33196	65	qualified	100	2.04
AM33-1BH.s1	1677	116	2108340	169	53	1105	122661	48.39	99.41	98.67	26189	32689	12468	66	qualified	88.36	0.63
AM33-1BH.s2	1933	41	2334979	48	7	240	250083	59.71	99.82	99.96	157413	182918	48640	66	qualified	99.19	0.81
AM34-9.s1	2683	90	3335492	185	95	1519	304566	56.79	99.69	99.43	84723	142978	18021	65	qualified	100	0
AM34-9.s2	1692	20	2250890	41	21	587	854494	56.16	99.89	99.96	332792	538614	54885	66	qualified	99.77	0.23
AM35-10AC.s1	237	880	2215794	880	0	0	21569	61.99	96.18	42.56	3156	3156	2517	7	unqualified	0	0
AM35-10AC.s2	4628	49	2916261	49	0	0	402676	37.96	99.84	99.78	155869	155869	59515	66	qualified	99.96	1.89
AM36-15AA.s1	2825	165	3945851	283	118	20927	272208	44.6	99.06	99.37	66239	69468	13868	66	qualified	98.68	1.18
AM36-15AA.s2	3111	119	3618360	197	78	1583	319551	48.25	99.63	99.83	155104	201895	18359	66	qualified	99.03	0
AM36-7.s1	2519	113	2758966	469	356	19551	263652	36.41	98.89	88.73	15544	73038	5840	66	unqualified	96.66	2.68
AM36-7.s2	4062	58	5142305	101	43	467	580648	43.33	99.88	99.97	148972	161492	50909	66	qualified	98.33	0
AM37-1BH.s1	2692	60	3328434	162	102	2879	275466	40.31	99.74	98.31	75355	117937	20528	66	qualified	98.44	0
AM37-1BH.s2	1858	14	2162657	29	15	364	721006	56.61	99.92	99.97	342514	474854	74561	66	qualified	100	0
AM39-31AC.s1	3074	1018	3426745	1018	0	0	24706	32.06	97.12	92	5024	5024	3366	66	unqualified	88.92	0
AM39-31AC.s2	4342	154	4446724	154	0	0	162575	46.82	99.66	96.93	62718	62718	28874	66	qualified	96.46	3.36
AM40-30.s1	3642	105	4813292	153	48	505	355563	41.7	99.77	99.93	126932	162990	31456	66	qualified	97.63	0.38
AM40-30.s2	4120	104	5128391	131	27	326	308315	45.04	99.79	99.88	91452	113303	39145	66	qualified	98.65	0.58
AM42-16AT.s1	2243	187	2174420	188	1	347	56046	48.46	99.14	90.25	18214	18214	11564	65	unqualified	93.69	4.74
AM42-16AT.s2	3361	207	4005169	209	2	20	145704	44.58	99.49	99.77	54528	54528	19163	66	qualified	96.91	2.55
AM44-2.s1	1714	24	2142243	30	6	262	797688	59.16	99.88	99.98	182143	182143	71399	66	qualified	100	0
AM44-2.s2	1740	35	2086066	40	5	50	300290	46.45	99.83	99.97	104293	120884	52150	66	qualified	98.62	1.09
AM44-3AC.s1	2944	48	3643655	61	13	130	488826	43.34	99.87	99.98	157124	220752	59729	66	qualified	98.72	1.34
AM44-3AC.s2	2057	15	2398068	17	2	38	815418	60.15	99.94	99.98	491840	491840	141060	66	qualified	99.94	0
AM45-10BH.s1	4217	209	4227400	209	0	0	173901	34.89	99.51	98.86	56178	56178	20226	66	qualified	97.17	0.23
AM45-10BH.s2	4026	139	3870288	140	1	440	276174	48.48	99.63	98.72	75440	75440	27641	65	qualified	94.99	3.48
AM45-1BH.s1	1076	725	1904080	725	0	0	31869	56.94	96.34	34.76	3301	3301	2626	60	unqualified	42.35	0.91
AM45-1BH.s2	4439	169	4064814	171	2	843	235890	39.25	99.57	99.54	69735	69735	23765	66	qualified	96.45	1.56
AM48-3BH.s1	3094	183	2937796	183	0	0	90063	54.13	99.38	88.83	30799	30799	16053	65	unqualified	92.36	1.02
AM48-3BH.s2	2844	144	3588874	144	0	0	208882	45.06	99.6	99.58	54487	54487	24922	66	qualified	96.35	3.9
AM48-4BH.s1	4525	858	3481468	858	0	0	31933	45.04	97.6	44.65	5737	5737	4057	65	unqualified	75.44	6.7
AM48-4BH.s2	3066	110	3193512	110	0	0	380058	40.45	99.66	99.63	88322	88322	29031	66	qualified	97.03	1.51
AM48-5BH.s1	1082	635	967614	636	1	100	6420	46.05	93.84	16.97	1766	1766	1521	38	unqualified	12.75	1.16
AM48-5BH.s2	3085	435	3293825	524	89	14493	245016	45.17	98.27	98.95	28938	62258	6258	63	qualified	86.47	1.9
AM48-6BH.s1	3153	733	3579006	916	183	29932	83963	44.82	97.18	97.26	7764	12267	3874	61	unqualified	75.01	3.33
AM48-6BH.s2	2452	281	2360329	289	8	1018	55713	34.1	98.79	89.86	18947	19399	8163	65	unqualified	92.99	2.19
AM49-12BH.s1	1500	812	2096638	963	151	26473	29122	59.42	95.06	97.04	3385	5733	2149	59	unqualified	61.49	1.6
AM49-12BH.s2	3795	248	3553542	263	15	1437	149348	43.04	99.27	83.54	28186	31767	13506	64	unqualified	94.33	5.96
AM49-1BH.s1	2314	256	2582028	282	26	3954	82616	33.38	98.87	96.19	18173	20361	9142	65	qualified	92.93	0.5
AM49-1BH.s2	4070	157	4021285	173	16	1596	220830	44.37	99.57	97.5	53638	62733	23235	66	qualified	93.32	5.2
AM54-10NE.s1	4390	122	4772993	122	0	0	278334	46.33	99.75	99.83	100311	100311	39122	66	qualified	95.4	1.18
AM54-10NE.s2	2895	108	3095893	108	0	0	193801	37.93	99.66	98.63	66740	66740	28665	66	qualified	98.07	1.49
AM57-11.s1	4327	188	4954642	194	6	1377	227138	42.23	99.6	99.11	68705	68705	25532	66	qualified	97.01	2.32
AM57-11.s2	2247	120	2256993	120	0	0	320622	40.6	99.48	90.86	50999	50999	18808	66	qualified	96.29	1.74
AM59-6.s1	4895	208	4964903	208	0	0	166146	45.22	99.58	89.23	49195	49195	23869	66	unqualified	93.66	4.19
AM59-6.s2	3890	199	3963416	200	1	368	169595	43.24	99.49	99.61	45444	45444	19815	66	qualified	96.92	1.39
OF02-7LB.s1	4346	103	6123187	123	20	244	458325	42.53	99.83	99.97	153078	161800	49780	66	qualified	96.85	0
OF02-7LB.s2	2072	58	2290697	91	33	901	327141	59.8	99.71	99.8	56190	104989	25162	66	qualified	99.19	0.81
OF03-13AA.s1	2959	85	3356750	124	39	455	447038	41.14	99.74	99.73	77251	93167	27066	66	qualified	99.04	1.93
OF03-13AA.s2	2388	50	2808868	65	15	556	397159	40.96	99.81	99.96	231650	231650	43204	66	qualified	99.33	0
OF04-18BH.s1	8	2031	2084768	2044	13	2196	6696	32.17	91.03	94.52	1105	1105	1018	1	unqualified	0	0
OF04-18BH.s2	3410	374	2572721	398	24	3431	72753	62	98.44	93.06	13626	15461	6455	66	unqualified	86.18	2.76
OF05-10BH.s1	3569	196	3979772	196	0	0	122323	42.47	99.51	96.16	33071	33071	20304	65	qualified	93.14	1.39
OF05-10BH.s2	4494	295	5107544	295	0	0	109584	42.15	99.43	91.68	31221	31221	17313	66	qualified	91.14	2.58
OF05-10BH.s3	5009	434	5075191	434	0	0	133795	41.29	99.15	87.67	31139	31139	11693	66	unqualified	95.33	10.6
OF05-19A.s1	4136	337	5009420	339	2	264	101142	40.84	99.33	98.26	32468	32468	14776	66	qualified	94.04	1.52
OF05-19A.s2	2458	444	2596349	445	1	405	85265	38.85	98.31	94.53	11410	11410	5833	66	unqualified	97.14	3.35
OF09-15.s1	2009	70	2171746	72	2	1430	183833	38.65	99.62	99.42	54601	54601	30143	66	qualified	99.1	1.95
OF09-15.s2	2214	33	2297710	33	0	0	424663	40.25	99.86	99.65	167698	167698	69627	66	qualified	97.99	0.67
OF09-25.s1	3877	435	4100849	436	1	126	72574	42.58	98.95	79.99	19118	19118	9405	66	unqualified	89.5	4.03
OF09-25.s2	2602	326	2201934	328	2	367	63986	62.62	98.53	82.71	11191	11191	6712	64	unqualified	78.54	3.19
OF09-25.s3	3009	297	3160733	323	26	3764	106423	41.41	98.95	97.52	24605	36829	9773	66	qualified	92.87	2.25
OF09-3XD.s1	3998	288	4935253	288	0	0	136159	42.02	99.42	99.21	30714	30714	17136	66	qualified	93.24	2.94
OF09-3XD.s2	3590	200	3360024	201	1	154	83742	53.08	99.41	94.85	27484	27484	16715	66	qualified	93.67	2.86
OM03-11.s1	2335	135	2554911	135	0	0	116915	47.11	99.48	94.65	39066	39066	18925	66	qualified	95.55	2.42
OM03-11.s2	2104	50	2231875	50	0	0	271739	59.66	99.78	99.91	110443	110443	44637	66	qualified	96.68	2.42
OM03-19.s1	2062	20	2374056	33	13	137	501830	47.32	99.91	99.97	153062	198754	71936	66	qualified	97.8	0.17
OM03-19.s2	5023	62	5525706	107	45	1308	618800	57.3	99.87	99.93	174372	266820	51629	66	qualified	98.99	2.56
OM03-19.s3	2422	73	3131350	114	41	749	336177	40.83	99.75	99.93	159742	189454	27461	65	qualified	96.68	0.74
OM04-9AA.s1	2568	81	2876736	118	37	716	487904	56.26	99.7	99.91	157629	202939	24373	66	qualified	99.16	0.67
OM04-9AA.s2	2487	68	2537002	95	27	429	271980	30.2	99.72	99.95	57894	75978	26700	66	qualified	98.11	0
OM06-14AC.s1	2494	136	2791463	224	88	2063	142851	54.28	99.45	98.26	28096	37220	12452	66	qualified	98.99	0.67
OM06-14AC.s2	2894	103	3371054	141	38	380	389065	40.66	99.69	99.88	120672	175578	23905	66	qualified	98.8	0
OM06-22.s1	2002	51	2356749	63	12	123	174790	59.76	99.78	99.89	108458	130928	37406	66	qualified	99.19	0.81
OM06-22.s2	1353	16	1752485	20	4	176	449318	39.58	99.9	99.94	228552	244963	87615	66	qualified	94.24	0.12
OM08-1AT.s1	4360	2275	6354593	4088	1813	27357	87061	57.62	96.13	97.38	3007	4960	1547	53	unqualified	62.1	8.61
OM08-1AT.s2	2045	1182	3157295	2245	1063	17383	46710	57.25	95.86	96.94	2978	4577	1398	41	unqualified	16.67	0
OM09-18.s1	4978	430	4645688	430	0	0	96244	35.48	99.09	93.12	21903	21903	10803	64	qualified	88.8	8.65
OM09-18.s2	7171	679	6938236	681	2	684	110239	35.12	99.02	95.58	23133	23133	10187	63	qualified	78.57	1.79
OM10-1.s1	3436	99	3244484	99	0	0	198008	45.1	99.7	94.77	73819	73819	32772	66	qualified	96.13	3.43
OM10-1.s2	4165	125	4825672	129	4	1039	461106	46.41	99.72	99.77	156466	156466	37400	65	qualified	96.33	3.03
TF06-11.s1	2592	101	3019511	101	0	0	190351	45.47	99.67	99.52	63885	63885	29896	66	qualified	89.35	2.78
TF06-11.s2	3508	204	3589981	205	1	404	193168	54.47	99.43	99.34	55159	55159	17510	65	qualified	89.77	3.31
TF08-10AT.s1	2262	49	2659605	78	29	827	429047	37.95	99.79	99.39	160121	245716	34086	66	qualified	98	0
TF08-10AT.s2	2022	21	2325234	27	6	60	598500	59.91	99.91	99.99	228500	369711	86117	66	qualified	99.94	0
TF10-12.s1	2508	190	2734291	234	44	440	142778	35.39	99.3	99.87	28116	31347	11683	66	qualified	95.15	4.08
TF10-12.s2	3036	92	3663824	114	22	540	329164	46.21	99.74	99.95	82847	83317	32134	65	qualified	96	1.12
TF10-35.s1	2721	31	2997984	40	9	90	466220	37.59	99.9	99.93	234458	292827	74947	66	qualified	98.64	0
TF10-35.s2	1930	35	2290638	49	14	155	416203	59.98	99.85	99.97	100088	131616	46744	66	qualified	99.19	0.81
TF10-36.s1	2781	60	3653278	77	17	170	316602	45.91	99.83	99.95	98934	111627	47442	66	qualified	97.96	1.45
TF10-36.s2	2008	41	2318656	54	13	338	403122	60.08	99.81	99.84	97702	119518	42931	66	qualified	98.39	0.81
TF12-3AC.s1	2823	63	3431492	96	33	415	536344	41.67	99.81	99.83	124936	166263	35740	66	qualified	99.06	0
TF12-3AC.s2	2124	18	2398347	25	7	70	707087	60.01	99.93	99.98	311250	629099	95931	66	qualified	100	0
TM06-58.s1	1958	108	2192572	122	14	140	165287	48.54	99.51	99.78	32665	38389	17970	66	qualified	97.17	0.02
TM06-58.s2	3304	46	4303210	58	12	159	736323	46.18	99.89	99.98	326189	357277	74190	66	qualified	97.07	0
TM07-11AC.s1	2481	83	2672069	200	117	3239	217859	37.93	99.57	96.76	32473	80791	13344	66	qualified	98.88	0
TM07-11AC.s2	3560	70	3879396	98	28	280	632808	41.45	99.82	99.97	203703	203703	39582	66	qualified	99.35	0
TM09-14.s1	3146	163	3562336	809	646	23350	255298	64.04	98.89	86.18	8416	50403	4374	66	unqualified	94.45	0
TM09-14.s2	3166	125	4680558	165	40	666	218021	41.92	99.72	99.95	85486	90856	28362	66	qualified	95.28	0
TM09-14AC.s1	3278	101	3534761	320	219	6626	176410	64.03	99.53	95.94	19525	65091	11025	65	qualified	99.48	0.27
TM09-14AC.s2	2186	54	4137096	67	13	130	622972	44.42	99.87	99.99	218209	218209	61745	61	qualified	87.08	0
TM10-12AT.s1	2561	176	2639480	177	1	370	144113	38.12	99.33	97.98	35013	35013	14910	66	qualified	97.68	1.3
TM10-12AT.s2	2552	81	2309532	83	2	200	181777	53.99	99.65	99.6	52140	52140	27823	66	qualified	97.8	0.87
TM10-17AT.s1	2516	176	2641978	176	0	0	142662	38.09	99.34	98.56	38160	38160	15011	66	qualified	96.93	1.12
TM10-17AT.s2	2592	83	2356644	84	1	100	181822	53.88	99.65	99.64	55152	55152	28054	66	qualified	98	3.51
	621098
*Abbreviations: scafNum, total scaffold number; scafLen, total scaffold length; ctgNum, total contig number; GapNum, total gap number; GapLen, total gap length; scafMax, length of the longest scaffold; ctgInGenome, total contig length divided by scafLen; ctg5x cov%, percent of bases in contig at greater than 5x read coverage; ctgN50, contig N50; scafN50, scaffold N50; ctgAvgLen, average length of…
