# Supplementary material for: 1,520 reference genomes from cultivated human gut bacteria enable functional microbiome analyses
Source: Nat Biotechnol. 2019 Feb 4;37(2):179–85. doi: 10.1038/s41587-018-0008-8 (PMC6784896; doi:10.1038/s41587-018-0008-8)
Supplement: Supplementary file 17 — Taxonomic information for 1,520 genomes [file 41587_2018_8_MOESM7_ESM.xlsx]

## Sheet: Supplementary Table 5
Supplementary Table 5. Taxonomic information of 1520 genomes
Cluster_id	Strain_id	Genebank_id	Taxonomic identification using ANI base on WGS			Taxonomic identification using EzBioCloud					Matched level compared ANI and EZBiocloud	OUT No.
			Phylum	Genus	Species	Assembled-length	Closest match	Similarity (%)	Phylum	Novelty
278	AM33-14BH	CNGBEBB500321395	Firmicutes	Acidaminococcus	Acidaminococcus sp. BV3L6	1545	Acidaminococcus intestini DSM 21505(T)	99.93	Firmicutes	characterised	genus	OUT 133
286	AF17-14	CNGBEBB500321396	Bacteroidetes	Alistipes	Alistipes indistinctus	1517	Alistipes indistinctus YIT 12060(T)	100	Bacteroidetes	characterised	species	OUT 166
240	AM16-43	CNGBEBB500321397	Bacteroidetes	Alistipes	Alistipes sp. CAG:29	1512	Alistipes onderdonkii DSM 19147(T)	98.89	Bacteroidetes	characterised	genus	OUT 39
227	AF14-19	CNGBEBB500321398	Bacteroidetes	Alistipes	Alistipes sp. CAG:53	1512	Alistipes shahii WAL 8301(T)	99.8	Bacteroidetes	characterised	genus	OUT 302
239	AM25-6	CNGBEBB500321399	Firmicutes	Anaerofustis	Anaerofustis stercorihominis	1507	Anaerofustis stercorihominis DSM 17244(T)	99.86	Firmicutes	characterised	species	OUT 180
216	AF04-45	CNGBEBB500321400	Firmicutes	Anaerostipes	Anaerostipes sp. CAG:276	1522	Anaerostipes caccae DSM 14662(T)	100	Firmicutes	characterised	genus	OUT 323
175	OM02-3AC	CNGBEBB500321401	Firmicutes	Bacillus	Bacillus cereus	1540	Bacillus anthracis ATCC 14578(T)	100	Firmicutes	characterised	genus	OUT 101
257	OM04-20	CNGBEBB500321402	Firmicutes	Bacillus	Bacillus cereus	1313	Bacillus wiedmannii FSL W8-0169(T)	100	Firmicutes	characterised	genus	OUT 101
136	AF24-19	CNGBEBB500321403	Firmicutes	Bacillus	Bacillus coagulans	1542	Bacillus coagulans IAM 12463(T)	99.8	Firmicutes	characterised	species	OUT 7
136	AF24-21	CNGBEBB500321404	Firmicutes	Bacillus	Bacillus coagulans	1542	Bacillus coagulans IAM 12463(T)	99.93	Firmicutes	characterised	species	OUT 7
266	AF39-10	CNGBEBB500321405	Firmicutes	Bacillus	Bacillus licheniformis	1538	Bacillus licheniformis ATCC 14580(T)	99.8	Firmicutes	characterised	species	OUT 321
201	AM12-57B	CNGBEBB500321406	Firmicutes	Bacillus	Bacillus sonorensis	1538	Bacillus sonorensis NBRC 101234(T)	99.87	Firmicutes	characterised	species	OUT 321
34	AF24-29LB	CNGBEBB500321407	Bacteroidetes	Bacteroides	Bacteroides caccae	1517	Bacteroides caccae ATCC 43185(T)	99.8	Bacteroides	characterised	species	OUT 296
34	AF31-29AC	CNGBEBB500321408	Bacteroidetes	Bacteroides	Bacteroides caccae	1517	Bacteroides caccae ATCC 43185(T)	99.66	Bacteroides	characterised	species	OUT 296
34	AF46-5GN	CNGBEBB500321409	Bacteroidetes	Bacteroides	Bacteroides caccae	1516	Bacteroides caccae ATCC 43185(T)	99.79	Bacteroides	characterised	species	OUT 296
34	AM16-49B	CNGBEBB500321410	Bacteroidetes	Bacteroides	Bacteroides caccae	1517	Bacteroides caccae ATCC 43185(T)	99.73	Bacteroides	characterised	species	OUT 296
34	AM22-13LB	CNGBEBB500321411	Bacteroidetes	Bacteroides	Bacteroides caccae	1517	Bacteroides caccae ATCC 43185(T)	99.8	Bacteroides	characterised	species	OUT 296
34	AM26-6LB	CNGBEBB500321412	Bacteroidetes	Bacteroides	Bacteroides caccae	1517	Bacteroides caccae ATCC 43185(T)	99.73	Bacteroides	characterised	species	OUT 296
34	AM31-16AC	CNGBEBB500321413	Bacteroidetes	Bacteroides	Bacteroides caccae	1517	Bacteroides caccae ATCC 43185(T)	99.8	Bacteroides	characterised	species	OUT 296
34	AM44-18	CNGBEBB500321414	Bacteroidetes	Bacteroides	Bacteroides caccae	1516	Bacteroides caccae ATCC 43185(T)	99.79	Bacteroides	characterised	species	OUT 296
34	AM54-1GN	CNGBEBB500321415	Bacteroidetes	Bacteroides	Bacteroides caccae	1516	Bacteroides caccae ATCC 43185(T)	99.79	Bacteroides	characterised	species	OUT 296
34	OF02-6LB	CNGBEBB500321416	Bacteroidetes	Bacteroides	Bacteroides caccae	1517	Bacteroides caccae ATCC 43185(T)	99.8	Bacteroides	characterised	species	OUT 296
34	OF02-8	CNGBEBB500321417	Bacteroidetes	Bacteroides	Bacteroides caccae	1517	Bacteroides caccae ATCC 43185(T)	99.8	Bacteroides	characterised	species	OUT 296
34	OM05-21BH	CNGBEBB500321418	Bacteroidetes	Bacteroides	Bacteroides caccae	1517	Bacteroides caccae ATCC 43185(T)	99.73	Bacteroides	characterised	species	OUT 296
98	AF17-25	CNGBEBB500321419	Bacteroidetes	Bacteroides	Bacteroides cellulosilyticus	1511	Bacteroides cellulosilyticus DSM 14838(T)	99.8	Bacteroides	characterised	species	OUT 174
98	AF22-3AC	CNGBEBB500321420	Bacteroidetes	Bacteroides	Bacteroides cellulosilyticus	1511	Bacteroides cellulosilyticus DSM 14838(T)	99.93	Bacteroides	characterised	species	OUT 174
98	AF29-17	CNGBEBB500321421	Bacteroidetes	Bacteroides	Bacteroides cellulosilyticus	1511	Bacteroides cellulosilyticus DSM 14838(T)	99.86	Bacteroides	characterised	species	OUT 174
108	AF14-27	CNGBEBB500321422	Bacteroidetes	Bacteroides	Bacteroides clarus	1515	Bacteroides clarus YIT 12056(T)	99.8	Bacteroides	characterised	species	OUT 243
108	AF14-44	CNGBEBB500321423	Bacteroidetes	Bacteroides	Bacteroides clarus	1515	Bacteroides clarus YIT 12056(T)	99.8	Bacteroides	characterised	species	OUT 243
108	AF19-1AC	CNGBEBB500321424	Bacteroidetes	Bacteroides	Bacteroides clarus	1541	Bacteroides clarus YIT 12056(T)	99.73	Bacteroides	characterised	species	OUT 243
193	AF24-2	CNGBEBB500321425	Bacteroidetes	Bacteroides	Bacteroides coprocola	1516	Bacteroides coprocola DSM 17136(T)	99.46	Bacteroides	characterised	species	OUT 254
326	AM42-38	CNGBEBB500321426	Bacteroidetes	Bacteroides	Bacteroides coprophilus	1519	Bacteroides coprophilus DSM 18228(T)	100	Bacteroides	characterised	species	OUT 104
30	AF14-1AC	CNGBEBB500321427	Bacteroidetes	Bacteroides	Bacteroides dorei	1520	Bacteroides dorei DSM 17855(T)	99.93	Bacteroides	characterised	species	OUT 74
30	AF27-18BH	CNGBEBB500321428	Bacteroidetes	Bacteroides	Bacteroides dorei	1520	Bacteroides dorei DSM 17855(T)	100	Bacteroides	characterised	species	OUT 74
30	OF04-10BH	CNGBEBB500321429	Bacteroidetes	Bacteroides	Bacteroides dorei	1520	Bacteroides dorei DSM 17855(T)	100	Bacteroides	characterised	species	OUT 74
30	TM05-24	CNGBEBB500321430	Bacteroidetes	Bacteroides	Bacteroides dorei	1520	Bacteroides dorei DSM 17855(T)	100	Bacteroides	characterised	species	OUT 74
44	AF18-1	CNGBEBB500321431	Bacteroidetes	Bacteroides	Bacteroides eggerthii	1515	Bacteroides eggerthii DSM 20697(T)	99.66	Bacteroides	characterised	species	OUT 339
44	AF33-15AC	CNGBEBB500321432	Bacteroidetes	Bacteroides	Bacteroides eggerthii	1515	Bacteroides eggerthii DSM 20697(T)	99.8	Bacteroides	characterised	species	OUT 339
44	AM10-54	CNGBEBB500321433	Bacteroidetes	Bacteroides	Bacteroides eggerthii	1515	Bacteroides eggerthii DSM 20697(T)	99.8	Bacteroides	characterised	species	OUT 339
44	AM14-12	CNGBEBB500321434	Bacteroidetes	Bacteroides	Bacteroides eggerthii	1515	Bacteroides eggerthii DSM 20697(T)	99.87	Bacteroides	characterised	species	OUT 339
44	AM18-17	CNGBEBB500321435	Bacteroidetes	Bacteroides	Bacteroides eggerthii	1515	Bacteroides eggerthii DSM 20697(T)	99.66	Bacteroides	characterised	species	OUT 339
44	AM26-26AC	CNGBEBB500321436	Bacteroidetes	Bacteroides	Bacteroides eggerthii	1515	Bacteroides eggerthii DSM 20697(T)	99.66	Bacteroides	characterised	species	OUT 339
44	AM38-13	CNGBEBB500321437	Bacteroidetes	Bacteroides	Bacteroides eggerthii	1515	Bacteroides eggerthii DSM 20697(T)	99.8	Bacteroides	characterised	species	OUT 339
44	AM42-16	CNGBEBB500321438	Bacteroidetes	Bacteroides	Bacteroides eggerthii	1515	Bacteroides eggerthii DSM 20697(T)	99.8	Bacteroides	characterised	species	OUT 339
145	AF17-5AC	CNGBEBB500321439	Bacteroidetes	Bacteroides	Bacteroides faecis	1427	Bacteroides faecis MAJ27(T)	99.93	Bacteroides	characterised	species	OUT 16
145	OM02-29	CNGBEBB500321440	Bacteroidetes	Bacteroides	Bacteroides faecis	1517	Bacteroides faecis MAJ27(T)	99.33	Bacteroides	characterised	species	OUT 169
41	AF14-14AC	CNGBEBB500321441	Bacteroidetes	Bacteroides	Bacteroides fragilis	1517	Bacteroides fragilis NCTC 9343(T)	98.72	Bacteroides	characterised	species	OUT 346
41	AF14-26	CNGBEBB500321442	Bacteroidetes	Bacteroides	Bacteroides fragilis	1517	Bacteroides fragilis NCTC 9343(T)	98.72	Bacteroides	characterised	species	OUT 346
13	AF15-10LB	CNGBEBB500321443	Bacteroidetes	Bacteroides	Bacteroides fragilis	1553	Bacteroides fragilis NCTC 9343(T)	99.8	Bacteroides	characterised	species	OUT 346
13	AF26-6	CNGBEBB500321444	Bacteroidetes	Bacteroides	Bacteroides fragilis	1517	Bacteroides fragilis NCTC 9343(T)	99.93	Bacteroides	characterised	species	OUT 346
13	AF27-10	CNGBEBB500321445	Bacteroidetes	Bacteroides	Bacteroides fragilis	1517	Bacteroides fragilis NCTC 9343(T)	99.73	Bacteroides	characterised	species	OUT 346
13	AF32-10	CNGBEBB500321446	Bacteroidetes	Bacteroides	Bacteroides fragilis	1517	Bacteroides fragilis NCTC 9343(T)	99.66	Bacteroides	characterised	species	OUT 346
16	AF32-8BH	CNGBEBB500321447	Bacteroidetes	Bacteroides	Bacteroides fragilis	1517	Bacteroides ovatus ATCC 8483(T)	99.52	Bacteroides	characterised	genus	OUT 37
13	AF33-30	CNGBEBB500321448	Bacteroidetes	Bacteroides	Bacteroides fragilis		ND
13	AF46-2GN	CNGBEBB500321449	Bacteroidetes	Bacteroides	Bacteroides fragilis	1490	Bacteroides fragilis NCTC 9343(T)	99.86	Bacteroides	characterised	species	OUT 192
13	AM13-18	CNGBEBB500321450	Bacteroidetes	Bacteroides	Bacteroides fragilis	1517	Bacteroides fragilis NCTC 9343(T)	99.66	Bacteroides	characterised	species	OUT 346
13	AM15-16	CNGBEBB500321451	Bacteroidetes	Bacteroides	Bacteroides fragilis	1517	Bacteroides fragilis NCTC 9343(T)	99.66	Bacteroides	characterised	species	OUT 346
13	AM16-16A	CNGBEBB500321452	Bacteroidetes	Bacteroides	Bacteroides fragilis	1317	Bacteroides fragilis NCTC 9343(T)	99.61	Bacteroides	characterised	species	OUT 346
41	AM17-19	CNGBEBB500321453	Bacteroidetes	Bacteroides	Bacteroides fragilis	1517	Bacteroides fragilis NCTC 9343(T)	98.66	Bacteroides	novel species	species	OUT 346
41	AM18-6	CNGBEBB500321454	Bacteroidetes	Bacteroides	Bacteroides fragilis	1578	Bacteroides fragilis NCTC 9343(T)	98.72	Bacteroides	characterised	species	OUT 163
13	AM26-13LB	CNGBEBB500321455	Bacteroidetes	Bacteroides	Bacteroides fragilis	1517	Bacteroides fragilis NCTC 9343(T)	99.93	Bacteroides	characterised	species	OUT 346
13	AM31-13AC	CNGBEBB500321456	Bacteroidetes	Bacteroides	Bacteroides fragilis	1517	Bacteroides fragilis NCTC 9343(T)	99.66	Bacteroides	characterised	species	OUT 346
13	AM40-4AC	CNGBEBB500321457	Bacteroidetes	Bacteroides	Bacteroides fragilis	1517	Bacteroides fragilis NCTC 9343(T)	99.87	Bacteroides	characterised	species	OUT 346
13	AM47-7	CNGBEBB500321458	Bacteroidetes	Bacteroides	Bacteroides fragilis	1517	Bacteroides fragilis NCTC 9343(T)	99.66	Bacteroides	characterised	species	OUT 346
16	AM56-10ce	CNGBEBB500321459	Bacteroidetes	Bacteroides	Bacteroides fragilis	1517	Bacteroides ovatus ATCC 8483(T)	99.52	Bacteroides	characterised	genus	OUT 37
13	CF01-8	CNGBEBB500321460	Bacteroidetes	Bacteroides	Bacteroides fragilis	1516	Bacteroides fragilis NCTC 9343(T)	99.86	Bacteroides	characterised	species	OUT 346
41	OF01-1	CNGBEBB500321461	Bacteroidetes	Bacteroides	Bacteroides fragilis	1517	Bacteroides fragilis NCTC 9343(T)	98.66	Bacteroides	novel species	species	OUT 346
41	OF03-7	CNGBEBB500321462	Bacteroidetes	Bacteroides	Bacteroides fragilis	1511	Bacteroides fragilis NCTC 9343(T)	98.62	Bacteroides	novel species	species	OUT 163
13	OF05-11AC	CNGBEBB500321463	Bacteroidetes	Bacteroides	Bacteroides fragilis	1517	Bacteroides fragilis NCTC 9343(T)	99.66	Bacteroides	characterised	species	OUT 346
13	OF05-13AC	CNGBEBB500321464	Bacteroidetes	Bacteroides	Bacteroides fragilis	1517	Bacteroides fragilis NCTC 9343(T)	99.66	Bacteroides	characterised	species	OUT 346
13	OM02-11	CNGBEBB500321465	Bacteroidetes	Bacteroides	Bacteroides fragilis	1517	Bacteroides fragilis NCTC 9343(T)	99.87	Bacteroides	characterised	species	OUT 346
13	OM02-9	CNGBEBB500321466	Bacteroidetes	Bacteroides	Bacteroides fragilis	1570	Phascolarctobacterium faecium ACM 3679(T)	99.93	Firmicutes	characterised	discrepancy	OUT 2
41	OM04-9BH	CNGBEBB500321467	Bacteroidetes	Bacteroides	Bacteroides fragilis	1517	Bacteroides fragilis NCTC 9343(T)	98.66	Bacteroides	novel species	species	OUT 346
41	OM05-11	CNGBEBB500321468	Bacteroidetes	Bacteroides	Bacteroides fragilis	1516	Bacteroides fragilis NCTC 9343(T)	98.69	Bacteroides	novel species	species	OUT 346
13	OM06-1	CNGBEBB500321469	Bacteroidetes	Bacteroides	Bacteroides fragilis	1517	Bacteroides fragilis NCTC 9343(T)	99.93	Bacteroides	characterised	species	OUT 346
13	OM06-30AC	CNGBEBB500321470	Bacteroidetes	Bacteroides	Bacteroides fragilis	1517	Bacteroides fragilis NCTC 9343(T)	99.93	Bacteroides	characterised	species	OUT 346
13	TF05-31	CNGBEBB500321471	Bacteroidetes	Bacteroides	Bacteroides fragilis	1517	Bacteroides fragilis NCTC 9343(T)	99.73	Bacteroides	characterised	species	OUT 346
13	TF09-1	CNGBEBB500321472	Bacteroidetes	Bacteroides	Bacteroides fragilis	1517	Bacteroides fragilis NCTC 9343(T)	99.53	Bacteroides	characterised	species	OUT 346
13	TM08-15	CNGBEBB500321473	Bacteroidetes	Bacteroides	Bacteroides fragilis	1517	Bacteroides fragilis NCTC 9343(T)	99.66	Bacteroides	characterised	species	OUT 346
112	AF14-32	CNGBEBB500321474	Bacteroidetes	Bacteroides	Bacteroides intestinalis	1511	Bacteroides cellulosilyticus DSM 14838(T)	97.92	Bacteroides	novel species	genus	OUT 130
38	AF19-10AC	CNGBEBB500321475	Bacteroidetes	Bacteroides	Bacteroides intestinalis	1511	Bacteroides intestinalis DSM 17393(T)	99.8	Bacteroides	characterised	species	OUT 42
38	AF31-23	CNGBEBB500321476	Bacteroidetes	Bacteroides	Bacteroides intestinalis	1511	Bacteroides intestinalis DSM 17393(T)	99.8	Bacteroides	characterised	species	OUT 42
38	AF36-16BH	CNGBEBB500321477	Bacteroidetes	Bacteroides	Bacteroides intestinalis	1511	Bacteroides intestinalis DSM 17393(T)	99.32	Bacteroides	characterised	species	OUT 42
38	AM15-15	CNGBEBB500321478	Bacteroidetes	Bacteroides	Bacteroides intestinalis	1511	Bacteroides intestinalis DSM 17393(T)	99.93	Bacteroides	characterised	species	OUT 42
112	AM27-17	CNGBEBB500321479	Bacteroidetes	Bacteroides	Bacteroides intestinalis	1511	Bacteroides cellulosilyticus DSM 14838(T)	98.85	Bacteroides	characterised	genus	OUT 130
38	AM27-2	CNGBEBB500321480	Bacteroidetes	Bacteroides	Bacteroides intestinalis	1511	Bacteroides intestinalis DSM 17393(T)	99.26	Bacteroides	characterised	species	OUT 42
112	AM43-4	CNGBEBB500321481	Bacteroidetes	Bacteroides	Bacteroides intestinalis	1511	Bacteroides cellulosilyticus DSM 14838(T)	97.97	Bacteroides	novel species	genus	OUT 130
38	OF03-26	CNGBEBB500321482	Bacteroidetes	Bacteroides	Bacteroides intestinalis	1511	Bacteroides intestinalis DSM 17393(T)	99.8	Bacteroides	characterised	species	OUT 42
38	TF12-32	CNGBEBB500321483	Bacteroidetes	Bacteroides	Bacteroides intestinalis	1511	Bacteroides intestinalis DSM 17393(T)	99.86	Bacteroides	characterised	species	OUT 42
38	TM06-30	CNGBEBB500321484	Bacteroidetes	Bacteroides	Bacteroides intestinalis	1511	Bacteroides intestinalis DSM 17393(T)	99.93	Bacteroides	characterised	species	OUT 42
272	AM40-30BH	CNGBEBB500321485	Bacteroidetes	Bacteroides	Bacteroides nordii	1837	Bacteroides nordii JCM 12987(T)	99.46	Bacteroides	characterised	species	OUT 271
290	OM05-15BH	CNGBEBB500321486	Bacteroidetes	Bacteroides	Bacteroides oleiciplenus	1512	Bacteroides oleiciplenus YIT 12058(T)	99.93	Bacteroides	characterised	species	OUT 40
16	AF04-17	CNGBEBB500321487	Bacteroidetes	Bacteroides	Bacteroides ovatus	1517	Bacteroides ovatus ATCC 8483(T)	99.31	Bacteroides	characterised	species	OUT 37
16	AF04-46	CNGBEBB500321488	Bacteroidetes	Bacteroides	Bacteroides ovatus	1517	Bacteroides ovatus ATCC 8483(T)	99.31	Bacteroides	characterised	species	OUT 37
16	AF14-13AC	CNGBEBB500321489	Bacteroidetes	Bacteroides	Bacteroides ovatus	1517	Bacteroides ovatus ATCC 8483(T)	99.45	Bacteroides	characterised	species	OUT 37
79	AF20-9LB	CNGBEBB500321490	Bacteroidetes	Bacteroides	Bacteroides ovatus		ND
16	AF24-28LB	CNGBEBB500321491	Bacteroidetes	Bacteroides	Bacteroides ovatus	1517	Bacteroides ovatus ATCC 8483(T)	98.83	Bacteroides	characterised	species	OUT 37
16	AF26-20AA	CNGBEBB500321492	Bacteroidetes	Bacteroides	Bacteroides ovatus	1517	Bacteroides ovatus ATCC 8483(T)	99.79	Bacteroides	characterised	species	OUT 37
16	AF27-16BH	CNGBEBB500321493	Bacteroidetes	Bacteroides	Bacteroides ovatus	1428	Bacteroides ovatus ATCC 8483(T)	99.42	Bacteroides	characterised	species	OUT 37
16	AF29-12	CNGBEBB500321494	Bacteroidetes	Bacteroides	Bacteroides ovatus	1427	Bacteroides ovatus ATCC 8483(T)	99.32	Bacteroides	characterised	species	OUT 100
16	AF42-23	CNGBEBB500321495	Bacteroidetes	Bacteroides	Bacteroides ovatus	1517	Bacteroides ovatus ATCC 8483(T)	99.38	Bacteroides	characterised	species	OUT 37
16	AF45-17BH	CNGBEBB500321496	Bacteroidetes	Bacteroides	Bacteroides ovatus	1517	Bacteroides ovatus ATCC 8483(T)	99.59	Bacteroides	characterised	species	OUT 37
16	AM14-26	CNGBEBB500321497	Bacteroidetes	Bacteroides	Bacteroides ovatus	1517	Bacteroides ovatus ATCC 8483(T)	98.83	Bacteroides	characterised	species	OUT 37
16	AM14-35	CNGBEBB500321498	Bacteroidetes	Bacteroides	Bacteroides ovatus	1517	Bacteroides ovatus ATCC 8483(T)	99.45	Bacteroides	characterised	species	OUT 37
16	AM14-40	CNGBEBB500321499	Bacteroidetes	Bacteroides	Bacteroides ovatus	1517	Bacteroides ovatus ATCC 8483(T)	99.52	Bacteroides	characterised	species	OUT 37
16	AM17-48	CNGBEBB500321500	Bacteroidetes	Bacteroides	Bacteroides ovatus	1517	Bacteroides ovatus ATCC 8483(T)	99.59	Bacteroides	characterised	species	OUT 37
16	AM30-13	CNGBEBB500321501	Bacteroidetes	Bacteroides	Bacteroides ovatus	1569	Bacteroides ovatus ATCC 8483(T)	99.03	Bacteroides	characterised	species	OUT 37
79	AM32-14LB	CNGBEBB500321502	Bacteroidetes	Bacteroides	Bacteroides ovatus	1048	Bacteroides thetaiotaomicron VPI-5482(T)	98.5	Bacteroides	novel species	genus	OUT 37
16	AM40-4	CNGBEBB500321503	Bacteroidetes	Bacteroides	Bacteroides ovatus	1517	Bacteroides ovatus ATCC 8483(T)	99.24	Bacteroides	characterised	species	OUT 37
79	AM50-10BH	CNGBEBB500321504	Bacteroidetes	Bacteroides	Bacteroides ovatus	1313	Bacteroides xylanisolvens XB1A(T)	99.42	Bacteroides	characterised	genus	OUT 52
16	AM54-35XD	CNGBEBB500321505	Bacteroidetes	Bacteroides	Bacteroides ovatus	1517	Bacteroides ovatus ATCC 8483(T)	99.38	Bacteroides	characterised	species	OUT 37
16	OF01-19AC	CNGBEBB500321506	Bacteroidetes	Bacteroides	Bacteroides ovatus	1517	Bacteroides ovatus ATCC 8483(T)	99.38	Bacteroides	characterised	species	OUT 37
16	OF05-12AC	CNGBEBB500321507	Bacteroidetes	Bacteroides	Bacteroides ovatus	1517	Bacteroides ovatus ATCC 8483(T)	99.59	Bacteroides	characterised	species	OUT 37
16	TM07-20	CNGBEBB500321508	Bacteroidetes	Bacteroides	Bacteroides ovatus	1517	Bacteroides ovatus ATCC 8483(T)	99.38	Bacteroides	characterised	species	OUT 37
31	AF24-16AC	CNGBEBB500321509	Bacteroidetes	Bacteroides	Bacteroides plebeius	1516	Bacteroides plebeius M12(T)	98.45	Bacteroides	novel species	species	OUT 187
31	AF24-20AC	CNGBEBB500321510	Bacteroidetes	Bacteroides	Bacteroides plebeius	1516	Bacteroides plebeius M12(T)	98.45	Bacteroides	novel species	species	OUT 187
31	AF25-1LB	CNGBEBB500321511	Bacteroidetes	Bacteroides	Bacteroides plebeius		ND
31	AF27-1	CNGBEBB500321512	Bacteroidetes	Bacteroides	Bacteroides plebeius	1425	Bacteroides plebeius M12(T)	99.35	Bacteroides	characterised	species	OUT 97
31	AF27-30	CNGBEBB500321513	Bacteroidetes	Bacteroides	Bacteroides plebeius	1516	Bacteroides plebeius M12(T)	99.12	Bacteroides	characterised	species	OUT 97
31	AF31-28B-AC	CNGBEBB500321514	Bacteroidetes	Bacteroides	Bacteroides plebeius	1310	Bacteroides plebeius M12(T)	98.98	Bacteroides	characterised	species	OUT 187
70	AF39-11	CNGBEBB500321515	Bacteroidetes	Bacteroides	Bacteroides plebeius	1479	Bacteroides plebeius M12(T)	98.55	Bacteroides	novel species	species	OUT 187
70	AF39-5AC	CNGBEBB500321516	Bacteroidetes	Bacteroides	Bacteroides plebeius	1408	Bacteroides plebeius M12(T)	98.4	Bacteroides	novel species	species	OUT 187
31	AM09-36	CNGBEBB500321517	Bacteroidetes	Bacteroides	Bacteroides plebeius	1516	Bacteroides plebeius M12(T)	98.52	Bacteroides	novel species	species	OUT 187
70	AM17-44	CNGBEBB500321518	Bacteroidetes	Bacteroides	Bacteroides plebeius	1516	Bacteroides plebeius M12(T)	98.32	Bacteroides	novel species	species	OUT 187
31	AM23-23	CNGBEBB500321519	Bacteroidetes	Bacteroides	Bacteroides plebeius	1239	Bacteroides plebeius M12(T)	99.26	Bacteroides	characterised	species	OUT 187
70	AM31-10	CNGBEBB500321520	Bacteroidetes	Bacteroides	Bacteroides plebeius	1516	Bacteroides plebeius M12(T)	98.25	Bacteroides	novel species	species	OUT 187
31	AM43-8	CNGBEBB500321521	Bacteroidetes	Bacteroides	Bacteroides plebeius	1516	Bacteroides plebeius M12(T)	98.05	Bacteroides	novel species	species	OUT 187
31	AM43-9BH	CNGBEBB500321522	Bacteroidetes	Bacteroides	Bacteroides plebeius	1516	Bacteroides plebeius M12(T)	98.18	Bacteroides	novel species	species	OUT 187
31	AM49-7BH	CNGBEBB500321523	Bacteroidetes	Bacteroides	Bacteroides plebeius	1516	Bacteroides plebeius M12(T)	99.38	Bacteroides	characterised	species	OUT 187
70	OM06-2	CNGBEBB500321524	Bacteroidetes	Bacteroides	Bacteroides plebeius	1516	Bacteroides plebeius M12(T)	98.32	Bacteroides	novel species	species	OUT 187
31	OM08-14	CNGBEBB500321525	Bacteroidetes	Bacteroides	Bacteroides plebeius	1775	Bacteroides plebeius M12(T)	95.2	Bacteroides	novel species	species	OUT 187
31	TF10-3AC	CNGBEBB500321526	Bacteroidetes	Bacteroides	Bacteroides plebeius	1516	Bacteroides plebeius M12(T)	98.52	Bacteroides	novel species	species	OUT 187
313	AM26-2AC	CNGBEBB500321527	Bacteroidetes	Bacteroides	Bacteroides salyersiae	1511	Bacteroides salyersiae WAL 10018(T)	99.86	Bacteroides	characterised	species	OUT 276
29	AM23-12	CNGBEBB500321528	Bacteroidetes	Bacteroides	Bacteroides sp. 1_1_14	1517	Bacteroides thetaiotaomicron VPI-5482(T)	99.8	Bacteroides	characterised	genus	OUT 55
29	AF28-2	CNGBEBB500321529	Bacteroidetes	Bacteroides	Bacteroides sp. 1_1_6	1517	Bacteroides thetaiotaomicron VPI-5482(T)	98.98	Bacteroides	characterised	genus	OUT 55
5	OF01-14	CNGBEBB500321530	Bacteroidetes	Bacteroides	Bacteroides sp. 2_1_7	1513	Parabacteroides distasonis ATCC 8503(T)	98.04	Bacteroidetes	novel species	genus	OUT 92
16	CF01-10NS	CNGBEBB500321531	Bacteroidetes	Bacteroides	Bacteroides sp. 3_1_23	1491	Bacteroides ovatus ATCC 8483(T)	99.44	Bacteroides	characterised	genus	OUT 205
79	OF03-11BH	CNGBEBB500321532	Bacteroidetes	Bacteroides	Bacteroides sp. 3_1_23	1517	Bacteroides ovatus ATCC 8483(T)	99.31	Bacteroides	characterised	genus	OUT 37
30	AF15-23LB	CNGBEBB500321533	Bacteroidetes	Bacteroides	Bacteroides sp. 3_1_33FAA	1520	Bacteroides dorei DSM 17855(T)	100	Bacteroides	characterised	genus	OUT 74
30	AF16-29	CNGBEBB500321534	Bacteroidetes	Bacteroides	Bacteroides sp. 3_1_33FAA	1537	Bacteroides dorei DSM 17855(T)	100	Firmicutes	characterised	genus	OUT 320
30	AF17-1	CNGBEBB500321535	Bacteroidetes	Bacteroides	Bacteroides sp. 3_1_33FAA	1520	Bacteroides dorei DSM 17855(T)	100	Bacteroides	characterised	genus	OUT 74
30	AF25-18	CNGBEBB500321536	Bacteroidetes	Bacteroides	Bacteroides sp. 3_1_33FAA	1520	Bacteroides dorei DSM 17855(T)	100	Bacteroides	characterised	genus	OUT 74
30	AF39-10AT	CNGBEBB500321537	Bacteroidetes	Bacteroides	Bacteroides sp. 3_1_33FAA	1520	Bacteroides dorei DSM 17855(T)	100	Bacteroides	characterised	genus	OUT 74
30	AM18-9	CNGBEBB500321538	Bacteroidetes	Bacteroides	Bacteroides sp. 3_1_33FAA	1520	Bacteroides dorei DSM 17855(T)	99.93	Bacteroides	characterised	genus	OUT 74
30	AM23-18	CNGBEBB500321539	Bacteroidetes	Bacteroides	Bacteroides sp. 3_1_33FAA	1520	Bacteroides dorei DSM 17855(T)	100	Bacteroides	characterised	genus	OUT 74
30	AM28-6	CNGBEBB500321540	Bacteroidetes	Bacteroides	Bacteroides sp. 3_1_33FAA	1520	Bacteroides dorei DSM 17855(T)	100	Bacteroides	characterised	genus	OUT 74
30	OM02-4	CNGBEBB500321541	Bacteroidetes	Bacteroides	Bacteroides sp. 3_1_33FAA	1520	Bacteroides dorei DSM 17855(T)	100	Bacteroides	characterised	genus	OUT 74
30	TF05-10AC	CNGBEBB500321542	Bacteroidetes	Bacteroides	Bacteroides sp. 3_1_33FAA	1520	Bacteroides dorei DSM 17855(T)	100	Bacteroides	characterised	genus	OUT 74
2	AF04-22	CNGBEBB500321543	Bacteroidetes	Bacteroides	Bacteroides sp. 4_1_36	1515	Bacteroides uniformis ATCC 8492(T)	100	Bacteroides	characterised	genus	OUT 73
2	AF15-14LB	CNGBEBB500321544	Bacteroidetes	Bacteroides	Bacteroides sp. 4_1_36	1515	Bacteroides uniformis ATCC 8492(T)	99.73	Bacteroides	characterised	genus	OUT 73
2	AF16-7	CNGBEBB500321545	Bacteroidetes	Bacteroides	Bacteroides sp. 4_1_36	1515	Bacteroides uniformis ATCC 8492(T)	99.73	Bacteroides	characterised	genus	OUT 73
2	AF20-13LB	CNGBEBB500321546	Bacteroidetes	Bacteroides	Bacteroides sp. 4_1_36	1515	Bacteroides uniformis ATCC 8492(T)	99.93	Bacteroides	characterised	genus	OUT 73
2	AF25-38AC	CNGBEBB500321547	Bacteroidetes	Bacteroides	Bacteroides sp. 4_1_36	1515	Bacteroides uniformis ATCC 8492(T)	100	Bacteroides	characterised	genus	OUT 73
2	AF27-10BH	CNGBEBB500321548	Bacteroidetes	Bacteroides	Bacteroides sp. 4_1_36	1515	Bacteroides uniformis ATCC 8492(T)	99.93	Bacteroides	characterised	genus	OUT 73
2	AF35-22	CNGBEBB500321549	Bacteroidetes	Bacteroides	Bacteroides sp. 4_1_36	1515	Bacteroides uniformis ATCC 8492(T)	100	Bacteroides	characterised	genus	OUT 73
2	AF36-11BH	CNGBEBB500321550	Bacteroidetes	Bacteroides	Bacteroides sp. 4_1_36	1515	Bacteroides uniformis ATCC 8492(T)	99.87	Bacteroides	characterised	genus	OUT 73
2	AM30-16	CNGBEBB500321551	Bacteroidetes	Bacteroides	Bacteroides sp. 4_1_36	1515	Bacteroides uniformis ATCC 8492(T)	99.93	Bacteroides	characterised	genus	OUT 73
2	OM03-9	CNGBEBB500321552	Bacteroidetes	Bacteroides	Bacteroides sp. 4_1_36	1515	Bacteroides uniformis ATCC 8492(T)	99.79	Bacteroides	characterised	genus	OUT 73
2	TM07-1	CNGBEBB500321553	Bacteroidetes	Bacteroides	Bacteroides sp. 4_1_36	1515	Bacteroides uniformis ATCC 8492(T)	99.73	Bacteroides	characterised	genus	OUT 73
1	AF32-15BH	CNGBEBB500321554	Bacteroidetes	Bacteroides	Bacteroides sp. 4_3_47FAA	1516	Bacteroides vulgatus ATCC 8482(T)	99.39	Bacteroides	characterised	genus	OUT 191
1	AM26-11	CNGBEBB500321555	Bacteroidetes	Bacteroides	Bacteroides sp. 4_3_47FAA	1516	Bacteroides vulgatus ATCC 8482(T)	99.46	Bacteroides	characterised	genus	OUT 191
1	AM27-13	CNGBEBB500321556	Bacteroidetes	Bacteroides	Bacteroides sp. 4_3_47FAA	1516	Bacteroides vulgatus ATCC 8482(T)	99.26	Bacteroides	characterised	genus	OUT 191
218	AF14-46	CNGBEBB500321557	Bacteroidetes	Bacteroides	Bacteroides sp. CAG:20	1520	Barnesiella intestinihominis YIT 11860(T)	98.79	Bacteroides	characterised	genus	OUT 242
97	AM16-15	CNGBEBB500321558	Bacteroidetes	Bacteroides	Bacteroides sp. CAG:98	1557	Dialister succinatiphilus YIT 11850(T)	99.02	Firmicutes	characterised	discrepancy	OUT 326
97	AM22-3LB	CNGBEBB500321559	Bacteroidetes	Bacteroides	Bacteroides sp. CAG:98	1289	Bacteroides massiliensis B84634(T)	99.61	Bacteroides	characterised	genus	OUT 272
97	AM25-34	CNGBEBB500321560	Bacteroidetes	Bacteroides	Bacteroides sp. CAG:98	1518	Bacteroides massiliensis B84634(T)	99.6	Bacteroides	characterised	genus	OUT 272
32	AM16-13	CNGBEBB500321561	Bacteroidetes	Bacteroides	Bacteroides sp. D1	1517	Bacteroides xylanisolvens XB1A(T)	99.56	Bacteroides	characterised	genus	OUT 52
32	AM37-9	CNGBEBB500321562	Bacteroidetes	Bacteroides	Bacteroides sp. D1	1517	Bacteroides xylanisolvens XB1A(T)	99.56	Bacteroides	characterised	genus	OUT 52
32	AM54-2NS	CNGBEBB500321563	Bacteroidetes	Bacteroides	Bacteroides sp. D1	1517	Bacteroides xylanisolvens XB1A(T)	99.63	Bacteroides	characterised	genus	OUT 52
2	AF18-33	CNGBEBB500321564	Bacteroidetes	Bacteroides	Bacteroides sp. D20	1515	Bacteroides uniformis ATCC 8492(T)	99.87	Bacteroides	characterised	genus	OUT 73
35	AF25-17LB	CNGBEBB500321565	Bacteroidetes	Bacteroides	Bacteroides sp. D20	1515	Bacteroides uniformis ATCC 8492(T)	97.51	Bacteroides	novel species	genus	OUT 231
35	AF25-5LB	CNGBEBB500321566	Bacteroidetes	Bacteroides	Bacteroides sp. D20	1515	Bacteroides uniformis ATCC 8492(T)	97.51	Bacteroides	novel species	genus	OUT 231
2	AF26-10BH	CNGBEBB500321567	Bacteroidetes	Bacteroides	Bacteroides sp. D20	1515	Bacteroides uniformis ATCC 8492(T)	99.87	Bacteroides	characterised	genus	OUT 73
2	AF29-11	CNGBEBB500321568	Bacteroidetes	Bacteroides	Bacteroides sp. D20	1515	Bacteroides uniformis ATCC 8492(T)	99.8	Bacteroides	characterised	genus	OUT 73
2	AF33-23	CNGBEBB500321569	Bacteroidetes	Bacteroides	Bacteroides sp. D20	1515	Bacteroides uniformis ATCC 8492(T)	99.8	Bacteroides	characterised	genus	OUT 73
2	AF34-31BH	CNGBEBB500321570	Bacteroidetes	Bacteroides	Bacteroides sp. D20	1515	Bacteroides uniformis ATCC 8492(T)	99.73	Bacteroides	characterised	genus	OUT 73
2	AF37-16AC	CNGBEBB500321571	Bacteroidetes	Bacteroides	Bacteroides sp. D20	1515	Bacteroides uniformis ATCC 8492(T)	99.87	Bacteroides	characterised	genus	OUT 73
2	AF39-16AC	CNGBEBB500321572	Bacteroidetes	Bacteroides	Bacteroides sp. D20	1515	Bacteroides uniformis ATCC 8492(T)	99.87	Bacteroides	characterised	genus	OUT 73
2	AM07-18	CNGBEBB500321573	Bacteroidetes	Bacteroides	Bacteroides sp. D20	1515	Bacteroides uniformis ATCC 8492(T)	99.73	Bacteroides	characterised	genus	OUT 73
2	AM26-2	CNGBEBB500321574	Bacteroidetes	Bacteroides	Bacteroides sp. D20	1515	Bacteroides uniformis ATCC 8492(T)	99.39	Bacteroides	characterised	genus	OUT 73
2	AM32-11AC	CNGBEBB500321575	Bacteroidetes	Bacteroides	Bacteroides sp. D20	1515	Bacteroides uniformis ATCC 8492(T)	99.8	Bacteroides	characterised	genus	OUT 73
2	AM41-16	CNGBEBB500321576	Bacteroidetes	Bacteroides	Bacteroides sp. D20	1515	Bacteroides uniformis ATCC 8492(T)	99.8	Bacteroides	characterised	genus	OUT 73
2	AM44-19	CNGBEBB500321577	Bacteroidetes	Bacteroides	Bacteroides sp. D20	1515	Bacteroides uniformis ATCC 8492(T)	99.66	Bacteroides	characterised	genus	OUT 73
2	AM51-7	CNGBEBB500321578	Bacteroidetes	Bacteroides	Bacteroides sp. D20	1513	Bacteroides uniformis ATCC 8492(T)	99.79	Bacteroides	characterised	genus	OUT 73
2	OM08-13	CNGBEBB500321579	Bacteroidetes	Bacteroides	Bacteroides sp. D20	1515	Bacteroides uniformis ATCC 8492(T)	99.8	Bacteroides	characterised	genus	OUT 73
35	TM06-34	CNGBEBB500321580	Bacteroidetes	Bacteroides	Bacteroides sp. D20	1515	Bacteroides uniformis ATCC 8492(T)	97.52	Bacteroides	novel species	genus	OUT 231
2	TM09-11	CNGBEBB500321581	Bacteroidetes	Bacteroides	Bacteroides sp. D20	1515	Bacteroides uniformis ATCC 8492(T)	99.8	Bacteroides	characterised	genus	OUT 73
321	OF03-9BH	CNGBEBB500321582	Bacteroidetes	Bacteroides	Bacteroides stercorirosoris	1511	Bacteroides oleiciplenus YIT 12058(T)	99.38	Bacteroides	characterised	genus	OUT 40
11	AF05-4	CNGBEBB500321583	Bacteroidetes	Bacteroides	Bacteroides stercoris	1515	Bacteroides stercoris ATCC 43183(T)	99.8	Bacteroides	characterised	species	OUT 58
11	AF12-7	CNGBEBB500321584	Bacteroidetes	Bacteroides	Bacteroides stercoris	1515	Bacteroides stercoris ATCC 43183(T)	99.12	Bacteroides	characterised	species	OUT 58
11	AF16-30	CNGBEBB500321585	Bacteroidetes	Bacteroides	Bacteroides stercoris	1515	Bacteroides stercoris ATCC 43183(T)	98.99	Bacteroides	characterised	species	OUT 58
11	AF19-2	CNGBEBB500321586	Bacteroidetes	Bacteroides	Bacteroides stercoris	1515	Bacteroides stercoris ATCC 43183(T)	99.12	Bacteroides	characterised	species	OUT 58
11	AF25-30AC	CNGBEBB500321587	Bacteroidetes	Bacteroides	Bacteroides stercoris	1515	Bacteroides stercoris ATCC 43183(T)	99.12	Bacteroides	characterised	species	OUT 58
11	AF25-6	CNGBEBB500321588	Bacteroidetes	Bacteroides	Bacteroides stercoris	1515	Bacteroides stercoris ATCC 43183(T)	99.12	Bacteroides	characterised	species	OUT 58
11	AF26-20BH	CNGBEBB500321589	Bacteroidetes	Bacteroides	Bacteroides stercoris	1515	Bacteroides stercoris ATCC 43183(T)	99.73	Bacteroides	characterised	species	OUT 58
11	AF35-14BH	CNGBEBB500321590	Bacteroidetes	Bacteroides	Bacteroides stercoris	1515	Bacteroides stercoris ATCC 43183(T)	99.6	Bacteroides	characterised	species	OUT 58
11	AF35-20	CNGBEBB500321591	Bacteroidetes	Bacteroides	Bacteroides stercoris	1515	Bacteroides stercoris ATCC 43183(T)	99.6	Bacteroides	characterised	species	OUT 58
11	AF37-11AC	CNGBEBB500321592	Bacteroidetes	Bacteroides	Bacteroides stercoris	1515	Bacteroides stercoris ATCC 43183(T)	99.66	Bacteroides	characterised	species	OUT 58
11	AF41-6	CNGBEBB500321593	Bacteroidetes	Bacteroides	Bacteroides stercoris		ND
11	AM25-16	CNGBEBB500321594	Bacteroidetes	Bacteroides	Bacteroides stercoris	1515	Bacteroides stercoris ATCC 43183(T)	99.87	Bacteroides	characterised	species	OUT 58
11	AM27-18	CNGBEBB500321595	Bacteroidetes	Bacteroides	Bacteroides stercoris	1515	Bacteroides stercoris ATCC 43183(T)	99.06	Bacteroides	characterised	species	OUT 58
11	AM28-15	CNGBEBB500321596	Bacteroidetes	Bacteroides	Bacteroides stercoris	1515	Bacteroides stercoris ATCC 43183(T)	98.99	Bacteroides	characterised	species	OUT 58
11	AM32-16LB	CNGBEBB500321597	Bacteroidetes	Bacteroides	Bacteroides stercoris	1515	Bacteroides stercoris ATCC 43183(T)	99.12	Bacteroides	characterised	species	OUT 58
11	AM36-9BH	CNGBEBB500321598	Bacteroidetes	Bacteroides	Bacteroides stercoris	1515	Bacteroides stercoris ATCC 43183(T)	99.6	Bacteroides	characterised	species	OUT 58
11	AM40-34	CNGBEBB500321599	Bacteroidetes	Bacteroides	Bacteroides stercoris	1515	Bacteroides stercoris ATCC 43183(T)	98.72	Bacteroides	characterised	species	OUT 58
11	AM47-5	CNGBEBB500321600	Bacteroidetes	Bacteroides	Bacteroides stercoris	1515	Bacteroides stercoris ATCC 43183(T)	99.79	Bacteroides	characterised	species	OUT 58
11	AM49-4	CNGBEBB500321601	Bacteroidetes	Bacteroides	Bacteroides stercoris	1513	Bacteroides stercoris ATCC 43183(T)	96.65	Bacteroides	novel species	species	OUT 58
11	AM50-6	CNGBEBB500321602	Bacteroidetes	Bacteroides	Bacteroides stercoris	1238	Bacteroides stercoris ATCC 43183(T)	98.91	Bacteroides	characterised	species	OUT 58
11	AM51-2BH	CNGBEBB500321603	Bacteroidetes	Bacteroides	Bacteroides stercoris	1513	Bacteroides stercoris ATCC 43183(T)	99.45	Bacteroides	characterised	species	OUT 58
11	TF03-6	CNGBEBB500321604	Bacteroidetes	Bacteroides	Bacteroides stercoris	1574	Bacteroides stercoris ATCC 43183(T)	99.05	Bacteroides	characterised	species	OUT 58
11	TF05-14	CNGBEBB500321605	Bacteroidetes	Bacteroides	Bacteroides stercoris	1515	Bacteroides stercoris ATCC 43183(T)	99.46	Bacteroides	characterised	species	OUT 58
11	TM06-26	CNGBEBB500321606	Bacteroidetes	Bacteroides	Bacteroides stercoris	1512	Bacteroides stercoris ATCC 43183(T)	99.59	Bacteroides	characterised	species	OUT 58
29	AF03-26	CNGBEBB500321607	Bacteroidetes	Bacteroides	Bacteroides thetaiotaomicron	1511	Bacteroides thetaiotaomicron VPI-5482(T)	98.84	Bacteroides	characterised	species	OUT 55
29	AF14-20	CNGBEBB500321608	Bacteroidetes	Bacteroides	Bacteroides thetaiotaomicron	1517	Bacteroides thetaiotaomicron VPI-5482(T)	99.8	Bacteroides	characterised	species	OUT 55
29	AF24-19LB	CNGBEBB500321609	Bacteroidetes	Bacteroides	Bacteroides thetaiotaomicron	1517	Bacteroides thetaiotaomicron VPI-5482(T)	99.59	Bacteroides	characterised	species	OUT 55
29	AF37-12	CNGBEBB500321610	Bacteroidetes	Bacteroides	Bacteroides thetaiotaomicron	1517	Bacteroides thetaiotaomicron VPI-5482(T)	99.8	Bacteroides	characterised	species	OUT 55
29	AF45-16BH	CNGBEBB500321611	Bacteroidetes	Bacteroides	Bacteroides thetaiotaomicron	1517	Bacteroides thetaiotaomicron VPI-5482(T)	99.72	Bacteroides	characterised	species	OUT 55
29	AM09-21	CNGBEBB500321612	Bacteroidetes	Bacteroides	Bacteroides thetaiotaomicron	1517	Bacteroides thetaiotaomicron VPI-5482(T)	99.05	Bacteroides	characterised	species	OUT 55
29	AM15-10	CNGBEBB500321613	Bacteroidetes	Bacteroides	Bacteroides thetaiotaomicron	1517	Bacteroides thetaiotaomicron VPI-5482(T)	99.73	Bacteroides	characterised	species	OUT 55
29	AM26-17LB	CNGBEBB500321614	Bacteroidetes	Bacteroides	Bacteroides thetaiotaomicron	1517	Bacteroides thetaiotaomicron VPI-5482(T)	99.8	Bacteroides	characterised	species	OUT 55
29	AM30-26	CNGBEBB500321615	Bacteroidetes	Bacteroides	Bacteroides thetaiotaomicron	1517	Bacteroides thetaiotaomicron VPI-5482(T)	98.98	Bacteroides	characterised	species	OUT 55
29	AM51-2	CNGBEBB500321616	Bacteroidetes	Bacteroides	Bacteroides thetaiotaomicron	1517	Bacteroides thetaiotaomicron VPI-5482(T)	99.72	Bacteroides	characterised	species	OUT 55
29	OF03-10BH	CNGBEBB500321617	Bacteroidetes	Bacteroides	Bacteroides thetaiotaomicron	1335	Bacteroides thetaiotaomicron VPI-5482(T)	97.9	Bacteroides	novel species	species	OUT 168
29	OF05-16BH	CNGBEBB500321618	Bacteroidetes	Bacteroides	Bacteroides thetaiotaomicron	1511	Bacteroides thetaiotaomicron VPI-5482(T)	98.96	Bacteroides	characterised	species	OUT 55
2	AF14-14	CNGBEBB500321619	Bacteroidetes	Bacteroides	Bacteroides uniformis	1515	Bacteroides uniformis ATCC 8492(T)	99.73	Bacteroides	characterised	species	OUT 73
2	AF14-42	CNGBEBB500321620	Bacteroidetes	Bacteroides	Bacteroides uniformis	1547	Bacteroides uniformis ATCC 8492(T)	99.8	Firmicutes	characterised	species	OUT 2
2	AF17-20	CNGBEBB500321621	Bacteroidetes	Bacteroides	Bacteroides uniformis	1515	Bacteroides uniformis ATCC 8492(T)	100	Bacteroides	characterised	species	OUT 73
2	AF19-23	CNGBEBB500321622	Bacteroidetes	Bacteroides	Bacteroides uniformis	1515	Bacteroides uniformis ATCC 8492(T)	99.87	Bacteroides	characterised	species	OUT 73
35	AF19-3LB	CNGBEBB500321623	Bacteroidetes	Bacteroides	Bacteroides uniformis	1515	Bacteroides uniformis ATCC 8492(T)	97.58	Bacteroides	novel species	species	OUT 231
2	AF21-53	CNGBEBB500321624	Bacteroidetes	Bacteroides	Bacteroides uniformis	1515	Bacteroides uniformis ATCC 8492(T)	99.8	Bacteroides	characterised	species	OUT 73
35	AF28-11	CNGBEBB500321625	Bacteroidetes	Bacteroides	Bacteroides uniformis	1515	Bacteroides uniformis ATCC 8492(T)	97.58	Bacteroides	novel species	species	OUT 231
2	AF32-17	CNGBEBB500321626	Bacteroidetes	Bacteroides	Bacteroides uniformis	1515	Bacteroides uniformis ATCC 8492(T)	99.8	Bacteroides	characterised	species	OUT 73
35	AF42-11	CNGBEBB500321627	Bacteroidetes	Bacteroides	Bacteroides uniformis	1514	Bacteroides uniformis ATCC 8492(T)	97.51	Bacteroides	novel species	species	OUT 231
2	AM09-11	CNGBEBB500321628	Bacteroidetes	Bacteroides	Bacteroides uniformis	1515	Bacteroides uniformis ATCC 8492(T)	99.8	Bacteroides	characterised	species	OUT 73
2	AM14-1	CNGBEBB500321629	Bacteroidetes	Bacteroides	Bacteroides uniformis	1515	Bacteroides uniformis ATCC 8492(T)	99.73	Bacteroides	characterised	species	OUT 73
2	AM16-3	CNGBEBB500321630	Bacteroidetes	Bacteroides	Bacteroides uniformis	1515	Bacteroides uniformis ATCC 8492(T)	99.8	Bacteroides	characterised	species	OUT 73
2	AM18-14LB	CNGBEBB500321631	Bacteroidetes	Bacteroides	Bacteroides uniformis	1520	Dorea longicatena DSM 13814(T)	99.87	Firmicutes	characterised	discrepancy	OUT 219
2	AM21-40	CNGBEBB500321632	Bacteroidetes	Bacteroides	Bacteroides uniformis	1515	Bacteroides uniformis ATCC 8492(T)	99.8	Bacteroides	characterised	species	OUT 73
2	AM27-46	CNGBEBB500321633	Bacteroidetes	Bacteroides	Bacteroides uniformis	1513	Bacteroides uniformis ATCC 8492(T)	99.79	Bacteroides	characterised	species	OUT 73
2	AM28-49	CNGBEBB500321634	Bacteroidetes	Bacteroides	Bacteroides uniformis	1515	Bacteroides uniformis ATCC 8492(T)	99.8	Bacteroides	characterised	species	OUT 73
2	AM29-12AC	CNGBEBB500321635	Bacteroidetes	Bacteroides	Bacteroides uniformis	1515	Bacteroides uniformis ATCC 8492(T)	99.8	Bacteroides	characterised	species	OUT 73
2	AM29-1AC	CNGBEBB500321636	Bacteroidetes	Bacteroides	Bacteroides uniformis	1515	Bacteroides uniformis ATCC 8492(T)	99.8	Bacteroides	characterised	species	OUT 73
35	AM29-2AC	CNGBEBB500321637	Bacteroidetes	Bacteroides	Bacteroides uniformis	1515	Bacteroides uniformis ATCC 8492(T)	97.58	Bacteroides	novel species	species	OUT 231
35	AM29-4LB	CNGBEBB500321638	Bacteroidetes	Bacteroides	Bacteroides uniformis	1515	Bacteroides uniformis ATCC 8492(T)	97.58	Bacteroides	novel species	species	OUT 231
2	AM30-49	CNGBEBB500321639	Bacteroidetes	Bacteroides	Bacteroides uniformis	1515	Bacteroides uniformis ATCC 8492(T)	99.66	Bacteroides	characterised	species	OUT 73
2	AM31-23	CNGBEBB500321640	Bacteroidetes	Bacteroides	Bacteroides uniformis	1515	Bacteroides uniformis ATCC 8492(T)	99.87	Bacteroides	characterised	species	OUT 73
2	AM34-25	CNGBEBB500321641	Bacteroidetes	Bacteroides	Bacteroides uniformis	1514	Bacteroides uniformis ATCC 8492(T)	99.79	Bacteroides	characterised	species	OUT 73
35	AM37-7	CNGBEBB500321642	Bacteroidetes	Bacteroides	Bacteroides uniformis	1553	Bacteroides uniformis ATCC 8492(T)	97.57	Bacteroides	novel species	species	OUT 231
2	AM39-1	CNGBEBB500321643	Bacteroidetes	Bacteroides	Bacteroides uniformis	1515	Bacteroides uniformis ATCC 8492(T)	99.87	Bacteroides	characterised	species	OUT 73
2	AM43-9	CNGBEBB500321644	Bacteroidetes	Bacteroides	Bacteroides uniformis	1515	Bacteroides uniformis ATCC 8492(T)	99.8	Bacteroides	characterised	species	OUT 73
2	AM50-4	CNGBEBB500321645	Bacteroidetes	Bacteroides	Bacteroides uniformis	1514	Bacteroides uniformis ATCC 8492(T)	99.86	Bacteroides	characterised	species	OUT 73
2	OF03-17	CNGBEBB500321646	Bacteroidetes	Bacteroides	Bacteroides uniformis	1514	Bacteroides uniformis ATCC 8492(T)	99.79	Bacteroides	characterised	species	OUT 73
2	OF04-14	CNGBEBB500321647	Bacteroidetes	Bacteroides	Bacteroides uniformis	1515	Bacteroides uniformis ATCC 8492(T)	99.93	Bacteroides	characterised	species	OUT 73
35	OM03-4	CNGBEBB500321648	Bacteroidetes	Bacteroides	Bacteroides uniformis	1515	Bacteroides uniformis ATCC 8492(T)	97.58	Bacteroides	novel species	species	OUT 231
2	OM04-14BH	CNGBEBB500321649	Bacteroidetes	Bacteroides	Bacteroides uniformis	1515	Bacteroides uniformis ATCC 8492(T)	99.87	Bacteroides	characterised	species	OUT 73
2	OM05-11BH	CNGBEBB500321650	Bacteroidetes	Bacteroides	Bacteroides uniformis	1515	Bacteroides uniformis ATCC 8492(T)	99.93	Bacteroides	characterised	species	OUT 73
2	OM05-12BH	CNGBEBB500321651	Bacteroidetes	Bacteroides	Bacteroides uniformis	1515	Bacteroides uniformis ATCC 8492(T)	99.93	Bacteroides	characterised	species	OUT 73
2	OM07-9	CNGBEBB500321652	Bacteroidetes	Bacteroides	Bacteroides uniformis	1515	Bacteroides uniformis ATCC 8492(T)	99.87	Bacteroides	characterised	species	OUT 73
2	TF07-2	CNGBEBB500321653	Bacteroidetes	Bacteroides	Bacteroides uniformis	1515	Bacteroides uniformis ATCC 8492(T)	100	Bacteroides	characterised	species	OUT 73
2	TF08-13	CNGBEBB500321654	Bacteroidetes	Bacteroides	Bacteroides uniformis	1515	Bacteroides uniformis ATCC 8492(T)	99.93	Bacteroides	characterised	species	OUT 73
2	TF09-22	CNGBEBB500321655	Bacteroidetes	Bacteroides	Bacteroides uniformis	1515	Bacteroides uniformis ATCC 8492(T)	99.8	Bacteroides	characterised	species	OUT 73
2	TM04-30	CNGBEBB500321656	Bacteroidetes	Bacteroides	Bacteroides uniformis	1515	Bacteroides uniformis ATCC 8492(T)	99.8	Bacteroides	characterised	species	OUT 73
2	TM10-17	CNGBEBB500321657	Bacteroidetes	Bacteroides	Bacteroides uniformis	1515	Bacteroides uniformis ATCC 8492(T)	99.73	Bacteroides	characterised	species	OUT 73
1	AF04-12	CNGBEBB500321658	Bacteroidetes	Bacteroides	Bacteroides vulgatus	1516	Bacteroides vulgatus ATCC 8482(T)	99.46	Bacteroides	characterised	species	OUT 191
1	AF04-25	CNGBEBB500321659	Bacteroidetes	Bacteroides	Bacteroides vulgatus	1516	Bacteroides vulgatus ATCC 8482(T)	99.73	Bacteroides	characterised	species	OUT 191
1	AF12-25	CNGBEBB500321660	Bacteroidetes	Bacteroides	Bacteroides vulgatus	1516	Bacteroides vulgatus ATCC 8482(T)	99.73	Bacteroides	characterised	species	OUT 191
1	AF13-53	CNGBEBB500321661	Bacteroidetes	Bacteroides	Bacteroides vulgatus	1516	Bacteroides vulgatus ATCC 8482(T)	99.66	Bacteroides	characterised	species	OUT 191
1	AF14-8	CNGBEBB500321662	Bacteroidetes	Bacteroides	Bacteroides vulgatus	1516	Bacteroides vulgatus ATCC 8482(T)	99.6	Bacteroides	characterised	species	OUT 191
1	AF15-6A	CNGBEBB500321663	Bacteroidetes	Bacteroides	Bacteroides vulgatus	1516	Bacteroides vulgatus ATCC 8482(T)	99.6	Bacteroides	characterised	species	OUT 191
1	AF16-11	CNGBEBB500321664	Bacteroidetes	Bacteroides	Bacteroides vulgatus	1516	Bacteroides vulgatus ATCC 8482(T)	99.53	Bacteroides	characterised	species	OUT 191
1	AF18-14	CNGBEBB500321665	Bacteroidetes	Bacteroides	Bacteroides vulgatus	1517	Bacteroides vulgatus ATCC 8482(T)	99.66	Bacteroides	characterised	species	OUT 191
1	AF19-16	CNGBEBB500321666	Bacteroidetes	Bacteroides	Bacteroides vulgatus	1516	Bacteroides vulgatus ATCC 8482(T)	99.53	Bacteroides	characterised	species	OUT 191
1	AF20-10	CNGBEBB500321667	Bacteroidetes	Bacteroides	Bacteroides vulgatus	1516	Bacteroides vulgatus ATCC 8482(T)	99.46	Bacteroides	characterised	species	OUT 191
1	AF20-1LB	CNGBEBB500321668	Bacteroidetes	Bacteroides	Bacteroides vulgatus	1517	Bacteroides vulgatus ATCC 8482(T)	99.6	Bacteroides	characterised	species	OUT 191
1	AF21-45	CNGBEBB500321669	Bacteroidetes	Bacteroides	Bacteroides vulgatus	1516	Bacteroides vulgatus ATCC 8482(T)	99.66	Bacteroides	characterised	species	OUT 191
1	AF25-30LB	CNGBEBB500321670	Bacteroidetes	Bacteroides	Bacteroides vulgatus	1516	Bacteroides vulgatus ATCC 8482(T)	99.66	Bacteroides	characterised	species	OUT 191
1	AF26-3BH	CNGBEBB500321671	Bacteroidetes	Bacteroides	Bacteroides vulgatus	1569	Bacteroides vulgatus ATCC 8482(T)	99.66	Bacteroides	characterised	species	OUT 191
1	AF28-7	CNGBEBB500321672	Bacteroidetes	Bacteroides	Bacteroides vulgatus	1516	Bacteroides vulgatus ATCC 8482(T)	99.6	Bacteroides	characterised	species	OUT 191
1	AF29-13	CNGBEBB500321673	Bacteroidetes	Bacteroides	Bacteroides vulgatus	1516	Bacteroides vulgatus ATCC 8482(T)	99.6	Bacteroides	characterised	species	OUT 191
1	AF31-3	CNGBEBB500321674	Bacteroidetes	Bacteroides	Bacteroides vulgatus	1516	Bacteroides vulgatus ATCC 8482(T)	99.66	Bacteroides	characterised	species	OUT 191
1	AF34-15	CNGBEBB500321675	Bacteroidetes	Bacteroides	Bacteroides vulgatus	1516	Bacteroides vulgatus ATCC 8482(T)	99.53	Bacteroides	characterised	species	OUT 191
1	AF35-11AC	CNGBEBB500321676	Bacteroidetes	Bacteroides	Bacteroides vulgatus	1516	Bacteroides vulgatus ATCC 8482(T)	99.66	Bacteroides	characterised	species	OUT 191
1	AF35-15AC	CNGBEBB500321677	Bacteroidetes	Bacteroides	Bacteroides vulgatus	1516	Bacteroides vulgatus ATCC 8482(T)	99.66	Bacteroides	characterised	species	OUT 191
1	AF36-14BH	CNGBEBB500321678	Bacteroidetes	Bacteroides	Bacteroides vulgatus	1516	Bacteroides vulgatus ATCC 8482(T)	99.6	Bacteroides	characterised	species	OUT 191
1	AF37-17	CNGBEBB500321679	Bacteroidetes	Bacteroides	Bacteroides vulgatus	1516	Bacteroides vulgatus ATCC 8482(T)	99.73	Bacteroides	characterised	species	OUT 191
1	AF39-1	CNGBEBB500321680	Bacteroidetes	Bacteroides	Bacteroides vulgatus	1516	Bacteroides vulgatus ATCC 8482(T)	99.66	Bacteroides	characterised	species	OUT 191
1	AF39-8AT	CNGBEBB500321681	Bacteroidetes	Bacteroides	Bacteroides vulgatus	1516	Bacteroides vulgatus ATCC 8482(T)	99.66	Bacteroides	characterised	species	OUT 191
1	AF41-7	CNGBEBB500321682	Bacteroidetes	Bacteroides	Bacteroides vulgatus	894	Bacteroides vulgatus ATCC 8482(T)	99.77	Bacteroides	characterised	species	OUT 191
1	AF41-8MH	CNGBEBB500321683	Bacteroidetes	Bacteroides	Bacteroides vulgatus		ND
1	AF46-14NS	CNGBEBB500321684	Bacteroidetes	Bacteroides	Bacteroides vulgatus	793	Bacteroides vulgatus ATCC 8482(T)	99.74	Bacteroidetes	characterised	species	OUT 191
1	AM09-18	CNGBEBB500321685	Bacteroidetes	Bacteroides	Bacteroides vulgatus	1516	Bacteroides vulgatus ATCC 8482(T)	99.8	Bacteroides	characterised	species	OUT 191
1	AM13-10	CNGBEBB500321686	Bacteroidetes	Bacteroides	Bacteroides vulgatus	1516	Bacteroides vulgatus ATCC 8482(T)	99.66	Bacteroides	characterised	species	OUT 191
1	AM13-21	CNGBEBB500321687	Bacteroidetes	Bacteroides	Bacteroides vulgatus	1639	Bacteroides vulgatus ATCC 8482(T)	95.85	Bacteroides	novel species	species	OUT 300
1	AM14-27	CNGBEBB500321688	Bacteroidetes	Bacteroides	Bacteroides vulgatus	1516	Bacteroides vulgatus ATCC 8482(T)	99.66	Bacteroides	characterised	species	OUT 191
1	AM16-6	CNGBEBB500321689	Bacteroidetes	Bacteroides	Bacteroides vulgatus	1516	Bacteroides vulgatus ATCC 8482(T)	99.6	Bacteroides	characterised	species	OUT 191
1	AM17-30	CNGBEBB500321690	Bacteroidetes	Bacteroides	Bacteroides vulgatus	1516	Bacteroides vulgatus ATCC 8482(T)	99.87	Bacteroides	characterised	species	OUT 191
1	AM21-14	CNGBEBB500321691	Bacteroidetes	Bacteroides	Bacteroides vulgatus	1516	Bacteroides vulgatus ATCC 8482(T)	99.8	Bacteroides	characterised	species	OUT 191
1	AM21-42	CNGBEBB500321692	Bacteroidetes	Bacteroides	Bacteroides vulgatus	1516	Bacteroides vulgatus ATCC 8482(T)	99.8	Bacteroides	characterised	species	OUT 191
1	AM25-23	CNGBEBB500321693	Bacteroidetes	Bacteroides	Bacteroides vulgatus	1516	Bacteroides vulgatus ATCC 8482(T)	99.66	Bacteroides	characterised	species	OUT 191
1	AM28-1	CNGBEBB500321694	Bacteroidetes	Bacteroides	Bacteroides vulgatus	1516	Bacteroides vulgatus ATCC 8482(T)	99.6	Bacteroides	characterised	species	OUT 191
1	AM29-2	CNGBEBB500321695	Bacteroidetes	Bacteroides	Bacteroides vulgatus	1516	Bacteroides vulgatus ATCC 8482(T)	99.66	Bacteroides	characterised	species	OUT 191
1	AM30-40	CNGBEBB500321696	Bacteroidetes	Bacteroides	Bacteroides vulgatus	1569	Bacteroides vulgatus ATCC 8482(T)	99.73	Bacteroides	characterised	species	OUT 191
1	AM32-26AC	CNGBEBB500321697	Bacteroidetes	Bacteroides	Bacteroides vulgatus	1515	Bacteroides vulgatus ATCC 8482(T)	99.72	Bacteroides	characterised	species	OUT 191
1	AM34-18LB	CNGBEBB500321698	Bacteroidetes	Bacteroides	Bacteroides vulgatus	1516	Bacteroides vulgatus ATCC 8482(T)	99.52	Bacteroides	characterised	species	OUT 191
1	AM35-11	CNGBEBB500321699	Bacteroidetes	Bacteroides	Bacteroides vulgatus		ND
1	AM37-2	CNGBEBB500321700	Bacteroidetes	Bacteroides	Bacteroides vulgatus	1516	Bacteroides vulgatus ATCC 8482(T)	99.8	Bacteroides	characterised	species	OUT 191
1	AM38-19	CNGBEBB500321701	Bacteroidetes	Bacteroides	Bacteroides vulgatus	1516	Bacteroides vulgatus ATCC 8482(T)	99.66	Bacteroides	characterised	species	OUT 191
1	AM39-10	CNGBEBB500321702	Bacteroidetes	Bacteroides	Bacteroides vulgatus	1516	Bacteroides vulgatus ATCC 8482(T)	99.6	Bacteroides	characterised	species	OUT 191
1	AM39-30BH	CNGBEBB500321703	Bacteroidetes	Bacteroides	Bacteroides vulgatus	1516	Bacteroides vulgatus ATCC 8482(T)	99.8	Bacteroides	characterised	species	OUT 191
1	AM43-4BH	CNGBEBB500321704	Bacteroidetes	Bacteroides	Bacteroides vulgatus	1516	Bacteroides vulgatus ATCC 8482(T)	99.6	Bacteroides	characterised	species	OUT 191
1	AM44-21	CNGBEBB500321705	Bacteroidetes	Bacteroides	Bacteroides vulgatus	1516	Bacteroides vulgatus ATCC 8482(T)	99.53	Bacteroides	characterised	species	OUT 191
1	AM46-1	CNGBEBB500321706	Bacteroidetes	Bacteroides	Bacteroides vulgatus	1516	Bacteroides vulgatus ATCC 8482(T)	99.66	Bacteroides	characterised	species	OUT 191
1	AM49-11	CNGBEBB500321707	Bacteroidetes	Bacteroides	Bacteroides vulgatus		ND
1	AM51-1	CNGBEBB500321708	Bacteroidetes	Bacteroides	Bacteroides vulgatus	793	Bacteroides vulgatus ATCC 8482(T)	99.74	Bacteroidetes	characterised	species	OUT 191
1	AM54-29XD	CNGBEBB500321709	Bacteroidetes	Bacteroides	Bacteroides vulgatus	793	Bacteroides vulgatus ATCC 8482(T)	99.74	Bacteroidetes	characterised	species	OUT 191
1	CF01-10	CNGBEBB500321710	Bacteroidetes	Bacteroides	Bacteroides vulgatus	1514	Bacteroides vulgatus ATCC 8482(T)	99.79	Bacteroides	characterised	species	OUT 191
1	OF05-14BH	CNGBEBB500321711	Bacteroidetes	Bacteroides	Bacteroides vulgatus	1516	Bacteroides vulgatus ATCC 8482(T)	99.66	Bacteroides	characterised	species	OUT 191
1	OF05-20BH	CNGBEBB500321712	Bacteroidetes	Bacteroides	Bacteroides vulgatus	1516	Bacteroides vulgatus ATCC 8482(T)	99.66	Bacteroides	characterised	species	OUT 191
1	OM03-13AC	CNGBEBB500321713	Bacteroidetes	Bacteroides	Bacteroides vulgatus	1516	Bacteroides vulgatus ATCC 8482(T)	99.66	Bacteroides	characterised	species	OUT 191
1	OM06-14	CNGBEBB500321714	Bacteroidetes	Bacteroides	Bacteroides vulgatus	1516	Bacteroides vulgatus ATCC 8482(T)	99.73	Bacteroides	characterised	species	OUT 191
1	OM06-31AC	CNGBEBB500321715	Bacteroidetes	Bacteroides	Bacteroides vulgatus	1516	Bacteroides vulgatus ATCC 8482(T)	99.73	Bacteroides	characterised	species	OUT 191
1	OM07-1BH	CNGBEBB500321716	Bacteroidetes	Bacteroides	Bacteroides vulgatus	1516	Bacteroides vulgatus ATCC 8482(T)	99.73	Bacteroides	characterised	species	OUT 191
1	OM07-4AC	CNGBEBB500321717	Bacteroidetes	Bacteroides	Bacteroides vulgatus	1516	Bacteroides vulgatus ATCC 8482(T)	99.73	Bacteroides	characterised	species	OUT 191
1	OM08-13BH	CNGBEBB500321718	Bacteroidetes	Bacteroides	Bacteroides vulgatus	1516	Bacteroides vulgatus ATCC 8482(T)	99.93	Bacteroides	characterised	species	OUT 191
1	TF05-18	CNGBEBB500321719	Bacteroidetes	Bacteroides	Bacteroides vulgatus	1516	Bacteroides vulgatus ATCC 8482(T)	99.6	Bacteroides	characterised	species	OUT 191
1	TF10-3	CNGBEBB500321720	Bacteroidetes	Bacteroides	Bacteroides vulgatus	1516	Bacteroides vulgatus ATCC 8482(T)	99.66	Bacteroides	characterised	species	OUT 191
1	TM04-10	CNGBEBB500321721	Bacteroidetes	Bacteroides	Bacteroides vulgatus	1516	Bacteroides vulgatus ATCC 8482(T)	99.6	Bacteroides	characterised	species	OUT 191
1	TM05-16	CNGBEBB500321722	Bacteroidetes	Bacteroides	Bacteroides vulgatus	1516	Bacteroides vulgatus ATCC 8482(T)	99.73	Bacteroides	characterised	species	OUT 191
1	TM06-6	CNGBEBB500321723	Bacteroidetes	Bacteroides	Bacteroides vulgatus	1516	Bacteroides vulgatus ATCC 8482(T)	99.73	Bacteroides	characterised	species	OUT 191
32	AF14-7	CNGBEBB500321724	Bacteroidetes	Bacteroides	Bacteroides xylanisolvens	1517	Bacteroides xylanisolvens XB1A(T)	99.63	Bacteroides	characterised	species	OUT 52
32	AF21-6AC	CNGBEBB500321725	Bacteroidetes	Bacteroides	Bacteroides xylanisolvens	1478	Shigella sonnei GTC 781(T)	99.86	Proteobacteria	characterised	discrepancy	OUT 56
32	AF38-2	CNGBEBB500321726	Bacteroidetes	Bacteroides	Bacteroides xylanisolvens	1635	Bacteroides xylanisolvens XB1A(T)	99.68	Bacteroides	characterised	species	OUT 81
32	AF39-6AC	CNGBEBB500321727	Bacteroidetes	Bacteroides	Bacteroides xylanisolvens	1517	Bacteroides xylanisolvens XB1A(T)	99.63	Bacteroides	characterised	species	OUT 52
32	AF46-11NS	CNGBEBB500321728	Bacteroidetes	Bacteroides	Bacteroides xylanisolvens	1517	Bacteroides xylanisolvens XB1A(T)	100	Bacteroides	characterised	species	OUT 52
32	AM26-1	CNGBEBB500321729	Bacteroidetes	Bacteroides	Bacteroides xylanisolvens	1517	Bacteroides xylanisolvens XB1A(T)	99.56	Bacteroides	characterised	species	OUT 52
32	AM30-47	CNGBEBB500321730	Bacteroidetes	Bacteroides	Bacteroides xylanisolvens	1576	Bacteroides ovatus ATCC 8483(T)	99.73	Bacteroides	characterised	genus	OUT 52
32	TF10-34	CNGBEBB500321731	Bacteroidetes	Bacteroides	Bacteroides xylanisolvens	1517	Bacteroides xylanisolvens XB1A(T)	99.63	Bacteroides	characterised	species	OUT 52
32	TM09-13	CNGBEBB500321732	Bacteroidetes	Bacteroides	Bacteroides xylanisolvens	1517	Bacteroides xylanisolvens XB1A(T)	99.71	Bacteroides	characterised	species	OUT 52
20	AF14-56	CNGBEBB500321733	Actinobacteria	Bifidobacterium	Bifidobacterium adolescentis	1514	Bifidobacterium faecale CU3-7(T)	99.86	Actinobacteria	characterised	genus	OUT 211
20	AF15-3	CNGBEBB500321734	Actinobacteria	Bifidobacterium	Bifidobacterium adolescentis	1306	Bifidobacterium stercoris Eg1(T)	99.67	Actinobacteria	characterised	genus	OUT 197
20	AF21-27	CNGBEBB500321735	Actinobacteria	Bifidobacterium	Bifidobacterium adolescentis	1515	Bifidobacterium faecale CU3-7(T)	99.79	Actinobacteria	characterised	genus	OUT 211
20	AF45-19	CNGBEBB500321736	Actinobacteria	Bifidobacterium	Bifidobacterium adolescentis	927	Bifidobacterium stercoris Eg1(T)	100	Actinobacteria	characterised	genus	OUT 197
20	AM12-20	CNGBEBB500321737	Actinobacteria	Bifidobacterium	Bifidobacterium adolescentis	1515	Bifidobacterium faecale CU3-7(T)	99.24	Actinobacteria	characterised	genus	OUT 211
20	AM13-11	CNGBEBB500321738	Actinobacteria	Bifidobacterium	Bifidobacterium adolescentis	1514	Bifidobacterium stercoris Eg1(T)	99.43	Actinobacteria	characterised	genus	OUT 197
20	AM36-3AC	CNGBEBB500321739	Actinobacteria	Bifidobacterium	Bifidobacterium adolescentis	1516	Bifidobacterium faecale CU3-7(T)	99.38	Actinobacteria	characterised	genus	OUT 211
20	AM41-17	CNGBEBB500321740	Actinobacteria	Bifidobacterium	Bifidobacterium adolescentis	1353	Bifidobacterium stercoris Eg1(T)	99.45	Actinobacteria	characterised	genus	OUT 197
20	TF06-10AC	CNGBEBB500321741	Actinobacteria	Bifidobacterium	Bifidobacterium adolescentis	1361	Bifidobacterium faecale CU3-7(T)	99.92	Actinobacteria	characterised	genus	OUT 247
20	TF06-29	CNGBEBB500321742	Actinobacteria	Bifidobacterium	Bifidobacterium adolescentis	1514	Bifidobacterium stercoris Eg1(T)	99.43	Actinobacteria	characterised	genus	OUT 197
20	TF06-2AC	CNGBEBB500321743	Actinobacteria	Bifidobacterium	Bifidobacterium adolescentis	1514	Bifidobacterium faecale CU3-7(T)	99.93	Actinobacteria	characterised	genus	OUT 197
148	OM05-7AA	CNGBEBB500321744	Actinobacteria	Bifidobacterium	Bifidobacterium animalis	1526	Bifidobacterium animalis subsp. lactis DSM 10140(T)	100	Actinobacteria	characterised	species	OUT 88
148	TF04-14	CNGBEBB500321745	Actinobacteria	Bifidobacterium	Bifidobacterium animalis	1526	Bifidobacterium animalis subsp. lactis DSM 10140(T)	100	Actinobacteria	characterised	species	OUT 88
15	AF11-25B	CNGBEBB500321746	Actinobacteria	Bifidobacterium	Bifidobacterium bifidum	1517	Bifidobacterium bifidum ATCC 29521(T)	99.8	Actinobacteria	characterised	species	OUT 309
15	AF45-10	CNGBEBB500321747	Actinobacteria	Bifidobacterium	Bifidobacterium bifidum	1514	Bifidobacterium bifidum ATCC 29521(T)	100	Actinobacteria	characterised	species	OUT 309
15	AM12-10	CNGBEBB500321748	Actinobacteria	Bifidobacterium	Bifidobacterium bifidum	1517	Bifidobacterium bifidum ATCC 29521(T)	99.87	Actinobacteria	characterised	species	OUT 309
15	AM12-9	CNGBEBB500321749	Actinobacteria	Bifidobacterium	Bifidobacterium bifidum	1517	Bifidobacterium bifidum ATCC 29521(T)	99.87	Actinobacteria	characterised	species	OUT 309
15	AM18-1	CNGBEBB500321750	Actinobacteria	Bifidobacterium	Bifidobacterium bifidum	1516	Bifidobacterium bifidum ATCC 29521(T)	100	Actinobacteria	characterised	species	OUT 309
15	AM18-11	CNGBEBB500321751	Actinobacteria	Bifidobacterium	Bifidobacterium bifidum	1516	Bifidobacterium bifidum ATCC 29521(T)	100	Actinobacteria	characterised	species	OUT 309
15	AM18-12AC	CNGBEBB500321752	Actinobacteria	Bifidobacterium	Bifidobacterium bifidum	1516	Bifidobacterium bifidum ATCC 29521(T)	100	Actinobacteria	characterised	species	OUT 309
15	AM18-29	CNGBEBB500321753	Actinobacteria	Bifidobacterium	Bifidobacterium bifidum	1516	Bifidobacterium bifidum ATCC 29521(T)	100	Actinobacteria	characterised	species	OUT 309
15	AM36-1AC	CNGBEBB500321754	Actinobacteria	Bifidobacterium	Bifidobacterium bifidum	1516	Bifidobacterium bifidum ATCC 29521(T)	100	Actinobacteria	characterised	species	OUT 309
15	AM42-15AC	CNGBEBB500321755	Actinobacteria	Bifidobacterium	Bifidobacterium bifidum	1516	Bifidobacterium bifidum ATCC 29521(T)	100	Actinobacteria	characterised	species	OUT 309
15	TF05-1	CNGBEBB500321756	Actinobacteria	Bifidobacterium	Bifidobacterium bifidum	1516	Bifidobacterium bifidum ATCC 29521(T)	100	Actinobacteria	characterised	species	OUT 309
15	TF05-39	CNGBEBB500321757	Actinobacteria	Bifidobacterium	Bifidobacterium bifidum	1516	Bifidobacterium bifidum ATCC 29521(T)	100	Actinobacteria	characterised	species	OUT 309
15	TF06-13	CNGBEBB500321758	Actinobacteria	Bifidobacterium	Bifidobacterium bifidum	1516	Bifidobacterium bifidum ATCC 29521(T)	100	Actinobacteria	characterised	species	OUT 309
15	TF06-14AC	CNGBEBB500321759	Actinobacteria	Bifidobacterium	Bifidobacterium bifidum	1516	Bifidobacterium bifidum ATCC 29521(T)	100	Actinobacteria	characterised	species	OUT 309
15	TF07-22	CNGBEBB500321760	Actinobacteria	Bifidobacterium	Bifidobacterium bifidum	1516	Bifidobacterium bifidum ATCC 29521(T)	100	Actinobacteria	characterised	species	OUT 309
15	TM02-15	CNGBEBB500321761	Actinobacteria	Bifidobacterium	Bifidobacterium bifidum	1517	Bifidobacterium bifidum ATCC 29521(T)	99.66	Actinobacteria	characterised	species	OUT 309
15	TM02-17	CNGBEBB500321762	Actinobacteria	Bifidobacterium	Bifidobacterium bifidum	1517	Bifidobacterium bifidum ATCC 29521(T)	99.8	Actinobacteria	characterised	species	OUT 309
15	TM04-12	CNGBEBB500321763	Actinobacteria	Bifidobacterium	Bifidobacterium bifidum	1516	Bifidobacterium bifidum ATCC 29521(T)	100	Actinobacteria	characterised	species	OUT 309
15	TM05-15	CNGBEBB500321764	Actinobacteria	Bifidobacterium	Bifidobacterium bifidum	1516	Bifidobacterium bifidum ATCC 29521(T)	100	Actinobacteria	characterised	species	OUT 309
15	TM06-10	CNGBEBB500321765	Actinobacteria	Bifidobacterium	Bifidobacterium bifidum	1516	Bifidobacterium bifidum ATCC 29521(T)	100	Actinobacteria	characterised	species	OUT 309
15	TM06-5	CNGBEBB500321766	Actinobacteria	Bifidobacterium	Bifidobacterium bifidum	1516	Bifidobacterium bifidum ATCC 29521(T)	100	Actinobacteria	characterised	species	OUT 309
15	TM07-4AC	CNGBEBB500321767	Actinobacteria	Bifidobacterium	Bifidobacterium bifidum	1516	Bifidobacterium bifidum ATCC 29521(T)	100	Actinobacteria	characterised	species	OUT 309
4	AF03-10	CNGBEBB500321768	Actinobacteria	Bifidobacterium	Bifidobacterium longum	1514	Bifidobacterium longum subsp. longum JCM 1217(T)	99.87	Actinobacteria	characterised	species	OUT 129
4	AF03-20	CNGBEBB500321769	Actinobacteria	Bifidobacterium	Bifidobacterium longum	1514	Bifidobacterium longum subsp. longum JCM 1217(T)	99.87	Actinobacteria	characterised	species	OUT 129
4	AF03-27	CNGBEBB500321770	Actinobacteria	Bifidobacterium	Bifidobacterium longum	1514	Bifidobacterium longum subsp. longum JCM 1217(T)	99.87	Actinobacteria	characterised	species	OUT 129
4	AF04-13	CNGBEBB500321771	Actinobacteria	Bifidobacterium	Bifidobacterium longum	1514	Bifidobacterium longum subsp. longum JCM 1217(T)	99.87	Actinobacteria	characterised	species	OUT 129
4	AF05-16	CNGBEBB500321772	Actinobacteria	Bifidobacterium	Bifidobacterium longum	1514	Bifidobacterium longum subsp. longum JCM 1217(T)	99.87	Actinobacteria	characterised	species	OUT 129
4	AF05-2	CNGBEBB500321773	Actinobacteria	Bifidobacterium	Bifidobacterium longum	1514	Bifidobacterium longum subsp. longum JCM 1217(T)	99.87	Actinobacteria	characterised	species	OUT 129
4	AF08-2	CNGBEBB500321774	Actinobacteria	Bifidobacterium	Bifidobacterium longum	1514	Bifidobacterium longum subsp. longum JCM 1217(T)	99.87	Actinobacteria	characterised	species	OUT 129
4	AF11-12	CNGBEBB500321775	Actinobacteria	Bifidobacterium	Bifidobacterium longum	1514	Bifidobacterium longum subsp. longum JCM 1217(T)	99.87	Actinobacteria	characterised	species	OUT 129
4	AF11-41	CNGBEBB500321776	Actinobacteria	Bifidobacterium	Bifidobacterium longum	1514	Bifidobacterium longum subsp. longum JCM 1217(T)	99.87	Actinobacteria	characterised	species	OUT 129
4	AF13-34	CNGBEBB500321777	Actinobacteria	Bifidobacterium	Bifidobacterium longum	1513	Bifidobacterium longum subsp. longum JCM 1217(T)	100	Actinobacteria	characterised	species	OUT 129
4	AF13-41	CNGBEBB500321778	Actinobacteria	Bifidobacterium	Bifidobacterium longum	1513	Bifidobacterium longum subsp. longum JCM 1217(T)	100	Actinobacteria	characterised	species	OUT 129
4	AF14-22	CNGBEBB500321779	Actinobacteria	Bifidobacterium	Bifidobacterium longum	1514	Bifidobacterium longum subsp. longum JCM 1217(T)	99.87	Actinobacteria	characterised	species	OUT 129
4	AF14-34	CNGBEBB500321780	Actinobacteria	Bifidobacterium	Bifidobacterium longum	1514	Bifidobacterium longum subsp. longum JCM 1217(T)	99.87	Actinobacteria	characterised	species	OUT 129
4	AF26-10	CNGBEBB500321781	Actinobacteria	Bifidobacterium	Bifidobacterium longum	1514	Bifidobacterium longum subsp. longum JCM 1217(T)	99.87	Actinobacteria	characterised	species	OUT 129
4	AF27-1BH	CNGBEBB500321782	Actinobacteria	Bifidobacterium	Bifidobacterium longum	1514	Bifidobacterium longum subsp. longum JCM 1217(T)	99.87	Actinobacteria	characterised	species	OUT 129
4	AF30-11	CNGBEBB500321783	Actinobacteria	Bifidobacterium	Bifidobacterium longum	1514	Bifidobacterium longum subsp. longum JCM 1217(T)	99.87	Actinobacteria	characterised	species	OUT 129
4	AF30-12	CNGBEBB500321784	Actinobacteria	Bifidobacterium	Bifidobacterium longum	1514	Bifidobacterium longum subsp. longum JCM 1217(T)	99.87	Actinobacteria	characterised	species	OUT 129
4	AF34-9AC	CNGBEBB500321785	Actinobacteria	Bifidobacterium	Bifidobacterium longum	1319	Bifidobacterium longum subsp. longum JCM 1217(T)	100	Actinobacteria	characterised	species	OUT 129
4	AF35-13AC	CNGBEBB500321786	Actinobacteria	Bifidobacterium	Bifidobacterium longum	1567	Bifidobacterium longum subsp. longum JCM 1217(T)	99.59	Actinobacteria	characterised	species	OUT 129
4	AF36-1	CNGBEBB500321787	Actinobacteria	Bifidobacterium	Bifidobacterium longum	1514	Bifidobacterium longum subsp. longum JCM 1217(T)	99.87	Actinobacteria	characterised	species	OUT 129
4	AM10-15B	CNGBEBB500321788	Actinobacteria	Bifidobacterium	Bifidobacterium longum	1514	Bifidobacterium longum subsp. longum JCM 1217(T)	99.87	Actinobacteria	characterised	species	OUT 129
4	AM11-2	CNGBEBB500321789	Actinobacteria	Bifidobacterium	Bifidobacterium longum	1514	Bifidobacterium longum subsp. longum JCM 1217(T)	99.87	Actinobacteria	characterised	species	OUT 129
4	AM11-5	CNGBEBB500321790	Actinobacteria	Bifidobacterium	Bifidobacterium longum	1514	Bifidobacterium longum subsp. longum JCM 1217(T)	99.87	Actinobacteria	characterised	species	OUT 129
4	AM12-16	CNGBEBB500321791	Actinobacteria	Bifidobacterium	Bifidobacterium longum	1514	Bifidobacterium longum subsp. longum JCM 1217(T)	99.87	Actinobacteria	characterised	species	OUT 129
4	AM16-2	CNGBEBB500321792	Actinobacteria	Bifidobacterium	Bifidobacterium longum	1514	Bifidobacterium longum subsp. longum JCM 1217(T)	99.87	Actinobacteria	characterised	species	OUT 129
4	AM20-19AC	CNGBEBB500321793	Actinobacteria	Bifidobacterium	Bifidobacterium longum	1514	Bifidobacterium longum subsp. longum JCM 1217(T)	99.87	Actinobacteria	characterised	species	OUT 129
4	AM20-3	CNGBEBB500321794	Actinobacteria	Bifidobacterium	Bifidobacterium longum	1514	Bifidobacterium longum subsp. longum JCM 1217(T)	99.87	Actinobacteria	characterised	species	OUT 129
4	AM20-39	CNGBEBB500321795	Actinobacteria	Bifidobacterium	Bifidobacterium longum	1514	Bifidobacterium longum subsp. longum JCM 1217(T)	99.87	Actinobacteria	characterised	species	OUT 129
4	AM21-20	CNGBEBB500321796	Actinobacteria	Bifidobacterium	Bifidobacterium longum	1514	Bifidobacterium longum subsp. longum JCM 1217(T)	99.87	Actinobacteria	characterised	species	OUT 129
4	AM30-9LB	CNGBEBB500321797	Actinobacteria	Bifidobacterium	Bifidobacterium longum	1514	Bifidobacterium longum subsp. longum JCM 1217(T)	99.87	Actinobacteria	characterised	species	OUT 129
4	AM31-13LB	CNGBEBB500321798	Actinobacteria	Bifidobacterium	Bifidobacterium longum	1514	Bifidobacterium longum subsp. longum JCM 1217(T)	99.87	Actinobacteria	characterised	species	OUT 129
4	AM34-3	CNGBEBB500321799	Actinobacteria	Bifidobacterium	Bifidobacterium longum	1579	Bifidobacterium longum subsp. longum JCM 1217(T)	99.73	Actinobacteria	characterised	species	OUT 129
4	AM39-10AC	CNGBEBB500321800	Actinobacteria	Bifidobacterium	Bifidobacterium longum	1514	Bifidobacterium longum subsp. longum JCM 1217(T)	99.87	Actinobacteria	characterised	species	OUT 129
4	AM39-8AC	CNGBEBB500321801	Actinobacteria	Bifidobacterium	Bifidobacterium longum	1514	Bifidobacterium longum subsp. longum JCM 1217(T)	99.87	Actinobacteria	characterised	species	OUT 129
4	AM42-13AT	CNGBEBB500321802	Actinobacteria	Bifidobacterium	Bifidobacterium longum	1514	Bifidobacterium longum subsp. longum JCM 1217(T)	99.8	Actinobacteria	characterised	species	OUT 129
4	OF01-16	CNGBEBB500321803	Actinobacteria	Bifidobacterium	Bifidobacterium longum	1514	Bifidobacterium longum subsp. longum JCM 1217(T)	99.87	Actinobacteria	characterised	species	OUT 129
4	OM05-2BH	CNGBEBB500321804	Actinobacteria	Bifidobacterium	Bifidobacterium longum	1514	Bifidobacterium longum subsp. longum JCM 1217(T)	99.87	Actinobacteria	characterised	species	OUT 129
4	TF01-22	CNGBEBB500321805	Actinobacteria	Bifidobacterium	Bifidobacterium longum	1514	Bifidobacterium longum subsp. longum JCM 1217(T)	99.8	Actinobacteria	characterised	species	OUT 129
4	TF06-12AC	CNGBEBB500321806	Actinobacteria	Bifidobacterium	Bifidobacterium longum	1514	Bifidobacterium longum subsp. longum JCM 1217(T)	99.87	Actinobacteria	characterised	species	OUT 129
4	TF06-45A	CNGBEBB500321807	Actinobacteria	Bifidobacterium	Bifidobacterium longum	1514	Bifidobacterium longum subsp. longum JCM 1217(T)	99.87	Actinobacteria	characterised	species	OUT 129
4	TF07-31	CNGBEBB500321808	Actinobacteria	Bifidobacterium	Bifidobacterium longum	1514	Bifidobacterium longum subsp. longum JCM 1217(T)	99.87	Actinobacteria	characterised	species	OUT 129
4	TF07-34	CNGBEBB500321809	Actinobacteria	Bifidobacterium	Bifidobacterium longum	1514	Bifidobacterium longum subsp. longum JCM 1217(T)	99.8	Actinobacteria	characterised	species	OUT 129
4	TF07-39	CNGBEBB500321810	Actinobacteria	Bifidobacterium	Bifidobacterium longum	1514	Bifidobacterium longum subsp. longum JCM 1217(T)	99.87	Actinobacteria	characterised	species	OUT 129
4	TF08-4AC	CNGBEBB500321811	Actinobacteria	Bifidobacterium	Bifidobacterium longum	1514	Bifidobacterium longum subsp. longum JCM 1217(T)	99.87	Actinobacteria	characterised	species	OUT 129
4	TM01-1	CNGBEBB500321812	Actinobacteria	Bifidobacterium	Bifidobacterium longum	1514	Bifidobacterium longum subsp. longum JCM 1217(T)	99.87	Actinobacteria	characterised	species	OUT 129
4	TM02-7	CNGBEBB500321813	Actinobacteria	Bifidobacterium	Bifidobacterium longum	1514	Bifidobacterium longum subsp. longum JCM 1217(T)	99.87	Actinobacteria	characterised	species	OUT 129
4	TM04-17	CNGBEBB500321814	Actinobacteria	Bifidobacterium	Bifidobacterium longum	1513	Bifidobacterium longum subsp. longum JCM 1217(T)	99.87	Actinobacteria	characterised	species	OUT 129
4	TM04-48B	CNGBEBB500321815	Actinobacteria	Bifidobacterium	Bifidobacterium longum	1514	Bifidobacterium longum subsp. longum JCM 1217(T)	99.87	Actinobacteria	characterised	species	OUT 129
4	TM05-14	CNGBEBB500321816	Actinobacteria	Bifidobacterium	Bifidobacterium longum	1579	Bifidobacterium longum subsp. longum JCM 1217(T)	99.86	Actinobacteria	characterised	species	OUT 129
4	TM06-1	CNGBEBB500321817	Actinobacteria	Bifidobacterium	Bifidobacterium longum	1514	Bifidobacterium longum subsp. longum JCM 1217(T)	99.87	Actinobacteria	characterised	species	OUT 129
3	AF02-36-1	CNGBEBB500321818	Actinobacteria	Bifidobacterium	Bifidobacterium pseudocatenulatum	1516	Bifidobacterium pseudocatenulatum DSM 20438(T)	100	Actinobacteria	characterised	species	OUT 213
3	AF03-28	CNGBEBB500321819	Actinobacteria	Bifidobacterium	Bifidobacterium pseudocatenulatum	1516	Bifidobacterium pseudocatenulatum DSM 20438(T)	100	Actinobacteria	characterised	species	OUT 213
3	AF11-18	CNGBEBB500321820	Actinobacteria	Bifidobacterium	Bifidobacterium pseudocatenulatum	1516	Bifidobacterium pseudocatenulatum DSM 20438(T)	99.93	Actinobacteria	characterised	species	OUT 213
3	AF12-10-6.0	CNGBEBB500321821	Actinobacteria	Bifidobacterium	Bifidobacterium pseudocatenulatum	1516	Bifidobacterium pseudocatenulatum DSM 20438(T)	99.46	Actinobacteria	characterised	species	OUT 213
3	AF12-8A-LB	CNGBEBB500321822	Actinobacteria	Bifidobacterium	Bifidobacterium pseudocatenulatum	1516	Bifidobacterium pseudocatenulatum DSM 20438(T)	99.46	Actinobacteria	characterised	species	OUT 213
3	AF12-8LB-d	CNGBEBB500321823	Actinobacteria	Bifidobacterium	Bifidobacterium pseudocatenulatum	1516	Bifidobacterium pseudocatenulatum DSM 20438(T)	99.46	Actinobacteria	characterised	species	OUT 213
3	AF17-20AC	CNGBEBB500321824	Actinobacteria	Bifidobacterium	Bifidobacterium pseudocatenulatum	1516	Bifidobacterium pseudocatenulatum DSM 20438(T)	100	Actinobacteria	characterised	species	OUT 213
3	AF18-2AC	CNGBEBB500321825	Actinobacteria	Bifidobacterium	Bifidobacterium pseudocatenulatum	1514	Bifidobacterium pseudocatenulatum DSM 20438(T)	100	Actinobacteria	characterised	species	OUT 213
3	AF20-20AC	CNGBEBB500321826	Actinobacteria	Bifidobacterium	Bifidobacterium pseudocatenulatum	1515	Bifidobacterium pseudocatenulatum DSM 20438(T)	100	Actinobacteria	characterised	species	OUT 213
3	AF26-1	CNGBEBB500321827	Actinobacteria	Bifidobacterium	Bifidobacterium pseudocatenulatum	1516	Bifidobacterium pseudocatenulatum DSM 20438(T)	100	Actinobacteria	characterised	species	OUT 213
3	AF36-12AT	CNGBEBB500321828	Actinobacteria	Bifidobacterium	Bifidobacterium pseudocatenulatum	1626	Bifidobacterium pseudocatenulatum DSM 20438(T)	100	Actinobacteria	characterised	species	OUT 213
3	AF41-3MH	CNGBEBB500321829	Actinobacteria	Bifidobacterium	Bifidobacterium pseudocatenulatum	1514	Bifidobacterium pseudocatenulatum DSM 20438(T)	99.93	Actinobacteria	characterised	species	OUT 213
3	AF45-10BH	CNGBEBB500321830	Actinobacteria	Bifidobacterium	Bifidobacterium pseudocatenulatum	1515	Bifidobacterium pseudocatenulatum DSM 20438(T)	99.93	Actinobacteria	characterised	species	OUT 213
3	AM08-2	CNGBEBB500321831	Actinobacteria	Bifidobacterium	Bifidobacterium pseudocatenulatum	1516	Bifidobacterium pseudocatenulatum DSM 20438(T)	100	Actinobacteria	characterised	species	OUT 213
3	AM08-25	CNGBEBB500321832	Actinobacteria	Bifidobacterium	Bifidobacterium pseudocatenulatum	1516	Bifidobacterium pseudocatenulatum DSM 20438(T)	99.53	Actinobacteria	characterised	species	OUT 213
3	AM10-2	CNGBEBB500321833	Actinobacteria	Bifidobacterium	Bifidobacterium pseudocatenulatum	1516	Bifidobacterium pseudocatenulatum DSM 20438(T)	100	Actinobacteria	characterised	species	OUT 213
3	AM10-24	CNGBEBB500321834	Actinobacteria	Bifidobacterium	Bifidobacterium pseudocatenulatum	1516	Bifidobacterium pseudocatenulatum DSM 20438(T)	100	Actinobacteria	characterised	species	OUT 213
3	AM11-10	CNGBEBB500321835	Actinobacteria	Bifidobacterium	Bifidobacterium pseudocatenulatum	1516	Bifidobacterium pseudocatenulatum DSM 20438(T)	100	Actinobacteria	characterised	species	OUT 213
3	AM13-2	CNGBEBB500321836	Actinobacteria	Bifidobacterium	Bifidobacterium pseudocatenulatum	1516	Bifidobacterium pseudocatenulatum DSM 20438(T)	100	Actinobacteria	characterised	species	OUT 213
3	AM13-8	CNGBEBB500321837	Actinobacteria	Bifidobacterium	Bifidobacterium pseudocatenulatum	1516	Bifidobacterium pseudocatenulatum DSM 20438(T)	100	Actinobacteria	characterised	species	OUT 213
3	AM18-42	CNGBEBB500321838	Actinobacteria	Bifidobacterium	Bifidobacterium pseudocatenulatum	1653	Bifidobacterium pseudocatenulatum DSM 20438(T)	100	Actinobacteria	characterised	species	OUT 213
3	AM19-19	CNGBEBB500321839	Actinobacteria	Bifidobacterium	Bifidobacterium pseudocatenulatum	1515	Bifidobacterium pseudocatenulatum DSM 20438(T)	100	Actinobacteria	characterised	species	OUT 213
3	AM20-1	CNGBEBB500321840	Actinobacteria	Bifidobacterium	Bifidobacterium pseudocatenulatum	1516	Bifidobacterium pseudocatenulatum DSM 20438(T)	99.93	Actinobacteria	characterised	species	OUT 213
3	AM20-6	CNGBEBB500321841	Actinobacteria	Bifidobacterium	Bifidobacterium pseudocatenulatum	1516	Bifidobacterium pseudocatenulatum DSM 20438(T)	99.46	Actinobacteria	characterised	species	OUT 213
3	AM20-9-6.0	CNGBEBB500321842	Actinobacteria	Bifidobacterium	Bifidobacterium pseudocatenulatum	1310	Bifidobacterium pseudocatenulatum DSM 20438(T)	100	Actinobacteria	characterised	species	OUT 213
3	AM26-14LB	CNGBEBB500321843	Actinobacteria	Bifidobacterium	Bifidobacterium pseudocatenulatum	1516	Bifidobacterium pseudocatenulatum DSM 20438(T)	99.93	Actinobacteria	characterised	species	OUT 213
3	AM33-6	CNGBEBB500321844	Actinobacteria	Bifidobacterium	Bifidobacterium pseudocatenulatum	1640	Bifidobacterium pseudocatenulatum DSM 20438(T)	100	Actinobacteria	characterised	species	OUT 213
3	AM36-2AC	CNGBEBB500321845	Actinobacteria	Bifidobacterium	Bifidobacterium pseudocatenulatum	1309	Bifidobacterium pseudocatenulatum DSM 20438(T)	99.92	Actinobacteria	characterised	species	OUT 213
3	AM36-5BH	CNGBEBB500321846	Actinobacteria	Bifidobacterium	Bifidobacterium pseudocatenulatum	1513	Bifidobacterium pseudocatenulatum DSM 20438(T)	99.87	Actinobacteria	characterised	species	OUT 213
3	AM38-8	CNGBEBB500321847	Actinobacteria	Bifidobacterium	Bifidobacterium pseudocatenulatum	1516	Bifidobacterium pseudocatenulatum DSM 20438(T)	100	Actinobacteria	characterised	species	OUT 213
3	AM43-10	CNGBEBB500321848	Actinobacteria	Bifidobacterium	Bifidobacterium pseudocatenulatum	1516	Bifidobacterium pseudocatenulatum DSM 20438(T)	100	Actinobacteria	characterised	species	OUT 213
3	CF01-1	CNGBEBB500321849	Actinobacteria	Bifidobacterium	Bifidobacterium pseudocatenulatum	1514	Bifidobacterium pseudocatenulatum DSM 20438(T)	100	Actinobacteria	characterised	species	OUT 213
3	OF01-12	CNGBEBB500321850	Actinobacteria	Bifidobacterium	Bifidobacterium pseudocatenulatum	1559	Bifidobacterium pseudocatenulatum DSM 20438(T)	100	Actinobacteria	characterised	species	OUT 213
3	OF01-2	CNGBEBB500321851	Actinobacteria	Bifidobacterium	Bifidobacterium pseudocatenulatum	1516	Bifidobacterium pseudocatenulatum DSM 20438(T)	100	Actinobacteria	characterised	species	OUT 213
3	OF01-21AC	CNGBEBB500321852	Actinobacteria	Bifidobacterium	Bifidobacterium pseudocatenulatum	1513	Bifidobacterium pseudocatenulatum DSM 20438(T)	100	Actinobacteria	characterised	species	OUT 213
3	OF01-8	CNGBEBB500321853	Actinobacteria	Bifidobacterium	Bifidobacterium pseudocatenulatum	1310	Bifidobacterium pseudocatenulatum DSM 20438(T)	100	Actinobacteria	characterised	species	OUT 213
3	OF05-12	CNGBEBB500321854	Actinobacteria	Bifidobacterium	Bifidobacterium pseudocatenulatum	1516	Bifidobacterium pseudocatenulatum DSM 20438(T)	100	Actinobacteria	characterised	species	OUT 213
3	OM05-2	CNGBEBB500321855	Actinobacteria	Bifidobacterium	Bifidobacterium pseudocatenulatum	1516	Bifidobacterium pseudocatenulatum DSM 20438(T)	100	Actinobacteria	characterised	species	OUT 213
3	OM10-8	CNGBEBB500321856	Actinobacteria	Bifidobacterium	Bifidobacterium pseudocatenulatum	1515	Bifidobacterium pseudocatenulatum DSM 20438(T)	100	Actinobacteria	characterised	species	OUT 213
3	TF05-19AC	CNGBEBB500321857	Actinobacteria	Bifidobacterium	Bifidobacterium pseudocatenulatum	1547	Bifidobacterium pseudocatenulatum DSM 20438(T)	99.86	Actinobacteria	characterised	species	OUT 213
3	TF05-2AC	CNGBEBB500321858	Actinobacteria	Bifidobacterium	Bifidobacterium pseudocatenulatum	1516	Bifidobacterium pseudocatenulatum DSM 20438(T)	100	Actinobacteria	characterised	species	OUT 213
3	TF07-23	CNGBEBB500321859	Actinobacteria	Bifidobacterium	Bifidobacterium pseudocatenulatum	1516	Bifidobacterium pseudocatenulatum DSM 20438(T)	100	Actinobacteria	characterised	species	OUT 213
3	TF07-45	CNGBEBB500321860	Actinobacteria	Bifidobacterium	Bifidobacterium pseudocatenulatum	1516	Bifidobacterium pseudocatenulatum DSM 20438(T)	100	Actinobacteria	characterised	species	OUT 213
3	TF08-3AT	CNGBEBB500321861	Actinobacteria	Bifidobacterium	Bifidobacterium pseudocatenulatum	1516	Bifidobacterium pseudocatenulatum DSM 20438(T)	99.87	Actinobacteria	characterised	species	OUT 213
3	TM01-4	CNGBEBB500321862	Actinobacteria	Bifidobacterium	Bifidobacterium pseudocatenulatum	1437	Bifidobacterium pseudocatenulatum DSM 20438(T)	100	Actinobacteria	characterised	species	OUT 50
3	TM04-13	CNGBEBB500321863	Actinobacteria	Bifidobacterium	Bifidobacterium pseudocatenulatum	1514	Bifidobacterium pseudocatenulatum DSM 20438(T)	99.87	Actinobacteria	characterised	species	OUT 213
3	TM05-11	CNGBEBB500321864	Actinobacteria	Bifidobacterium	Bifidobacterium pseudocatenulatum	1516	Bifidobacterium pseudocatenulatum DSM 20438(T)	100	Actinobacteria	characterised	species	OUT 213
3	TM07-3AT	CNGBEBB500321865	Actinobacteria	Bifidobacterium	Bifidobacterium pseudocatenulatum	1597	Bifidobacterium pseudocatenulatum DSM 20438(T)	99.93	Actinobacteria	characterised	species	OUT 213
3	TM08-2	CNGBEBB500321866	Actinobacteria	Bifidobacterium	Bifidobacterium pseudocatenulatum	1515	Bifidobacterium pseudocatenulatum DSM 20438(T)	100	Actinobacteria	characterised	species	OUT 213
3	TM10-1	CNGBEBB500321867	Actinobacteria	Bifidobacterium	Bifidobacterium pseudocatenulatum	1516	Bifidobacterium pseudocatenulatum DSM 20438(T)	99.93	Actinobacteria	characterised	species	OUT 213
327	AF13-3LB	CNGBEBB500321868	Actinobacteria	Bifidobacterium	Bifidobacterium pseudolongum	1528	Bifidobacterium pseudolongum subsp. globosum JCM 5820(T)	99.53	Actinobacteria	characterised	species	OUT 141
20	AF28-4AC	CNGBEBB500321869	Actinobacteria	Bifidobacterium	Bifidobacterium stercoris	1430	Bifidobacterium faecale CU3-7(T)	99.72	Actinobacteria	characterised	genus	OUT 211
20	AM12-59	CNGBEBB500321870	Actinobacteria	Bifidobacterium	Bifidobacterium stercoris	1557	Bifidobacterium faecale CU3-7(T)	99.58	Actinobacteria	characterised	genus	OUT 211
20	AM14-37	CNGBEBB500321871	Actinobacteria	Bifidobacterium	Bifidobacterium stercoris	1514	Bifidobacterium faecale CU3-7(T)	99.59	Actinobacteria	characterised	genus	OUT 211
20	AM34-11	CNGBEBB500321872	Actinobacteria	Bifidobacterium	Bifidobacterium stercoris	1306	Bifidobacterium faecale CU3-7(T)	99.92	Actinobacteria	characterised	genus	OUT 197
20	OF04-5	CNGBEBB500321873	Actinobacteria	Bifidobacterium	Bifidobacterium stercoris	1430	Bifidobacterium faecale CU3-7(T)	99.72	Actinobacteria	characterised	genus	OUT 211
20	OF04-9AC	CNGBEBB500321874	Actinobacteria	Bifidobacterium	Bifidobacterium stercoris	1514	Bifidobacterium faecale CU3-7(T)	99.72	Actinobacteria	characterised	genus	OUT 211
20	TM06-4	CNGBEBB500321875	Actinobacteria	Bifidobacterium	Bifidobacterium stercoris	1514	Bifidobacterium faecale CU3-7(T)	99.65	Actinobacteria	characterised	genus	OUT 211
20	TM06-51	CNGBEBB500321876	Actinobacteria	Bifidobacterium	Bifidobacterium stercoris	1514	Bifidobacterium faecale CU3-7(T)	99.93	Actinobacteria	characterised	genus	OUT 197
126	AF19-10LB	CNGBEBB500321877	Firmicutes	Blautia	Blautia sp. CAG:237	1518	Blautia obeum ATCC 29174(T)	98.52	Firmicutes	novel species	genus	OUT 255
126	OM07-19	CNGBEBB500321878	Firmicutes	Blautia	Blautia sp. CAG:237	1518	Blautia obeum ATCC 29174(T)	98.39	Firmicutes	novel species	genus	OUT 255
12	AF14-40	CNGBEBB500321879	Firmicutes	Blautia	Blautia sp. CAG:37	1561	Fusicatenibacter saccharivorans HT03-11(T)	99.86	Firmicutes	characterised	discrepancy	OUT 203
12	AF17-9LB	CNGBEBB500321880	Firmicutes	Blautia	Blautia sp. CAG:37	1484	Fusicatenibacter saccharivorans HT03-11(T)	99.65	Firmicutes	characterised	discrepancy	OUT 31
12	AF19-1	CNGBEBB500321881	Firmicutes	Blautia	Blautia sp. CAG:37	1478	Fusicatenibacter saccharivorans HT03-11(T)	99.93	Firmicutes	characterised	discrepancy	OUT 15
12	AF19-13LB	CNGBEBB500321882	Firmicutes	Blautia	Blautia sp. CAG:37	1522	Fusicatenibacter saccharivorans HT03-11(T)	99.72	Firmicutes	characterised	discrepancy	OUT 203
12	AF26-2	CNGBEBB500321883	Firmicutes	Blautia	Blautia sp. CAG:37	1423	Fusicatenibacter saccharivorans HT03-11(T)	100	Firmicutes	characterised	discrepancy	OUT 203
12	AF32-4BH	CNGBEBB500321884	Firmicutes	Blautia	Blautia sp. CAG:37	1569	Fusicatenibacter saccharivorans HT03-11(T)	99.72	Firmicutes	characterised	discrepancy	OUT 203
12	AF34-10	CNGBEBB500321885	Firmicutes	Blautia	Blautia sp. CAG:37	1336	Fusicatenibacter saccharivorans HT03-11(T)	100	Firmicutes	characterised	discrepancy	OUT 15
12	AM23-13AC	CNGBEBB500321886	Firmicutes	Blautia	Blautia sp. CAG:37	1423	Fusicatenibacter saccharivorans HT03-11(T)	99.93	Firmicutes	characterised	discrepancy	OUT 203
12	AM28-10	CNGBEBB500321887	Firmicutes	Blautia	Blautia sp. CAG:37	1521	Fusicatenibacter saccharivorans HT03-11(T)	99.79	Firmicutes	characterised	discrepancy	OUT 203
12	AM28-27	CNGBEBB500321888	Firmicutes	Blautia	Blautia sp. CAG:37	1521	Fusicatenibacter saccharivorans HT03-11(T)	99.79	Firmicutes	characterised	discrepancy	OUT 203
12	AM28-36	CNGBEBB500321889	Firmicutes	Blautia	Blautia sp. CAG:37	1519	Fusicatenibacter saccharivorans HT03-11(T)	99.3	Firmicutes	characterised	discrepancy	OUT 203
12	AM29-29	CNGBEBB500321890	Firmicutes	Blautia	Blautia sp. CAG:37	1485	Fusicatenibacter saccharivorans HT03-11(T)	99.79	Firmicutes	characterised	discrepancy	OUT 15
12	AM42-2	CNGBEBB500321891	Firmicutes	Blautia	Blautia sp. CAG:37	1557	Fusicatenibacter saccharivorans HT03-11(T)	99.72	Firmicutes	characterised	discrepancy	OUT 203
12	AM47-4	CNGBEBB500321892	Firmicutes	Blautia	Blautia sp. CAG:37	1423	Fusicatenibacter saccharivorans HT03-11(T)	100	Firmicutes	characterised	discrepancy	OUT 203
12	OF03-13	CNGBEBB500321893	Firmicutes	Blautia	Blautia sp. CAG:37	1334	Fusicatenibacter saccharivorans HT03-11(T)	100	Firmicutes	characterised	discrepancy	OUT 203
12	OF09-25XD	CNGBEBB500321894	Firmicutes	Blautia	Blautia sp. CAG:37	1334	Fusicatenibacter saccharivorans HT03-11(T)	100	Firmicutes	characterised	discrepancy	OUT 203
12	OF11-22	CNGBEBB500321895	Firmicutes	Blautia	Blautia sp. CAG:37	1422	Fusicatenibacter saccharivorans HT03-11(T)	99.63	Firmicutes	characterised	discrepancy	OUT 203
12	OM05-6	CNGBEBB500321896	Firmicutes	Blautia	Blautia sp. CAG:37	1568	Fusicatenibacter saccharivorans HT03-11(T)	99.65	Firmicutes	characterised	discrepancy	OUT 203
12	OM06-15AC	CNGBEBB500321897	Firmicutes	Blautia	Blautia sp. CAG:37	1522	Fusicatenibacter saccharivorans HT03-11(T)	99.79	Firmicutes	characterised	discrepancy	OUT 203
12	TF10-30	CNGBEBB500321898	Firmicutes	Blautia	Blautia sp. CAG:37	1566	Fusicatenibacter saccharivorans HT03-11(T)	99.72	Firmicutes	characterised	discrepancy	OUT 15
12	TF12-12AT	CNGBEBB500321899	Firmicutes	Blautia	Blautia sp. CAG:37	1432	Fusicatenibacter saccharivorans HT03-11(T)	99.72	Firmicutes	characterised	discrepancy	OUT 15
12	TF12-31AT	CNGBEBB500321900	Firmicutes	Blautia	Blautia sp. CAG:37	1334	Fusicatenibacter saccharivorans HT03-11(T)	99.93	Firmicutes	characterised	discrepancy	OUT 203
12	TM10-2	CNGBEBB500321901	Firmicutes	Blautia	Blautia sp. CAG:37	1556	Fusicatenibacter saccharivorans HT03-11(T)	99.79	Firmicutes	characterised	discrepancy	OUT 203
46	AF19-34	CNGBEBB500321902	Firmicutes	Blautia	Blautia sp. CAG:52	1593	Blautia stercoris GAM6-1(T)	94.19	Firmicutes	novel genus	genus	OUT 112
46	AF22-5LB	CNGBEBB500321903	Firmicutes	Blautia	Blautia sp. CAG:52	1522	Blautia stercoris GAM6-1(T)	94.39	Firmicutes	novel genus	genus	OUT 112
46	AF25-12LB	CNGBEBB500321904	Firmicutes	Blautia	Blautia sp. CAG:52	1449	Blautia stercoris GAM6-1(T)	94.58	Firmicutes	novel species	genus	OUT 241
46	AM16-16B	CNGBEBB500321905	Firmicutes	Blautia	Blautia sp. CAG:52	1557	Dialister succinatiphilus YIT 11850(T)	99.02	Firmicutes	characterised	genus	OUT 326
46	AM22-22LB	CNGBEBB500321906	Firmicutes	Blautia	Blautia sp. CAG:52	1522	Blautia stercoris GAM6-1(T)	94.24	Firmicutes	novel genus	genus	OUT 112
46	AM46-3MH	CNGBEBB500321907	Firmicutes	Blautia	Blautia sp. CAG:52	1158	Blautia stercoris GAM6-1(T)	95.34	Firmicutes	novel species	genus	OUT 286
46	AM46-5	CNGBEBB500321908	Firmicutes	Blautia	Blautia sp. CAG:52	1232	Blautia stercoris GAM6-1(T)	95.21	Firmicutes	novel species	genus	OUT 251
46	TF11-31AT	CNGBEBB500321909	Firmicutes	Blautia	Blautia sp. CAG:52	1576	Blautia stercoris GAM6-1(T)	94.12	Firmicutes	novel genus	genus	OUT 112
296	TF07-50	CNGBEBB500321910	Proteobacteria	unclassified	Burkholderiales bacterium 1 1 47	894	Parasutterella excrementihominis YIT 11859(T)	99.66	Proteobacteria	characterised	discrepancy	OUT 49
45	AF02-42	CNGBEBB500321911	Firmicutes	unclassified	butyrate-producing bacterium SS3/4	1319	Clostridium amygdalinum BR-10(T)	93.87	Firmicutes	novel genus	discrepancy(novelty)	OUT 119
45	AF28-12	CNGBEBB500321912	Firmicutes	unclassified	butyrate-producing bacterium SS3/4	1351	Clostridium amygdalinum BR-10(T)	95.48	Firmicutes	novel species	discrepancy(novelty)	OUT 119
45	AF36-10	CNGBEBB500321913	Firmicutes	unclassified	butyrate-producing bacterium SS3/4	1234	Clostridium aerotolerans DSM 5434(T)	94.06	Firmicutes	novel genus	discrepancy(novelty)	OUT 312
45	AM25-23AC	CNGBEBB500321914	Firmicutes	unclassified	butyrate-producing bacterium SS3/4	1428	Clostridium amygdalinum BR-10(T)	95.35	Firmicutes	novel species	discrepancy(novelty)	OUT 119
45	AM34-11AC	CNGBEBB500321915	Firmicutes	unclassified	butyrate-producing bacterium SS3/4	1445	Clostridium aerotolerans DSM 5434(T)	95.3	Firmicutes	novel species	discrepancy(novelty)	OUT 325
45	OF05-3	CNGBEBB500321916	Firmicutes	unclassified	butyrate-producing bacterium SS3/4	1023	Desulfotomaculum guttoideum DSM 4024(T)	94.86	Firmicutes	novel species	discrepancy(novelty)	OUT 132
45	OF11-28	CNGBEBB500321917	Firmicutes	unclassified	butyrate-producing bacterium SS3/4	1318	Blautia stercoris GAM6-1(T)	93.68	Firmicutes	novel genus	discrepancy(novelty)	OUT 119
45	TF01-6	CNGBEBB500321918	Firmicutes	unclassified	butyrate-producing bacterium SS3/4	1572	Clostridium amygdalinum BR-10(T)	93.47	Firmicutes	novel genus	discrepancy(novelty)	OUT 267
71	AF14-49	CNGBEBB500321919	Bacteroidetes	Butyricimonas	Butyricimonas virosa	1580	Butyricicoccus faecihominis YIT 12789(T)	98.04	Bacteroidetes	novel species	discrepancy(novelty)	OUT 318
71	AF34-33	CNGBEBB500321920	Bacteroidetes	Butyricimonas	Butyricimonas virosa	1035	Butyricimonas virosa MT12(T)	99.8	Bacteroidetes	characterised	species	OUT 318
71	AM16-14	CNGBEBB500321921	Bacteroidetes	Butyricimonas	Butyricimonas virosa	1513	Butyricimonas virosa MT12(T)	99.66	Bacteroidetes	characterised	species	OUT 327
71	OF02-7	CNGBEBB500321922	Bacteroidetes	Butyricimonas	Butyricimonas virosa	1513	Butyricimonas virosa MT12(T)	99.6	Bacteroidetes	characterised	species	OUT 327
71	TF05-17	CNGBEBB500321923	Bacteroidetes	Butyricimonas	Butyricimonas virosa		ND
114	AM22-15	CNGBEBB500321924	Firmicutes	Catenibacterium	Catenibacterium sp. CAG:290	1559	Catenibacterium mitsuokai JCM 10609(T)	98.37	Firmicutes	novel species	genus	OUT 331
114	AM22-6LB	CNGBEBB500321925	Firmicutes	Catenibacterium	Catenibacterium sp. CAG:290	1517	Catenibacterium mitsuokai JCM 10609(T)	98.18	Firmicutes	novel species	genus	OUT 331
238	AM17-37	CNGBEBB500321926	Proteobacteria	Citrobacter	Citrobacter sp. 30_2	1530	Citrobacter freundii ATCC 8090(T)	99.8	Proteobacteria	characterised	genus	OUT 287
222	TF09-2AC	CNGBEBB500321927	Firmicutes	unclassified	Clostridiales bacterium 1_7_47FAA	1571	Clostridium aldenense RMA 9741(T)	98.63	Firmicutes	novel species	discrepancy(novelty)	OUT 139
54	AF19-13AC	CNGBEBB500321928	Firmicutes	unclassified	Clostridiales bacterium VE202-04	1520	Hungatella effluvii UB-B.2(T)	99.15	Firmicutes	characterised	discrepancy	OUT 5
47	AF31-1	CNGBEBB500321929	Firmicutes	unclassified	Clostridiales bacterium VE202-04	1594	Clostridium bolteae ATCC BAA-613(T)	99.73	Firmicutes	characterised	discrepancy	OUT 14
176	AM21-16	CNGBEBB500321930	Firmicutes	unclassified	Clostridiales bacterium VE202-04	1735	Anaerostipes caccae DSM 14662(T)	99.53	Firmicutes	characterised	discrepancy	OUT 323
180	TF05-12AC	CNGBEBB500321931	Firmicutes	unclassified	Clostridiales bacterium VE202-04	1513	Anaerotruncus colihominis DSM 17241(T)	99.93	Firmicutes	characterised	discrepancy	OUT 335
60	AF07-16	CNGBEBB500321932	Firmicutes	unclassified	Clostridiales bacterium VE202-04	1421	Clostridium nexile DSM 1787(T)	94.63	Firmicutes	novel species	discrepancy(novelty)	OUT 295
60	AF14-9AC	CNGBEBB500321933	Firmicutes	unclassified	Clostridiales bacterium VE202-04	1520	Sellimonas intestinalis BR72(T)	93.69	Firmicutes	novel genus	discrepancy(novelty)	OUT 295
60	AF37-1	CNGBEBB500321934	Firmicutes	unclassified	Clostridiales bacterium VE202-04	1520	Sellimonas intestinalis BR72(T)	93.69	Firmicutes	novel genus	discrepancy(novelty)	OUT 295
60	AF37-2AT	CNGBEBB500321935	Firmicutes	unclassified	Clostridiales bacterium VE202-04	1520	Sellimonas intestinalis BR72(T)	93.69	Firmicutes	novel genus	discrepancy(novelty)	OUT 295
60	AM14-42	CNGBEBB500321936	Firmicutes	unclassified	Clostridiales bacterium VE202-04	1520	Sellimonas intestinalis BR72(T)	100	Firmicutes	characterised	discrepancy	OUT 295
60	AM38-2BH	CNGBEBB500321937	Firmicutes	unclassified	Clostridiales bacterium VE202-04	1520	Sellimonas intestinalis BR72(T)	100	Firmicutes	characterised	discrepancy	OUT 295
246	AF19-21	CNGBEBB500321938	Firmicutes	unclassified	Clostridiales bacterium VE202-04	1521	Faecalicatena contorta DSM 3982(T)	99.46	Firmicutes	characterised	discrepancy	OUT 110
116	AF26-4BH	CNGBEBB500321939	Firmicutes	unclassified	Clostridiales bacterium VE202-04	1520	Kineothrix alysoides KNHs209(T)	97.77	Firmicutes	novel species	discrepancy(novelty)	OUT 154
116	TF05-5AC	CNGBEBB500321940	Firmicutes	unclassified	Clostridiales bacterium VE202-04	1520	Kineothrix alysoides KNHs209(T)	97.77	Firmicutes	novel species	discrepancy(novelty)	OUT 154
268	AF04-15	CNGBEBB500321941	Firmicutes	Clostridium	Clostridium asparagiforme	1518	Clostridium asparagiforme DSM 15981(T)	100	Firmicutes	characterised	species	OUT 41
47	AF14-18	CNGBEBB500321942	Firmicutes	Clostridium	Clostridium bolteae	1522	Clostridium bolteae ATCC BAA-613(T)	99.53	Firmicutes	characterised	species	OUT 14
47	AF24-13	CNGBEBB500321943	Firmicutes	Clostridium	Clostridium bolteae	1552	Clostridium bolteae ATCC BAA-613(T)	99.73	Firmicutes	characterised	species	OUT 14
47	AF27-9	CNGBEBB500321944	Firmicutes	Clostridium	Clostridium bolteae	1573	Clostridium bolteae ATCC BAA-613(T)	99.93	Firmicutes	characterised	species	OUT 14
47	AM35-14	CNGBEBB500321945	Firmicutes	Clostridium	Clostridium bolteae	1520	Clostridium bolteae ATCC BAA-613(T)	99.93	Firmicutes	characterised	species	OUT 14
47	OF13-16	CNGBEBB500321946	Firmicutes	Clostridium	Clostridium bolteae	1192	Clostridium bolteae ATCC BAA-613(T)	99.49	Firmicutes	characterised	species	OUT 199
47	TF09-4AC	CNGBEBB500321947	Firmicutes	Clostridium	Clostridium bolteae	1522	Clostridium bolteae ATCC BAA-613(T)	99.53	Firmicutes	characterised	species	OUT 14
247	AF25-25	CNGBEBB500321948	Firmicutes	Clostridium	Clostridium butyricum	1501	Clostridium butyricum DSM 10702(T)	99.93	Firmicutes	characterised	species	OUT 153
283	AF29-4	CNGBEBB500321949	Firmicutes	Clostridium	Clostridium citroniae	1520	Clostridium citroniae RMA 16102(T)	99.65	Firmicutes	characterised	species	OUT 252
47	AM07-19	CNGBEBB500321950	Firmicutes	Clostridium	Clostridium clostridioforme	1520	Clostridium bolteae ATCC BAA-613(T)	99.66	Firmicutes	characterised	genus	OUT 14
54	AF33-11	CNGBEBB500321951	Firmicutes	Clostridium	Clostridium hathewayi	1520	Hungatella effluvii UB-B.2(T)	98.72	Firmicutes	characterised	discrepancy	OUT 5
54	AM35-8	CNGBEBB500321952	Firmicutes	Clostridium	Clostridium hathewayi	1433	Hungatella effluvii UB-B.2(T)	98.84	Firmicutes	characterised	discrepancy	OUT 5
134	AM39-16AC	CNGBEBB500321953	Firmicutes	Clostridium	Clostridium hathewayi	1520	Hungatella hathewayi DSM 13479(T)	99.58	Firmicutes	characterised	discrepancy(name changed)	OUT 350
134	AM58-2	CNGBEBB500321954	Firmicutes	Clostridium	Clostridium hathewayi	1433	Hungatella hathewayi DSM 13479(T)	99.5	Firmicutes	characterised	discrepancy(name changed)	OUT 350
54	OM02-1	CNGBEBB500321955	Firmicutes	Clostridium	Clostridium hathewayi	1520	Hungatella effluvii UB-B.2(T)	98.72	Firmicutes	characterised	discrepancy	OUT 5
54	TF05-11AC	CNGBEBB500321956	Firmicutes	Clostridium	Clostridium hathewayi	1574	Hungatella hathewayi DSM 13479(T)	98.67	Firmicutes	novel species	discrepancy(name changed)	OUT 5
54	TF09-11AC	CNGBEBB500321957	Firmicutes	Clostridium	Clostridium hathewayi	1520	Hungatella effluvii UB-B.2(T)	98.79	Firmicutes	characterised	discrepancy	OUT 5
54	TM09-12	CNGBEBB500321958	Firmicutes	Clostridium	Clostridium hathewayi	1520	Hungatella effluvii UB-B.2(T)	99.01	Firmicutes	characterised	discrepancy	OUT 5
182	AF18-35LB	CNGBEBB500321959	Firmicutes	Clostridium	Clostridium innocuum	1528	Clostridium innocuum ATCC 14501(T)	99.39	Firmicutes	characterised	species	OUT 258
143	AF17-9	CNGBEBB500321960	Firmicutes	Clostridium	Clostridium leptum	1538	Clostridium leptum DSM 753(T)	100	Firmicutes	characterised	species	OUT 343
143	AF28-26	CNGBEBB500321961	Firmicutes	Clostridium	Clostridium leptum	1537	Clostridium leptum DSM 753(T)	99.59	Firmicutes	characterised	species	OUT 343
124	AM23-10LB	CNGBEBB500321962	Firmicutes	Clostridium	Clostridium nexile	1519	Clostridium nexile DSM 1787(T)	99.46	Firmicutes	characterised	species	OUT 316
124	OF02-4LB	CNGBEBB500321963	Firmicutes	Clostridium	Clostridium nexile	1519	Clostridium nexile DSM 1787(T)	99.46	Firmicutes	characterised	species	OUT 316
287	AF30-3	CNGBEBB500321964	Firmicutes	Clostridium	Clostridium perfringens	1501	Clostridium perfringens ATCC 13124(T)	99.86	Firmicutes	characterised	species	OUT 103
291	AF05-25	CNGBEBB500321965	Firmicutes	Clostridium	Clostridium sordellii	1490	Clostridium sordellii ATCC 9714(T)	99.58	Firmicutes	characterised	species	OUT 301
109	AF34-13	CNGBEBB500321966	Firmicutes	Clostridium	Clostridium sp. CAG:122	1522	Roseburia intestinalis L1-82(T)	92.49	Firmicutes	novel genus	discrepancy(novelty)	OUT 3
109	AM27-31LB	CNGBEBB500321967	Firmicutes	Clostridium	Clostridium sp. CAG:122	1522	Roseburia intestinalis L1-82(T)	92.35	Firmicutes	novel genus	discrepancy(novelty)	OUT 3
109	TF01-11	CNGBEBB500321968	Firmicutes	Clostridium	Clostridium sp. CAG:122	1522	Roseburia intestinalis L1-82(T)	92.42	Firmicutes	novel genus	discrepancy(novelty)	OUT 3
50	AF15-49	CNGBEBB500321969	Firmicutes	Clostridium	Clostridium sp. CAG:127	1509	Coprococcus eutactus ATCC 27759(T)	94.37	Firmicutes	novel genus	discrepancy(novelty)	OUT 150
50	AF15-6B	CNGBEBB500321970	Firmicutes	Clostridium	Clostridium sp. CAG:127	1541	Coprococcus eutactus ATCC 27759(T)	94.47	Firmicutes	novel genus	discrepancy(novelty)	OUT 150
50	AF16-25	CNGBEBB500321971	Firmicutes	Clostridium	Clostridium sp. CAG:127	1509	Coprococcus eutactus ATCC 27759(T)	94.37	Firmicutes	novel genus	discrepancy(novelty)	OUT 150
50	AF23-8	CNGBEBB500321972	Firmicutes	Clostridium	Clostridium sp. CAG:127	1509	Coprococcus eutactus ATCC 27759(T)	94.44	Firmicutes	novel genus	discrepancy(novelty)	OUT 150
50	AF43-10	CNGBEBB500321973	Firmicutes	Clostridium	Clostridium sp. CAG:127	1508	Ruminococcus bromii ATCC 27255(T)	94.23	Firmicutes	novel genus	discrepancy(novelty)	OUT 150
50	AM42-36	CNGBEBB500321974	Firmicutes	Clostridium	Clostridium sp. CAG:127	1557	Coprococcus eutactus ATCC 27759(T)	94.47	Firmicutes	novel genus	discrepancy(novelty)	OUT 150
50	OM08-29	CNGBEBB500321975	Firmicutes	Clostridium	Clostridium sp. CAG:127	1509	Eubacterium ruminantium GA195(T)	94.46	Firmicutes	novel genus	discrepancy(novelty)	OUT 150
256	AM29-11AC	CNGBEBB500321976	Firmicutes	Clostridium	Clostridium sp. CAG:149	1520	Clostridium amygdalinum BR-10(T)	95.39	Firmicutes	novel species	discrepancy(novelty)	OUT 266
39	AF15-31	CNGBEBB500321977	Firmicutes	Clostridium	Clostridium sp. CAG:264	1507	Coprococcus eutactus ATCC 27759(T)	96.61	Firmicutes	novel species	discrepancy(novelty)	OUT 6
39	AF17-2	CNGBEBB500321978	Firmicutes	Clostridium	Clostridium sp. CAG:264	1563	Coprococcus eutactus ATCC 27759(T)	96.72	Firmicutes	novel species	discrepancy(novelty)	OUT 6
39	AF17-21AC	CNGBEBB500321979	Firmicutes	Clostridium	Clostridium sp. CAG:264	1431	Coprococcus eutactus ATCC 27759(T)	96.57	Firmicutes	novel species	discrepancy(novelty)	OUT 6
39	AF23-6LB	CNGBEBB500321980	Firmicutes	Clostridium	Clostridium sp. CAG:264	1507	Coprococcus eutactus ATCC 27759(T)	96.47	Firmicutes	novel species	discrepancy(novelty)	OUT 6
39	AM46-21	CNGBEBB500321981	Firmicutes	Clostridium	Clostridium sp. CAG:264	1507	Coprococcus eutactus ATCC 27759(T)	96.46	Firmicutes	novel species	discrepancy(novelty)	OUT 6
39	AM54-14XD	CNGBEBB500321982	Firmicutes	Clostridium	Clostridium sp. CAG:264	1507	Coprococcus eutactus ATCC 27759(T)	96.53	Firmicutes	novel species	discrepancy(novelty)	OUT 6
39	AM54-37XD	CNGBEBB500321983	Firmicutes	Clostridium	Clostridium sp. CAG:264	1506	Coprococcus eutactus ATCC 27759(T)	96.52	Firmicutes	novel species	discrepancy(novelty)	OUT 6
39	OF10-22XD	CNGBEBB500321984	Firmicutes	Clostridium	Clostridium sp. CAG:264	1506	Coprococcus eutactus ATCC 27759(T)	96.52	Firmicutes	novel species	discrepancy(novelty)	OUT 6
39	OM05-9	CNGBEBB500321985	Firmicutes	Clostridium	Clostridium sp. CAG:264	1507	Coprococcus eutactus ATCC 27759(T)	96.61	Firmicutes	novel species	discrepancy(novelty)	OUT 6
155	OM07-10AC	CNGBEBB500321986	Firmicutes	Clostridium	Clostridium sp. CAG:277	1521	Roseburia inulinivorans A2-194(T)	92.28	Firmicutes	novel genus	discrepancy(novelty)	OUT 118
155	OM07-9AC	CNGBEBB500321987	Firmicutes	Clostridium	Clostridium sp. CAG:277	1522	Roseburia inulinivorans A2-194(T)	92.29	Firmicutes	novel genus	discrepancy(novelty)	OUT 118
172	AM09-51	CNGBEBB500321988	Firmicutes	Clostridium	Clostridium sp. CAG:352	1505	Ruminococcus bromii ATCC 27255(T)	92.51	Firmicutes	novel genus	discrepancy(novelty)	OUT 190
17	AF02-29	CNGBEBB500321989	Firmicutes	Clostridium	Clostridium sp. CAG:43	1519	Clostridium symbiosum ATCC 14940(T)	95.97	Firmicutes	novel species	discrepancy(novelty)	OUT 80
17	AF12-41	CNGBEBB500321990	Firmicutes	Clostridium	Clostridium sp. CAG:43	1519	Clostridium symbiosum ATCC 14940(T)	95.77	Firmicutes	novel species	discrepancy(novelty)	OUT 80
17	AF20-7	CNGBEBB500321991	Firmicutes	Clostridium	Clostridium sp. CAG:43	1519	Clostridium symbiosum ATCC 14940(T)	95.7	Firmicutes	novel species	discrepancy(novelty)	OUT 80
17	AF21-20LB	CNGBEBB500321992	Firmicutes	Clostridium	Clostridium sp. CAG:43	1241	Clostridium symbiosum ATCC 14940(T)	95.97	Firmicutes	novel species	discrepancy(novelty)	OUT 98
17	AF22-10	CNGBEBB500321993	Firmicutes	Clostridium	Clostridium sp. CAG:43	1431	Clostridium symbiosum ATCC 14940(T)	95.57	Firmicutes	novel species	discrepancy(novelty)	OUT 80
17	AF24-2LB	CNGBEBB500321994	Firmicutes	Clostridium	Clostridium sp. CAG:43	1569	Clostridium symbiosum ATCC 14940(T)	96.01	Firmicutes	novel species	discrepancy(novelty)	OUT 80
17	AF27-5AA	CNGBEBB500321995	Firmicutes	Clostridium	Clostridium sp. CAG:43	1519	Clostridium symbiosum ATCC 14940(T)	96.04	Firmicutes	novel species	discrepancy(novelty)	OUT 80
17	AF29-8BH	CNGBEBB500321996	Firmicutes	Clostridium	Clostridium sp. CAG:43	1335	Clostridium symbiosum ATCC 14940(T)	95.88	Firmicutes	novel species	discrepancy(novelty)	OUT 98
17	AF32-7AC	CNGBEBB500321997	Firmicutes	Clostridium	Clostridium sp. CAG:43	1519	Clostridium symbiosum ATCC 14940(T)	95.84	Firmicutes	novel species	discrepancy(novelty)	OUT 80
17	AF35-15	CNGBEBB500321998	Firmicutes	Clostridium	Clostridium sp. CAG:43	1578	Clostridium symbiosum ATCC 14940(T)	96.03	Firmicutes	novel species	discrepancy(novelty)	OUT 80
17	AF37-7	CNGBEBB500321999	Firmicutes	Clostridium	Clostridium sp. CAG:43	1397	Clostridium symbiosum ATCC 14940(T)	95.79	Firmicutes	novel species	discrepancy(novelty)	OUT 80
17	AF50-3	CNGBEBB500322000	Firmicutes	Clostridium	Clostridium sp. CAG:43	1335	Clostridium symbiosum ATCC 14940(T)	95.88	Firmicutes	novel species	discrepancy(novelty)	OUT 98
17	AM18-55	CNGBEBB500322001	Firmicutes	Clostridium	Clostridium sp. CAG:43	1519	Clostridium symbiosum ATCC 14940(T)	96.04	Firmicutes	novel species	discrepancy(novelty)	OUT 80
17	AM27-28	CNGBEBB500322002	Firmicutes	Clostridium	Clostridium sp. CAG:43	1519	Clostridium symbiosum ATCC 14940(T)	95.9	Firmicutes	novel species	discrepancy(novelty)	OUT 80
17	AM28-20LB	CNGBEBB500322003	Firmicutes	Clostridium	Clostridium sp. CAG:43	1566	Clostridium symbiosum ATCC 14940(T)	96.09	Firmicutes	novel species	discrepancy(novelty)	OUT 80
17	AM43-3BH	CNGBEBB500322004	Firmicutes	Clostridium	Clostridium sp. CAG:43	1519	Clostridium symbiosum ATCC 14940(T)	95.84	Firmicutes	novel species	discrepancy(novelty)	OUT 80
17	AM48-13	CNGBEBB500322005	Firmicutes	Clostridium	Clostridium sp. CAG:43	1422	Clostridium symbiosum ATCC 14940(T)	95.93	Firmicutes	novel species	discrepancy(novelty)	OUT 277
17	OF13-4	CNGBEBB500322006	Firmicutes	Clostridium	Clostridium sp. CAG:43	1518	Clostridium symbiosum ATCC 14940(T)	95.66	Firmicutes	novel species	discrepancy(novelty)	OUT 277
17	OM04-7	CNGBEBB500322007	Firmicutes	Clostridium	Clostridium sp. CAG:43	1423	Clostridium symbiosum ATCC 14940(T)	95.98	Firmicutes	novel species	discrepancy(novelty)	OUT 277
17	OM05-5BH	CNGBEBB500322008	Firmicutes	Clostridium	Clostridium sp. CAG:43	1519	Clostridium symbiosum ATCC 14940(T)	95.77	Firmicutes	novel species	discrepancy(novelty)	OUT 80
17	TF06-15AC	CNGBEBB500322009	Firmicutes	Clostridium	Clostridium sp. CAG:43	1519	Clostridium symbiosum ATCC 14940(T)	95.84	Firmicutes	novel species	discrepancy(novelty)	OUT 80
17	TF11-13AC	CNGBEBB500322010	Firmicutes	Clostridium	Clostridium sp. CAG:43	1424	Clostridium symbiosum ATCC 14940(T)	95.98	Firmicutes	novel species	discrepancy(novelty)	OUT 277
161	AF36-4	CNGBEBB500322011	Firmicutes	Clostridium	Clostridium sp. CAG:62	1535	Eubacterium xylanophilum ATCC 35991(T)	94.63	Firmicutes	novel species	discrepancy(novelty)	OUT 77
161	AF37-5	CNGBEBB500322012	Firmicutes	Clostridium	Clostridium sp. CAG:62	1535	Eubacterium xylanophilum ATCC 35991(T)	94.77	Firmicutes	novel species	discrepancy(novelty)	OUT 113
75	AM22-11AC	CNGBEBB500322013	Firmicutes	Clostridium	Clostridium sp. CAG:7	1542	Clostridium aerotolerans DSM 5434(T)	94.61	Firmicutes	novel species	discrepancy(novelty)	OUT 143
75	AM32-2	CNGBEBB500322014	Firmicutes	Clostridium	Clostridium sp. CAG:7	1516	Clostridium sphenoides DSM 632(T)	94.69	Firmicutes	novel species	discrepancy(novelty)	OUT 143
75	AM51-4	CNGBEBB500322015	Firmicutes	Clostridium	Clostridium sp. CAG:7	888	Clostridium bolteae ATCC BAA-613(T)	94.54	Firmicutes	novel species	discrepancy(novelty)	OUT 65
75	OM04-12AA	CNGBEBB500322016	Firmicutes	Clostridium	Clostridium sp. CAG:7	1424	Clostridium aerotolerans DSM 5434(T)	95.09	Firmicutes	novel species	discrepancy(novelty)	OUT 143
75	TM06-18	CNGBEBB500322017	Firmicutes	Clostridium	Clostridium sp. CAG:7	1518	Clostridium bolteae ATCC BAA-613(T)	95.1	Firmicutes	novel species	discrepancy(novelty)	OUT 143
94	AM49-4BH	CNGBEBB500322018	Firmicutes	Clostridium	Clostridium sp. CAG:75	1521	Lachnobacterium bovis LRC 5382(T)	92.11	Firmicutes	novel genus	discrepancy(novelty)	OUT 125
94	OM05-6BH	CNGBEBB500322019	Firmicutes	Clostridium	Clostridium sp. CAG:75	1521	Lachnobacterium bovis LRC 5382(T)	92.21	Firmicutes	novel genus	discrepancy(novelty)	OUT 125
94	OM05-9BH	CNGBEBB500322020	Firmicutes	Clostridium	Clostridium sp. CAG:75	1552	Lachnobacterium bovis LRC 5382(T)	92.36	Firmicutes	novel genus	discrepancy(novelty)	OUT 125
61	AF34-10BH	CNGBEBB500322021	Firmicutes	Clostridium	Clostridium sp. CAG:91	1557	Kineothrix alysoides KNHs209(T)	92.12	Firmicutes	novel genus	discrepancy(novelty)	OUT 232
61	AF36-18BH	CNGBEBB500322022	Firmicutes	Clostridium	Clostridium sp. CAG:91	1552	Kineothrix alysoides KNHs209(T)	92.18	Firmicutes	novel genus	discrepancy(novelty)	OUT 87
61	AF46-12NS	CNGBEBB500322023	Firmicutes	Clostridium	Clostridium sp. CAG:91	1506	Kineothrix alysoides KNHs209(T)	93.4	Firmicutes	novel genus	discrepancy(novelty)	OUT 232
61	AF46-9NS	CNGBEBB500322024	Firmicutes	Clostridium	Clostridium sp. CAG:91	1506	Kineothrix alysoides KNHs209(T)	93.26	Firmicutes	novel genus	discrepancy(novelty)	OUT 232
61	AM34-9AC	CNGBEBB500322025	Firmicutes	Clostridium	Clostridium sp. CAG:91	1554	Kineothrix alysoides KNHs209(T)	92.29	Firmicutes	novel genus	discrepancy(novelty)	OUT 9
61	TF08-15	CNGBEBB500322026	Firmicutes	Clostridium	Clostridium sp. CAG:91	1556	Kineothrix alysoides KNHs209(T)	92.34	Firmicutes	novel genus	discrepancy(novelty)	OUT 87
285	AF15-41	CNGBEBB500322027	Firmicutes	Clostridium	Clostridium sp. L2-50	1507	Coprococcus eutactus ATCC 27759(T)	96.54	Firmicutes	novel species	discrepancy(novelty)	OUT 6
275	OM02-6	CNGBEBB500322028	Firmicutes	Clostridium	Clostridium spiroforme	1513	Clostridium spiroforme DSM 1552(T)	99.93	Firmicutes	characterised	species	OUT 21
147	AM39-1BH	CNGBEBB500322029	Firmicutes	Clostridium	Clostridium symbiosum	1519	Clostridium symbiosum ATCC 14940(T)	99.93	Firmicutes	characterised	species	OUT 45
147	OF01-1AC	CNGBEBB500322030	Firmicutes	Clostridium	Clostridium symbiosum	1519	Clostridium symbiosum ATCC 14940(T)	99.93	Firmicutes	characterised	species	OUT 45
311	AM25-33	CNGBEBB500322031	Actinobacteria	Collinsella	Collinsella intestinalis	1493	Collinsella intestinalis DSM 13280(T)	99.66	Actinobacteria	characterised	species	OUT 313
174	AM30-5LB	CNGBEBB500322032	Actinobacteria	Collinsella	Collinsella intestinalis	1493	Collinsella intestinalis DSM 13280(T)	99.73	Actinobacteria	characterised	species	OUT 313
312	TF08-14	CNGBEBB500322033	Actinobacteria	Collinsella	Collinsella tanakaei	1496	Collinsella tanakaei YIT 12063(T)	99.93	Actinobacteria	characterised	species	OUT 35
110	OM02-34	CNGBEBB500322034	Firmicutes	Coprobacillus	Coprobacillus sp. 29_1	1513	Coprobacillus cateniformis JCM 10604(T)	99.39	Firmicutes	characterised	genus	OUT 8
110	OM02-5	CNGBEBB500322035	Firmicutes	Coprobacillus	Coprobacillus sp. 29_1	1513	Coprobacillus cateniformis JCM 10604(T)	99.39	Firmicutes	characterised	genus	OUT 8
36	AF09-1A	CNGBEBB500322036	Firmicutes	Coprobacillus	Coprobacillus sp. CAG:183	1515	Clostridium ramosum DSM 1402(T)	100	Firmicutes	characterised	discrepancy	OUT 114
8	AF02-13	CNGBEBB500322037	Firmicutes	Coprobacillus	Coprobacillus sp. CAG:235	1513	Longibaculum muris MT10–315-CC-1.2–2(T)	93.03	Firmicutes	novel genus	discrepancy(novelty)	OUT 293
8	AF13-15	CNGBEBB500322038	Firmicutes	Coprobacillus	Coprobacillus sp. CAG:235	1513	Longibaculum muris MT10–315-CC-1.2–2(T)	93.03	Firmicutes	novel genus	discrepancy(novelty)	OUT 293
8	AF13-25	CNGBEBB500322039	Firmicutes	Coprobacillus	Coprobacillus sp. CAG:235	1513	Longibaculum muris MT10–315-CC-1.2–2(T)	93.03	Firmicutes	novel genus	discrepancy(novelty)	OUT 293
8	AF13-4LB	CNGBEBB500322040	Firmicutes	Coprobacillus	Coprobacillus sp. CAG:235	919	Clostridium spiroforme DSM 1552(T)	92.88	Firmicutes	novel genus	discrepancy(novelty)	OUT 293
8	AF15-30	CNGBEBB500322041	Firmicutes	Coprobacillus	Coprobacillus sp. CAG:235	1513	Longibaculum muris MT10–315-CC-1.2–2(T)	93.03	Firmicutes	novel genus	discrepancy(novelty)	OUT 293
8	AF16-47	CNGBEBB500322042	Firmicutes	Coprobacillus	Coprobacillus sp. CAG:235	1513	Longibaculum muris MT10–315-CC-1.2–2(T)	93.03	Firmicutes	novel genus	discrepancy(novelty)	OUT 293
8	AF17-11AC	CNGBEBB500322043	Firmicutes	Coprobacillus	Coprobacillus sp. CAG:235	1513	Longibaculum muris MT10–315-CC-1.2–2(T)	93.03	Firmicutes	novel genus	discrepancy(novelty)	OUT 293
8	AF17-17AC	CNGBEBB500322044	Firmicutes	Coprobacillus	Coprobacillus sp. CAG:235	1513	Longibaculum muris MT10–315-CC-1.2–2(T)	93.03	Firmicutes	novel genus	discrepancy(novelty)	OUT 293
8	AF19-3	CNGBEBB500322045	Firmicutes	Coprobacillus	Coprobacillus sp. CAG:235	1513	Longibaculum muris MT10–315-CC-1.2–2(T)	93.03	Firmicutes	novel genus	discrepancy(novelty)	OUT 293
8	AF24-1LB	CNGBEBB500322046	Firmicutes	Coprobacillus	Coprobacillus sp. CAG:235	1513	Longibaculum muris MT10–315-CC-1.2–2(T)	93.03	Firmicutes	novel genus	discrepancy(novelty)	OUT 293
8	AF27-24BH	CNGBEBB500322047	Firmicutes	Coprobacillus	Coprobacillus sp. CAG:235	1513	Longibaculum muris MT10–315-CC-1.2–2(T)	93.03	Firmicutes	novel genus	discrepancy(novelty)	OUT 293
8	AF29-3BH	CNGBEBB500322048	Firmicutes	Coprobacillus	Coprobacillus sp. CAG:235	1513	Longibaculum muris MT10–315-CC-1.2–2(T)	93.03	Firmicutes	novel genus	discrepancy(novelty)	OUT 293
8	AF31-1BH	CNGBEBB500322049	Firmicutes	Coprobacillus	Coprobacillus sp. CAG:235	1513	Longibaculum muris MT10–315-CC-1.2–2(T)	93.03	Firmicutes	novel genus	discrepancy(novelty)	OUT 293
8	AF35-8	CNGBEBB500322050	Firmicutes	Coprobacillus	Coprobacillus sp. CAG:235	1513	Longibaculum muris MT10–315-CC-1.2–2(T)	93.03	Firmicutes	novel genus	discrepancy(novelty)	OUT 293
8	AF36-10BH	CNGBEBB500322051	Firmicutes	Coprobacillus	Coprobacillus sp. CAG:235	1513	Longibaculum muris MT10–315-CC-1.2–2(T)	92.96	Firmicutes	novel genus	discrepancy(novelty)	OUT 293
8	AF37-2	CNGBEBB500322052	Firmicutes	Coprobacillus	Coprobacillus sp. CAG:235	1513	Longibaculum muris MT10–315-CC-1.2–2(T)	93.03	Firmicutes	novel genus	discrepancy(novelty)	OUT 293
8	AM09-26	CNGBEBB500322053	Firmicutes	Coprobacillus	Coprobacillus sp. CAG:235	1513	Longibaculum muris MT10–315-CC-1.2–2(T)	93.03	Firmicutes	novel genus	discrepancy(novelty)	OUT 293
8	AM17-34	CNGBEBB500322054	Firmicutes	Coprobacillus	Coprobacillus sp. CAG:235	1513	Longibaculum muris MT10–315-CC-1.2–2(T)	93.03	Firmicutes	novel genus	discrepancy(novelty)	OUT 293
8	AM23-2	CNGBEBB500322055	Firmicutes	Coprobacillus	Coprobacillus sp. CAG:235	1513	Longibaculum muris MT10–315-CC-1.2–2(T)	93.03	Firmicutes	novel genus	discrepancy(novelty)	OUT 293
8	AM23-9LB	CNGBEBB500322056	Firmicutes	Coprobacillus	Coprobacillus sp. CAG:235	1513	Longibaculum muris MT10–315-CC-1.2–2(T)	93.03	Firmicutes	novel genus	discrepancy(novelty)	OUT 293
8	AM26-5AC	CNGBEBB500322057	Firmicutes	Coprobacillus	Coprobacillus sp. CAG:235	1513	Longibaculum muris MT10–315-CC-1.2–2(T)	93.03	Firmicutes	novel genus	discrepancy(novelty)	OUT 293
8	AM28-15LB	CNGBEBB500322058	Firmicutes	Coprobacillus	Coprobacillus sp. CAG:235	1547	Phascolarctobacterium faecium ACM 3679(T)	99.93	Firmicutes	characterised	discrepancy	OUT 2
8	AM29-13	CNGBEBB500322059	Firmicutes	Coprobacillus	Coprobacillus sp. CAG:235	1513	Longibaculum muris MT10–315-CC-1.2–2(T)	93.03	Firmicutes	novel genus	discrepancy(novelty)	OUT 293
8	AM32-11LB	CNGBEBB500322060	Firmicutes	Coprobacillus	Coprobacillus sp. CAG:235	1513	Longibaculum muris MT10–315-CC-1.2–2(T)	93.03	Firmicutes	novel genus	discrepancy(novelty)	OUT 293
8	AM37-9BH	CNGBEBB500322061	Firmicutes	Coprobacillus	Coprobacillus sp. CAG:235	1513	Longibaculum muris MT10–315-CC-1.2–2(T)	93.03	Firmicutes	novel genus	discrepancy(novelty)	OUT 293
8	OF02-11LB	CNGBEBB500322062	Firmicutes	Coprobacillus	Coprobacillus sp. CAG:235	1513	Longibaculum muris MT10–315-CC-1.2–2(T)	93.03	Firmicutes	novel genus	discrepancy(novelty)	OUT 293
8	OF03-2AA	CNGBEBB500322063	Firmicutes	Coprobacillus	Coprobacillus sp. CAG:235	1253	Longibaculum muris MT10–315-CC-1.2–2(T)	94.78	Firmicutes	novel species	discrepancy(novelty)	OUT 293
8	OM08-19	CNGBEBB500322064	Firmicutes	Coprobacillus	Coprobacillus sp. CAG:235	1513	Longibaculum muris MT10–315-CC-1.2–2(T)	93.03	Firmicutes	novel genus	discrepancy(novelty)	OUT 293
8	TF10-10	CNGBEBB500322065	Firmicutes	Coprobacillus	Coprobacillus sp. CAG:235	1513	Longibaculum muris MT10–315-CC-1.2–2(T)	93.03	Firmicutes	novel genus	discrepancy(novelty)	OUT 293
8	TM10-10	CNGBEBB500322066	Firmicutes	Coprobacillus	Coprobacillus sp. CAG:235	1513	Longibaculum muris MT10–315-CC-1.2–2(T)	93.03	Firmicutes	novel genus	discrepancy(novelty)	OUT 293
110	OF01-6	CNGBEBB500322067	Firmicutes	Coprobacillus	Coprobacillus sp. D6	1513	Coprobacillus cateniformis JCM 10604(T)	99.39	Firmicutes	characterised	genus	OUT 8
150	AF45-17	CNGBEBB500322068	Firmicutes	Coprococcus	Coprococcus catus	1506	Coprococcus catus VPI C6-61(T)	97.78	Firmicutes	novel species	genus	OUT 105
150	AM28-39	CNGBEBB500322069	Firmicutes	Coprococcus	Coprococcus catus	1490	Coprococcus catus VPI C6-61(T)	97.95	Firmicutes	novel species	genus	OUT 105
64	AF16-31	CNGBEBB500322070	Firmicutes	Coprococcus	Coprococcus comes	1519	Coprococcus comes ATCC 27758(T)	99.33	Firmicutes	characterised	species	OUT 260
64	AF18-12LB	CNGBEBB500322071	Firmicutes	Coprococcus	Coprococcus comes	1539	Coprococcus comes ATCC 27758(T)	99.66	Firmicutes	characterised	species	OUT 260
64	AM22-12LB	CNGBEBB500322072	Firmicutes	Coprococcus	Coprococcus comes	1519	Coprococcus comes ATCC 27758(T)	99.26	Firmicutes	characterised	species	OUT 260
64	AM23-3	CNGBEBB500322073	Firmicutes	Coprococcus	Coprococcus comes	1519	Coprococcus comes ATCC 27758(T)	99.46	Firmicutes	characterised	species	OUT 260
64	TM07-19	CNGBEBB500322074	Firmicutes	Coprococcus	Coprococcus comes	1572	Coprococcus comes ATCC 27758(T)	99.73	Firmicutes	characterised	species	OUT 260
173	AF22-21	CNGBEBB500322075	Firmicutes	Coprococcus	Coprococcus eutactus	1506	Coprococcus eutactus ATCC 27759(T)	100	Firmicutes	characterised	species	OUT 51
42	AF19-8AC	CNGBEBB500322076	Firmicutes	Coprococcus	Coprococcus sp. ART55/1	1506	Coprococcus eutactus ATCC 27759(T)	99.39	Firmicutes	characterised	genus	OUT 51
42	AF38-1	CNGBEBB500322077	Firmicutes	Coprococcus	Coprococcus sp. ART55/1	1506	Coprococcus eutactus ATCC 27759(T)	99.46	Firmicutes	characterised	genus	OUT 51
42	AM14-16	CNGBEBB500322078	Firmicutes	Coprococcus	Coprococcus sp. ART55/1	1506	Coprococcus eutactus ATCC 27759(T)	99.39	Firmicutes	characterised	genus	OUT 51
42	AF16-22	CNGBEBB500322079	Firmicutes	Coprococcus	Coprococcus sp. CAG:131	1506	Coprococcus eutactus ATCC 27759(T)	99.32	Firmicutes	characterised	genus	OUT 51
42	AF16-5	CNGBEBB500322080	Firmicutes	Coprococcus	Coprococcus sp. CAG:131	1506	Coprococcus eutactus ATCC 27759(T)	99.39	Firmicutes	characterised	genus	OUT 51
42	OM06-25	CNGBEBB500322081	Firmicutes	Coprococcus	Coprococcus sp. CAG:131	1506	Coprococcus eutactus ATCC 27759(T)	99.38	Firmicutes	characterised	genus	OUT 51
42	OM06-34AC	CNGBEBB500322082	Firmicutes	Coprococcus	Coprococcus sp. CAG:131	1506	Coprococcus eutactus ATCC 27759(T)	99.39	Firmicutes	characterised	genus	OUT 51
42	TF11-13	CNGBEBB500322083	Firmicutes	Coprococcus	Coprococcus sp. CAG:131	1012	Coprococcus eutactus ATCC 27759(T)	99.48	Firmicutes	characterised	genus	OUT 202
214	OM04-5BH	CNGBEBB500322084	Firmicutes	Coprococcus	Coprococcus sp. CAG:782	1564	Clostridium symbiosum ATCC 14940(T)	96.52	Firmicutes	novel species	discrepancy(novelty)	OUT 259
62	AM25-15LB	CNGBEBB500322085	Firmicutes	Coprococcus	Coprococcus sp. HPP0048	1519	Faecalimonas umbilicata EGH7(T)	99.24	Firmicutes	characterised	discrepancy	OUT 138
62	AM25-4LB	CNGBEBB500322086	Firmicutes	Coprococcus	Coprococcus sp. HPP0048	1267	Faecalimonas umbilicata EGH7(T)	99.92	Firmicutes	characterised	discrepancy	OUT 207
62	AF18-48	CNGBEBB500322087	Firmicutes	Coprococcus	Coprococcus sp. HPP0074	1519	Clostridium nexile DSM 1787(T)	95.19	Firmicutes	novel species	discrepancy(novelty)	OUT 138
62	AF27-8	CNGBEBB500322088	Firmicutes	Coprococcus	Coprococcus sp. HPP0074	1519	Faecalimonas umbilicata EGH7(T)	95.01	Firmicutes	novel species	discrepancy(novelty)	OUT 138
62	AM27-12LB	CNGBEBB500322089	Firmicutes	Coprococcus	Coprococcus sp. HPP0074	1519	Clostridium nexile DSM 1787(T)	94.98	Firmicutes	novel species	discrepancy(novelty)	OUT 138
276	AF31-27BH	CNGBEBB500322090	Firmicutes	Dielma	Dielma fastidiosa	1522	Dielma fastidiosa JC13(T)	99.6	Firmicutes	characterised	species	OUT 274
10	AF12-11	CNGBEBB500322091	Firmicutes	Dorea	Dorea formicigenerans	1519	Dorea formicigenerans ATCC 27755(T)	99.79	Firmicutes	characterised	species	OUT 160
10	AF19-13	CNGBEBB500322092	Firmicutes	Dorea	Dorea formicigenerans	1519	Dorea formicigenerans ATCC 27755(T)	99.8	Firmicutes	characterised	species	OUT 160
10	AF19-4AC	CNGBEBB500322093	Firmicutes	Dorea	Dorea formicigenerans	1557	Dorea formicigenerans ATCC 27755(T)	99.66	Firmicutes	characterised	species	OUT 160
10	AF21-25	CNGBEBB500322094	Firmicutes	Dorea	Dorea formicigenerans	1519	Dorea formicigenerans ATCC 27755(T)	99.66	Firmicutes	characterised	species	OUT 160
10	AF25-11	CNGBEBB500322095	Firmicutes	Dorea	Dorea formicigenerans	1566	Dorea formicigenerans ATCC 27755(T)	99.6	Firmicutes	characterised	species	OUT 160
10	AF31-13BH	CNGBEBB500322096	Firmicutes	Dorea	Dorea formicigenerans	1570	Dorea formicigenerans ATCC 27755(T)	99.86	Firmicutes	characterised	species	OUT 160
10	AF36-1BH	CNGBEBB500322097	Firmicutes	Dorea	Dorea formicigenerans	1519	Dorea formicigenerans ATCC 27755(T)	99.66	Firmicutes	characterised	species	OUT 160
10	AF42-21	CNGBEBB500322098	Firmicutes	Dorea	Dorea formicigenerans	1117	Dorea formicigenerans ATCC 27755(T)	99.64	Firmicutes	characterised	species	OUT 160
10	AM23-7AC	CNGBEBB500322099	Firmicutes	Dorea	Dorea formicigenerans	1553	Dorea formicigenerans ATCC 27755(T)	99.59	Firmicutes	characterised	species	OUT 160
10	AM29-11	CNGBEBB500322100	Firmicutes	Dorea	Dorea formicigenerans	1519	Dorea formicigenerans ATCC 27755(T)	99.87	Firmicutes	characterised	species	OUT 160
10	AM35-12	CNGBEBB500322101	Firmicutes	Dorea	Dorea formicigenerans	1518	Dorea formicigenerans ATCC 27755(T)	99.72	Firmicutes	characterised	species	OUT 160
10	AM37-11	CNGBEBB500322102	Firmicutes	Dorea	Dorea formicigenerans	1592	Dorea formicigenerans ATCC 27755(T)	99.73	Firmicutes	characterised	species	OUT 160
10	AM37-5	CNGBEBB500322103	Firmicutes	Dorea	Dorea formicigenerans	1519	Dorea formicigenerans ATCC 27755(T)	99.73	Firmicutes	characterised	species	OUT 160
10	AM40-15AC	CNGBEBB500322104	Firmicutes	Dorea	Dorea formicigenerans	1561	Dorea formicigenerans ATCC 27755(T)	99.66	Firmicutes	characterised	species	OUT 160
10	AM42-8	CNGBEBB500322105	Firmicutes	Dorea	Dorea formicigenerans	1519	Dorea formicigenerans ATCC 27755(T)	99.73	Firmicutes	characterised	species	OUT 160
10	AM46-16	CNGBEBB500322106	Firmicutes	Dorea	Dorea formicigenerans	1519	Dorea formicigenerans ATCC 27755(T)	99.72	Firmicutes	characterised	species	OUT 160
10	OM02-12	CNGBEBB500322107	Firmicutes	Dorea	Dorea formicigenerans	1557	Dorea formicigenerans ATCC 27755(T)	99.66	Firmicutes	characterised	species	OUT 160
10	OM03-2	CNGBEBB500322108	Firmicutes	Dorea	Dorea formicigenerans	1519	Dorea formicigenerans ATCC 27755(T)	99.73	Firmicutes	characterised	species	OUT 160
10	TF09-3	CNGBEBB500322109	Firmicutes	Dorea	Dorea formicigenerans	1519	Dorea formicigenerans ATCC 27755(T)	99.53	Firmicutes	characterised	species	OUT 160
10	TF11-11	CNGBEBB500322110	Firmicutes	Dorea	Dorea formicigenerans	1519	Dorea formicigenerans ATCC 27755(T)	99.66	Firmicutes	characterised	species	OUT 160
10	TF12-1	CNGBEBB500322111	Firmicutes	Dorea	Dorea formicigenerans	1519	Dorea formicigenerans ATCC 27755(T)	99.8	Firmicutes	characterised	species	OUT 160
10	TM05-5	CNGBEBB500322112	Firmicutes	Dorea	Dorea formicigenerans	1519	Dorea formicigenerans ATCC 27755(T)	99.66	Firmicutes	characterised	species	OUT 160
10	TM09-16AC	CNGBEBB500322113	Firmicutes	Dorea	Dorea formicigenerans	1519	Dorea formicigenerans ATCC 27755(T)	99.8	Firmicutes	characterised	species	OUT 160
10	TM09-19AC	CNGBEBB500322114	Firmicutes	Dorea	Dorea formicigenerans	1519	Dorea formicigenerans ATCC 27755(T)	99.87	Firmicutes	characterised	species	OUT 160
77	AF17-8AC	CNGBEBB500322115	Firmicutes	Dorea	Dorea longicatena	1375	Dorea longicatena DSM 13814(T)	99.93	Firmicutes	characterised	species	OUT 219
77	AM22-22	CNGBEBB500322116	Firmicutes	Dorea	Dorea longicatena	1544	Dorea longicatena DSM 13814(T)	99.93	Firmicutes	characterised	species	OUT 219
77	AM23-13	CNGBEBB500322117	Firmicutes	Dorea	Dorea longicatena	1520	Dorea longicatena DSM 13814(T)	99.87	Firmicutes	characterised	species	OUT 219
77	OM02-16	CNGBEBB500322118	Firmicutes	Dorea	Dorea longicatena	1520	Dorea longicatena DSM 13814(T)	99.87	Firmicutes	characterised	species	OUT 219
84	AF24-7LB	CNGBEBB500322119	Firmicutes	Dorea	Dorea sp. CAG:105	1519	Dorea longicatena DSM 13814(T)	97.04	Firmicutes	novel species	genus	OUT 53
84	AM10-31	CNGBEBB500322120	Firmicutes	Dorea	Dorea sp. CAG:105	1519	Dorea longicatena DSM 13814(T)	97.04	Firmicutes	novel species	genus	OUT 53
84	AM13-35	CNGBEBB500322121	Firmicutes	Dorea	Dorea sp. CAG:105	1519	Dorea longicatena DSM 13814(T)	97.04	Firmicutes	novel species	genus	OUT 53
84	OM07-5	CNGBEBB500322122	Firmicutes	Dorea	Dorea sp. CAG:105	1503	Dorea longicatena DSM 13814(T)	96.98	Firmicutes	novel species	genus	OUT 53
230	TF05-26B-4	CNGBEBB500322123	Actinobacteria	Eggerthella	Eggerthella lenta	1497	Eggerthella lenta DSM 2243(T)	99.93	Actinobacteria	characterised	species	OUT 215
212	AM16-28	CNGBEBB500322124	Proteobacteria	Enterobacter	Enterobacter cloacae	1528	Enterobacter cloacae subsp. dissolvens LMG 2683(T)	100	Proteobacteria	characterised	species	OUT 269
335	AM17-61	CNGBEBB500322125	Proteobacteria	Enterobacter	Enterobacter cloacae	1556	Enterobacter hormaechei ATCC 49162(T)	99.45	Proteobacteria	characterised	genus	OUT 236
254	AM17-18	CNGBEBB500322126	Proteobacteria	Enterobacter	Enterobacter sp. MGH 22	1528	Enterobacter ludwigii DSM 16688(T)	99.59	Proteobacteria	characterised	genus	OUT 287
281	AF13-3-H	CNGBEBB500322127	Firmicutes	Enterococcus	Enterococcus asini	1546	Enterococcus asini ATCC 700915(T)	99.66	Firmicutes	characterised	species	OUT 284
190	OF02-3AC	CNGBEBB500322128	Firmicutes	Enterococcus	Enterococcus avium	1547	Enterococcus avium NCFB 2369(T)	99.86	Firmicutes	characterised	species	OUT 38
119	AF48-16	CNGBEBB500322129	Firmicutes	Enterococcus	Enterococcus casseliflavus	1032	Enterococcus gallinarum NBRC 100675(T)	99.8	Firmicutes	characterised	genus	OUT 250
119	AM17-31	CNGBEBB500322130	Firmicutes	Enterococcus	Enterococcus casseliflavus	1547	Enterococcus casseliflavus ATCC 49996(T)	99.87	Firmicutes	characterised	species	OUT 250
274	AF11-32-H	CNGBEBB500322131	Firmicutes	Enterococcus	Enterococcus durans	1061	Enterococcus durans NBRC 100479(T)	100	Firmicutes	characterised	species	OUT 146
316	OM08-2AT	CNGBEBB500322132	Firmicutes	Enterococcus	Enterococcus faecalis	1549	Enterococcus faecalis ATCC 19433(T)	99.93	Firmicutes	characterised	species	OUT 233
215	OF05-6AC	CNGBEBB500322133	Firmicutes	Enterococcus	Enterococcus saccharolyticus	1548	Enterococcus casseliflavus ATCC 49996(T)	99.8	Firmicutes	characterised	genus	OUT 250
36	AF19-21AC	CNGBEBB500322134	Firmicutes	Erysipelatoclostridium	Erysipelatoclostridium ramosum	1515	Clostridium ramosum DSM 1402(T)	100	Firmicutes	characterised	discrepancy(name changed)	OUT 114
36	AF20-7LB	CNGBEBB500322135	Firmicutes	Erysipelatoclostridium	Erysipelatoclostridium ramosum	1515	Clostridium ramosum DSM 1402(T)	100	Firmicutes	characterised	discrepancy(name changed)	OUT 114
36	AF28-13	CNGBEBB500322136	Firmicutes	Erysipelatoclostridium	Erysipelatoclostridium ramosum	1515	Clostridium ramosum DSM 1402(T)	100	Firmicutes	characterised	discrepancy(name changed)	OUT 114
36	AF28-24B	CNGBEBB500322137	Firmicutes	Erysipelatoclostridium	Erysipelatoclostridium ramosum	1515	Clostridium ramosum DSM 1402(T)	100	Firmicutes	characterised	discrepancy(name changed)	OUT 114
36	AM21-17	CNGBEBB500322138	Firmicutes	Erysipelatoclostridium	Erysipelatoclostridium ramosum	1515	Clostridium ramosum DSM 1402(T)	100	Firmicutes	characterised	discrepancy(name changed)	OUT 114
36	AM25-30	CNGBEBB500322139	Firmicutes	Erysipelatoclostridium	Erysipelatoclostridium ramosum	1515	Clostridium ramosum DSM 1402(T)	100	Firmicutes	characterised	discrepancy(name changed)	OUT 114
36	AM38-1	CNGBEBB500322140	Firmicutes	Erysipelatoclostridium	Erysipelatoclostridium ramosum	1515	Clostridium ramosum DSM 1402(T)	100	Firmicutes	characterised	discrepancy(name changed)	OUT 114
36	OF04-4AC	CNGBEBB500322141	Firmicutes	Erysipelatoclostridium	Erysipelatoclostridium ramosum	1515	Clostridium ramosum DSM 1402(T)	100	Firmicutes	characterised	discrepancy(name changed)	OUT 114
36	OM06-4	CNGBEBB500322142	Firmicutes	Erysipelatoclostridium	Erysipelatoclostridium ramosum	1515	Clostridium ramosum DSM 1402(T)	100	Firmicutes	characterised	discrepancy(name changed)	OUT 114
159	AF15-26LB	CNGBEBB500322143	Firmicutes	unclassified	Erysipelotrichaceae bacterium 3_1_53	1528	Clostridium innocuum ATCC 14501(T)	98.83	Firmicutes	characterised	discrepancy	OUT 324
159	AF19-24AC	CNGBEBB500322144	Firmicutes	unclassified	Erysipelotrichaceae bacterium 3_1_53	1318	Clostridium innocuum ATCC 14501(T)	99.05	Firmicutes	characterised	discrepancy	OUT 283
37	AM07-12	CNGBEBB500322145	Firmicutes	unclassified	Erysipelotrichaceae bacterium 3_1_53	1526	Longicatena caecimuris PG-426-CC-2(T)	99.86	Firmicutes	characterised	discrepancy	OUT 186
37	AM07-35-1	CNGBEBB500322146	Firmicutes	unclassified	Erysipelotrichaceae bacterium 3_1_53	1526	Longicatena caecimuris PG-426-CC-2(T)	99.86	Firmicutes	characterised	discrepancy	OUT 186
22	AF13-13-H	CNGBEBB500322147	Proteobacteria	Escherichia	Escherichia coli	1442	Shigella sonnei GTC 781(T)	99.3	Proteobacteria	characterised	discrepancy(related tax)	OUT 56
22	AF14-15AC	CNGBEBB500322148	Proteobacteria	Escherichia	Escherichia coli	1767	Cedecea lapagei GTC 346(T)	95.57	Proteobacteria	novel species	discrepancy(related tax)	OUT 56
22	AF14-7LB	CNGBEBB500322149	Proteobacteria	Escherichia	Escherichia coli	1530	Shigella sonnei GTC 781(T)	99.47	Proteobacteria	characterised	discrepancy(related tax)	OUT 56
22	AF17-4	CNGBEBB500322150	Proteobacteria	Escherichia	Escherichia coli	1567	Shigella sonnei GTC 781(T)	99.93	Proteobacteria	characterised	discrepancy(related tax)	OUT 56
22	AF17-8LB	CNGBEBB500322151	Proteobacteria	Escherichia	Escherichia coli	1397	Escherichia marmotae HT073016(T)	99.85	Proteobacteria	characterised	genus	OUT 56
22	AF18-23LB	CNGBEBB500322152	Proteobacteria	Escherichia	Escherichia coli	1478	Shigella dysenteriae ATCC 13313(T)	99.59	Proteobacteria	characterised	discrepancy(related tax)	OUT 56
22	AF31-11BH	CNGBEBB500322153	Proteobacteria	Escherichia	Escherichia coli	1530	Escherichia coli KCTC 2441(T)	99.73	Proteobacteria	characterised	species	OUT 56
22	AM12-30	CNGBEBB500322154	Proteobacteria	Escherichia	Escherichia coli	1530	Escherichia coli KCTC 2441(T)	99.53	Proteobacteria	characterised	species	OUT 56
22	AM20-38	CNGBEBB500322155	Proteobacteria	Escherichia	Escherichia coli	1530	Escherichia fergusonii ATCC 35469(T)	99.87	Proteobacteria	characterised	genus	OUT 56
22	AM22-14AC	CNGBEBB500322156	Proteobacteria	Escherichia	Escherichia coli	1530	Escherichia coli KCTC 2441(T)	99.87	Proteobacteria	characterised	species	OUT 56
22	AM22-15AC	CNGBEBB500322157	Proteobacteria	Escherichia	Escherichia coli	1555	Escherichia fergusonii ATCC 35469(T)	99.93	Proteobacteria	characterised	genus	OUT 56
22	AM23-14AC	CNGBEBB500322158	Proteobacteria	Escherichia	Escherichia coli	1530	Shigella flexneri ATCC 29903(T)	99.93	Proteobacteria	characterised	discrepancy(related tax)	OUT 56
22	AM23-18AC	CNGBEBB500322159	Proteobacteria	Escherichia	Escherichia coli	1530	Escherichia fergusonii ATCC 35469(T)	99.93	Proteobacteria	characterised	genus	OUT 56
22	AM28-16AC	CNGBEBB500322160	Proteobacteria	Escherichia	Escherichia coli	1530	Escherichia coli KCTC 2441(T)	100	Proteobacteria	characterised	species	OUT 56
22	AM34-8	CNGBEBB500322161	Proteobacteria	Escherichia	Escherichia coli	1530	Shigella flexneri ATCC 29903(T)	99.93	Proteobacteria	characterised	discrepancy(related tax)	OUT 56
22	OM01-11	CNGBEBB500322162	Proteobacteria	Escherichia	Escherichia coli	1560	Shigella flexneri ATCC 29903(T)	99.93	Proteobacteria	characterised	discrepancy(related tax)	OUT 56
22	OM02-11AC	CNGBEBB500322163	Proteobacteria	Escherichia	Escherichia coli	1530	Escherichia fergusonii ATCC 35469(T)	99.67	Proteobacteria	characterised	genus	OUT 56
22	OM02-12AC	CNGBEBB500322164	Proteobacteria	Escherichia	Escherichia coli	1530	Escherichia fergusonii ATCC 35469(T)	99.67	Proteobacteria	characterised	genus	OUT 56
22	OM02-28	CNGBEBB500322165	Proteobacteria	Escherichia	Escherichia coli	1530	Escherichia fergusonii ATCC 35469(T)	99.67	Proteobacteria	characterised	genus	OUT 56
67	AF10-31	CNGBEBB500322166	Firmicutes	Eubacterium	Eubacterium biforme	1528	Holdemanella biformis DSM 3989(T)	99.93	Firmicutes	characterised	discrepancy(name changed)	OUT 348
67	AF15-20	CNGBEBB500322167	Firmicutes	Eubacterium	Eubacterium biforme	1528	Holdemanella biformis DSM 3989(T)	99.87	Firmicutes	characterised	discrepancy(name changed)	OUT 348
67	AF15-5	CNGBEBB500322168	Firmicutes	Eubacterium	Eubacterium biforme	1528	Holdemanella biformis DSM 3989(T)	99.87	Firmicutes	characterised	discrepancy(name changed)	OUT 348
67	AF22-10AC	CNGBEBB500322169	Firmicutes	Eubacterium	Eubacterium biforme	1527	Holdemanella biformis DSM 3989(T)	99.93	Firmicutes	characterised	discrepancy(name changed)	OUT 348
67	AM42-13AC	CNGBEBB500322170	Firmicutes	Eubacterium	Eubacterium biforme	1528	Holdemanella biformis DSM 3989(T)	99.93	Firmicutes	characterised	discrepancy(name changed)	OUT 348
208	AF35-6BH	CNGBEBB500322171	Firmicutes	Eubacterium	Eubacterium dolichum	1527	Eubacterium dolichum DSM 3991(T)	99.93	Firmicutes	characterised	species	OUT 107
33	AF06-14	CNGBEBB500322172	Firmicutes	Eubacterium	Eubacterium eligens	1519	Eubacterium eligens ATCC 27750(T)	99.66	Firmicutes	characterised	species	OUT 126
33	AF18-47	CNGBEBB500322173	Firmicutes	Eubacterium	Eubacterium eligens	1519	Eubacterium eligens ATCC 27750(T)	99.06	Firmicutes	characterised	species	OUT 126
33	AF35-21	CNGBEBB500322174	Firmicutes	Eubacterium	Eubacterium eligens	1499	Eubacterium eligens ATCC 27750(T)	99.37	Firmicutes	characterised	species	OUT 237
33	AF36-7BH	CNGBEBB500322175	Firmicutes	Eubacterium	Eubacterium eligens	1422	Eubacterium eligens ATCC 27750(T)	99.71	Firmicutes	characterised	species	OUT 126
33	AF41-18	CNGBEBB500322176	Firmicutes	Eubacterium	Eubacterium eligens	1300	Eubacterium eligens ATCC 27750(T)	99.68	Firmicutes	characterised	species	OUT 126
33	AF42-3BH	CNGBEBB500322177	Firmicutes	Eubacterium	Eubacterium eligens	1518	Eubacterium eligens ATCC 27750(T)	99.24	Firmicutes	characterised	species	OUT 126
33	AF45-13BH	CNGBEBB500322178	Firmicutes	Eubacterium	Eubacterium eligens	1518	Eubacterium eligens ATCC 27750(T)	99.38	Firmicutes	characterised	species	OUT 126
33	AM14-19	CNGBEBB500322179	Firmicutes	Eubacterium	Eubacterium eligens	1550	Eubacterium eligens ATCC 27750(T)	99.39	Firmicutes	characterised	species	OUT 204
33	AM32-2AC	CNGBEBB500322180	Firmicutes	Eubacterium	Eubacterium eligens	1422	Eubacterium eligens ATCC 27750(T)	99.71	Firmicutes	characterised	species	OUT 126
33	AM37-3BH	CNGBEBB500322181	Firmicutes	Eubacterium	Eubacterium eligens	1519	Eubacterium eligens ATCC 27750(T)	98.99	Firmicutes	characterised	species	OUT 126
33	AM43-40	CNGBEBB500322182	Firmicutes	Eubacterium	Eubacterium eligens	1519	Eubacterium eligens ATCC 27750(T)	99.26	Firmicutes	characterised	species	OUT 126
33	AM48-8	CNGBEBB500322183	Firmicutes	Eubacterium	Eubacterium eligens	1430	Eubacterium eligens ATCC 27750(T)	99.71	Firmicutes	characterised	species	OUT 126
66	AF31-17AC	CNGBEBB500322184	Firmicutes	Eubacterium	Eubacterium hallii	1518	Eubacterium hallii ATCC 27751(T)	99.59	Firmicutes	characterised	species	OUT 82
66	AF45-14BH	CNGBEBB500322185	Firmicutes	Eubacterium	Eubacterium hallii	839	Eubacterium hallii ATCC 27751(T)	100	Firmicutes	characterised	species	OUT 82
66	AM34-3LB	CNGBEBB500322186	Firmicutes	Eubacterium	Eubacterium hallii	1519	Eubacterium hallii ATCC 27751(T)	98.98	Firmicutes	characterised	species	OUT 82
66	AM48-23BH	CNGBEBB500322187	Firmicutes	Eubacterium	Eubacterium hallii	775	Eubacterium hallii ATCC 27751(T)	100	Firmicutes	characterised	species	OUT 111
66	TM10-1AC	CNGBEBB500322188	Firmicutes	Eubacterium	Eubacterium hallii	1226	Eubacterium hallii ATCC 27751(T)	99.84	Firmicutes	characterised	species	OUT 111
6	AF06-19	CNGBEBB500322189	Firmicutes	Eubacterium	Eubacterium rectale	1521	Agathobacter rectalis ATCC 33656(T)	99.87	Firmicutes	characterised	discrepancy(name changed)	OUT 185
6	AF12-8	CNGBEBB500322190	Firmicutes	Eubacterium	Eubacterium rectale	1520	Agathobacter rectalis ATCC 33656(T)	100	Firmicutes	characterised	discrepancy(name changed)	OUT 185
6	AF17-27	CNGBEBB500322191	Firmicutes	Eubacterium	Eubacterium rectale	1521	Agathobacter rectalis ATCC 33656(T)	100	Firmicutes	characterised	discrepancy(name changed)	OUT 185
6	AF18-16LB	CNGBEBB500322192	Firmicutes	Eubacterium	Eubacterium rectale	1521	Agathobacter rectalis ATCC 33656(T)	99.8	Firmicutes	characterised	discrepancy(name changed)	OUT 185
6	AF18-18LB	CNGBEBB500322193	Firmicutes	Eubacterium	Eubacterium rectale	1575	Agathobacter rectalis ATCC 33656(T)	99.8	Firmicutes	characterised	discrepancy(name changed)	OUT 185
6	AF19-3AC	CNGBEBB500322194	Firmicutes	Eubacterium	Eubacterium rectale	1521	Agathobacter rectalis ATCC 33656(T)	99.87	Firmicutes	characterised	discrepancy(name changed)	OUT 185
6	AF19-4	CNGBEBB500322195	Firmicutes	Eubacterium	Eubacterium rectale	1521	Agathobacter rectalis ATCC 33656(T)	99.87	Firmicutes	characterised	discrepancy(name changed)	OUT 185
6	AF24-17	CNGBEBB500322196	Firmicutes	Eubacterium	Eubacterium rectale	1521	Agathobacter rectalis ATCC 33656(T)	99.87	Firmicutes	characterised	discrepancy(name changed)	OUT 185
6	AF24-9LB	CNGBEBB500322197	Firmicutes	Eubacterium	Eubacterium rectale	1521	Agathobacter rectalis ATCC 33656(T)	99.73	Firmicutes	characterised	discrepancy(name changed)	OUT 185
6	AF25-15	CNGBEBB500322198	Firmicutes	Eubacterium	Eubacterium rectale	1429	Agathobacter rectalis ATCC 33656(T)	99.93	Firmicutes	characterised	discrepancy(name changed)	OUT 185
6	AF36-2BH	CNGBEBB500322199	Firmicutes	Eubacterium	Eubacterium rectale	1601	Agathobacter rectalis ATCC 33656(T)	99.87	Firmicutes	characterised	discrepancy(name changed)	OUT 185
6	AF38-24	CNGBEBB500322200	Firmicutes	Eubacterium	Eubacterium rectale	1521	Agathobacter rectalis ATCC 33656(T)	99.73	Firmicutes	characterised	discrepancy(name changed)	OUT 185
6	AF39-14AC	CNGBEBB500322201	Firmicutes	Eubacterium	Eubacterium rectale	1521	Agathobacter rectalis ATCC 33656(T)	99.87	Firmicutes	characterised	discrepancy(name changed)	OUT 185
6	AM16-11	CNGBEBB500322202	Firmicutes	Eubacterium	Eubacterium rectale	1521	Agathobacter rectalis ATCC 33656(T)	99.87	Firmicutes	characterised	discrepancy(name changed)	OUT 185
6	AM22-4	CNGBEBB500322203	Firmicutes	Eubacterium	Eubacterium rectale	1521	Agathobacter rectalis ATCC 33656(T)	99.93	Firmicutes	characterised	discrepancy(name changed)	OUT 185
6	AM26-2LB	CNGBEBB500322204	Firmicutes	Eubacterium	Eubacterium rectale	1521	Agathobacter rectalis ATCC 33656(T)	100	Firmicutes	characterised	discrepancy(name changed)	OUT 185
6	AM29-10	CNGBEBB500322205	Firmicutes	Eubacterium	Eubacterium rectale	1521	Agathobacter rectalis ATCC 33656(T)	99.87	Firmicutes	characterised	discrepancy(name changed)	OUT 185
6	AM30-13AC	CNGBEBB500322206	Firmicutes	Eubacterium	Eubacterium rectale	1521	Agathobacter rectalis ATCC 33656(T)	99.87	Firmicutes	characterised	discrepancy(name changed)	OUT 185
6	AM31-7AC	CNGBEBB500322207	Firmicutes	Eubacterium	Eubacterium rectale	1237	Agathobacter rectalis ATCC 33656(T)	100	Firmicutes	characterised	discrepancy(name changed)	OUT 185
6	AM36-3AA	CNGBEBB500322208	Firmicutes	Eubacterium	Eubacterium rectale	1595	Agathobacter rectalis ATCC 33656(T)	99.87	Firmicutes	characterised	discrepancy(name changed)	OUT 185
6	AM42-1	CNGBEBB500322209	Firmicutes	Eubacterium	Eubacterium rectale	1521	Agathobacter rectalis ATCC 33656(T)	99.87	Firmicutes	characterised	discrepancy(name changed)	OUT 185
6	AM42-17AT	CNGBEBB500322210	Firmicutes	Eubacterium	Eubacterium rectale	1521	Agathobacter rectalis ATCC 33656(T)	99.93	Firmicutes	characterised	discrepancy(name changed)	OUT 185
6	AM44-1AT	CNGBEBB500322211	Firmicutes	Eubacterium	Eubacterium rectale	1521	Agathobacter rectalis ATCC 33656(T)	99.93	Firmicutes	characterised	discrepancy(name changed)	OUT 185
6	AM44-2AT	CNGBEBB500322212	Firmicutes	Eubacterium	Eubacterium rectale	1521	Agathobacter rectalis ATCC 33656(T)	99.93	Firmicutes	characterised	discrepancy(name changed)	OUT 185
6	AM47-6BH	CNGBEBB500322213	Firmicutes	Eubacterium	Eubacterium rectale	1520	Agathobacter rectalis ATCC 33656(T)	99.79	Firmicutes	characterised	discrepancy(name changed)	OUT 185
6	AM48-7	CNGBEBB500322214	Firmicutes	Eubacterium	Eubacterium rectale	1520	Agathobacter rectalis ATCC 33656(T)	99.93	Firmicutes	characterised	discrepancy(name changed)	OUT 185
6	AM54-25XD	CNGBEBB500322215	Firmicutes	Eubacterium	Eubacterium rectale	1520	Agathobacter rectalis ATCC 33656(T)	99.93	Firmicutes	characterised	discrepancy(name changed)	OUT 185
6	OM05-3AA	CNGBEBB500322216	Firmicutes	Eubacterium	Eubacterium rectale	1383	Agathobacter rectalis ATCC 33656(T)	99.78	Firmicutes	characterised	discrepancy(name changed)	OUT 185
6	OM05-6AA	CNGBEBB500322217	Firmicutes	Eubacterium	Eubacterium rectale	1521	Agathobacter rectalis ATCC 33656(T)	99.8	Firmicutes	characterised	discrepancy(name changed)	OUT 185
6	OM05-8AA	CNGBEBB500322218	Firmicutes	Eubacterium	Eubacterium rectale	1562	Agathobacter rectalis ATCC 33656(T)	99.8	Firmicutes	characterised	discrepancy(name changed)	OUT 185
6	OM07-13	CNGBEBB500322219	Firmicutes	Eubacterium	Eubacterium rectale	1521	Agathobacter rectalis ATCC 33656(T)	99.66	Firmicutes	characterised	discrepancy(name changed)	OUT 185
6	OM08-12AT	CNGBEBB500322220	Firmicutes	Eubacterium	Eubacterium rectale	1521	Agathobacter rectalis ATCC 33656(T)	99.87	Firmicutes	characterised	discrepancy(name changed)	OUT 185
6	TF11-15AC	CNGBEBB500322221	Firmicutes	Eubacterium	Eubacterium rectale	1521	Agathobacter rectalis ATCC 33656(T)	99.87	Firmicutes	characterised	discrepancy(name changed)	OUT 185
6	TM10-3	CNGBEBB500322222	Firmicutes	Eubacterium	Eubacterium rectale	1521	Agathobacter rectalis ATCC 33656(T)	99.93	Firmicutes	characterised	discrepancy(name changed)	OUT 185
37	AF18-3	CNGBEBB500322223	Firmicutes	Eubacterium	Eubacterium sp. 3_1_31	1526	Longicatena caecimuris PG-426-CC-2(T)	94.9	Firmicutes	novel species	discrepancy	OUT 186
37	AF19-17	CNGBEBB500322224	Firmicutes	Eubacterium	Eubacterium sp. 3_1_31	1526	Longicatena caecimuris PG-426-CC-2(T)	94.77	Firmicutes	novel species	discrepancy	OUT 186
37	AM28-8LB	CNGBEBB500322225	Firmicutes	Eubacterium	Eubacterium sp. 3_1_31	1526	Longicatena caecimuris PG-426-CC-2(T)	99.86	Firmicutes	characterised	discrepancy	OUT 186
37	AM35-6AC	CNGBEBB500322226	Firmicutes	Eubacterium	Eubacterium sp. 3_1_31	1525	Longicatena caecimuris PG-426-CC-2(T)	99.93	Firmicutes	characterised	discrepancy	OUT 186
37	AM47-9	CNGBEBB500322227	Firmicutes	Eubacterium	Eubacterium sp. 3_1_31	1525	Longicatena caecimuris PG-426-CC-2(T)	99.86	Firmicutes	characterised	discrepancy	OUT 186
37	OF10-16	CNGBEBB500322228	Firmicutes	Eubacterium	Eubacterium sp. 3_1_31	1525	Longicatena caecimuris PG-426-CC-2(T)	99.93	Firmicutes	characterised	discrepancy	OUT 186
37	TF05-29	CNGBEBB500322229	Firmicutes	Eubacterium	Eubacterium sp. 3_1_31	1526	Longicatena caecimuris PG-426-CC-2(T)	99.86	Firmicutes	characterised	discrepancy	OUT 186
37	TF12-12	CNGBEBB500322230	Firmicutes	Eubacterium	Eubacterium sp. 3_1_31	1526	Ruminococcus albus 7(T)	94.83	Firmicutes	novel species	discrepancy	OUT 186
115	AF17-7	CNGBEBB500322231	Firmicutes	Eubacterium	Eubacterium sp. CAG:156	1565	Eubacterium ventriosum ATCC 27560(T)	96.16	Firmicutes	novel species	genus	OUT 340
115	AF19-12LB	CNGBEBB500322232	Firmicutes	Eubacterium	Eubacterium sp. CAG:156	1364	Eubacterium ventriosum ATCC 27560(T)	96.33	Firmicutes	novel species	genus	OUT 340
131	AF15-50	CNGBEBB500322233	Firmicutes	Eubacterium	Eubacterium sp. CAG:161	1522	Eubacterium ventriosum ATCC 27560(T)	97.39	Firmicutes	novel species	genus	OUT 212
131	AF16-48	CNGBEBB500322234	Firmicutes	Eubacterium	Eubacterium sp. CAG:161	1522	Eubacterium ventriosum ATCC 27560(T)	97.39	Firmicutes	novel species	genus	OUT 212
142	AF34-35BH	CNGBEBB500322235	Firmicutes	Eubacterium	Eubacterium sp. CAG:192	1589	Eubacterium ventriosum ATCC 27560(T)	97.91	Firmicutes	novel species	genus	OUT 116
142	AF36-5BH	CNGBEBB500322236	Firmicutes	Eubacterium	Eubacterium sp. CAG:192	1536	Eubacterium ventriosum ATCC 27560(T)	97.18	Firmicutes	novel species	genus	OUT 116
53	AF37-4	CNGBEBB500322237	Firmicutes	Eubacterium	Eubacterium ventriosum	1522	Eubacterium ventriosum ATCC 27560(T)	99.73	Firmicutes	characterised	species	OUT 93
53	AM23-22	CNGBEBB500322238	Firmicutes	Eubacterium	Eubacterium ventriosum	1522	Eubacterium ventriosum ATCC 27560(T)	99.73	Firmicutes	characterised	species	OUT 93
53	AM32-23AC	CNGBEBB500322239	Firmicutes	Eubacterium	Eubacterium ventriosum	1522	Eubacterium ventriosum ATCC 27560(T)	99.86	Firmicutes	characterised	species	OUT 93
53	AM40-7BH	CNGBEBB500322240	Firmicutes	Eubacterium	Eubacterium ventriosum	1522	Eubacterium ventriosum ATCC 27560(T)	99.8	Firmicutes	characterised	species	OUT 93
53	AM42-30	CNGBEBB500322241	Firmicutes	Eubacterium	Eubacterium ventriosum	1552	Eubacterium ventriosum ATCC 27560(T)	99.79	Firmicutes	characterised	species	OUT 93
53	AM43-2	CNGBEBB500322242	Firmicutes	Eubacterium	Eubacterium ventriosum	1522	Eubacterium ventriosum ATCC 27560(T)	99.8	Firmicutes	characterised	species	OUT 93
53	AM44-11BH	CNGBEBB500322243	Firmicutes	Eubacterium	Eubacterium ventriosum	1522	Eubacterium ventriosum ATCC 27560(T)	99.8	Firmicutes	characterised	species	OUT 93
88	AF10-46	CNGBEBB500322244	Firmicutes	Faecalibacterium	Faecalibacterium cf. prausnitzii KLE1255	1499	Faecalibacterium prausnitzii ATCC 27768(T)	97.6	Firmicutes	novel species	species	OUT 285
88	AF27-11BH	CNGBEBB500322245	Firmicutes	Faecalibacterium	Faecalibacterium cf. prausnitzii KLE1255	1499	Faecalibacterium prausnitzii ATCC 27768(T)	97.54	Firmicutes	novel species	species	OUT 285
88	AM43-5AT	CNGBEBB500322246	Firmicutes	Faecalibacterium	Faecalibacterium cf. prausnitzii KLE1255	1306	Faecalibacterium prausnitzii ATCC 27768(T)	97.73	Firmicutes	novel species	species	OUT 285
88	OF03-6AC	CNGBEBB500322247	Firmicutes	Faecalibacterium	Faecalibacterium cf. prausnitzii KLE1255	1499	Faecalibacterium prausnitzii ATCC 27768(T)	97.67	Firmicutes	novel species	species	OUT 285
63	AF10-13	CNGBEBB500322248	Firmicutes	Faecalibacterium	Faecalibacterium prausnitzii	1689	Faecalibacterium prausnitzii ATCC 27768(T)	99.38	Firmicutes	characterised	species	OUT 188
63	AF29-11BH	CNGBEBB500322249	Firmicutes	Faecalibacterium	Faecalibacterium prausnitzii	1499	Faecalibacterium prausnitzii ATCC 27768(T)	99.66	Firmicutes	characterised	species	OUT 188
63	AF31-14AC	CNGBEBB500322250	Firmicutes	Faecalibacterium	Faecalibacterium prausnitzii	1850	Faecalibacterium prausnitzii ATCC 27768(T)	94.34	Firmicutes	novel genus	species	OUT 188
315	AF32-8AC	CNGBEBB500322251	Firmicutes	Faecalibacterium	Faecalibacterium prausnitzii	1499	Faecalibacterium prausnitzii ATCC 27768(T)	96.92	Firmicutes	novel species	species	OUT 285
86	AF36-11AT	CNGBEBB500322252	Firmicutes	Faecalibacterium	Faecalibacterium prausnitzii	1499	Faecalibacterium prausnitzii ATCC 27768(T)	97.47	Firmicutes	novel species	species	OUT 285
86	AM33-14AC	CNGBEBB500322253	Firmicutes	Faecalibacterium	Faecalibacterium prausnitzii	1634	Faecalibacterium prausnitzii ATCC 27768(T)	98.45	Firmicutes	novel species	species	OUT 268
63	AM36-18BH	CNGBEBB500322254	Firmicutes	Faecalibacterium	Faecalibacterium prausnitzii	1648	Faecalibacterium prausnitzii ATCC 27768(T)	99.19	Firmicutes	characterised	species	OUT 188
63	AM37-13AC	CNGBEBB500322255	Firmicutes	Faecalibacterium	Faecalibacterium prausnitzii	1499	Parabacteroides distasonis ATCC 8503(T)	99.24	Firmicutes	characterised	discrepancy	OUT 188
86	AM39-7BH	CNGBEBB500322256	Firmicutes	Faecalibacterium	Faecalibacterium prausnitzii	1304	Faecalibacterium prausnitzii ATCC 27768(T)	97.8	Firmicutes	novel species	species	OUT 285
86	AM42-11AC	CNGBEBB500322257	Firmicutes	Faecalibacterium	Faecalibacterium prausnitzii	999	Faecalibacterium prausnitzii ATCC 27768(T)	98.42	Firmicutes	novel species	species	OUT 54
282	OF04-11AC	CNGBEBB500322258	Firmicutes	Faecalibacterium	Faecalibacterium sp. CAG:82	1498	Faecalibacterium prausnitzii ATCC 27768(T)	96.71	Firmicutes	novel species	species	OUT 257
130	AF19-2LB	CNGBEBB500322259	Firmicutes	unclassified	Firmicutes bacterium CAG:102	1695	Clostridium lactatifermentans G17(T)	96.12	Firmicutes	novel species	discrepancy	OUT 338
130	AM29-6AC	CNGBEBB500322260	Firmicutes	unclassified	Firmicutes bacterium CAG:102	1527	Clostridium lactatifermentans G17(T)	96.07	Firmicutes	novel species	discrepancy	OUT 94
78	AM31-12AC	CNGBEBB500322261	Firmicutes	unclassified	Firmicutes bacterium CAG:212	1521	Ruminococcus lactaris ATCC 29176(T)	97.46	Firmicutes	novel species	discrepancy	OUT 69
78	AM41-5BH	CNGBEBB500322262	Firmicutes	unclassified	Firmicutes bacterium CAG:212	1262	Ruminococcus lactaris ATCC 29176(T)	97.65	Firmicutes	novel species	discrepancy	OUT 18
78	AM43-11BH	CNGBEBB500322263	Firmicutes	unclassified	Firmicutes bacterium CAG:212	1521	Ruminococcus lactaris ATCC 29176(T)	97.38	Firmicutes	novel species	discrepancy	OUT 230
78	OM07-11	CNGBEBB500322264	Firmicutes	unclassified	Firmicutes bacterium CAG:212	1521	Ruminococcus lactaris ATCC 29176(T)	97.32	Firmicutes	novel species	discrepancy	OUT 230
128	AM10-47	CNGBEBB500322265	Firmicutes	unclassified	Firmicutes bacterium CAG:227	1520	Blautia stercoris GAM6-1(T)	100	Firmicutes	characterised	discrepancy	OUT 289
128	OM04-13BH	CNGBEBB500322266	Firmicutes	unclassified	Firmicutes bacterium CAG:227	1549	Blautia stercoris GAM6-1(T)	99.93	Firmicutes	characterised	discrepancy	OUT 289
102	AF16-15	CNGBEBB500322267	Firmicutes	unclassified	Firmicutes bacterium CAG:24	1519	Clostridium clostridioforme ATCC 25537(T)	93.81	Firmicutes	novel genus	discrepancy	OUT 63
102	AF36-19BH	CNGBEBB500322268	Firmicutes	unclassified	Firmicutes bacterium CAG:24	1519	Clostridium clostridioforme ATCC 25537(T)	93.88	Firmicutes	novel genus	discrepancy	OUT 63
102	TM09-10	CNGBEBB500322269	Firmicutes	unclassified	Firmicutes bacterium CAG:24	1519	Eisenbergiella tayi B086562(T)	93.88	Firmicutes	novel genus	discrepancy	OUT 63
337	AF12-30	CNGBEBB500322270	Firmicutes	unclassified	Firmicutes bacterium CAG:270	1521	Anaerostipes hadrus DSM 3319(T)	99.39	Firmicutes	characterised	discrepancy	OUT 27
135	AF36-3BH	CNGBEBB500322271	Firmicutes	unclassified	Firmicutes bacterium CAG:41	1522	Clostridium straminisolvens JCM 21531(T)	87.86	Firmicutes	novel genus	discrepancy	OUT 261
135	AM55-24TS	CNGBEBB500322272	Firmicutes	unclassified	Firmicutes bacterium CAG:41	1523	Clostridium straminisolvens JCM 21531(T)	88.02	Firmicutes	novel genus	discrepancy	OUT 261
305	AM41-11	CNGBEBB500322273	Firmicutes	unclassified	Firmicutes bacterium CAG:536	1542	Holdemanella biformis DSM 3989(T)	92.03	Firmicutes	novel genus	discrepancy	OUT 279
105	AF22-6AC	CNGBEBB500322274	Firmicutes	unclassified	Firmicutes bacterium CAG:65	1610	Kineothrix alysoides KNHs209(T)	94.06	Firmicutes	novel genus	discrepancy	OUT 227
105	AM59-13	CNGBEBB500322275	Firmicutes	unclassified	Firmicutes bacterium CAG:65	1506	Kineothrix alysoides KNHs209(T)	93.26	Firmicutes	novel genus	discrepancy	OUT 232
105	OM08-11AC	CNGBEBB500322276	Firmicutes	unclassified	Firmicutes bacterium CAG:65	1536	Kineothrix alysoides KNHs209(T)	92.76	Firmicutes	novel genus	discrepancy	OUT 68
89	AM25-1	CNGBEBB500322277	Fusobacteria	Fusobacterium	Fusobacterium mortiferum	1496	Clostridium rectum NCIMB 10651(T)	99.93	Firmicutes	characterised	discrepancy	OUT 181
89	AM25-18LB	CNGBEBB500322278	Fusobacteria	Fusobacterium	Fusobacterium mortiferum	1496	Clostridium rectum NCIMB 10651(T)	99.93	Firmicutes	characterised	discrepancy	OUT 181
89	OM06-15BH	CNGBEBB500322279	Fusobacteria	Fusobacterium	Fusobacterium mortiferum	1496	Clostridium rectum NCIMB 10651(T)	99.93	Firmicutes	characterised	discrepancy	OUT 181
301	OF01-15LB	CNGBEBB500322280	Fusobacteria	Fusobacterium	Fusobacterium ulcerans	1496	Fusobacterium ulcerans ATCC 49185(T)	100	Fusobacteria	characterised	species	OUT 333
163	AM22-17	CNGBEBB500322281	Fusobacteria	Fusobacterium	Fusobacterium varium	1496	Fusobacterium ulcerans ATCC 49185(T)	99.73	Fusobacteria	characterised	genus	OUT 333
163	TM07-10	CNGBEBB500322282	Fusobacteria	Fusobacterium	Fusobacterium varium	1496	Fusobacterium ulcerans ATCC 49185(T)	99.73	Fusobacteria	characterised	genus	OUT 333
167	AF24-29	CNGBEBB500322283	Firmicutes	Holdemania	Holdemania filiformis	1526	Holdemania filiformis ATCC 51649(T)	99.35	Firmicutes	characterised	species	OUT 305
56	AF37-11	CNGBEBB500322284	Proteobacteria	Klebsiella	Klebsiella pneumoniae	1528	Klebsiella variicola DSM 15968(T)	99.72	Proteobacteria	characterised	genus	OUT 108
56	AM17-27	CNGBEBB500322285	Proteobacteria	Klebsiella	Klebsiella pneumoniae	1528	Klebsiella quasipneumoniae subsp. quasipneumoniae 01A030(T)	99.73	Proteobacteria	characterised	genus	OUT 108
56	AM28-14AC	CNGBEBB500322286	Proteobacteria	Klebsiella	Klebsiella pneumoniae	1062	Klebsiella pneumoniae subsp. rhinoscleromatis ATCC 13884(T)	99.81	Proteobacteria	characterised	species	OUT 269
56	OM02-11LB	CNGBEBB500322287	Proteobacteria	Klebsiella	Klebsiella pneumoniae	1528	Klebsiella pneumoniae subsp. ozaenae ATCC 11296(T)	99.86	Proteobacteria	characterised	species	OUT 108
56	TF06-5AC	CNGBEBB500322288	Proteobacteria	Klebsiella	Klebsiella pneumoniae	1588	Klebsiella pneumoniae subsp. ozaenae ATCC 11296(T)	99.86	Proteobacteria	characterised	species	OUT 108
56	TF06-6	CNGBEBB500322289	Proteobacteria	Klebsiella	Klebsiella pneumoniae	1410	Klebsiella pneumoniae subsp. ozaenae ATCC 11296(T)	99.71	Proteobacteria	characterised	species	OUT 108
56	TM10-8AC	CNGBEBB500322290	Proteobacteria	Klebsiella	Klebsiella pneumoniae	1528	Klebsiella pneumoniae subsp. rhinoscleromatis ATCC 13884(T)	99.8	Proteobacteria	characterised	species	OUT 108
153	AM23-2LB	CNGBEBB500322291	Firmicutes	unclassified	Lachnospiraceae bacterium 1_4_56FAA	1238	Clostridium glycyrrhizinilyticum ZM35(T)	98.93	Firmicutes	characterised	discrepancy	OUT 194
153	AM40-2BH	CNGBEBB500322292	Firmicutes	unclassified	Lachnospiraceae bacterium 1_4_56FAA	1519	Clostridium glycyrrhizinilyticum ZM35(T)	99.24	Firmicutes	characterised	discrepancy	OUT 194
18	TM07-2AC	CNGBEBB500322293	Firmicutes	unclassified	Lachnospiraceae bacterium 2_1_58FAA	1519	Ruminococcus gnavus ATCC 29149(T)	99.93	Firmicutes	characterised	discrepancy	OUT 198
95	OM02-3	CNGBEBB500322294	Firmicutes	unclassified	Lachnospiraceae bacterium 3_1_57FAA_CT1	1617	Eisenbergiella tayi B086562(T)	99.42	Firmicutes	characterised	discrepancy	OUT 280
95	OM02-31	CNGBEBB500322295	Firmicutes	unclassified	Lachnospiraceae bacterium 3_1_57FAA_CT1	1520	Eisenbergiella tayi B086562(T)	98.56	Firmicutes	novel species	discrepancy	OUT 280
95	TF09-5	CNGBEBB500322296	Firmicutes	unclassified	Lachnospiraceae bacterium 3_1_57FAA_CT1	1572	Eisenbergiella tayi B086562(T)	99.64	Firmicutes	characterised	discrepancy	OUT 264
81	AM25-11LB	CNGBEBB500322297	Firmicutes	unclassified	Lachnospiraceae bacterium 6_1_63FAA	1519	Blautia hansenii DSM 20583(T)	99.73	Firmicutes	characterised	discrepancy	OUT 220
81	AM25-22	CNGBEBB500322298	Firmicutes	unclassified	Lachnospiraceae bacterium 6_1_63FAA	1519	Blautia hansenii DSM 20583(T)	99.73	Firmicutes	characterised	discrepancy	OUT 220
81	AM25-39	CNGBEBB500322299	Firmicutes	unclassified	Lachnospiraceae bacterium 6_1_63FAA	1519	Blautia hansenii DSM 20583(T)	99.73	Firmicutes	characterised	discrepancy	OUT 220
81	AM25-40	CNGBEBB500322300	Firmicutes	unclassified	Lachnospiraceae bacterium 6_1_63FAA	1519	Blautia hansenii DSM 20583(T)	99.73	Firmicutes	characterised	discrepancy	OUT 220
62	AM25-17	CNGBEBB500322301	Firmicutes	unclassified	Lachnospiraceae bacterium 9_1_43BFAA	1551	Faecalimonas umbilicata EGH7(T)	99.79	Firmicutes	characterised	discrepancy	OUT 138
51	AM10-38	CNGBEBB500322302	Firmicutes	unclassified	Lachnospiraceae bacterium CAG:25	1560	Anaerostipes hadrus DSM 3319(T)	99.86	Firmicutes	characterised	discrepancy	OUT 27
51	AM21-21	CNGBEBB500322303	Firmicutes	unclassified	Lachnospiraceae bacterium CAG:25	881	Anaerostipes hadrus DSM 3319(T)	99.89	Firmicutes	characterised	discrepancy	OUT 27
51	AM23-7LB	CNGBEBB500322304	Firmicutes	unclassified	Lachnospiraceae bacterium CAG:25	1521	Anaerostipes hadrus DSM 3319(T)	99.87	Firmicutes	characterised	discrepancy	OUT 27
51	AM25-27	CNGBEBB500322305	Firmicutes	unclassified	Lachnospiraceae bacterium CAG:25	1521	Anaerostipes hadrus DSM 3319(T)	99.66	Firmicutes	characterised	discrepancy	OUT 27
51	AM26-1LB	CNGBEBB500322306	Firmicutes	unclassified	Lachnospiraceae bacterium CAG:25	1521	Anaerostipes hadrus DSM 3319(T)	99.87	Firmicutes	characterised	discrepancy	OUT 27
51	OM02-26	CNGBEBB500322307	Firmicutes	unclassified	Lachnospiraceae bacterium CAG:25	1521	Anaerostipes hadrus DSM 3319(T)	99.8	Firmicutes	characterised	discrepancy	OUT 27
51	TF10-8AT	CNGBEBB500322308	Firmicutes	unclassified	Lachnospiraceae bacterium CAG:25	1401	Anaerostipes hadrus DSM 3319(T)	99.85	Firmicutes	characterised	discrepancy	OUT 27
308	AF08-3	CNGBEBB500322309	Firmicutes	Lactobacillus	Lactobacillus amylovorus	1552	Lactobacillus amylovorus DSM 20531(T)	99.8	Firmicutes	characterised	species	OUT 208
242	AM33-2AC	CNGBEBB500322310	Firmicutes	Lactobacillus	Lactobacillus casei	1558	Lactobacillus paracasei subsp. tolerans JCM 1171(T)	100	Firmicutes	characterised	genus	OUT 71
100	AF11-4-H	CNGBEBB500322311	Firmicutes	Lactobacillus	Lactobacillus fermentum	1564	Lactobacillus fermentum CECT 562(T)	99.33	Firmicutes	characterised	species	OUT 172
100	AF15-40LB	CNGBEBB500322312	Firmicutes	Lactobacillus	Lactobacillus fermentum	1564	Lactobacillus fermentum CECT 562(T)	99.87	Firmicutes	characterised	species	OUT 172
100	AF16-22LB	CNGBEBB500322313	Firmicutes	Lactobacillus	Lactobacillus fermentum	1408	Lactobacillus fermentum CECT 562(T)	99.93	Firmicutes	characterised	species	OUT 172
241	TF08-1	CNGBEBB500322314	Firmicutes	Lactobacillus	Lactobacillus gasseri	1561	Lactobacillus gasseri ATCC 33323(T)	100	Firmicutes	characterised	species	OUT 226
137	AM25-20AC	CNGBEBB500322315	Firmicutes	Lactobacillus	Lactobacillus plantarum	1555	Lactobacillus pentosus JCM 1558(T)	100	Firmicutes	characterised	genus	OUT 29
137	AM25-25	CNGBEBB500322316	Firmicutes	Lactobacillus	Lactobacillus plantarum	1555	Lactobacillus plantarum subsp. plantarum ATCC 14917(T)	100	Firmicutes	characterised	species	OUT 29
314	TF10-9AT	CNGBEBB500322317	Firmicutes	Lactobacillus	Lactobacillus ruminis	1551	Lactobacillus ruminis NBRC 102161(T)	99.93	Firmicutes	characterised	species	OUT 262
96	AM09-40	CNGBEBB500322318	Firmicutes	Lactobacillus	Lactobacillus salivarius	1550	Lactobacillus salivarius ATCC 11741(T)	99.74	Firmicutes	characterised	species	OUT 178
96	AM25-8	CNGBEBB500322319	Firmicutes	Lactobacillus	Lactobacillus salivarius	1550	Lactobacillus salivarius ATCC 11741(T)	99.8	Firmicutes	characterised	species	OUT 178
96	OM08-20	CNGBEBB500322320	Firmicutes	Lactobacillus	Lactobacillus salivarius	1550	Lactobacillus salivarius ATCC 11741(T)	99.87	Firmicutes	characterised	species	OUT 178
189	AM13-9	CNGBEBB500322321	Firmicutes	Lactococcus	Lactococcus garvieae	1537	Lactococcus garvieae ATCC 49156(T)	99.93	Firmicutes	characterised	species	OUT 336
204	AM11-49	CNGBEBB500322322	Firmicutes	Lactococcus	Lactococcus lactis	1535	Lactococcus lactis subsp. lactis ATCC 19435(T)	99.93	Firmicutes	characterised	species	OUT 57
57	AF12-42	CNGBEBB500322323	Firmicutes	Megamonas	Megamonas funiformis	1479	Megamonas funiformis YIT 11815(T)	95.79	Firmicutes	novel species	species	OUT 134
57	AM23-11	CNGBEBB500322324	Firmicutes	Megamonas	Megamonas funiformis	1542	Megamonas funiformis YIT 11815(T)	99.07	Firmicutes	characterised	species	OUT 36
57	TM04-24	CNGBEBB500322325	Firmicutes	Megamonas	Megamonas funiformis	1543	Megamonas funiformis YIT 11815(T)	99.67	Firmicutes	characterised	species	OUT 36
57	AF27-12	CNGBEBB500322326	Firmicutes	Megamonas	Megamonas rupellensis	1542	Megamonas funiformis YIT 11815(T)	99.14	Firmicutes	characterised	species	OUT 36
57	AF29-2	CNGBEBB500322327	Firmicutes	Megamonas	Megamonas rupellensis	1543	Megamonas funiformis YIT 11815(T)	99.27	Firmicutes	characterised	species	OUT 36
57	OM02-7LB	CNGBEBB500322328	Firmicutes	Megamonas	Megamonas rupellensis	1543	Megamonas funiformis YIT 11815(T)	99.34	Firmicutes	characterised	species	OUT 36
271	AM25-21AC	CNGBEBB500322329	Firmicutes	Mitsuokella	Mitsuokella multacida	1508	Mitsuokella multacida DSM 20544(T)	97.83	Firmicutes	novel species	species	OUT 26
280	OF09-27XD	CNGBEBB500322330	Bacteroidetes	Odoribacter	Odoribacter sp. CAG:788	1517	Odoribacter laneus YIT 12061(T)	90.95	Bacteroidetes	novel genus	genus	OUT 148
43	AF14-6AC	CNGBEBB500322331	Bacteroidetes	Odoribacter	Odoribacter splanchnicus	1512	Odoribacter splanchnicus DSM 20712(T)	99.66	Bacteroidetes	characterised	species	OUT 307
43	AF15-47	CNGBEBB500322332	Bacteroidetes	Odoribacter	Odoribacter splanchnicus	1512	Odoribacter splanchnicus DSM 20712(T)	99.73	Bacteroidetes	characterised	species	OUT 307
43	AF16-14	CNGBEBB500322333	Bacteroidetes	Odoribacter	Odoribacter splanchnicus	1512	Odoribacter splanchnicus DSM 20712(T)	99.46	Bacteroidetes	characterised	species	OUT 307
43	AF36-2	CNGBEBB500322334	Bacteroidetes	Odoribacter	Odoribacter splanchnicus	1512	Odoribacter splanchnicus DSM 20712(T)	99.73	Bacteroidetes	characterised	species	OUT 307
43	AM30-21	CNGBEBB500322335	Bacteroidetes	Odoribacter	Odoribacter splanchnicus	1512	Odoribacter splanchnicus DSM 20712(T)	99.53	Bacteroidetes	characterised	species	OUT 307
43	AM42-31	CNGBEBB500322336	Bacteroidetes	Odoribacter	Odoribacter splanchnicus	1512	Odoribacter splanchnicus DSM 20712(T)	99.73	Bacteroidetes	characterised	species	OUT 307
43	AM43-5	CNGBEBB500322337	Bacteroidetes	Odoribacter	Odoribacter splanchnicus	1512	Odoribacter splanchnicus DSM 20712(T)	99.39	Bacteroidetes	characterised	species	OUT 307
43	OF03-11	CNGBEBB500322338	Bacteroidetes	Odoribacter	Odoribacter splanchnicus	1512	Odoribacter splanchnicus DSM 20712(T)	99.73	Bacteroidetes	characterised	species	OUT 307
323	TF07-21-d	CNGBEBB500322339	Firmicutes	Paenibacillus	Paenibacillus polymyxa	1125	Paenibacillus kribbensis AM49(T)	99.11	Firmicutes	characterised	genus	OUT 47
5	AF14-4AC	CNGBEBB500322340	Bacteroidetes	Parabacteroides	Parabacteroides distasonis	1134	Parabacteroides distasonis ATCC 8503(T)	99.28	Bacteroidetes	characterised	species	OUT 32
5	AF18-10	CNGBEBB500322341	Bacteroidetes	Parabacteroides	Parabacteroides distasonis	1428	Parabacteroides distasonis ATCC 8503(T)	99	Bacteroidetes	characterised	species	OUT 32
5	AF25-36AC	CNGBEBB500322342	Bacteroidetes	Parabacteroides	Parabacteroides distasonis	1513	Parabacteroides distasonis ATCC 8503(T)	99.24	Bacteroidetes	characterised	species	OUT 32
5	AF33-31	CNGBEBB500322343	Bacteroidetes	Parabacteroides	Parabacteroides distasonis	1513	Parabacteroides distasonis ATCC 8503(T)	99.26	Bacteroidetes	characterised	species	OUT 32
5	AF36-3	CNGBEBB500322344	Bacteroidetes	Parabacteroides	Parabacteroides distasonis	1513	Parabacteroides distasonis ATCC 8503(T)	98.52	Bacteroidetes	novel species	species	OUT 32
5	AF42-3	CNGBEBB500322345	Bacteroidetes	Parabacteroides	Parabacteroides distasonis	1513	Parabacteroides distasonis ATCC 8503(T)	99.24	Bacteroidetes	characterised	species	OUT 32
5	AM15-13	CNGBEBB500322346	Bacteroidetes	Parabacteroides	Parabacteroides distasonis	1428	Parabacteroides distasonis ATCC 8503(T)	99.21	Bacteroidetes	characterised	species	OUT 32
5	AM16-4	CNGBEBB500322347	Bacteroidetes	Parabacteroides	Parabacteroides distasonis	1428	Parabacteroides distasonis ATCC 8503(T)	99.57	Bacteroidetes	characterised	species	OUT 32
5	AM25-3	CNGBEBB500322348	Bacteroidetes	Parabacteroides	Parabacteroides distasonis	1513	Parabacteroides distasonis ATCC 8503(T)	99.39	Bacteroidetes	characterised	species	OUT 32
5	AM26-10	CNGBEBB500322349	Bacteroidetes	Parabacteroides	Parabacteroides distasonis	1513	Parabacteroides distasonis ATCC 8503(T)	99.46	Bacteroidetes	characterised	species	OUT 32
5	AM26-22AC	CNGBEBB500322350	Bacteroidetes	Parabacteroides	Parabacteroides distasonis	1661	Parabacteroides distasonis ATCC 8503(T)	95.39	Bacteroidetes	novel species	species	OUT 32
5	AM30-4	CNGBEBB500322351	Bacteroidetes	Parabacteroides	Parabacteroides distasonis	1513	Parabacteroides distasonis ATCC 8503(T)	99.26	Bacteroidetes	characterised	species	OUT 32
5	AM32-23	CNGBEBB500322352	Bacteroidetes	Parabacteroides	Parabacteroides distasonis	1513	Parabacteroides distasonis ATCC 8503(T)	99.26	Bacteroidetes	characterised	species	OUT 32
5	AM33-1	CNGBEBB500322353	Bacteroidetes	Parabacteroides	Parabacteroides distasonis	1513	Parabacteroides distasonis ATCC 8503(T)	99.26	Bacteroidetes	characterised	species	OUT 59
5	AM38-13AC	CNGBEBB500322354	Bacteroidetes	Parabacteroides	Parabacteroides distasonis	1513	Parabacteroides distasonis ATCC 8503(T)	99.26	Bacteroidetes	characterised	species	OUT 32
5	AM50-1	CNGBEBB500322355	Bacteroidetes	Parabacteroides	Parabacteroides distasonis	1321	Parabacteroides distasonis ATCC 8503(T)	99.61	Bacteroidetes	characterised	species	OUT 32
5	AM54-10XD	CNGBEBB500322356	Bacteroidetes	Parabacteroides	Parabacteroides distasonis	1383	Parabacteroides distasonis ATCC 8503(T)	99.4	Bacteroidetes	characterised	species	OUT 32
5	AM59-9XD	CNGBEBB500322357	Bacteroidetes	Parabacteroides	Parabacteroides distasonis	1536	Eubacterium ventriosum ATCC 27560(T)	97.39	Firmicutes	novel species	discrepancy	OUT 116
5	OF04-11BH	CNGBEBB500322358	Bacteroidetes	Parabacteroides	Parabacteroides distasonis	1428	Parabacteroides distasonis ATCC 8503(T)	99.06	Bacteroidetes	characterised	species	OUT 32
5	OM02-13	CNGBEBB500322359	Bacteroidetes	Parabacteroides	Parabacteroides distasonis	1513	Parabacteroides distasonis ATCC 8503(T)	98.99	Bacteroidetes	characterised	species	OUT 32
5	OM07-5BH	CNGBEBB500322360	Bacteroidetes	Parabacteroides	Parabacteroides distasonis	1513	Parabacteroides distasonis ATCC 8503(T)	99.26	Bacteroidetes	characterised	species	OUT 32
5	TF10-4	CNGBEBB500322361	Bacteroidetes	Parabacteroides	Parabacteroides distasonis		ND
192	OM02-37	CNGBEBB500322362	Bacteroidetes	Parabacteroides	Parabacteroides gordonii	1252	Parabacteroides gordonii MS-1(T)	99.34	Bacteroidetes	characterised	species	OUT 281
27	AF19-8	CNGBEBB500322363	Bacteroidetes	Parabacteroides	Parabacteroides merdae	1515	Parabacteroides merdae ATCC 43184(T)	99.33	Bacteroidetes	characterised	species	OUT 140
27	AF26-22BH	CNGBEBB500322364	Bacteroidetes	Parabacteroides	Parabacteroides merdae	1519	Parabacteroides merdae ATCC 43184(T)	100	Bacteroidetes	characterised	species	OUT 140
27	AF31-17	CNGBEBB500322365	Bacteroidetes	Parabacteroides	Parabacteroides merdae	1519	Parabacteroides merdae ATCC 43184(T)	100	Bacteroidetes	characterised	species	OUT 140
27	AF33-34	CNGBEBB500322366	Bacteroidetes	Parabacteroides	Parabacteroides merdae	1519	Parabacteroides merdae ATCC 43184(T)	99.8	Bacteroidetes	characterised	species	OUT 140
27	AF35-4AC	CNGBEBB500322367	Bacteroidetes	Parabacteroides	Parabacteroides merdae	1519	Parabacteroides merdae ATCC 43184(T)	99.87	Bacteroidetes	characterised	species	OUT 140
27	AF38-4	CNGBEBB500322368	Bacteroidetes	Parabacteroides	Parabacteroides merdae	1519	Parabacteroides merdae ATCC 43184(T)	100	Bacteroidetes	characterised	species	OUT 140
27	AM14-15	CNGBEBB500322369	Bacteroidetes	Parabacteroides	Parabacteroides merdae	1519	Parabacteroides merdae ATCC 43184(T)	99.87	Bacteroidetes	characterised	species	OUT 140
27	AM16-50	CNGBEBB500322370	Bacteroidetes	Parabacteroides	Parabacteroides merdae	1515	Parabacteroides merdae ATCC 43184(T)	99.26	Bacteroidetes	characterised	species	OUT 140
27	AM26-6AC	CNGBEBB500322371	Bacteroidetes	Parabacteroides	Parabacteroides merdae	1519	Parabacteroides merdae ATCC 43184(T)	99.8	Bacteroidetes	characterised	species	OUT 140
27	AM30-44	CNGBEBB500322372	Bacteroidetes	Parabacteroides	Parabacteroides merdae	1628	Parabacteroides merdae ATCC 43184(T)	100	Bacteroidetes	characterised	species	OUT 140
27	AM34-17	CNGBEBB500322373	Bacteroidetes	Parabacteroides	Parabacteroides merdae	1519	Parabacteroides merdae ATCC 43184(T)	99.8	Bacteroidetes	characterised	species	OUT 140
27	AM48-24BH	CNGBEBB500322374	Bacteroidetes	Parabacteroides	Parabacteroides merdae	1519	Parabacteroides merdae ATCC 43184(T)	99.86	Bacteroidetes	characterised	species	OUT 140
27	AM50-15	CNGBEBB500322375	Bacteroidetes	Parabacteroides	Parabacteroides merdae	1515	Parabacteroides merdae ATCC 43184(T)	99.24	Bacteroidetes	characterised	species	OUT 140
27	OM05-11AA	CNGBEBB500322376	Bacteroidetes	Parabacteroides	Parabacteroides merdae	1515	Parabacteroides merdae ATCC 43184(T)	99.33	Bacteroidetes	characterised	species	OUT 140
27	OM06-16AC	CNGBEBB500322377	Bacteroidetes	Parabacteroides	Parabacteroides merdae	1519	Parabacteroides merdae ATCC 43184(T)	99.87	Bacteroidetes	characterised	species	OUT 140
5	AF19-14	CNGBEBB500322378	Bacteroidetes	Parabacteroides	Parabacteroides sp. 20_3	1383	Parabacteroides distasonis ATCC 8503(T)	98.6	Bacteroidetes	novel species	genus	OUT 32
5	AF21-43	CNGBEBB500322379	Bacteroidetes	Parabacteroides	Parabacteroides sp. 20_3	1503	Parabacteroides distasonis ATCC 8503(T)	97.9	Bacteroidetes	novel species	genus	OUT 304
5	AF27-14	CNGBEBB500322380	Bacteroidetes	Parabacteroides	Parabacteroides sp. 20_3	1513	Parabacteroides distasonis ATCC 8503(T)	99.12	Bacteroidetes	characterised	genus	OUT 32
5	AF39-10AC	CNGBEBB500322381	Bacteroidetes	Parabacteroides	Parabacteroides sp. 20_3	1614	Parabacteroides distasonis ATCC 8503(T)	98.78	Bacteroidetes	characterised	genus	OUT 59
5	AM17-47	CNGBEBB500322382	Bacteroidetes	Parabacteroides	Parabacteroides sp. 20_3	1513	Parabacteroides distasonis ATCC 8503(T)	98.65	Bacteroidetes	novel species	genus	OUT 32
5	AM18-12LB	CNGBEBB500322383	Bacteroidetes	Parabacteroides	Parabacteroides sp. 20_3	1111	Parabacteroides distasonis ATCC 8503(T)	99.15	Bacteroidetes	characterised	genus	OUT 32
5	AM25-14	CNGBEBB500322384	Bacteroidetes	Parabacteroides	Parabacteroides sp. 20_3	1578	Parabacteroides distasonis ATCC 8503(T)	98.3	Bacteroidetes	novel species	genus	OUT 304
5	AM27-42	CNGBEBB500322385	Bacteroidetes	Parabacteroides	Parabacteroides sp. 20_3		ND
5	AM44-16	CNGBEBB500322386	Bacteroidetes	Parabacteroides	Parabacteroides sp. 20_3	1513	Parabacteroides distasonis ATCC 8503(T)	98.89	Bacteroidetes	characterised	genus	OUT 59
5	OF04-13BH	CNGBEBB500322387	Bacteroidetes	Parabacteroides	Parabacteroides sp. 20_3	1513	Parabacteroides distasonis ATCC 8503(T)	98.72	Bacteroidetes	characterised	genus	OUT 32
5	TF09-4	CNGBEBB500322388	Bacteroidetes	Parabacteroides	Parabacteroides sp. 20_3	1513	Parabacteroides distasonis ATCC 8503(T)	98.58	Bacteroidetes	novel species	genus	OUT 32
5	TF12-11	CNGBEBB500322389	Bacteroidetes	Parabacteroides	Parabacteroides sp. 20_3	1428	Parabacteroides distasonis ATCC 8503(T)	98.14	Bacteroidetes	novel species	genus	OUT 304
235	AF17-3	CNGBEBB500322390	Bacteroidetes	Parabacteroides	Parabacteroides sp. ASF519	1515	Parabacteroides goldsteinii DSM 19448(T)	99.28	Bacteroidetes	characterised	genus	OUT 342
269	AF15-8	CNGBEBB500322391	Bacteroidetes	Paraprevotella	Paraprevotella clara	1519	Paraprevotella clara YIT 11840(T)	99.17	Bacteroidetes	characterised	species	OUT 95
23	AF10-17	CNGBEBB500322392	Bacteroidetes	Prevotella	Prevotella copri	1548	Prevotella copri DSM 18205(T)	98.58	Bacteroidetes	novel species	species	OUT 184
23	AF11-14	CNGBEBB500322393	Bacteroidetes	Prevotella	Prevotella copri	1520	Prevotella copri DSM 18205(T)	98.39	Bacteroidetes	novel species	species	OUT 184
23	AF12-50	CNGBEBB500322394	Bacteroidetes	Prevotella	Prevotella copri	1252	Prevotella copri DSM 18205(T)	99.04	Bacteroidetes	characterised	species	OUT 184
23	AF15-25	CNGBEBB500322395	Bacteroidetes	Prevotella	Prevotella copri	1317	Prevotella copri DSM 18205(T)	98.37	Bacteroidetes	novel species	species	OUT 184
23	AF22-1	CNGBEBB500322396	Bacteroidetes	Prevotella	Prevotella copri		ND
23	AF24-12	CNGBEBB500322397	Bacteroidetes	Prevotella	Prevotella copri	1520	Prevotella copri DSM 18205(T)	98.19	Bacteroidetes	novel species	species	OUT 184
23	AF29-19	CNGBEBB500322398	Bacteroidetes	Prevotella	Prevotella copri	1520	Prevotella copri DSM 18205(T)	98.86	Bacteroidetes	characterised	species	OUT 184
23	AF38-11	CNGBEBB500322399	Bacteroidetes	Prevotella	Prevotella copri	1374	Prevotella copri DSM 18205(T)	99.3	Bacteroidetes	characterised	species	OUT 270
23	AF43-2	CNGBEBB500322400	Bacteroidetes	Prevotella	Prevotella copri	1312	Prevotella copri DSM 18205(T)	98.34	Bacteroidetes	novel species	species	OUT 184
23	AF46-2NS	CNGBEBB500322401	Bacteroidetes	Prevotella	Prevotella copri	795	Prevotella copri DSM 18205(T)	98.83	Bacteroidetes	characterised	species	OUT 12
23	AM16-54	CNGBEBB500322402	Bacteroidetes	Prevotella	Prevotella copri	1520	Prevotella copri DSM 18205(T)	98.01	Bacteroidetes	novel species	species	OUT 184
23	AM22-1	CNGBEBB500322403	Bacteroidetes	Prevotella	Prevotella copri	1520	Prevotella copri DSM 18205(T)	98.39	Bacteroidetes	novel species	species	OUT 184
23	AM22-19	CNGBEBB500322404	Bacteroidetes	Prevotella	Prevotella copri	1520	Prevotella copri DSM 18205(T)	98.39	Bacteroidetes	novel species	species	OUT 184
23	AM22-2	CNGBEBB500322405	Bacteroidetes	Prevotella	Prevotella copri	1690	Prevotella copri DSM 18205(T)	98.31	Bacteroidetes	novel species	species	OUT 184
23	AM42-23AC	CNGBEBB500322406	Bacteroidetes	Prevotella	Prevotella copri	1520	Prevotella copri DSM 18205(T)	98.52	Bacteroidetes	novel species	species	OUT 184
23	OF03-3	CNGBEBB500322407	Bacteroidetes	Prevotella	Prevotella copri	1520	Prevotella copri DSM 18205(T)	98.14	Bacteroidetes	novel species	species	OUT 225
23	OM04-1	CNGBEBB500322408	Bacteroidetes	Prevotella	Prevotella copri	1523	Roseburia faecis M72/1(T)	95.39	Firmicutes	novel species	discrepancy
23	OM06-11	CNGBEBB500322409	Bacteroidetes	Prevotella	Prevotella copri	1520	Prevotella copri DSM 18205(T)	98.93	Bacteroidetes	characterised	species	OUT 184
23	TF06-40	CNGBEBB500322410	Bacteroidetes	Prevotella	Prevotella copri	1520	Prevotella copri DSM 18205(T)	98.66	Bacteroidetes	novel species	species	OUT 218
294	TF09-12	CNGBEBB500322411	Bacteroidetes	Prevotella	Prevotella disiens	1020	Prevotella disiens JCM 6334(T)	99.6	Bacteroidetes	characterised	species	OUT 245
194	AM42-24	CNGBEBB500322412	Bacteroidetes	Prevotella	Prevotella sp. CAG:604	1520	Prevotella copri DSM 18205(T)	97.92	Bacteroidetes	novel species	genus	OUT 13
244	AF42-9	CNGBEBB500322413	Bacteroidetes	Prevotella	Prevotella stercorea	1443	Prevotella stercorea CB35(T)	99.71	Bacteroidetes	characterised	species	OUT 306
183	OF05-25	CNGBEBB500322414	Actinobacteria	Propionibacterium	Propionibacterium sp. KPL2009	1513	Propionibacterium acnes DSM 1897(T)	100	Actinobacteria	characterised	genus	OUT 173
260	AF22-12AC	CNGBEBB500322415	Firmicutes	Roseburia	Roseburia hominis	1520	Roseburia hominis A2-183(T)	99.87	Firmicutes	characterised	species	OUT 315
69	AF31-21AC	CNGBEBB500322416	Firmicutes	Roseburia	Roseburia intestinalis	1521	Roseburia intestinalis L1-82(T)	99.86	Firmicutes	characterised	species	OUT 22
69	AF36-10AT	CNGBEBB500322417	Firmicutes	Roseburia	Roseburia intestinalis	1521	Roseburia intestinalis L1-82(T)	100	Firmicutes	characterised	species	OUT 22
69	AM22-21LB	CNGBEBB500322418	Firmicutes	Roseburia	Roseburia intestinalis	1521	Roseburia intestinalis L1-82(T)	100	Firmicutes	characterised	species	OUT 22
69	AM37-1AC	CNGBEBB500322419	Firmicutes	Roseburia	Roseburia intestinalis	1428	Roseburia intestinalis L1-82(T)	100	Firmicutes	characterised	species	OUT 22
69	AM43-11	CNGBEBB500322420	Firmicutes	Roseburia	Roseburia intestinalis	1796	Roseburia intestinalis L1-82(T)	100	Firmicutes	characterised	species	OUT 30
49	AF21-31	CNGBEBB500322421	Firmicutes	Roseburia	Roseburia inulinivorans	1428	Roseburia inulinivorans A2-194(T)	99.34	Firmicutes	characterised	species	OUT 20
49	AF24-4	CNGBEBB500322422	Firmicutes	Roseburia	Roseburia inulinivorans	1591	Roseburia inulinivorans A2-194(T)	99.52	Firmicutes	characterised	species	OUT 253
49	AF28-15	CNGBEBB500322423	Firmicutes	Roseburia	Roseburia inulinivorans	1435	Roseburia inulinivorans A2-194(T)	99.93	Firmicutes	characterised	species	OUT 344
49	AM23-23AC	CNGBEBB500322424	Firmicutes	Roseburia	Roseburia inulinivorans	1521	Roseburia inulinivorans A2-194(T)	98.83	Firmicutes	characterised	species	OUT 253
49	AM27-11	CNGBEBB500322425	Firmicutes	Roseburia	Roseburia inulinivorans	1612	Roseburia inulinivorans A2-194(T)	99.65	Firmicutes	characterised	species	OUT 253
49	AM32-8LB	CNGBEBB500322426	Firmicutes	Roseburia	Roseburia inulinivorans	1449	Roseburia inulinivorans A2-194(T)	99.78	Firmicutes	characterised	species	OUT 20
49	AM42-1AC	CNGBEBB500322427	Firmicutes	Roseburia	Roseburia inulinivorans	1403	Roseburia inulinivorans A2-194(T)	99.11	Firmicutes	characterised	species	OUT 20
338	TF10-5	CNGBEBB500322428	Firmicutes	Roseburia	Roseburia sp. CAG:18	1522	Roseburia faecis M72/1(T)	99.79	Firmicutes	characterised	genus	OUT 34
259	AM59-24XD	CNGBEBB500322429	Firmicutes	Roseburia	Roseburia sp. CAG:380	1522	Roseburia hominis A2-183(T)	92.22	Firmicutes	novel genus	genus	OUT 137
24	AF02-12	CNGBEBB500322430	Firmicutes	Roseburia	Roseburia sp. CAG:45	1523	Roseburia faecis M72/1(T)	95.46	Firmicutes	novel species	genus	OUT 162
24	AF12-17LB	CNGBEBB500322431	Firmicutes	Roseburia	Roseburia sp. CAG:45	1523	Roseburia faecis M72/1(T)	95.37	Firmicutes	novel species	genus	OUT 162
24	AF15-21	CNGBEBB500322432	Firmicutes	Roseburia	Roseburia sp. CAG:45	1523	Roseburia faecis M72/1(T)	95.5	Firmicutes	novel species	genus	OUT 162
24	AF20-18LB	CNGBEBB500322433	Firmicutes	Roseburia	Roseburia sp. CAG:45	1523	Roseburia faecis M72/1(T)	95.32	Firmicutes	novel species	genus	OUT 162
24	AF22-2LB	CNGBEBB500322434	Firmicutes	Roseburia	Roseburia sp. CAG:45	1522	Roseburia faecis M72/1(T)	95.37	Firmicutes	novel species	genus	OUT 162
24	AF22-8AC	CNGBEBB500322435	Firmicutes	Roseburia	Roseburia sp. CAG:45	1522	Roseburia faecis M72/1(T)	95.37	Firmicutes	novel species	genus	OUT 162
24	AF25-13LB	CNGBEBB500322436	Firmicutes	Roseburia	Roseburia sp. CAG:45	1538	Roseburia faecis M72/1(T)	95.5	Firmicutes	novel species	genus	OUT 162
24	AF25-15LB	CNGBEBB500322437	Firmicutes	Roseburia	Roseburia sp. CAG:45	1523	Roseburia faecis M72/1(T)	95.5	Firmicutes	novel species	genus	OUT 162
24	AF25-18LB	CNGBEBB500322438	Firmicutes	Roseburia	Roseburia sp. CAG:45	1556	Roseburia faecis M72/1(T)	95.37	Firmicutes	novel species	genus	OUT 162
24	AF25-25LB	CNGBEBB500322439	Firmicutes	Roseburia	Roseburia sp. CAG:45	1523	Roseburia faecis M72/1(T)	95.46	Firmicutes	novel species	genus	OUT 162
24	AF34-16	CNGBEBB500322440	Firmicutes	Roseburia	Roseburia sp. CAG:45	1571	Roseburia faecis M72/1(T)	95.5	Firmicutes	novel species	genus	OUT 162
24	AF42-8	CNGBEBB500322441	Firmicutes	Roseburia	Roseburia sp. CAG:45	1523	Roseburia faecis M72/1(T)	95.32	Firmicutes	novel species	genus	OUT 162
24	OM03-18	CNGBEBB500322442	Firmicutes	Roseburia	Roseburia sp. CAG:45	1523	Roseburia faecis M72/1(T)	95.32	Firmicutes	novel species	genus	OUT 162
24	OM03-7AC	CNGBEBB500322443	Firmicutes	Roseburia	Roseburia sp. CAG:45	1523	Roseburia faecis M72/1(T)	95.32	Firmicutes	novel species	genus	OUT 162
24	OM04-10AA	CNGBEBB500322444	Firmicutes	Roseburia	Roseburia sp. CAG:45	1523	Roseburia faecis M72/1(T)	95.39	Firmicutes	novel species	genus	OUT 162
24	OM04-10BH	CNGBEBB500322445	Firmicutes	Roseburia	Roseburia sp. CAG:45	1523	Roseburia hominis A2-183(T)	95.44	Firmicutes	novel species	genus	OUT 162
24	OM04-15AA	CNGBEBB500322446	Firmicutes	Roseburia	Roseburia sp. CAG:45	1523	Kineothrix alysoides KNHs209(T)	95.39	Firmicutes	novel species	discrepancy	OUT 162
21	AF15-36	CNGBEBB500322447	Firmicutes	Ruminococcus	Ruminococcus bromii	1518	Ruminococcus bromii ATCC 27255(T)	99.66	Firmicutes	characterised	species	OUT 66
21	AF21-10LB	CNGBEBB500322448	Firmicutes	Ruminococcus	Ruminococcus bromii	1517	Ruminococcus bromii ATCC 27255(T)	99.72	Firmicutes	characterised	species	OUT 66
21	AF25-7LB	CNGBEBB500322449	Firmicutes	Ruminococcus	Ruminococcus bromii	1518	Ruminococcus bromii ATCC 27255(T)	99.79	Firmicutes	characterised	species	OUT 66
21	AM32-13AC	CNGBEBB500322450	Firmicutes	Ruminococcus	Ruminococcus bromii	1549	Ruminococcus bromii ATCC 27255(T)	99.72	Firmicutes	characterised	species	OUT 66
21	AM46-2BH	CNGBEBB500322451	Firmicutes	Ruminococcus	Ruminococcus bromii	1518	Ruminococcus bromii ATCC 27255(T)	99.72	Firmicutes	characterised	species	OUT 66
21	CF01-14	CNGBEBB500322452	Firmicutes	Ruminococcus	Ruminococcus bromii	1517	Ruminococcus bromii ATCC 27255(T)	99.65	Firmicutes	characterised	species	OUT 66
21	TM09-18AC	CNGBEBB500322453	Firmicutes	Ruminococcus	Ruminococcus bromii	1518	Ruminococcus bromii ATCC 27255(T)	99.73	Firmicutes	characterised	species	OUT 66
21	TM09-5AC	CNGBEBB500322454	Firmicutes	Ruminococcus	Ruminococcus bromii	1518	Ruminococcus bromii ATCC 27255(T)	99.73	Firmicutes	characterised	species	OUT 66
21	TM10-21	CNGBEBB500322455	Firmicutes	Ruminococcus	Ruminococcus bromii	1518	Ruminococcus bromii ATCC 27255(T)	99.31	Firmicutes	characterised	species	OUT 66
18	AF13-14A	CNGBEBB500322456	Firmicutes	Ruminococcus	Ruminococcus gnavus	1519	Ruminococcus gnavus ATCC 29149(T)	99.93	Firmicutes	characterised	species	OUT 198
18	AF19-16AC	CNGBEBB500322457	Firmicutes	Ruminococcus	Ruminococcus gnavus	1519	Ruminococcus gnavus ATCC 29149(T)	99.93	Firmicutes	characterised	species	OUT 198
18	AF24-23LB	CNGBEBB500322458	Firmicutes	Ruminococcus	Ruminococcus gnavus	1519	Ruminococcus gnavus ATCC 29149(T)	99.93	Firmicutes	characterised	species	OUT 198
18	AF27-4BH	CNGBEBB500322459	Firmicutes	Ruminococcus	Ruminococcus gnavus	1519	Ruminococcus gnavus ATCC 29149(T)	99.93	Firmicutes	characterised	species	OUT 198
18	AF33-12	CNGBEBB500322460	Firmicutes	Ruminococcus	Ruminococcus gnavus	1236	Ruminococcus gnavus ATCC 29149(T)	100	Firmicutes	characterised	species	OUT 198
18	AF34-4BH	CNGBEBB500322461	Firmicutes	Ruminococcus	Ruminococcus gnavus	1519	Ruminococcus gnavus ATCC 29149(T)	99.8	Firmicutes	characterised	species	OUT 198
18	AM12-54	CNGBEBB500322462	Firmicutes	Ruminococcus	Ruminococcus gnavus	1519	Ruminococcus gnavus ATCC 29149(T)	99.93	Firmicutes	characterised	species	OUT 198
18	AM13-39	CNGBEBB500322463	Firmicutes	Ruminococcus	Ruminococcus gnavus	1579	Ruminococcus gnavus ATCC 29149(T)	99.93	Firmicutes	characterised	species	OUT 198
18	AM17-51	CNGBEBB500322464	Firmicutes	Ruminococcus	Ruminococcus gnavus	1710	Ruminococcus gnavus ATCC 29149(T)	99.38	Firmicutes	characterised	species	OUT 62
18	AM21-18	CNGBEBB500322465	Firmicutes	Ruminococcus	Ruminococcus gnavus	1519	Ruminococcus gnavus ATCC 29149(T)	99.93	Firmicutes	characterised	species	OUT 198
18	AM21-41	CNGBEBB500322466	Firmicutes	Ruminococcus	Ruminococcus gnavus	1519	Ruminococcus gnavus ATCC 29149(T)	99.93	Firmicutes	characterised	species	OUT 198
18	AM22-7AC	CNGBEBB500322467	Firmicutes	Ruminococcus	Ruminococcus gnavus	1519	Ruminococcus gnavus ATCC 29149(T)	99.93	Firmicutes	characterised	species	OUT 198
18	AM25-19	CNGBEBB500322468	Firmicutes	Ruminococcus	Ruminococcus gnavus	1545	Ruminococcus gnavus ATCC 29149(T)	99.19	Firmicutes	characterised	species	OUT 198
18	AM27-32	CNGBEBB500322469	Firmicutes	Ruminococcus	Ruminococcus gnavus	1519	Ruminococcus gnavus ATCC 29149(T)	99.8	Firmicutes	characterised	species	OUT 198
18	AM32-6	CNGBEBB500322470	Firmicutes	Ruminococcus	Ruminococcus gnavus	1519	Ruminococcus gnavus ATCC 29149(T)	99.93	Firmicutes	characterised	species	OUT 198
18	AM38-12	CNGBEBB500322471	Firmicutes	Ruminococcus	Ruminococcus gnavus	1570	Ruminococcus gnavus ATCC 29149(T)	99.63	Firmicutes	characterised	species	OUT 349
18	AM51-4BH	CNGBEBB500322472	Firmicutes	Ruminococcus	Ruminococcus gnavus	1518	Ruminococcus gnavus ATCC 29149(T)	99.93	Firmicutes	characterised	species	OUT 198
18	TF01-20-2	CNGBEBB500322473	Firmicutes	Ruminococcus	Ruminococcus gnavus	1038	Ruminococcus gnavus ATCC 29149(T)	100	Firmicutes	characterised	species	OUT 198
18	TM04-16	CNGBEBB500322474	Firmicutes	Ruminococcus	Ruminococcus gnavus	1579	Ruminococcus gnavus ATCC 29149(T)	99.86	Firmicutes	characterised	species	OUT 198
101	AM09-9	CNGBEBB500322475	Firmicutes	Ruminococcus	Ruminococcus lactaris	1519	Ruminococcus lactaris ATCC 29176(T)	98.99	Firmicutes	characterised	species	OUT 200
101	AM25-1LB	CNGBEBB500322476	Firmicutes	Ruminococcus	Ruminococcus lactaris	1519	Ruminococcus lactaris ATCC 29176(T)	98.99	Firmicutes	characterised	species	OUT 200
101	TF11-7	CNGBEBB500322477	Firmicutes	Ruminococcus	Ruminococcus lactaris	1275	Ruminococcus lactaris ATCC 29176(T)	98.54	Firmicutes	novel species	species	OUT 86
14	AF14-23	CNGBEBB500322478	Firmicutes	Ruminococcus	Ruminococcus obeum	1551	Blautia obeum ATCC 29174(T)	99.73	Firmicutes	characterised	discrepancy(name changed)	OUT 136
14	AF14-52	CNGBEBB500322479	Firmicutes	Ruminococcus	Ruminococcus obeum	1700	Blautia obeum ATCC 29174(T)	99.6	Firmicutes	characterised	discrepancy(name changed)	OUT 136
14	AF21-24	CNGBEBB500322480	Firmicutes	Ruminococcus	Ruminococcus obeum	1517	Blautia obeum ATCC 29174(T)	99.52	Firmicutes	characterised	discrepancy(name changed)	OUT 136
14	AF24-10LB	CNGBEBB500322481	Firmicutes	Ruminococcus	Ruminococcus obeum	1518	Blautia obeum ATCC 29174(T)	99.53	Firmicutes	characterised	discrepancy(name changed)	OUT 136
14	AF25-21	CNGBEBB500322482	Firmicutes	Ruminococcus	Ruminococcus obeum	1518	Blautia obeum ATCC 29174(T)	99.53	Firmicutes	characterised	discrepancy(name changed)	OUT 136
14	AF29-2BH	CNGBEBB500322483	Firmicutes	Ruminococcus	Ruminococcus obeum	1518	Blautia obeum ATCC 29174(T)	99.46	Firmicutes	characterised	discrepancy(name changed)	OUT 136
14	AF35-14AC	CNGBEBB500322484	Firmicutes	Ruminococcus	Ruminococcus obeum	1581	Blautia obeum ATCC 29174(T)	99.8	Firmicutes	characterised	discrepancy(name changed)	OUT 136
14	AF37-6AC	CNGBEBB500322485	Firmicutes	Ruminococcus	Ruminococcus obeum	1585	Blautia obeum ATCC 29174(T)	99.6	Firmicutes	characterised	discrepancy(name changed)	OUT 228
14	AF39-4	CNGBEBB500322486	Firmicutes	Ruminococcus	Ruminococcus obeum	1342	Blautia obeum ATCC 29174(T)	99.92	Firmicutes	characterised	discrepancy(name changed)	OUT 43
14	AM18-2AC	CNGBEBB500322487	Firmicutes	Ruminococcus	Ruminococcus obeum	1421	Blautia obeum ATCC 29174(T)	99.57	Firmicutes	characterised	discrepancy(name changed)	OUT 136
14	AM22-9LB	CNGBEBB500322488	Firmicutes	Ruminococcus	Ruminococcus obeum	983	Blautia obeum ATCC 29174(T)	99.39	Firmicutes	characterised	discrepancy(name changed)	OUT 238
14	AM27-32LB	CNGBEBB500322489	Firmicutes	Ruminococcus	Ruminococcus obeum	1298	Longibaculum muris MT10–315-CC-1.2–2(T)	94.4	Firmicutes	novel genus	discrepancy	OUT 136
107	AM28-23	CNGBEBB500322490	Firmicutes	Ruminococcus	Ruminococcus obeum	1518	Blautia obeum ATCC 29174(T)	97.85	Firmicutes	novel species	discrepancy(name changed)	OUT 334
14	AM29-25AC	CNGBEBB500322491	Firmicutes	Ruminococcus	Ruminococcus obeum	1518	Blautia obeum ATCC 29174(T)	99.26	Firmicutes	characterised	discrepancy(name changed)	OUT 136
107	AM32-10AC	CNGBEBB500322492	Firmicutes	Ruminococcus	Ruminococcus obeum	1518	Blautia obeum ATCC 29174(T)	97.78	Firmicutes	novel species	discrepancy(name changed)	OUT 334
14	AM34-12	CNGBEBB500322493	Firmicutes	Ruminococcus	Ruminococcus obeum	1518	Blautia obeum ATCC 29174(T)	99.33	Firmicutes	characterised	discrepancy(name changed)	OUT 136
14	AM37-4AC	CNGBEBB500322494	Firmicutes	Ruminococcus	Ruminococcus obeum	1518	Blautia obeum ATCC 29174(T)	99.53	Firmicutes	characterised	discrepancy(name changed)	OUT 136
14	AM39-5AC	CNGBEBB500322495	Firmicutes	Ruminococcus	Ruminococcus obeum	1596	Blautia obeum ATCC 29174(T)	99.6	Firmicutes	characterised	discrepancy(name changed)	OUT 136
14	AM41-5	CNGBEBB500322496	Firmicutes	Ruminococcus	Ruminococcus obeum	1557	Blautia obeum ATCC 29174(T)	99.26	Firmicutes	characterised	discrepancy(name changed)	OUT 136
107	AM43-41	CNGBEBB500322497	Firmicutes	Ruminococcus	Ruminococcus obeum	1571	Blautia obeum ATCC 29174(T)	98.04	Firmicutes	novel species	discrepancy(name changed)	OUT 334
14	AM54-7NE	CNGBEBB500322498	Firmicutes	Ruminococcus	Ruminococcus obeum	1239	Blautia obeum ATCC 29174(T)	99.02	Firmicutes	characterised	discrepancy(name changed)	OUT 136
14	OF03-14	CNGBEBB500322499	Firmicutes	Ruminococcus	Ruminococcus obeum	1420	Blautia obeum ATCC 29174(T)	99.93	Firmicutes	characterised	discrepancy(name changed)	OUT 136
14	OM03-6	CNGBEBB500322500	Firmicutes	Ruminococcus	Ruminococcus obeum	959	Blautia obeum ATCC 29174(T)	99.06	Firmicutes	characterised	discrepancy(name changed)	OUT 136
14	OM06-11AA	CNGBEBB500322501	Firmicutes	Ruminococcus	Ruminococcus obeum	1518	Blautia obeum ATCC 29174(T)	99.87	Firmicutes	characterised	discrepancy(name changed)	OUT 136
14	TF09-10AC	CNGBEBB500322502	Firmicutes	Ruminococcus	Ruminococcus obeum	1518	Blautia obeum ATCC 29174(T)	99.33	Firmicutes	characterised	discrepancy(name changed)	OUT 136
14	TM09-13AC	CNGBEBB500322503	Firmicutes	Ruminococcus	Ruminococcus obeum	1518	Blautia obeum ATCC 29174(T)	98.97	Firmicutes	characterised	discrepancy(name changed)	OUT 136
9	OM02-16LB	CNGBEBB500322504	Firmicutes	Ruminococcus	Ruminococcus sp. 5_1_39BFAA	1518	Blautia wexlerae DSM 19850(T)	98.4	Firmicutes	novel species	discrepancy	OUT 23
21	AF16-40	CNGBEBB500322505	Firmicutes	Ruminococcus	Ruminococcus sp. CAG:108	1518	Ruminococcus bromii ATCC 27255(T)	99.79	Firmicutes	characterised	genus	OUT 66
21	AF17-11	CNGBEBB500322506	Firmicutes	Ruminococcus	Ruminococcus sp. CAG:108	1518	Ruminococcus bromii ATCC 27255(T)	99.73	Firmicutes	characterised	genus	OUT 66
21	AF37-3AC	CNGBEBB500322507	Firmicutes	Ruminococcus	Ruminococcus sp. CAG:108	1518	Ruminococcus bromii ATCC 27255(T)	99.59	Firmicutes	characterised	genus	OUT 66
21	AF42-10	CNGBEBB500322508	Firmicutes	Ruminococcus	Ruminococcus sp. CAG:108	1518	Ruminococcus bromii ATCC 27255(T)	99.58	Firmicutes	characterised	genus	OUT 66
21	AF43-11	CNGBEBB500322509	Firmicutes	Ruminococcus	Ruminococcus sp. CAG:108	1518	Ruminococcus bromii ATCC 27255(T)	99.65	Firmicutes	characterised	genus	OUT 66
21	AM28-29LB	CNGBEBB500322510	Firmicutes	Ruminococcus	Ruminococcus sp. CAG:108	1518	Ruminococcus bromii ATCC 27255(T)	99.58	Firmicutes	characterised	genus	OUT 66
21	AM31-32	CNGBEBB500322511	Firmicutes	Ruminococcus	Ruminococcus sp. CAG:108	1518	Ruminococcus bromii ATCC 27255(T)	99.73	Firmicutes	characterised	genus	OUT 66
21	AM34-10LB	CNGBEBB500322512	Firmicutes	Ruminococcus	Ruminococcus sp. CAG:108	1518	Ruminococcus bromii ATCC 27255(T)	99.45	Firmicutes	characterised	genus	OUT 66
21	AM36-18	CNGBEBB500322513	Firmicutes	Ruminococcus	Ruminococcus sp. CAG:108	1518	Ruminococcus bromii ATCC 27255(T)	99.73	Firmicutes	characterised	genus	OUT 66
21	TF12-19AC	CNGBEBB500322514	Firmicutes	Ruminococcus	Ruminococcus sp. CAG:108	1518	Ruminococcus bromii ATCC 27255(T)	99.38	Firmicutes	characterised	genus	OUT 66
73	AM36-2AA	CNGBEBB500322515	Firmicutes	Ruminococcus	Ruminococcus sp. CAG:17	1518	Blautia luti BInIX(T)	96.77	Firmicutes	novel species	discrepancy	OUT 345
73	AM36-5	CNGBEBB500322516	Firmicutes	Ruminococcus	Ruminococcus sp. CAG:17	1579	Blautia luti BInIX(T)	96.93	Firmicutes	novel species	discrepancy	OUT 28
73	AM41-10BH	CNGBEBB500322517	Firmicutes	Ruminococcus	Ruminococcus sp. CAG:17	1322	Blautia luti BInIX(T)	96.99	Firmicutes	novel species	discrepancy	OUT 292
73	OF03-6AA	CNGBEBB500322518	Firmicutes	Ruminococcus	Ruminococcus sp. CAG:17	1418	Blautia luti BInIX(T)	97	Firmicutes	novel species	discrepancy	OUT 345
73	OM08-9BH	CNGBEBB500322519	Firmicutes	Ruminococcus	Ruminococcus sp. CAG:17	1470	Blautia luti BInIX(T)	96.7	Firmicutes	novel species	discrepancy	OUT 345
7	AF12-5	CNGBEBB500322520	Firmicutes	Ruminococcus	Ruminococcus sp. CAG:55	1521	Ruminococcus faecis Eg2(T)	99.57	Firmicutes	characterised	genus	OUT 189
7	AF19-4LB	CNGBEBB500322521	Firmicutes	Ruminococcus	Ruminococcus sp. CAG:55	1519	Ruminococcus faecis Eg2(T)	99.86	Firmicutes	characterised	genus	OUT 189
7	AF24-16	CNGBEBB500322522	Firmicutes	Ruminococcus	Ruminococcus sp. CAG:55	991	Ruminococcus gnavus ATCC 29149(T)	99.47	Firmicutes	characterised	genus	OUT 1
7	AF25-13	CNGBEBB500322523	Firmicutes	Ruminococcus	Ruminococcus sp. CAG:55	1521	Ruminococcus faecis Eg2(T)	99.5	Firmicutes	characterised	genus	OUT 189
7	AF25-17	CNGBEBB500322524	Firmicutes	Ruminococcus	Ruminococcus sp. CAG:55	1249	Ruminococcus faecis Eg2(T)	99.92	Firmicutes	characterised	genus	OUT 189
7	AF25-3LB	CNGBEBB500322525	Firmicutes	Ruminococcus	Ruminococcus sp. CAG:55	1249	Ruminococcus faecis Eg2(T)	99.92	Firmicutes	characterised	genus	OUT 189
7	AF27-11AA	CNGBEBB500322526	Firmicutes	Ruminococcus	Ruminococcus sp. CAG:55	1519	Ruminococcus faecis Eg2(T)	99.86	Firmicutes	characterised	genus	OUT 189
7	AF27-12AA	CNGBEBB500322527	Firmicutes	Ruminococcus	Ruminococcus sp. CAG:55	1519	Ruminococcus faecis Eg2(T)	99.86	Firmicutes	characterised	genus	OUT 189
7	AF27-3	CNGBEBB500322528	Firmicutes	Ruminococcus	Ruminococcus sp. CAG:55	1519	Ruminococcus faecis Eg2(T)	99.93	Firmicutes	characterised	genus	OUT 189
7	AF31-14BH	CNGBEBB500322529	Firmicutes	Ruminococcus	Ruminococcus sp. CAG:55	1521	Ruminococcus faecis Eg2(T)	99.64	Firmicutes	characterised	genus	OUT 189
7	AF32-2AC	CNGBEBB500322530	Firmicutes	Ruminococcus	Ruminococcus sp. CAG:55	1521	Ruminococcus faecis Eg2(T)	99.64	Firmicutes	characterised	genus	OUT 189
7	AM09-18-1	CNGBEBB500322531	Firmicutes	Ruminococcus	Ruminococcus sp. CAG:55	1521	Ruminococcus faecis Eg2(T)	99.72	Firmicutes	characterised	genus	OUT 189
7	AM16-34	CNGBEBB500322532	Firmicutes	Ruminococcus	Ruminococcus sp. CAG:55	1519	Ruminococcus faecis Eg2(T)	100	Firmicutes	characterised	genus	OUT 189
7	AM22-14LB	CNGBEBB500322533	Firmicutes	Ruminococcus	Ruminococcus sp. CAG:55	1521	Ruminococcus faecis Eg2(T)	99.64	Firmicutes	characterised	genus	OUT 189
7	AM27-11LB	CNGBEBB500322534	Firmicutes	Ruminococcus	Ruminococcus sp. CAG:55	1421	Ruminococcus faecis Eg2(T)	99.93	Firmicutes	characterised	genus	OUT 189
7	AM27-27	CNGBEBB500322535	Firmicutes	Ruminococcus	Ruminococcus sp. CAG:55	1521	Ruminococcus faecis Eg2(T)	99.64	Firmicutes	characterised	genus	OUT 189
7	AM29-1	CNGBEBB500322536	Firmicutes	Ruminococcus	Ruminococcus sp. CAG:55	1519	Ruminococcus faecis Eg2(T)	99.86	Firmicutes	characterised	genus	OUT 189
7	AM29-10LB	CNGBEBB500322537	Firmicutes	Ruminococcus	Ruminococcus sp. CAG:55	1519	Ruminococcus faecis Eg2(T)	99.86	Firmicutes	characterised	genus	OUT 189
7	AM29-19LB	CNGBEBB500322538	Firmicutes	Ruminococcus	Ruminococcus sp. CAG:55	1519	Ruminococcus faecis Eg2(T)	99.86	Firmicutes	characterised	genus	OUT 189
7	AM29-1LB	CNGBEBB500322539	Firmicutes	Ruminococcus	Ruminococcus sp. CAG:55	1580	Ruminococcus faecis Eg2(T)	99.72	Firmicutes	characterised	genus	OUT 189
7	AM29-5AC	CNGBEBB500322540	Firmicutes	Ruminococcus	Ruminococcus sp. CAG:55	1424	Ruminococcus faecis Eg2(T)	99.78	Firmicutes	characterised	genus	OUT 189
7	AM33-14	CNGBEBB500322541	Firmicutes	Ruminococcus	Ruminococcus sp. CAG:55	1421	Ruminococcus faecis Eg2(T)	100	Firmicutes	characterised	genus	OUT 189
7	AM41-2AC	CNGBEBB500322542	Firmicutes	Ruminococcus	Ruminococcus sp. CAG:55	1519	Ruminococcus faecis Eg2(T)	100	Firmicutes	characterised	genus	OUT 189
7	AM49-10BH	CNGBEBB500322543	Firmicutes	Ruminococcus	Ruminococcus sp. CAG:55	1521	Ruminococcus faecis Eg2(T)	99.5	Firmicutes	characterised	genus	OUT 189
7	AM49-8	CNGBEBB500322544	Firmicutes	Ruminococcus	Ruminococcus sp. CAG:55	1521	Ruminococcus faecis Eg2(T)	99.5	Firmicutes	characterised	genus	OUT 189
7	AM57-5	CNGBEBB500322545	Firmicutes	Ruminococcus	Ruminococcus sp. CAG:55	1521	Ruminococcus faecis Eg2(T)	99.57	Firmicutes	characterised	genus	OUT 189
7	OF05-2BH	CNGBEBB500322546	Firmicutes	Ruminococcus	Ruminococcus sp. CAG:55	1519	Ruminococcus faecis Eg2(T)	99.93	Firmicutes	characterised	genus	OUT 189
7	OM04-4AA	CNGBEBB500322547	Firmicutes	Ruminococcus	Ruminococcus sp. CAG:55	1013	Ruminococcus faecis Eg2(T)	99.27	Firmicutes	characterised	genus	OUT 189
7	OM07-7	CNGBEBB500322548	Firmicutes	Ruminococcus	Ruminococcus sp. CAG:55	1519	Ruminococcus faecis Eg2(T)	99.86	Firmicutes	characterised	genus	OUT 189
7	OM08-13AT	CNGBEBB500322549	Firmicutes	Ruminococcus	Ruminococcus sp. CAG:55	1519	Ruminococcus faecis Eg2(T)	99.93	Firmicutes	characterised	genus	OUT 189
7	TF08-4	CNGBEBB500322550	Firmicutes	Ruminococcus	Ruminococcus sp. CAG:55	1570	Ruminococcus faecis Eg2(T)	98.13	Firmicutes	novel species	genus	OUT 189
7	TF10-12AC	CNGBEBB500322551	Firmicutes	Ruminococcus	Ruminococcus sp. CAG:55	1519	Ruminococcus faecis Eg2(T)	99.86	Firmicutes	characterised	genus	OUT 189
7	TF10-6	CNGBEBB500322552	Firmicutes	Ruminococcus	Ruminococcus sp. CAG:55	1570	Ruminococcus faecis Eg2(T)	99.93	Firmicutes	characterised	genus	OUT 189
19	AF16-50	CNGBEBB500322553	Firmicutes	Ruminococcus	Ruminococcus sp. CAG:57	1572	Ruminococcus albus 7(T)	94.52	Firmicutes	novel species	genus	OUT 91
19	AF17-1AC	CNGBEBB500322554	Firmicutes	Ruminococcus	Ruminococcus sp. CAG:57	1500	Ruminococcus albus 7(T)	94.15	Firmicutes	novel genus	genus	OUT 91
19	AF17-24	CNGBEBB500322555	Firmicutes	Ruminococcus	Ruminococcus sp. CAG:57	1500	Ruminococcus albus 7(T)	94.15	Firmicutes	novel genus	genus	OUT 91
19	AF17-6	CNGBEBB500322556	Firmicutes	Ruminococcus	Ruminococcus sp. CAG:57	1500	Ruminococcus flavefaciens ATCC 19208(T)	94.15	Firmicutes	novel genus	genus	OUT 91
19	AF17-6LB	CNGBEBB500322557	Firmicutes	Ruminococcus	Ruminococcus sp. CAG:57	1500	Ruminococcus flavefaciens ATCC 19208(T)	94.15	Firmicutes	novel genus	genus	OUT 91
19	AF18-29	CNGBEBB500322558	Firmicutes	Ruminococcus	Ruminococcus sp. CAG:57	1500	Ruminococcus albus 7(T)	94.21	Firmicutes	novel genus	genus	OUT 91
19	AF19-15	CNGBEBB500322559	Firmicutes	Ruminococcus	Ruminococcus sp. CAG:57	1500	Ruminococcus albus 7(T)	94.28	Firmicutes	novel genus	genus	OUT 91
19	AF21-11	CNGBEBB500322560	Firmicutes	Ruminococcus	Ruminococcus sp. CAG:57	1500	Ruminococcus albus 7(T)	94.21	Firmicutes	novel genus	genus	OUT 91
19	AF25-19	CNGBEBB500322561	Firmicutes	Ruminococcus	Ruminococcus sp. CAG:57	1397	Ruminococcus albus 7(T)	94.73	Firmicutes	novel species	genus	OUT 91
19	AF26-25AA	CNGBEBB500322562	Firmicutes	Ruminococcus	Ruminococcus sp. CAG:57	1500	Ruminococcus albus 7(T)	94.28	Firmicutes	novel genus	genus	OUT 91
19	AF34-12	CNGBEBB500322563	Firmicutes	Ruminococcus	Ruminococcus sp. CAG:57	1500	Ruminococcus albus 7(T)	94.15	Firmicutes	novel genus	genus	OUT 91
19	AF37-20	CNGBEBB500322564	Firmicutes	Ruminococcus	Ruminococcus sp. CAG:57	1636	Ruminococcus albus 7(T)	94.57	Firmicutes	novel species	genus	OUT 158
19	AM28-13	CNGBEBB500322565	Firmicutes	Ruminococcus	Ruminococcus sp. CAG:57	1500	Ruminococcus albus 7(T)	94.21	Firmicutes	novel genus	genus	OUT 91
19	AM31-15AC	CNGBEBB500322566	Firmicutes	Ruminococcus	Ruminococcus sp. CAG:57	1499	Ruminococcus albus 7(T)	94.13	Firmicutes	novel genus	genus	OUT 91
19	AM43-6	CNGBEBB500322567	Firmicutes	Ruminococcus	Ruminococcus sp. CAG:57	1500	Ruminococcus albus 7(T)	94.15	Firmicutes	novel genus	genus	OUT 91
19	AM47-2BH	CNGBEBB500322568	Firmicutes	Ruminococcus	Ruminococcus sp. CAG:57	1499	Ruminococcus albus 7(T)	94.06	Firmicutes	novel genus	genus	OUT 91
19	AM54-1NS	CNGBEBB500322569	Firmicutes	Ruminococcus	Ruminococcus sp. CAG:57	1499	Roseburia cecicola ATCC 33874(T)	94.13	Firmicutes	novel genus	genus	OUT 91
19	OM07-17	CNGBEBB500322570	Firmicutes	Ruminococcus	Ruminococcus sp. CAG:57	1500	Ruminococcus albus 7(T)	94.21	Firmicutes	novel genus	genus	OUT 91
19	TF12-2	CNGBEBB500322571	Firmicutes	Ruminococcus	Ruminococcus sp. CAG:57	1500	Ruminococcus albus 7(T)	94.21	Firmicutes	novel genus	genus	OUT 91
177	AF31-8BH	CNGBEBB500322572	Firmicutes	Ruminococcus	Ruminococcus sp. CAG:60	1425	Blautia faecis M25(T)	97.15	Firmicutes	novel species	discrepancy	OUT 275
9	AF14-5	CNGBEBB500322573	Firmicutes	Ruminococcus	Ruminococcus sp. CAG:9	1518	Blautia wexlerae DSM 19850(T)	99.33	Firmicutes	characterised	discrepancy	OUT 149
9	AF19-29	CNGBEBB500322574	Firmicutes	Ruminococcus	Ruminococcus sp. CAG:9	1518	Blautia wexlerae DSM 19850(T)	99.93	Firmicutes	characterised	discrepancy	OUT 149
9	AF25-23LB	CNGBEBB500322575	Firmicutes	Ruminococcus	Ruminococcus sp. CAG:9	964	Blautia wexlerae DSM 19850(T)	100	Firmicutes	characterised	discrepancy	OUT 83
9	AF25-28AC	CNGBEBB500322576	Firmicutes	Ruminococcus	Ruminococcus sp. CAG:9	1026	Blautia wexlerae DSM 19850(T)	99.79	Firmicutes	characterised	discrepancy	OUT 291
9	AF33-11BH	CNGBEBB500322577	Firmicutes	Ruminococcus	Ruminococcus sp. CAG:9	1401	Blautia wexlerae DSM 19850(T)	99.93	Firmicutes	characterised	discrepancy	OUT 149
9	AM12-48	CNGBEBB500322578	Firmicutes	Ruminococcus	Ruminococcus sp. CAG:9	1262	Blautia wexlerae DSM 19850(T)	99.76	Firmicutes	characterised	discrepancy	OUT 222
9	AM18-15	CNGBEBB500322579	Firmicutes	Ruminococcus	Ruminococcus sp. CAG:9	1518	Blautia wexlerae DSM 19850(T)	99.26	Firmicutes	characterised	discrepancy	OUT 149
9	AM18-44	CNGBEBB500322580	Firmicutes	Ruminococcus	Ruminococcus sp. CAG:9	1259	Blautia wexlerae DSM 19850(T)	85.9	Firmicutes	novel family	discrepancy	OUT 102
9	AM23-1LB	CNGBEBB500322581	Firmicutes	Ruminococcus	Ruminococcus sp. CAG:9	1244	Blautia wexlerae DSM 19850(T)	98.71	Firmicutes	characterised	discrepancy	OUT 303
9	AM27-16	CNGBEBB500322582	Firmicutes	Ruminococcus	Ruminococcus sp. CAG:9	1503	Blautia wexlerae DSM 19850(T)	97.72	Firmicutes	novel species	discrepancy	OUT 23
9	AM29-12LB	CNGBEBB500322583	Firmicutes	Ruminococcus	Ruminococcus sp. CAG:9	1514	Blautia wexlerae DSM 19850(T)	99.4	Firmicutes	characterised	discrepancy	OUT 149
9	AM32-17LB	CNGBEBB500322584	Firmicutes	Ruminococcus	Ruminococcus sp. CAG:9	1429	Blautia wexlerae DSM 19850(T)	99.91	Firmicutes	characterised	discrepancy	OUT 224
9	AM34-9LB	CNGBEBB500322585	Firmicutes	Ruminococcus	Ruminococcus sp. CAG:9	1664	Blautia wexlerae DSM 19850(T)	99.78	Firmicutes	characterised	discrepancy	OUT 214
9	AM36-17	CNGBEBB500322586	Firmicutes	Ruminococcus	Ruminococcus sp. CAG:9	1401	Blautia wexlerae DSM 19850(T)	98.83	Firmicutes	characterised	discrepancy	OUT 149
9	AM40-10AC	CNGBEBB500322587	Firmicutes	Ruminococcus	Ruminococcus sp. CAG:9	1244	Blautia wexlerae DSM 19850(T)	99.83	Firmicutes	characterised	discrepancy	OUT 83
9	AM42-10AC	CNGBEBB500322588	Firmicutes	Ruminococcus	Ruminococcus sp. CAG:9	1566	Blautia wexlerae DSM 19850(T)	99.39	Firmicutes	characterised	discrepancy	OUT 149
9	AM44-9AT	CNGBEBB500322589	Firmicutes	Ruminococcus	Ruminococcus sp. CAG:9	964	Blautia wexlerae DSM 19850(T)	100	Firmicutes	characterised	discrepancy	OUT 83
9	AM45-2	CNGBEBB500322590	Firmicutes	Ruminococcus	Ruminococcus sp. CAG:9	1001	Blautia wexlerae DSM 19850(T)	99.8	Firmicutes	characterised	discrepancy	OUT 83
9	AM45-9BH	CNGBEBB500322591	Firmicutes	Ruminococcus	Ruminococcus sp. CAG:9	1237	Blautia wexlerae DSM 19850(T)	99.83	Firmicutes	characterised	discrepancy	OUT 222
9	AM46-18	CNGBEBB500322592	Firmicutes	Ruminococcus	Ruminococcus sp. CAG:9	1001	Blautia wexlerae DSM 19850(T)	99.8	Firmicutes	characterised	discrepancy	OUT 83
9	AM50-15BH	CNGBEBB500322593	Firmicutes	Ruminococcus	Ruminococcus sp. CAG:9	1428	Blautia luti BInIX(T)	95.69	Firmicutes	novel species	discrepancy	OUT 117
9	AM54-14NS	CNGBEBB500322594	Firmicutes	Ruminococcus	Ruminococcus sp. CAG:9	1148	Blautia wexlerae DSM 19850(T)	100	Firmicutes	characterised	discrepancy	OUT 222
9	OM05-7	CNGBEBB500322595	Firmicutes	Ruminococcus	Ruminococcus sp. CAG:9	1554	Blautia wexlerae DSM 19850(T)	99.06	Firmicutes	characterised	discrepancy	OUT 149
9	TF06-23	CNGBEBB500322596	Firmicutes	Ruminococcus	Ruminococcus sp. CAG:9		ND
9	TF11-2AC	CNGBEBB500322597	Firmicutes	Ruminococcus	Ruminococcus sp. CAG:9	1518	Blautia wexlerae DSM 19850(T)	99.4	Firmicutes	characterised	discrepancy	OUT 149
9	TM09-4	CNGBEBB500322598	Firmicutes	Ruminococcus	Ruminococcus sp. CAG:9	1401	Blautia wexlerae DSM 19850(T)	99.93	Firmicutes	characterised	discrepancy	OUT 149
65	AF17-12	CNGBEBB500322599	Firmicutes	Ruminococcus	Ruminococcus sp. CAG:90	1269	Blautia luti BInIX(T)	98.81	Firmicutes	characterised	discrepancy	OUT 165
65	AF20-12LB	CNGBEBB500322600	Firmicutes	Ruminococcus	Ruminococcus sp. CAG:90	1419	Blautia luti BInIX(T)	99.12	Firmicutes	characterised	discrepancy	OUT 329
65	AM23-1	CNGBEBB500322601	Firmicutes	Ruminococcus	Ruminococcus sp. CAG:90	1518	Blautia luti BInIX(T)	99.24	Firmicutes	characterised	discrepancy	OUT 329
65	AM26-12LB	CNGBEBB500322602	Firmicutes	Ruminococcus	Ruminococcus sp. CAG:90	1341	Blautia luti BInIX(T)	99.28	Firmicutes	characterised	discrepancy	OUT 142
65	OF02-6	CNGBEBB500322603	Firmicutes	Ruminococcus	Ruminococcus sp. CAG:90	841	Blautia luti BInIX(T)	98.69	Firmicutes	novel species	discrepancy	OUT 120
262	AM22-16	CNGBEBB500322604	Firmicutes	Ruminococcus	Ruminococcus torques	1519	Ruminococcus torques ATCC 27756(T)	99.8	Firmicutes	characterised	species	OUT 332
277	AF18-46	CNGBEBB500322605	Firmicutes	Solobacterium	Solobacterium moorei	1513	Solobacterium moorei JCM 10645(T)	99.86	Firmicutes	characterised	species	OUT 135
237	OM08-17AT	CNGBEBB500322606	Firmicutes	Staphylococcus	Staphylococcus warneri	1541	Staphylococcus warneri ATCC 27836(T)	100	Firmicutes	characterised	species	OUT 144
85	AF18-38	CNGBEBB500322607	Firmicutes	Streptococcus	Streptococcus anginosus	1544	Streptococcus anginosus subsp. whileyi CCUG 39159(T)	98.65	Firmicutes	novel species	species	OUT 128
333	AM27-1LB	CNGBEBB500322608	Firmicutes	Streptococcus	Streptococcus anginosus	1544	Streptococcus anginosus subsp. whileyi CCUG 39159(T)	99.72	Firmicutes	characterised	species	OUT 294
85	AM58-6	CNGBEBB500322609	Firmicutes	Streptococcus	Streptococcus anginosus	1544	Streptococcus anginosus subsp. whileyi CCUG 39159(T)	98.65	Firmicutes	novel species	species	OUT 128
85	OM04-6BH	CNGBEBB500322610	Firmicutes	Streptococcus	Streptococcus anginosus	1544	Streptococcus anginosus subsp. whileyi CCUG 39159(T)	99.93	Firmicutes	characterised	species	OUT 294
85	TF09-3AT	CNGBEBB500322611	Firmicutes	Streptococcus	Streptococcus anginosus	1544	Streptococcus anginosus subsp. whileyi CCUG 39159(T)	98.65	Firmicutes	novel species	species	OUT 128
80	AM24-4	CNGBEBB500322612	Firmicutes	Streptococcus	Streptococcus equinus	1537	Streptococcus gallolyticus subsp. pasteurianus CIP 107122(T)	100	Firmicutes	characterised	genus	OUT 320
80	TM07-4AT	CNGBEBB500322613	Firmicutes	Streptococcus	Streptococcus equinus	1537	Streptococcus gallolyticus subsp. pasteurianus CIP 107122(T)	100	Firmicutes	characterised	genus	OUT 320
169	AM27-4	CNGBEBB500322614	Firmicutes	Streptococcus	Streptococcus gordonii	1545	Streptococcus gordonii ATCC 10558(T)	99.93	Firmicutes	characterised	species	OUT 235
122	AM25-7	CNGBEBB500322615	Firmicutes	Streptococcus	Streptococcus lutetiensis	1537	Streptococcus infantarius subsp. coli HDP90246(T)	99.93	Firmicutes	characterised	genus	OUT 179
122	AM38-16	CNGBEBB500322616	Firmicutes	Streptococcus	Streptococcus lutetiensis	1537	Streptococcus lutetiensis CIP 106849 (T)	99.93	Firmicutes	characterised	species	OUT 179
217	AM44-1	CNGBEBB500322617	Firmicutes	Streptococcus	Streptococcus mutans	1545	Streptococcus mutans ATCC 25175(T)	100	Firmicutes	characterised	species	OUT 216
74	AF30-12BH	CNGBEBB500322618	Firmicutes	Streptococcus	Streptococcus parasanguinis	1536	Hungatella effluvii UB-B.2(T)	99.2	Firmicutes	characterised	discrepancy	OUT 314
74	AF42-15	CNGBEBB500322619	Firmicutes	Streptococcus	Streptococcus parasanguinis	1536	Streptococcus parasanguinis ATCC 15912(T)	99.12	Firmicutes	characterised	species	OUT 314
74	AM25-15	CNGBEBB500322620	Firmicutes	Streptococcus	Streptococcus parasanguinis	1536	Streptococcus parasanguinis ATCC 15912(T)	99.27	Firmicutes	characterised	species	OUT 314
263	AM27-45	CNGBEBB500322621	Firmicutes	Streptococcus	Streptococcus parasanguinis	1534	Streptococcus parasanguinis ATCC 15912(T)	98.71	Firmicutes	characterised	species	OUT 314
74	AM33-3BH	CNGBEBB500322622	Firmicutes	Streptococcus	Streptococcus parasanguinis	1536	Streptococcus parasanguinis ATCC 15912(T)	99	Firmicutes	characterised	species	OUT 314
74	TF04-5-2	CNGBEBB500322623	Firmicutes	Streptococcus	Streptococcus parasanguinis	1536	Streptococcus parasanguinis ATCC 15912(T)	99.05	Firmicutes	characterised	species	OUT 314
80	AF13-35	CNGBEBB500322624	Firmicutes	Streptococcus	Streptococcus pasteurianus	1537	Streptococcus gallolyticus subsp. pasteurianus CIP 107122(T)	100	Firmicutes	characterised	genus	OUT 320
80	AM21-19	CNGBEBB500322625	Firmicutes	Streptococcus	Streptococcus pasteurianus	1537	Streptococcus gallolyticus subsp. pasteurianus CIP 107122(T)	100	Firmicutes	characterised	genus	OUT 320
72	AF10-23	CNGBEBB500322626	Firmicutes	Streptococcus	Streptococcus salivarius	1536	Streptococcus salivarius subsp. salivarius NCTC 8618(T)	99.8	Firmicutes	characterised	species	OUT 99
72	AF13-49B	CNGBEBB500322627	Firmicutes	Streptococcus	Streptococcus salivarius	1536	Streptococcus salivarius subsp. salivarius NCTC 8618(T)	100	Firmicutes	characterised	species	OUT 99
72	AF23-9AC	CNGBEBB500322628	Firmicutes	Streptococcus	Streptococcus salivarius	1536	Streptococcus salivarius subsp. salivarius NCTC 8618(T)	99.87	Firmicutes	characterised	species	OUT 99
72	AF24-6AC	CNGBEBB500322629	Firmicutes	Streptococcus	Streptococcus salivarius	1536	Streptococcus salivarius subsp. salivarius NCTC 8618(T)	100	Firmicutes	characterised	species	OUT 99
72	AF29-16	CNGBEBB500322630	Firmicutes	Streptococcus	Streptococcus salivarius	1536	Streptococcus salivarius subsp. salivarius NCTC 8618(T)	99.87	Firmicutes	characterised	species	OUT 99
99	AM28-20	CNGBEBB500322631	Firmicutes	Streptococcus	Streptococcus sp. I-P16	1153	Streptococcus rubneri LMG 27207(T)	99.64	Firmicutes	characterised	genus	OUT 314
99	AM43-2AT	CNGBEBB500322632	Firmicutes	Streptococcus	Streptococcus sp. I-P16	1537	Streptococcus rubneri LMG 27207(T)	98.49	Firmicutes	novel species	genus	OUT 182
99	OM06-9	CNGBEBB500322633	Firmicutes	Streptococcus	Streptococcus sp. I-P16	1596	Streptococcus rubneri LMG 27207(T)	99.1	Firmicutes	characterised	genus	OUT 314
209	OM08-1	CNGBEBB500322634	Firmicutes	Streptococcus	Streptococcus vestibularis	1536	Streptococcus salivarius subsp. salivarius NCTC 8618(T)	99.93	Firmicutes	characterised	genus	OUT 99
68	AF14-43	CNGBEBB500322635	Firmicutes	Subdoligranulum	Subdoligranulum sp. 4_3_54A2FAA	1516	Ruthenibacterium lactatiformans 585-1(T)	100	Firmicutes	characterised	discrepancy	OUT 240
68	AM16-9	CNGBEBB500322636	Firmicutes	Subdoligranulum	Subdoligranulum sp. 4_3_54A2FAA	1516	Ruthenibacterium lactatiformans 585-1(T)	100	Firmicutes	characterised	discrepancy	OUT 240
68	AM23-21AC	CNGBEBB500322637	Firmicutes	Subdoligranulum	Subdoligranulum sp. 4_3_54A2FAA	1516	Ruthenibacterium lactatiformans 585-1(T)	100	Firmicutes	characterised	discrepancy	OUT 240
68	OF01-18	CNGBEBB500322638	Firmicutes	Subdoligranulum	Subdoligranulum sp. 4_3_54A2FAA	1516	Ruthenibacterium lactatiformans 585-1(T)	100	Firmicutes	characterised	discrepancy	OUT 240
68	TF05-17AC	CNGBEBB500322639	Firmicutes	Subdoligranulum	Subdoligranulum sp. 4_3_54A2FAA	1516	Ruthenibacterium lactatiformans 585-1(T)	100	Firmicutes	characterised	discrepancy	OUT 240
117	AF04-6	CNGBEBB500322640	Bacteroidetes	Tannerella	Tannerella sp. CAG:51	1517	Coprobacter fastidiosus NSB1(T)	98.92	Bacteroidetes	characterised	discrepancy	OUT 155
117	AM09-19	CNGBEBB500322641	Bacteroidetes	Tannerella	Tannerella sp. CAG:51	1517	Coprobacter fastidiosus NSB1(T)	98.76	Bacteroidetes	characterised	discrepancy	OUT 155
265	AF02-27	CNGBEBB500322642	Firmicutes	Anaerotruncus	unclassified	1515	Anaerotruncus colihominis DSM 17241(T)	94.54	Firmicutes	novel species	genus	OUT 244
87	AF02-46-1	CNGBEBB500322643	Actinobacteria	Collinsella	unclassified	1494	Collinsella aerofaciens ATCC 25986(T)	99.93	Actinobacteria	characterised	genus	OUT 64
206	AF04-24	CNGBEBB500322644	Actinobacteria	Collinsella	unclassified	1495	Collinsella aerofaciens ATCC 25986(T)	99.8	Actinobacteria	characterised	genus	OUT 64
140	AF05-8-2	CNGBEBB500322645	Actinobacteria	Collinsella	unclassified	1555	Dialister succinatiphilus YIT 11850(T)	95.93	Firmicutes	novel species	discrepancy	OUT 134
140	AF05-9	CNGBEBB500322646	Actinobacteria	Collinsella	unclassified	1476	Collinsella aerofaciens ATCC 25986(T)	99.79	Actinobacteria	characterised	genus	OUT 64
171	AF08-23	CNGBEBB500322647	Actinobacteria	Collinsella	unclassified	1493	Collinsella stercoris DSM 13279(T)	98.56	Actinobacteria	novel species	genus	OUT 25
157	AF10-16	CNGBEBB500322648	Firmicutes	unclassified	unclassified	1515	Oscillibacter ruminantium GH1(T)	93.16	Firmicutes	novel genus	discrepancy	OUT 85
25	AF10-3	CNGBEBB500322649	Firmicutes	Butyricicoccus	unclassified	1259	Agathobaculum butyriciproducens SR79(T)	99.51	Firmicutes	characterised	discrepancy	OUT 24
166	AF11-11	CNGBEBB500322650	Actinobacteria	Collinsella	unclassified	1494	Collinsella aerofaciens ATCC 25986(T)	99.52	Actinobacteria	characterised	genus	OUT 64
103	AF12-19	CNGBEBB500322651	Firmicutes	Clostridium	unclassified	1519	Clostridium clostridioforme ATCC 25537(T)	93.41	Firmicutes	novel genus	genus	OUT 246
103	AF12-28	CNGBEBB500322652	Firmicutes	Clostridium	unclassified	1468	Clostridium amygdalinum BR-10(T)	93.32	Firmicutes	novel genus	genus	OUT 246
144	AF13-16	CNGBEBB500322653	Firmicutes	unclassified	unclassified	1521	Blautia producta ATCC 27340(T)	98.56	Firmicutes	novel species	discrepancy	OUT 265
28	AF13-28	CNGBEBB500322654	Firmicutes	Ruminococcus	unclassified	1519	Blautia wexlerae DSM 19850(T)	98.12	Firmicutes	novel species	discrepancy	OUT 61
28	AF13-37	CNGBEBB500322655	Firmicutes	Ruminococcus	unclassified	1519	Blautia wexlerae DSM 19850(T)	98.12	Firmicutes	novel species	discrepancy	OUT 61
127	AF14-10	CNGBEBB500322656	Firmicutes	Ruminococcus	unclassified	1545	Clostridium glycyrrhizinilyticum ZM35(T)	96.19	Firmicutes	novel species	discrepancy	OUT 175
210	AF14-35	CNGBEBB500322657	Actinobacteria	Collinsella	unclassified	1522	Collinsella aerofaciens ATCC 25986(T)	99.79	Actinobacteria	characterised	genus	OUT 64
132	AF14-59	CNGBEBB500322658	Bacteroidetes	Parabacteroides	unclassified	1515	Parabacteroides faecis 157(T)	96.22	Bacteroidetes	novel species	genus	OUT 330
198	AF15-17LB	CNGBEBB500322659	Firmicutes	Clostridium	unclassified	1521	Extibacter muris 40ccB-5824-ARE(T)	97.89	Firmicutes	novel species	discrepancy	OUT 11
25	AF15-40	CNGBEBB500322660	Firmicutes	Butyricicoccus	unclassified	1577	Agathobaculum butyriciproducens SR79(T)	97.13	Firmicutes	novel species	discrepancy	OUT 24
40	AF15-43LB	CNGBEBB500322661	Actinobacteria	Olsenella	unclassified	1503	Olsenella scatoligenes SK9K4(T)	93.69	Actinobacteria	novel genus	genus	OUT 121
113	AF15-44LB	CNGBEBB500322662	Proteobacteria	Sutterella	unclassified	1521	Sutterella stercoricanis CCUG 47620(T)	92.49	Proteobacteria	novel genus	genus	OUT 159
113	AF15-45LB	CNGBEBB500322663	Proteobacteria	Sutterella	unclassified	1521	Sutterella stercoricanis CCUG 47620(T)	92.49	Proteobacteria	novel genus	genus	OUT 159
298	AF15-51	CNGBEBB500322664	Actinobacteria	Collinsella	unclassified	1494	Collinsella aerofaciens ATCC 25986(T)	99.8	Actinobacteria	characterised	genus	OUT 64
304	AF15-53	CNGBEBB500322665	Bacteroidetes	Odoribacter	unclassified	1512	Butyricimonas paravirosa 214-4(T)	95.3	Bacteroidetes	novel species	discrepancy	OUT 210
40	AF16-14LB	CNGBEBB500322666	Actinobacteria	Olsenella	unclassified	1503	Olsenella scatoligenes SK9K4(T)	93.69	Actinobacteria	novel genus	genus	OUT 121
154	AF16-49	CNGBEBB500322667	Bacteroidetes	Bacteroides	unclassified	1515	Bacteroides cellulosilyticus DSM 14838(T)	93.63	Bacteroides	novel genus	genus	OUT 33
76	AF16-8	CNGBEBB500322668	Actinobacteria	Collinsella	unclassified	1437	Collinsella aerofaciens ATCC 25986(T)	99.79	Actinobacteria	characterised	genus	OUT 64
151	AF17-16	CNGBEBB500322669	Bacteroidetes	Alistipes	unclassified	1514	Alistipes indistinctus YIT 12060(T)	96.35	Bacteroidetes	novel species	genus	OUT 167
149	AF17-22AC	CNGBEBB500322670	Firmicutes	Ruminococcus	unclassified	1558	Blautia obeum ATCC 29174(T)	98.38	Firmicutes	novel species	discrepancy	OUT 334
165	AF17-28	CNGBEBB500322671	Bacteroidetes	Parabacteroides	unclassified	1430	Parabacteroides johnsonii DSM 18315(T)	96.35	Bacteroidetes	novel species	genus	OUT 76
59	AF18-15LB	CNGBEBB500322672	Firmicutes	Coprobacillus	unclassified	1513	Longibaculum muris MT10–315-CC-1.2–2(T)	92.62	Firmicutes	novel genus	discrepancy	OUT 239
199	AF18-22	CNGBEBB500322673	Firmicutes	unclassified	unclassified	1520	Ruminococcus torques ATCC 27756(T)	95.5	Firmicutes	novel species	discrepancy	OUT 44
279	AF18-27	CNGBEBB500322674	Firmicutes	Clostridium	unclassified	1601	Clostridium lavalense CCRI-9842(T)	98.19	Firmicutes	novel species	genus	OUT 41
48	AF18-31LB	CNGBEBB500322675	Firmicutes	unclassified	unclassified	1519	Clostridium nexile DSM 1787(T)	93.63	Firmicutes	novel genus	discrepancy	OUT 248
26	AF18-33LB	CNGBEBB500322676	Actinobacteria	Collinsella	unclassified	1494	Collinsella aerofaciens ATCC 25986(T)	99.73	Actinobacteria	characterised	genus	OUT 64
59	AF18-40	CNGBEBB500322677	Firmicutes	Coprobacillus	unclassified	1513	Longibaculum muris MT10–315-CC-1.2–2(T)	92.62	Firmicutes	novel genus	discrepancy	OUT 239
132	AF18-52	CNGBEBB500322678	Bacteroidetes	Parabacteroides	unclassified	1513	Parabacteroides faecis 157(T)	97.09	Bacteroidetes	novel species	genus	OUT 249
26	AF18-8	CNGBEBB500322679	Actinobacteria	Collinsella	unclassified	1494	Collinsella aerofaciens ATCC 25986(T)	98.84	Actinobacteria	characterised	genus	OUT 64
26	AF18-8LB	CNGBEBB500322680	Actinobacteria	Collinsella	unclassified	1494	Collinsella aerofaciens ATCC 25986(T)	99.66	Actinobacteria	characterised	genus	OUT 64
87	AF19-1LB	CNGBEBB500322681	Actinobacteria	Collinsella	unclassified	1438	Collinsella aerofaciens ATCC 25986(T)	99.79	Actinobacteria	characterised	genus	OUT 64
307	AF19-22AC	CNGBEBB500322682	Firmicutes	Clostridium	unclassified	1447	Clostridium oroticum DSM 1287(T)	99.44	Firmicutes	characterised	genus	OUT 115
87	AF19-7AC	CNGBEBB500322683	Actinobacteria	Collinsella	unclassified	1494	Collinsella aerofaciens ATCC 25986(T)	99.93	Actinobacteria	characterised	genus	OUT 64
324	AF19-9AC	CNGBEBB500322684	Firmicutes	unclassified	unclassified	1520	Pseudoflavonifractor capillosus ATCC 29799(T)	97.32	Firmicutes	novel species	discrepancy	OUT 67
92	AF19-9LB	CNGBEBB500322685	Firmicutes	unclassified	unclassified	1431	Clostridium aldenense RMA 9741(T)	99.93	Firmicutes	characterised	discrepancy	OUT 124
203	AF20-14LB	CNGBEBB500322686	Actinobacteria	Collinsella	unclassified	1494	Collinsella aerofaciens ATCC 25986(T)	99.45	Actinobacteria	characterised	genus	OUT 64
52	AF20-17LB	CNGBEBB500322687	Firmicutes	Clostridium	unclassified	1502	Clostridium amygdalinum BR-10(T)	92.91	Firmicutes	novel genus	genus	OUT 278
320	AF21-14LB	CNGBEBB500322688	Firmicutes	Coprococcus	unclassified	1437	Clostridium nexile DSM 1787(T)	95.58	Firmicutes	novel species	discrepancy	OUT 322
191	AF21-18	CNGBEBB500322689	Firmicutes	Peptoclostridium	unclassified	1489	Clostridium hiranonis TO-931(T)	99.28	Firmicutes	characterised	discrepancy	OUT 151
152	AF21-1AC	CNGBEBB500322690	Firmicutes	Mitsuokella	unclassified	1551	Mitsuokella jalaludinii M 9(T)	96.43	Firmicutes	novel species	genus	OUT 156
28	AF21-3	CNGBEBB500322691	Firmicutes	Ruminococcus	unclassified	1245	Blautia wexlerae DSM 19850(T)	98.2	Firmicutes	novel species	discrepancy	OUT 61
120	AF21-41	CNGBEBB500322692	Bacteroidetes	Odoribacter	unclassified	1464	Butyricimonas paravirosa 214-4(T)	94.17	Bacteroidetes	novel genus	discrepancy	OUT 90
243	AF21-42	CNGBEBB500322693	Firmicutes	Ruminococcus	unclassified	1507	Blautia wexlerae DSM 19850(T)	97.94	Firmicutes	novel species	discrepancy	OUT 89
40	AF21-51	CNGBEBB500322694	Actinobacteria	Olsenella	unclassified	1503	Olsenella scatoligenes SK9K4(T)	93.69	Actinobacteria	novel genus	genus	OUT 121
59	AF21-8LB	CNGBEBB500322695	Firmicutes	Coprobacillus	unclassified	1513	Longibaculum muris MT10–315-CC-1.2–2(T)	93.91	Firmicutes	novel genus	discrepancy	OUT 239
25	AF22-28AC	CNGBEBB500322696	Firmicutes	Butyricicoccus	unclassified	1156	Butyricicoccus faecihominis YIT 12789(T)	100	Firmicutes	characterised	genus	OUT 24
300	AF22-8LB	CNGBEBB500322697	Firmicutes	Eubacterium	unclassified	1529	Holdemanella biformis DSM 3989(T)	99.33	Firmicutes	characterised	discrepancy	OUT 348
220	AF22-9	CNGBEBB500322698	Firmicutes	Eubacterium	unclassified	1518	Eubacterium eligens ATCC 27750(T)	99.66	Firmicutes	characterised	genus	OUT 204
146	AF23-2	CNGBEBB500322699	Actinobacteria	Collinsella	unclassified	1494	Collinsella aerofaciens ATCC 25986(T)	99.52	Actinobacteria	characterised	genus	OUT 64
146	AF23-3LB	CNGBEBB500322700	Actinobacteria	Collinsella	unclassified	1494	Collinsella aerofaciens ATCC 25986(T)	99.52	Actinobacteria	characterised	genus	OUT 64
160	AF23-4AC	CNGBEBB500322701	Actinobacteria	Collinsella	unclassified	1494	Collinsella aerofaciens ATCC 25986(T)	99.52	Actinobacteria	characterised	genus	OUT 64
160	AF23-6	CNGBEBB500322702	Actinobacteria	Collinsella	unclassified	1494	Collinsella aerofaciens ATCC 25986(T)	99.52	Actinobacteria	characterised	genus	OUT 64
25	AF24-19AC	CNGBEBB500322703	Firmicutes	Butyricicoccus	unclassified	1206	Agathobaculum butyriciproducens SR79(T)	98.23	Firmicutes	novel species	discrepancy	OUT 24
28	AF24-32LB	CNGBEBB500322704	Firmicutes	Ruminococcus	unclassified	1157	Blautia wexlerae DSM 19850(T)	97.62	Firmicutes	novel species	discrepancy	OUT 209
229	AF25-13AC	CNGBEBB500322705	Firmicutes	unclassified	unclassified		ND
106	AF25-2LB	CNGBEBB500322706	Actinobacteria	Collinsella	unclassified	1494	Collinsella aerofaciens ATCC 25986(T)	99.93	Actinobacteria	characterised	genus	OUT 64
82	AF26-7BH	CNGBEBB500322707	Bacteroidetes	Bacteroides	unclassified	1285	Bacteroides ovatus ATCC 8483(T)	98.34	Bacteroides	novel species	genus	OUT 229
202	AF27-2AA	CNGBEBB500322708	Firmicutes	Clostridium	unclassified	1428	Clostridium amygdalinum BR-10(T)	95.14	Firmicutes	novel species	genus	OUT 347
82	AF27-33	CNGBEBB500322709	Bacteroidetes	Bacteroides	unclassified	1513	Bacteroides ovatus ATCC 8483(T)	97.33	Bacteroides	novel species	genus	OUT 196
168	AF28-13AC	CNGBEBB500322710	Firmicutes	Faecalibacterium	unclassified	1499	Faecalibacterium prausnitzii ATCC 27768(T)	98.15	Firmicutes	novel species	genus	OUT 188
106	AF28-5AC	CNGBEBB500322711	Actinobacteria	Collinsella	unclassified	1416	Collinsella aerofaciens ATCC 25986(T)	99.93	Actinobacteria	characterised	genus	OUT 64
48	AF29-16BH	CNGBEBB500322712	Firmicutes	unclassified	unclassified	1519	Clostridium nexile DSM 1787(T)	93.56	Firmicutes	novel genus	discrepancy	OUT 248
325	AF29-7AC	CNGBEBB500322713	Actinobacteria	Collinsella	unclassified	1557	Collinsella aerofaciens ATCC 25986(T)	99.66	Actinobacteria	characterised	genus	OUT 64
26	AF31-11	CNGBEBB500322714	Actinobacteria	Collinsella	unclassified	1493	Collinsella aerofaciens ATCC 25986(T)	98.91	Actinobacteria	characterised	genus	OUT 64
28	AF31-16BH	CNGBEBB500322715	Firmicutes	Ruminococcus	unclassified	1429	Blautia wexlerae DSM 19850(T)	98.33	Firmicutes	novel species	discrepancy	OUT 61
48	AF31-3BH	CNGBEBB500322716	Firmicutes	unclassified	unclassified	1568	Clostridium nexile DSM 1787(T)	93.87	Firmicutes	novel genus	discrepancy	OUT 248
133	AF32-12BH	CNGBEBB500322717	Firmicutes	Clostridium	unclassified	1288	Clostridium amygdalinum BR-10(T)	95.41	Firmicutes	novel species	genus	OUT 347
164	AF33-16	CNGBEBB500322718	Actinobacteria	Collinsella	unclassified	1494	Collinsella aerofaciens ATCC 25986(T)	99.8	Actinobacteria	characterised	genus	OUT 64
141	AF33-1AC	CNGBEBB500322719	Firmicutes	Coprobacillus	unclassified	1513	Clostridium spiroforme DSM 1552(T)	92.9	Firmicutes	novel genus	discrepancy	OUT 311
152	AF33-22	CNGBEBB500322720	Firmicutes	Mitsuokella	unclassified	1551	Mitsuokella jalaludinii M 9(T)	96.7	Firmicutes	novel species	genus	OUT 156
224	AF33-28	CNGBEBB500322721	Firmicutes	unclassified	unclassified	1450	Lachnotalea glycerini DLD10(T)	94.98	Firmicutes	novel species	discrepancy	OUT 171
59	AF34-1BH	CNGBEBB500322722	Firmicutes	Coprobacillus	unclassified	1513	Longibaculum muris MT10–315-CC-1.2–2(T)	94.12	Firmicutes	novel genus	discrepancy	OUT 239
25	AF35-5AC	CNGBEBB500322723	Firmicutes	Butyricicoccus	unclassified	1519	Butyricicoccus faecihominis YIT 12789(T)	95.7	Firmicutes	novel species	genus	OUT 217
162	AF36-15AT	CNGBEBB500322724	Firmicutes	Dorea	unclassified	1519	Ruminococcus faecis Eg2(T)	96.49	Firmicutes	novel species	discrepancy	OUT 46
264	AF36-3AT	CNGBEBB500322725	Actinobacteria	Collinsella	unclassified	1494	Collinsella aerofaciens ATCC 25986(T)	99.45	Actinobacteria	characterised	genus	OUT 64
52	AF37-5AT	CNGBEBB500322726	Firmicutes	Clostridium	unclassified	1518	Desulfotomaculum guttoideum DSM 4024(T)	92.91	Firmicutes	novel genus	discrepancy	OUT 278
28	AF37-6AT	CNGBEBB500322727	Firmicutes	Ruminococcus	unclassified	1039	Blautia wexlerae DSM 19850(T)	98.38	Firmicutes	novel species	discrepancy	OUT 223
318	AF37-9	CNGBEBB500322728	Actinobacteria	Collinsella	unclassified	1416	Collinsella aerofaciens ATCC 25986(T)	99.93	Actinobacteria	characterised	genus	OUT 64
26	AF38-3AC	CNGBEBB500322729	Actinobacteria	Collinsella	unclassified	1495	Collinsella aerofaciens ATCC 25986(T)	99.52	Actinobacteria	characterised	genus	OUT 64
295	AF39-11AC	CNGBEBB500322730	Bacteroidetes	Bacteroides	unclassified	1511	Bacteroides cellulosilyticus DSM 14838(T)	98.85	Bacteroides	characterised	genus	OUT 130
58	AF39-11AT	CNGBEBB500322731	Actinobacteria	Collinsella	unclassified	1494	Collinsella aerofaciens ATCC 25986(T)	99.73	Actinobacteria	characterised	genus	OUT 64
197	AF41-9	CNGBEBB500322732	Firmicutes	Ruminococcus	unclassified	1137	Blautia wexlerae DSM 19850(T)	98.26	Firmicutes	novel species	discrepancy	OUT 61
226	AF42-16	CNGBEBB500322733	Firmicutes	Veillonella	unclassified	1550	Veillonella dispar ATCC 17748(T)	99.73	Firmicutes	characterised	genus	OUT 176
48	AF42-6	CNGBEBB500322734	Firmicutes	unclassified	unclassified	1519	Clostridium nexile DSM 1787(T)	93.68	Firmicutes	novel genus	discrepancy	OUT 248
28	AF42-9BH	CNGBEBB500322735	Firmicutes	Ruminococcus	unclassified	1245	Blautia wexlerae DSM 19850(T)	97.88	Firmicutes	novel species	discrepancy	OUT 61
149	AF45-4BH	CNGBEBB500322736	Firmicutes	Ruminococcus	unclassified	1450	Blautia obeum ATCC 29174(T)	97.93	Firmicutes	novel species	discrepancy	OUT 334
200	AF46-10NS	CNGBEBB500322737	Firmicutes	Ruminococcus	unclassified	1241	Blautia luti BInIX(T)	96.76	Firmicutes	novel species	discrepancy	OUT 19
151	AF48-12	CNGBEBB500322738	Bacteroidetes	Alistipes	unclassified	1513	Alistipes indistinctus YIT 12060(T)	96.41	Bacteroidetes	novel species	genus	OUT 167
165	AF48-14	CNGBEBB500322739	Bacteroidetes	Parabacteroides	unclassified	1517	Parabacteroides johnsonii DSM 18315(T)	97.1	Bacteroidetes	novel species	genus	OUT 221
181	AM01-30	CNGBEBB500322740	Firmicutes	unclassified	unclassified	1502	Harryflintia acetispora V20-281a(T)	99.85	Firmicutes	characterised	discrepancy	OUT 122
40	AM04-33	CNGBEBB500322741	Actinobacteria	Olsenella	unclassified	1503	Olsenella scatoligenes SK9K4(T)	99.86	Actinobacteria	characterised	genus	OUT 121
25	AM05-1	CNGBEBB500322742	Firmicutes	Butyricicoccus	unclassified	1519	Agathobaculum butyriciproducens SR79(T)	99.27	Firmicutes	characterised	discrepancy	OUT 24
273	AM05-11	CNGBEBB500322743	Firmicutes	Acidaminococcus	unclassified	1544	Acidaminococcus intestini DSM 21505(T)	96.75	Firmicutes	novel species	genus	OUT 183
40	AM05-17	CNGBEBB500322744	Actinobacteria	Olsenella	unclassified	1503	Olsenella scatoligenes SK9K4(T)	99.86	Actinobacteria	characterised	genus	OUT 121
293	AM05-23	CNGBEBB500322745	Firmicutes	Eubacterium	unclassified	1511	Eubacterium limosum ATCC 8486(T)	97.05	Firmicutes	novel species	genus	OUT 127
40	AM05-7	CNGBEBB500322746	Actinobacteria	Olsenella	unclassified	1503	Olsenella scatoligenes SK9K4(T)	99.86	Actinobacteria	characterised	genus	OUT 121
185	AM07-15	CNGBEBB500322747	Firmicutes	unclassified	unclassified	1521	Intestinimonas butyriciproducens SRB-521-5-I(T)	91.84	Firmicutes	novel genus	discrepancy	OUT 319
253	AM07-16	CNGBEBB500322748	Bacteroidetes	Bacteroides	unclassified	1515	Parabacteroides merdae ATCC 43184(T)	95.31	Bacteroidetes	novel species	discrepancy	OUT 4
28	AM07-21	CNGBEBB500322749	Firmicutes	Ruminococcus	unclassified	1518	Blautia wexlerae DSM 19850(T)	98.25	Firmicutes	novel species	discrepancy	OUT 61
299	AM07-24	CNGBEBB500322750	Firmicutes	unclassified	unclassified	1505	Emergencia timonensis SN18(T)	99.79	Firmicutes	characterised	discrepancy	OUT 263
188	AM08-6	CNGBEBB500322751	Bacteroidetes	Parabacteroides	unclassified	1517	Parabacteroides johnsonii DSM 18315(T)	96.09	Bacteroidetes	novel species	genus	OUT 161
91	AM09-41	CNGBEBB500322752	Actinobacteria	Collinsella	unclassified	1416	Collinsella aerofaciens ATCC 25986(T)	99.93	Actinobacteria	characterised	genus	OUT 64
55	AM09-45	CNGBEBB500322753	Firmicutes	Eubacterium	unclassified	1528	Eubacterium dolichum DSM 3991(T)	95.13	Firmicutes	novel species	genus	OUT 297
55	AM09-50	CNGBEBB500322754	Firmicutes	Eubacterium	unclassified	1528	Eubacterium dolichum DSM 3991(T)	95.13	Firmicutes	novel species	genus	OUT 297
26	AM10-11	CNGBEBB500322755	Actinobacteria	Collinsella	unclassified	1495	Collinsella aerofaciens ATCC 25986(T)	99.52	Actinobacteria	characterised	genus	OUT 64
55	AM10-20	CNGBEBB500322756	Firmicutes	unclassified	unclassified	1528	Eubacterium dolichum DSM 3991(T)	95.06	Firmicutes	novel species	discrepancy	OUT 297
158	AM10-21B	CNGBEBB500322757	Bacteroidetes	Bacteroides	unclassified	1515	Bacteroides clarus YIT 12056(T)	97.24	Bacteroides	novel species	genus	OUT 201
26	AM10-26	CNGBEBB500322758	Actinobacteria	Collinsella	unclassified	1495	Collinsella aerofaciens ATCC 25986(T)	99.52	Actinobacteria	characterised	genus	OUT 64
26	AM10-27	CNGBEBB500322759	Actinobacteria	Collinsella	unclassified	1423	Collinsella aerofaciens ATCC 25986(T)	99.49	Actinobacteria	characterised	genus	OUT 64
26	AM10-32	CNGBEBB500322760	Actinobacteria	Collinsella	unclassified	1495	Collinsella aerofaciens ATCC 25986(T)	99.52	Actinobacteria	characterised	genus	OUT 64
26	AM10-48	CNGBEBB500322761	Actinobacteria	Collinsella	unclassified	1496	Collinsella aerofaciens ATCC 25986(T)	98.98	Actinobacteria	characterised	genus	OUT 64
207	AM11-39	CNGBEBB500322762	Proteobacteria	Sutterella	unclassified	1525	Sutterella parvirubra YIT 11816(T)	93.68	Proteobacteria	novel genus	genus	OUT 273
58	AM12-1	CNGBEBB500322763	Actinobacteria	Collinsella	unclassified	1494	Collinsella aerofaciens ATCC 25986(T)	99.73	Actinobacteria	characterised	genus	OUT 64
336	AM13-34	CNGBEBB500322764	Actinobacteria	Collinsella	unclassified	1329	Collinsella aerofaciens ATCC 25986(T)	99.92	Actinobacteria	characterised	genus	OUT 64
228	AM15-2	CNGBEBB500322765	Actinobacteria	Collinsella	unclassified	1495	Collinsella aerofaciens ATCC 25986(T)	99.8	Actinobacteria	characterised	genus	OUT 64
179	AM16-19	CNGBEBB500322766	Actinobacteria	Eggerthella	unclassified	1053	Senegalemassilia anaerobia JC110(T)	99.61	Actinobacteria	characterised	discrepancy	OUT 328
196	AM16-21	CNGBEBB500322767	Actinobacteria	Collinsella	unclassified	1494	Collinsella aerofaciens ATCC 25986(T)	99.93	Actinobacteria	characterised	genus	OUT 64
52	AM16-23	CNGBEBB500322768	Firmicutes	Clostridium	unclassified	1518	Clostridium amygdalinum BR-10(T)	92.7	Firmicutes	novel genus	genus	OUT 278
38	AM16-24	CNGBEBB500322769	Bacteroidetes	Bacteroides	unclassified	1511	Bacteroides intestinalis DSM 17393(T)	99.19	Bacteroides	characterised	genus	OUT 42
123	AM16-25	CNGBEBB500322770	Firmicutes	Roseburia	unclassified	1522	Roseburia cecicola ATCC 33874(T)	95.17	Firmicutes	novel species	genus	OUT 282
120	AM16-33	CNGBEBB500322771	Bacteroidetes	Odoribacter	unclassified	1529	Holdemanella biformis DSM 3989(T)	99.4	Firmicutes	characterised	discrepancy	OUT 348
261	AM17-1	CNGBEBB500322772	Actinobacteria	Collinsella	unclassified	1494	Collinsella aerofaciens ATCC 25986(T)	99.52	Actinobacteria	characterised	genus	OUT 64
330	AM17-17	CNGBEBB500322773	Firmicutes	Vagococcus	unclassified	1547	Vagococcus teuberi DSM 21459(T)	99.86	Firmicutes	characterised	genus	OUT 70
104	AM17-60	CNGBEBB500322774	Firmicutes	unclassified	unclassified	1529	Eubacterium tortuosum ATCC 25548(T)	94.23	Firmicutes	novel genus	discrepancy	OUT 308
267	AM18-10	CNGBEBB500322775	Actinobacteria	Collinsella	unclassified	1495	Collinsella aerofaciens ATCC 25986(T)	99.52	Actinobacteria	characterised	genus	OUT 64
104	AM18-10LB-B	CNGBEBB500322776	Firmicutes	Eubacterium	unclassified	1529	Eubacterium dolichum DSM 3991(T)	94.19	Firmicutes	novel genus	genus	OUT 308
303	AM18-2	CNGBEBB500322777	Proteobacteria	Desulfovibrio	unclassified	1538	Desulfovibrio legallii H1(T)	99.65	Proteobacteria	characterised	genus	OUT 317
104	AM18-26	CNGBEBB500322778	Firmicutes	Eubacterium	unclassified	1541	Eubacterium tortuosum ATCC 25548(T)	94.83	Firmicutes	novel species	genus	OUT 308
25	AM18-35	CNGBEBB500322779	Firmicutes	Butyricicoccus	unclassified	1519	Agathobaculum butyriciproducens SR79(T)	99.56	Firmicutes	characterised	discrepancy	OUT 24
59	AM18-4LB-d2	CNGBEBB500322780	Firmicutes	Coprobacillus	unclassified	1513	Longibaculum muris MT10–315-CC-1.2–2(T)	92.48	Firmicutes	novel genus	discrepancy	OUT 239
113	AM18-8-1	CNGBEBB500322781	Proteobacteria	Sutterella	unclassified	1521	Sutterella stercoricanis CCUG 47620(T)	92.49	Proteobacteria	novel genus	genus	OUT 159
250	AM20-15AC	CNGBEBB500322782	Actinobacteria	Collinsella	unclassified	1416	Collinsella aerofaciens ATCC 25986(T)	99.78	Actinobacteria	characterised	genus	OUT 64
28	AM22-13	CNGBEBB500322783	Firmicutes	Ruminococcus	unclassified	1518	Blautia wexlerae DSM 19850(T)	98.52	Firmicutes	novel species	discrepancy	OUT 61
52	AM22-16AC	CNGBEBB500322784	Firmicutes	Clostridium	unclassified	1633	Clostridium aldenense RMA 9741(T)	92.43	Firmicutes	novel genus	genus	OUT 278
55	AM22-9	CNGBEBB500322785	Firmicutes	Eubacterium	unclassified	1528	Eubacterium dolichum DSM 3991(T)	95.06	Firmicutes	novel species	genus	OUT 297
48	AM23-16LB	CNGBEBB500322786	Firmicutes	unclassified	unclassified	1539	Bacillus anthracis ATCC 14578(T)	100	Firmicutes	characterised	discrepancy	OUT 101
156	AM23-17	CNGBEBB500322787	Actinobacteria	Collinsella	unclassified	1494	Collinsella aerofaciens ATCC 25986(T)	99.86	Actinobacteria	characterised	genus	OUT 64
125	AM23-20	CNGBEBB500322788	Firmicutes	Roseburia	unclassified	1428	Roseburia hominis A2-183(T)	98.57	Firmicutes	novel species	genus	OUT 157
90	AM23-5	CNGBEBB500322789	Bacteroidetes	Prevotella	unclassified	1379	Prevotella copri DSM 18205(T)	98.3	Bacteroidetes	novel species	genus	OUT 225
232	AM24-1	CNGBEBB500322790	Actinobacteria	Collinsella	unclassified	1416	Collinsella aerofaciens ATCC 25986(T)	99.93	Actinobacteria	characterised	genus	OUT 64
92	AM25-9	CNGBEBB500322791	Firmicutes	unclassified	unclassified	1531	Dorea longicatena DSM 13814(T)	99.53	Firmicutes	characterised	discrepancy	OUT 219
55	AM27-20	CNGBEBB500322792	Firmicutes	Eubacterium	unclassified	1528	Eubacterium dolichum DSM 3991(T)	95.13	Firmicutes	novel species	genus	OUT 297
25	AM27-36	CNGBEBB500322793	Firmicutes	Butyricicoccus	unclassified	1732	Agathobaculum butyriciproducens SR79(T)	96.44	Firmicutes	novel species	discrepancy	OUT 24
48	AM27-36LB	CNGBEBB500322794	Firmicutes	unclassified	unclassified	1608	Clostridium nexile DSM 1787(T)	93.82	Firmicutes	novel genus	discrepancy	OUT 248
26	AM28-11LB	CNGBEBB500322795	Actinobacteria	Collinsella	unclassified	1494	Collinsella aerofaciens ATCC 25986(T)	99.45	Actinobacteria	characterised	genus	OUT 64
225	AM28-23LB	CNGBEBB500322796	Firmicutes	unclassified	unclassified	1521	Intestinimonas butyriciproducens SRB-521-5-I(T)	91.84	Firmicutes	novel genus	discrepancy	OUT 319
25	AM28-25	CNGBEBB500322797	Firmicutes	Butyricicoccus	unclassified	1519	Agathobaculum butyriciproducens SR79(T)	96.32	Firmicutes	novel species	discrepancy	OUT 24
139	AM28-29	CNGBEBB500322798	Firmicutes	Eubacterium	unclassified	1529	Holdemanella biformis DSM 3989(T)	99.13	Firmicutes	characterised	discrepancy	OUT 348
28	AM28-41	CNGBEBB500322799	Firmicutes	Ruminococcus	unclassified	1429	Blautia wexlerae DSM 19850(T)	98.46	Firmicutes	novel species	discrepancy	OUT 61
87	AM29-10AC	CNGBEBB500322800	Actinobacteria	Collinsella	unclassified	1495	Collinsella aerofaciens ATCC 25986(T)	99.8	Actinobacteria	characterised	genus	OUT 64
55	AM29-15	CNGBEBB500322801	Firmicutes	Eubacterium	unclassified	1528	Eubacterium dolichum DSM 3991(T)	95.13	Firmicutes	novel species	genus	OUT 297
93	AM29-23AC	CNGBEBB500322802	Firmicutes	Butyricicoccus	unclassified	1515	Agathobaculum butyriciproducens SR79(T)	97.81	Firmicutes	novel species	discrepancy	OUT 131
28	AM29-26	CNGBEBB500322803	Firmicutes	Ruminococcus	unclassified	1430	Blautia wexlerae DSM 19850(T)	97.94	Firmicutes	novel species	discrepancy	OUT 61
28	AM30-15AC	CNGBEBB500322804	Firmicutes	Ruminococcus	unclassified	1519	Blautia wexlerae DSM 19850(T)	98.39	Firmicutes	novel species	discrepancy	OUT 61
103	AM30-24	CNGBEBB500322805	Firmicutes	Clostridium	unclassified	1519	Clostridium amygdalinum BR-10(T)	93.32	Firmicutes	novel genus	genus	OUT 246
40	AM30-3LB	CNGBEBB500322806	Actinobacteria	Olsenella	unclassified	1503	Olsenella scatoligenes SK9K4(T)	99.86	Actinobacteria	characterised	genus	OUT 121
252	AM31-2AC	CNGBEBB500322807	Actinobacteria	Collinsella	unclassified	1495	Collinsella aerofaciens ATCC 25986(T)	99.52	Actinobacteria	characterised	genus	OUT 64
25	AM32-19	CNGBEBB500322808	Firmicutes	Butyricicoccus	unclassified	1519	Butyricicoccus faecihominis YIT 12789(T)	99.86	Firmicutes	characterised	genus	OUT 217
329	AM33-3	CNGBEBB500322809	Firmicutes	Clostridium	unclassified	1589	Clostridium amygdalinum BR-10(T)	95.01	Firmicutes	novel species	genus	OUT 60
91	AM33-4BH	CNGBEBB500322810	Actinobacteria	Collinsella	unclassified	1494	Collinsella aerofaciens ATCC 25986(T)	99.11	Actinobacteria	characterised	genus	OUT 64
195	AM34-10	CNGBEBB500322811	Actinobacteria	Collinsella	unclassified	1494	Collinsella aerofaciens ATCC 25986(T)	99.32	Actinobacteria	characterised	genus	OUT 64
90	AM34-19LB	CNGBEBB500322812	Bacteroidetes	Prevotella	unclassified		ND
156	AM36-4AA	CNGBEBB500322813	Actinobacteria	Collinsella	unclassified	1494	Collinsella aerofaciens ATCC 25986(T)	99.86	Actinobacteria	characterised	genus	OUT 64
106	AM38-1BH	CNGBEBB500322814	Actinobacteria	Collinsella	unclassified	1406	Collinsella aerofaciens ATCC 25986(T)	99.93	Actinobacteria	characterised	genus	OUT 64
40	AM39-30AC	CNGBEBB500322815	Actinobacteria	Olsenella	unclassified	1503	Olsenella scatoligenes SK9K4(T)	99.79	Actinobacteria	characterised	genus	OUT 121
186	AM39-5BH	CNGBEBB500322816	Firmicutes	Exiguobacterium	unclassified	940	Exiguobacterium mexicanum 8N(T)	99.68	Firmicutes	characterised	genus	OUT 79
92	AM40-2AC	CNGBEBB500322817	Firmicutes	unclassified	unclassified	1570	Clostridium aldenense RMA 9741(T)	99.35	Firmicutes	characterised	discrepancy	OUT 124
234	AM40-7AC	CNGBEBB500322818	Actinobacteria	Collinsella	unclassified	1494	Collinsella aerofaciens ATCC 25986(T)	99.66	Actinobacteria	characterised	genus	OUT 64
178	AM41-2BH	CNGBEBB500322819	Actinobacteria	Collinsella	unclassified	1494	Collinsella aerofaciens ATCC 25986(T)	99.59	Actinobacteria	characterised	genus	OUT 64
292	AM42-11	CNGBEBB500322820	Firmicutes	Ruminococcus	unclassified	1037	Blautia faecis M25(T)	99.81	Firmicutes	characterised	discrepancy	OUT 310
59	AM42-12AC	CNGBEBB500322821	Firmicutes	Coprobacillus	unclassified	1513	Longibaculum muris MT10–315-CC-1.2–2(T)	94.12	Firmicutes	novel genus	discrepancy	OUT 239
141	AM42-17	CNGBEBB500322822	Firmicutes	Erysipelatoclostridium	unclassified	1513	Clostridium spiroforme DSM 1552(T)	92.9	Firmicutes	novel genus	discrepancy	OUT 311
322	AM42-18AC	CNGBEBB500322823	Actinobacteria	Collinsella	unclassified	1494	Collinsella aerofaciens ATCC 25986(T)	99.45	Actinobacteria	characterised	genus	OUT 64
121	AM42-4	CNGBEBB500322824	Firmicutes	Clostridium	unclassified	1558	Clostridium amygdalinum BR-10(T)	94.6	Firmicutes	novel species	genus	OUT 347
93	AM42-5AC	CNGBEBB500322825	Firmicutes	Butyricicoccus	unclassified	1517	Agathobaculum butyriciproducens SR79(T)	96.46	Firmicutes	novel species	discrepancy	OUT 131
58	AM43-1	CNGBEBB500322826	Actinobacteria	Collinsella	unclassified	1494	Collinsella aerofaciens ATCC 25986(T)	99.93	Actinobacteria	characterised	genus	OUT 64
255	AM44-11	CNGBEBB500322827	Actinobacteria	Collinsella	unclassified	1494	Collinsella aerofaciens ATCC 25986(T)	99.8	Actinobacteria	characterised	genus	OUT 64
297	AM44-1BH	CNGBEBB500322828	Firmicutes	Megasphaera	unclassified	1555	Megasphaera hexanoica MH(T)	98.79	Firmicutes	characterised	genus	OUT 84
52	AM45-5	CNGBEBB500322829	Firmicutes	Clostridium	unclassified	1517	Clostridium amygdalinum BR-10(T)	92.76	Firmicutes	novel genus	genus	OUT 278
138	AM46-8	CNGBEBB500322830	Firmicutes	Eubacterium	unclassified	1518	Eubacterium eligens ATCC 27750(T)	99.17	Firmicutes	characterised	genus	OUT 204
270	AM48-27BH	CNGBEBB500322831	Firmicutes	unclassified	unclassified	1421	Hungatella hathewayi DSM 13479(T)	93.96	Firmicutes	novel genus	discrepancy	OUT 193
138	AM49-13BH	CNGBEBB500322832	Firmicutes	Eubacterium	unclassified	1518	Eubacterium eligens ATCC 27750(T)	99.38	Firmicutes	characterised	genus	OUT 204
123	AM51-8	CNGBEBB500322833	Firmicutes	Roseburia	unclassified	1521	Roseburia cecicola ATCC 33874(T)	95.36	Firmicutes	novel species	genus	OUT 282
328	AM51-8BH	CNGBEBB500322834	Firmicutes	Veillonella	unclassified	1550	Veillonella dispar ATCC 17748(T)	99.73	Firmicutes	characterised	genus	OUT 176
55	AM54-8XD	CNGBEBB500322835	Firmicutes	Eubacterium	unclassified	1528	Eubacterium dolichum DSM 3991(T)	95.01	Firmicutes	novel species	genus	OUT 297
331	AM58-1XD	CNGBEBB500322836	Firmicutes	Clostridium	unclassified	1518	Clostridium amygdalinum BR-10(T)	95.32	Firmicutes	novel species	genus	OUT 288
289	AM58-2XD	CNGBEBB500322837	Bacteroidetes	Parabacteroides	unclassified	1515	Parabacteroides goldsteinii DSM 19448(T)	98.27	Bacteroidetes	novel species	genus	OUT 106
28	AM58-7XD	CNGBEBB500322838	Firmicutes	Ruminococcus	unclassified		ND
162	AM58-8	CNGBEBB500322839	Firmicutes	Dorea	unclassified	1518	Ruminococcus faecis Eg2(T)	96.44	Firmicutes	novel species	discrepancy	OUT 46
221	OF01-20	CNGBEBB500322840	Firmicutes	unclassified	unclassified	1520	Eisenbergiella tayi B086562(T)	97.71	Firmicutes	novel species	discrepancy	OUT 195
118	OF01-2LB	CNGBEBB500322841	Firmicutes	unclassified	unclassified	1528	Clostridium innocuum ATCC 14501(T)	98.98	Firmicutes	characterised	discrepancy	OUT 290
309	OF01-3	CNGBEBB500322842	Firmicutes	unclassified	unclassified	1517	Anaerococcus nagyae DSM101193(T)	99.7	Firmicutes	characterised	discrepancy	OUT 123
144	OF01-4LB	CNGBEBB500322843	Firmicutes	unclassified	unclassified	1521	Blautia producta ATCC 27340(T)	98.63	Firmicutes	novel species	discrepancy	OUT 265
306	OF02-10	CNGBEBB500322844	Actinobacteria	Collinsella	unclassified	1489	Collinsella aerofaciens ATCC 25986(T)	99.79	Actinobacteria	characterised	genus	OUT 96
82	OF02-3LB	CNGBEBB500322845	Bacteroidetes	Bacteroides	unclassified	1513	Bacteroides ovatus ATCC 8483(T)	98.2	Bacteroides	novel species	genus	OUT 196
236	OF03-15BH	CNGBEBB500322846	Firmicutes	Blautia	unclassified	1620	Robinsoniella peoriensis PPC31(T)	94.18	Firmicutes	novel genus	discrepancy	OUT 298
52	OF03-18AA	CNGBEBB500322847	Firmicutes	Clostridium	unclassified	1544	Clostridium amygdalinum BR-10(T)	94.05	Firmicutes	novel genus	genus	OUT 109
125	OF03-24	CNGBEBB500322848	Firmicutes	Roseburia	unclassified	1339	Roseburia intestinalis L1-82(T)	98.83	Firmicutes	characterised	genus	OUT 75
213	OF03-4AA	CNGBEBB500322849	Actinobacteria	Collinsella	unclassified	1493	Collinsella aerofaciens ATCC 25986(T)	99.65	Actinobacteria	characterised	genus	OUT 64
302	OF04-15BH	CNGBEBB500322850	Bacteroidetes	Bacteroides	unclassified	1553	Paraprevotella clara YIT 11840(T)	92.14	Bacteroidetes	novel genus	genus	OUT 234
48	OF09-1	CNGBEBB500322851	Firmicutes	unclassified	unclassified	1432	Clostridium herbivorans 54408(T)	93.96	Firmicutes	novel genus	discrepancy	OUT 248
52	OF09-10	CNGBEBB500322852	Firmicutes	Clostridium	unclassified	991	Desulfotomaculum guttoideum DSM 4024(T)	93.51	Firmicutes	novel genus	discrepancy	OUT 170
25	OF09-22XD	CNGBEBB500322853	Firmicutes	unclassified	unclassified	1517	Agathobaculum butyriciproducens SR79(T)	99.64	Firmicutes	characterised	discrepancy	OUT 24
25	OF09-27	CNGBEBB500322854	Firmicutes	unclassified	unclassified	1517	Agathobaculum butyriciproducens SR79(T)	99.64	Firmicutes	characterised	discrepancy	OUT 24
184	OF09-33XD	CNGBEBB500322855	Firmicutes	unclassified	unclassified	1520	Blautia producta ATCC 27340(T)	93.64	Firmicutes	novel genus	discrepancy	OUT 145
121	OF09-36	CNGBEBB500322856	Firmicutes	Clostridium	unclassified	1518	Clostridium amygdalinum BR-10(T)	94.7	Firmicutes	novel species	genus	OUT 60
223	OF09-6	CNGBEBB500322857	Firmicutes	unclassified	unclassified	1278	Marvinbryantia formatexigens DSM 14469(T)	94.23	Firmicutes	novel genus	discrepancy	OUT 177
25	OF10-2	CNGBEBB500322858	Firmicutes	Butyricicoccus	unclassified	1517	Agathobaculum butyriciproducens SR79(T)	99.71	Firmicutes	characterised	discrepancy	OUT 24
25	OF13-6	CNGBEBB500322859	Firmicutes	Butyricicoccus	unclassified	1518	Agathobaculum butyriciproducens SR79(T)	99.27	Firmicutes	characterised	discrepancy	OUT 24
248	OM02-15	CNGBEBB500322860	Firmicutes	Roseburia	unclassified	1521	Eubacterium ramulus ATCC 29099(T)	98.45	Firmicutes	novel species	discrepancy	OUT 78
133	OM02-18AC	CNGBEBB500322861	Firmicutes	Clostridium	unclassified	1204	Clostridium amygdalinum BR-10(T)	95.42	Firmicutes	novel species	genus	OUT 347
118	OM02-2AC	CNGBEBB500322862	Firmicutes	unclassified	unclassified	1528	Clostridium innocuum ATCC 14501(T)	98.91	Firmicutes	characterised	discrepancy	OUT 337
127	OM02-2LB	CNGBEBB500322863	Firmicutes	Dorea	unclassified	1521	Clostridium glycyrrhizinilyticum ZM35(T)	96.28	Firmicutes	novel species	discrepancy	OUT 175
187	OM04-11BH	CNGBEBB500322864	Firmicutes	Faecalibacterium	unclassified	1285	Faecalibacterium prausnitzii ATCC 27768(T)	98.8	Firmicutes	characterised	genus	OUT 188
205	OM04-12BH	CNGBEBB500322865	Firmicutes	unclassified	unclassified	1530	Kineothrix alysoides KNHs209(T)	92.14	Firmicutes	novel genus	discrepancy	OUT 147
93	OM04-18BH	CNGBEBB500322866	Firmicutes	Butyricicoccus	unclassified	1517	Agathobaculum butyriciproducens SR79(T)	96.6	Firmicutes	novel species	discrepancy	OUT 131
58	OM04-5	CNGBEBB500322867	Actinobacteria	Collinsella	unclassified	1494	Coprococcus eutactus ATCC 27759(T)	96.43	Actinobacteria	novel species	discrepancy	OUT 64
82	OM05-10AA	CNGBEBB500322868	Bacteroidetes	Bacteroides	unclassified	1513	Bacteroides ovatus ATCC 8483(T)	97.93	Bacteroides	novel species	genus	OUT 196
319	OM05-10BH	CNGBEBB500322869	Firmicutes	Ruminococcus	unclassified	1519	Sellimonas intestinalis BR72(T)	94.43	Firmicutes	novel genus	discrepancy	OUT 72
154	OM05-12	CNGBEBB500322870	Bacteroidetes	Bacteroides	unclassified	1515	Bacteroides cellulosilyticus DSM 14838(T)	93.72	Bacteroides	novel genus	genus	OUT 33
211	OM06-18AC	CNGBEBB500322871	Actinobacteria	Collinsella	unclassified	1494	Collinsella aerofaciens ATCC 25986(T)	99.25	Actinobacteria	characterised	genus	OUT 64
317	OM06-36AC	CNGBEBB500322872	Firmicutes	Ruminococcus	unclassified	1497	Ruminococcus callidus ATCC 27760(T)	99.8	Firmicutes	characterised	genus	OUT 48
25	OM06-6AC	CNGBEBB500322873	Firmicutes	Butyricicoccus	unclassified	1416	Agathobaculum butyriciproducens SR79(T)	99.64	Firmicutes	characterised	discrepancy	OUT 24
26	OM07-12	CNGBEBB500322874	Actinobacteria	Collinsella	unclassified	1495	Collinsella aerofaciens ATCC 25986(T)	98.98	Actinobacteria	characterised	genus	OUT 64
310	OM08-11	CNGBEBB500322875	Bacteroidetes	Bacteroides	unclassified	1515	Bacteroides uniformis ATCC 8492(T)	95.62	Bacteroides	novel species	genus	OUT 299
284	OM08-11BH	CNGBEBB500322876	Firmicutes	Melissococcus	unclassified	1546	Vagococcus martis D7T301(T)	98.81	Firmicutes	characterised	discrepancy	OUT 70
58	OM08-14AT	CNGBEBB500322877	Actinobacteria	Collinsella	unclassified	1494	Collinsella aerofaciens ATCC 25986(T)	99.8	Actinobacteria	characterised	genus	OUT 64
158	OM08-17BH	CNGBEBB500322878	Bacteroidetes	Bacteroides	unclassified	1515	Bacteroides clarus YIT 12056(T)	97.24	Bacteroides	novel species	genus	OUT 201
332	OM08-24	CNGBEBB500322879	Firmicutes	Eubacterium	unclassified	1520	Ruminococcus bromii ATCC 27255(T)	96.43	Firmicutes	novel species	discrepancy	OUT 341
249	OM08-6BH	CNGBEBB500322880	Firmicutes	unclassified	unclassified	1519	Clostridium herbivorans 54408(T)	93.72	Firmicutes	novel genus	discrepancy	OUT 152
28	OM08-7	CNGBEBB500322881	Firmicutes	Ruminococcus	unclassified	1519	Blautia wexlerae DSM 19850(T)	98.19	Firmicutes	novel species	discrepancy	OUT 61
170	TF05-9AC	CNGBEBB500322882	Actinobacteria	Collinsella	unclassified	1495	Collinsella aerofaciens ATCC 25986(T)	99.45	Actinobacteria	characterised	genus	OUT 64
157	TF06-43	CNGBEBB500322883	Firmicutes	unclassified	unclassified	1519	Oscillibacter ruminantium GH1(T)	93.44	Firmicutes	novel genus	discrepancy	OUT 85
334	TF06-6AC	CNGBEBB500322884	Actinobacteria	Collinsella	unclassified	1494	Collinsella aerofaciens ATCC 25986(T)	99.93	Actinobacteria	characterised	genus	OUT 64
91	TF07-1	CNGBEBB500322885	Actinobacteria	Collinsella	unclassified	1494	Collinsella aerofaciens ATCC 25986(T)	99.45	Actinobacteria	characterised	genus	OUT 64
258	TF08-11	CNGBEBB500322886	Firmicutes	unclassified	unclassified	1530	Streptococcus pleomorphus ATCC 29734(T)	99.64	Firmicutes	characterised	discrepancy	OUT 10
251	TF08-11AT	CNGBEBB500322887	Actinobacteria	Collinsella	unclassified	1495	Collinsella aerofaciens ATCC 25986(T)	99.8	Actinobacteria	characterised	genus	OUT 64
26	TF09-1AT	CNGBEBB500322888	Actinobacteria	Collinsella	unclassified	1495	Collinsella aerofaciens ATCC 25986(T)	99.25	Actinobacteria	characterised	genus	OUT 64
58	TF10-11AT	CNGBEBB500322889	Actinobacteria	Collinsella	unclassified	1494	Collinsella aerofaciens ATCC 25986(T)	99.73	Actinobacteria	characterised	genus	OUT 64
231	TF11-5AC	CNGBEBB500322890	Actinobacteria	Collinsella	unclassified	1494	Collinsella aerofaciens ATCC 25986(T)	99.93	Actinobacteria	characterised	genus	OUT 64
76	TF12-2AT	CNGBEBB500322891	Actinobacteria	Collinsella	unclassified	1494	Collinsella aerofaciens ATCC 25986(T)	99.86	Actinobacteria	characterised	genus	OUT 64
90	TF12-30	CNGBEBB500322892	Bacteroidetes	Prevotella	unclassified	1520	Prevotella copri DSM 18205(T)	97.58	Bacteroidetes	novel species	genus	OUT 225
129	TM04-29	CNGBEBB500322893	Actinobacteria	Collinsella	unclassified	794	Collinsella aerofaciens ATCC 25986(T)	99.87	Actinobacteria	characterised	genus	OUT 64
129	TM04-9	CNGBEBB500322894	Actinobacteria	Collinsella	unclassified	794	Collinsella aerofaciens ATCC 25986(T)	99.87	Actinobacteria	characterised	genus	OUT 64
76	TM05-37	CNGBEBB500322895	Actinobacteria	Collinsella	unclassified	1494	Collinsella aerofaciens ATCC 25986(T)	99.45	Actinobacteria	characterised	genus	OUT 64
26	TM05-38	CNGBEBB500322896	Actinobacteria	Collinsella	unclassified	1308	Collinsella aerofaciens ATCC 25986(T)	99.61	Actinobacteria	characterised	genus	OUT 64
219	TM05-53	CNGBEBB500322897	Firmicutes	Eubacterium	unclassified	1529	Holdemanella biformis DSM 3989(T)	99.4	Firmicutes	characterised	discrepancy	OUT 348
164	TM06-3	CNGBEBB500322898	Actinobacteria	Collinsella	unclassified	1494	Collinsella aerofaciens ATCC 25986(T)	99.73	Actinobacteria	characterised	genus	OUT 64
40	TM06-36	CNGBEBB500322899	Actinobacteria	Olsenella	unclassified	1503	Olsenella scatoligenes SK9K4(T)	99.86	Actinobacteria	characterised	genus	OUT 121
139	TM06-47	CNGBEBB500322900	Firmicutes	Eubacterium	unclassified	1529	Holdemanella biformis DSM 3989(T)	99.2	Firmicutes	characterised	discrepancy	OUT 348
245	TM07-1AC	CNGBEBB500322901	Bacteroidetes	Parabacteroides	unclassified	1498	Parabacteroides faecis 157(T)	96.52	Bacteroidetes	novel species	genus	OUT 256
76	TM09-10AT	CNGBEBB500322902	Actinobacteria	Collinsella	unclassified	1494	Collinsella aerofaciens ATCC 25986(T)	99.52	Actinobacteria	characterised	genus	OUT 64
25	TM10-16AC	CNGBEBB500322903	Firmicutes	Butyricicoccus	unclassified	1356	Butyricicoccus faecihominis YIT 12789(T)	99.83	Firmicutes	characterised	genus	OUT 17
26	TM10-22	CNGBEBB500322904	Actinobacteria	Collinsella	unclassified	1495	Collinsella aerofaciens ATCC 25986(T)	98.95	Actinobacteria	characterised	genus	OUT 64
28	TM10-9AT	CNGBEBB500322905	Firmicutes	Ruminococcus	unclassified	1519	Blautia wexlerae DSM 19850(T)	98.19	Firmicutes	novel species	discrepancy	OUT 61
288	AF36-15BH	CNGBEBB500322906	Firmicutes	Veillonella	Veillonella atypica	1535	Veillonella atypica KON(T)	99.54	Firmicutes	characterised	genus	OUT 164
83	AF04-47	CNGBEBB500322907	Firmicutes	Veillonella	Veillonella parvula	1552	Veillonella parvula DSM 2008(T)	99.08	Firmicutes	characterised	genus	OUT 176
83	AM48-14BH	CNGBEBB500322908	Firmicutes	Veillonella	Veillonella parvula	1550	Veillonella parvula DSM 2008(T)	99.12	Firmicutes	characterised	genus	OUT 176
83	AF36-20BH	CNGBEBB500322909	Firmicutes	Veillonella	Veillonella sp. 3_1_44	1715	Veillonella parvula DSM 2008(T)	99.67	Firmicutes	characterised	genus	OUT 176
83	AF13-2	CNGBEBB500322910	Firmicutes	Veillonella	Veillonella sp. 6_1_27	1551	Veillonella parvula DSM 2008(T)	99.34	Firmicutes	characterised	genus	OUT 176
111	AM27-22LB	CNGBEBB500322911	Firmicutes	Weissella	Weissella cibaria	1565	Weissella cibaria KACC 11862(T)	100	Firmicutes	characterised	species	OUT 206
111	AM27-24	CNGBEBB500322912	Firmicutes	Weissella	Weissella cibaria	1565	Weissella cibaria KACC 11862(T)	100	Firmicutes	characterised	species	OUT 206
111	OF06-4	CNGBEBB500322913	Firmicutes	Weissella	Weissella cibaria	1565	Weissella cibaria KACC 11862(T)	100	Firmicutes	characterised	species	OUT 206
233	AF03-13	CNGBEBB500322914	Firmicutes	Weissella	Weissella confusa	1565	Weissella confusa JCM 1093(T)	99.93	Firmicutes	characterised	species	OUT 206
