# Supplementary material for: 1,520 reference genomes from cultivated human gut bacteria enable functional microbiome analyses
Source: Nat Biotechnol. 2019 Feb 4;37(2):179–85. doi: 10.1038/s41587-018-0008-8 (PMC6784896; doi:10.1038/s41587-018-0008-8)
Supplement: Supplementary file 18 — Improvement of metagenomic reads mapping ratio by CGR [file 41587_2018_8_MOESM8_ESM.xlsx]

## Sheet: Supplementary Table 6 
Supplementary Table 6. Improvement of metagenomic reads mapping ratio by CGR
Sample_ID	Mapping rato (Chinese)		Sample_ID	Mapping rato (America)		Sample_ID	Mapping rato (Spanish)		Sample_ID	Mapping rato (Danish)
	IGCR	IGCR+CGR		IGCR	IGCR+CGR		IGCR	IGCR+CGR		IGCR	IGCR+CGR
SRR1778450	0.93873	0.97351	SRS011061	0.3365	0.47828	ERS199178	0.3282	0.513	ERS396293	0.33818	0.48159
SRR1778451	0.6324	0.80302	SRS011134	0.30758	0.46515	ERS199180	0.41486	0.63313	ERS396294	0.74546	0.86497
SRR1778452	0.37092	0.66363	SRS011239	0.59362	0.71216	ERS199182	0.23411	0.5006	ERS396295	0.26831	0.52162
SRR1778453	0.7179	0.89777	SRS011271	0.44718	0.747	ERS199184	0.26384	0.40667	ERS396296	0.43827	0.68337
SRR1778454	0.4743	0.78972	SRS011302	0.22859	0.57101	ERS199186	0.31515	0.5047	ERS396297	0.2624	0.39967
SRR1778455	0.60102	0.69603	SRS011405	0.65328	0.75278	ERS199188	0.23266	0.49494	ERS396298	0.33533	0.5489
SRR1778456	0.34692	0.71624	SRS011452	0.66022	0.77323	ERS199190	0.56866	0.8293	ERS396299	0.52794	0.73907
SRR341581	0.76652	0.88921	SRS011529	0.43064	0.64584	ERS199192	0.31807	0.46983	ERS396300	0.1908	0.29682
SRR341582	0.62643	0.84136	SRS011586	0.48333	0.58337	ERS199194	0.58917	0.70054	ERS396301	0.31723	0.51291
SRR341583	0.23741	0.52564	SRS012273	0.44644	0.59674	ERS199195	0.38781	0.67411	ERS396302	0.39886	0.64274
SRR341584	0.44423	0.78918	SRS012902	0.86052	0.9156	ERS199196	0.54095	0.75975	ERS396303	0.43538	0.72918
SRR341585	0.35017	0.6468	SRS013158	0.80734	0.86846	ERS199198	0.51242	0.71752	ERS396304	0.16029	0.23594
SRR341586	0.53277	0.72399	SRS013215	0.88859	0.92899	ERS199200	0.52098	0.72085	ERS396305	0.49721	0.68994
SRR341587	0.74423	0.88023	SRS013476	0.41214	0.57017	ERS199202	0.59554	0.81328	ERS396306	0.26522	0.45275
SRR341588	0.7131	0.84788	SRS013521	0.55915	0.79871	ERS199204	0.35928	0.64399	ERS396307	0.59148	0.75826
SRR341589	0.26688	0.53435	SRS013687	0.44541	0.61042	ERS199206	0.19383	0.31865	ERS396308	0.47496	0.66125
SRR341590	0.42811	0.777	SRS013800	0.55994	0.76252	ERS199207	0.80294	0.94462	ERS396309	0.41023	0.70114
SRR341591	0.40703	0.63037	SRS013951	0.34587	0.49618	ERS199208	0.82097	0.94634	ERS396310	0.44527	0.66114
SRR341592	0.71819	0.9069	SRS014235	0.44357	0.67738	ERS199209	0.43656	0.69006	ERS396311	0.2857	0.52364
SRR341593	0.47625	0.72447	SRS014287	0.30001	0.38739	ERS199210	0.44597	0.69013	ERS396312	0.33949	0.52316
SRR341594	0.41284	0.62682	SRS014313	0.53817	0.79143	ERS199211	0.15815	0.2576	ERS396313	0.35616	0.66331
SRR341595	0.4967	0.78225	SRS014459	0.53062	0.79244	ERS199212	0.18241	0.29536	ERS396314	0.35078	0.53792
SRR341596	0.45702	0.67339	SRS014613	0.72231	0.84188	ERS199213	0.44366	0.66093	ERS396315	0.37009	0.60834
SRR341597	0.476	0.87295	SRS014683	0.73175	0.88764	ERS199214	0.6018	0.78738	ERS396316	0.35483	0.52464
SRR341598	0.67008	0.87774	SRS014923	0.31101	0.57524	ERS199215	0.34584	0.66104	ERS396317	0.60146	0.79754
SRR341599	0.35568	0.51325	SRS014979	0.24635	0.43172	ERS199216	0.39664	0.60824	ERS396318	0.34043	0.51149
SRR341600	0.57213	0.76467	SRS015065	0.52301	0.76886	ERS199217	0.39309	0.56678	ERS396319	0.4129	0.68694
SRR341601	0.55952	0.80924	SRS015133	0.34118	0.5248	ERS199218	0.32808	0.47979	ERS396320	0.52208	0.69968
SRR341602	0.43436	0.62954	SRS015190	0.7605	0.89059	ERS199219	0.51319	0.7503	ERS396321	0.19021	0.34036
SRR341603	0.33351	0.89241	SRS015217	0.32844	0.46073	ERS199220	0.49828	0.73574	ERS396322	0.28504	0.4515
SRR341604	0.49508	0.63313	SRS015264	0.68307	0.78455	ERS199221	0.56155	0.85803	ERS396323	0.31642	0.48041
SRR341605	0.42272	0.63706	SRS015369	0.68918	0.9244	ERS199222	0.70478	0.8563	ERS396324	0.55266	0.74481
SRR341606	0.58499	0.7993	SRS015578	0.73198	0.85323	ERS199223	0.4531	0.76642	ERS396325	0.65282	0.86967
SRR341607	0.64212	0.79395	SRS015663	0.44664	0.69746	ERS199224	0.42489	0.69745	ERS396326	0.38787	0.56191
SRR341608	0.19607	0.30962	SRS015782	0.40182	0.59924	ERS199225	0.55165	0.71695	ERS396327	0.43714	0.64851
SRR341609	0.23179	0.38112	SRS015794	0.59484	0.79563	ERS199226	0.46243	0.78309	ERS396328	0.42987	0.6272
SRR341610	0.44913	0.59436	SRS015854	0.54144	0.70072	ERS199227	0.43253	0.78999	ERS396329	0.26031	0.50136
SRR341611	0.56403	0.8357	SRS015960	0.66412	0.80975	ERS199228	0.48984	0.73427	ERS396330	0.40268	0.5162
SRR341612	0.5245	0.8383	SRS016018	0.59536	0.81704	ERS199229	0.48399	0.73302	ERS396331	0.35666	0.54892
SRR341613	0.49773	0.83211	SRS016056	0.67499	0.89595	ERS199231	0.35055	0.5639	ERS396332	0.69933	0.83724
SRR341614	0.56172	0.81336	SRS016095	0.33655	0.50232	ERS199232	0.39614	0.6054	ERS396333	0.27553	0.41553
SRR341615	0.38791	0.54249	SRS016203	0.49472	0.67594	ERS199233	0.31123	0.51047	ERS396334	0.24192	0.36526
SRR341616	0.67036	0.86953	SRS016267	0.78805	0.84165	ERS199234	0.35066	0.62513	ERS396335	0.32807	0.54532
SRR341617	0.57504	0.77207	SRS016335	0.29733	0.43419	ERS199235	0.33849	0.5207	ERS396336	0.5364	0.77878
SRR341618	0.38877	0.69434	SRS016495	0.2092	0.64605	ERS199236	0.25623	0.57093	ERS396337	0.31121	0.69133
SRR341619	0.17146	0.35772	SRS016585	0.93936	0.94586	ERS199237	0.29345	0.62353	ERS396338	0.58524	0.81503
SRR341620	0.33262	0.64784	SRS016753	0.80743	0.92056	ERS199238	0.35058	0.56845	ERS396339	0.44427	0.5522
SRR341621	0.56798	0.80651	SRS016954	0.60117	0.8012	ERS199239	0.31432	0.52614	ERS396340	0.36648	0.52226
SRR341622	0.74092	0.91394	SRS016989	0.60844	0.88743	ERS199240	0.42918	0.65899	ERS396341	0.18392	0.29793
SRR341623	0.35319	0.52652	SRS017103	0.70823	0.84766	ERS199241	0.50277	0.75462	ERS396342	0.3308	0.50024
SRR341624	0.56617	0.64625	SRS017191	0.71732	0.86125	ERS199242	0.34281	0.48051	ERS396343	0.44358	0.63717
SRR341625	0.32596	0.79116	SRS017247	0.82518	0.8958	ERS199243	0.31086	0.41267	ERS396344	0.75525	0.90691
SRR341626	0.51061	0.61397	SRS017307	0.47243	0.77539	ERS199244	0.379	0.65258	ERS396345	0.63135	0.79934
SRR341627	0.44761	0.58483	SRS017433	0.60113	0.82634	ERS199245	0.54391	0.76018	ERS396346	0.38902	0.57704
SRR341628	0.54354	0.85663	SRS017521	0.66982	0.80802	ERS199246	0.60718	0.80494	ERS396347	0.41028	0.61543
SRR341629	0.4467	0.74246	SRS017701	0.65375	0.78401	ERS199247	0.46424	0.61285	ERS396348	0.2959	0.47355
SRR341630	0.31643	0.53009	SRS017821	0.50183	0.73955	ERS199248	0.58838	0.77649	ERS396349	0.33625	0.50963
SRR341631	0.25291	0.75923	SRS018133	0.56958	0.79372	ERS199249	0.55005	0.78945	ERS396350	0.36551	0.55776
SRR341632	0.60347	0.91945	SRS018351	0.54689	0.7223	ERS199250	0.40192	0.55502	ERS396351	0.37026	0.56523
SRR341633	0.68048	0.82077	SRS018427	0.60332	0.8078	ERS199251	0.4482	0.64546	ERS396352	0.43652	0.62084
SRR341634	0.17302	0.56619	SRS018575	0.64163	0.71931	ERS199252	0.44888	0.67502	ERS396353	0.34957	0.47035
SRR341635	0.42079	0.61119	SRS018656	0.25338	0.41383	ERS199253	0.41393	0.63461	ERS396354	0.26583	0.41083
SRR341636	0.65061	0.86324	SRS018817	0.71925	0.85164	ERS199254	0.3845	0.47763	ERS396355	0.21259	0.33674
SRR341637	0.49944	0.79209	SRS019030	0.67703	0.88183	ERS199255	0.40442	0.5793	ERS396356	0.39713	0.60273
SRR341638	0.68489	0.87135	SRS019161	0.56789	0.76441	ERS199256	0.58816	0.81646	ERS396357	0.14941	0.31775
SRR341639	0.61188	0.83612	SRS019267	0.73179	0.83129	ERS199257	0.45855	0.78141	ERS396358	0.56043	0.68546
SRR341640	0.76124	0.91026	SRS019397	0.68293	0.82278	ERS199258	0.58019	0.79469	ERS396359	0.43091	0.65138
SRR341641	0.61541	0.7932	SRS019582	0.44427	0.63736	ERS199259	0.43268	0.73238	ERS396360	0.45049	0.6071
SRR341642	0.4444	0.72245	SRS019601	0.66642	0.85728	ERS199260	0.35901	0.59797	ERS396361	0.55895	0.71423
SRR341643	0.35268	0.63512	SRS019685	0.44734	0.63155	ERS199261	0.50343	0.69902	ERS396362	0.33417	0.48077
SRR341644	0.71638	0.88074	SRS019787	0.70867	0.82846	ERS199262	0.57707	0.77296	ERS396363	0.35303	0.55085
SRR341645	0.28018	0.58445	SRS019910	0.62534	0.79306	ERS199263	0.56655	0.74542	ERS396364	0.37282	0.54214
SRR341646	0.69918	0.88186	SRS019968	0.60683	0.79452	ERS199264	0.21876	0.38925	ERS396365	0.51091	0.73761
SRR341647	0.31531	0.62618	SRS020233	0.45275	0.66062	ERS199265	0.34038	0.5087	ERS396366	0.17306	0.24357
SRR341648	0.38563	0.69307	SRS020328	0.35608	0.52735	ERS199266	0.30067	0.51595	ERS396367	0.34633	0.55428
SRR341649	0.55892	0.79791	SRS020869	0.43089	0.58957	ERS199267	0.26855	0.52753	ERS396368	0.42261	0.63346
SRR341650	0.383	0.80308	SRS021484	0.62	0.73773	ERS199268	0.52889	0.84479	ERS396369	0.26534	0.43277
SRR341651	0.51583	0.59443	SRS021948	0.35107	0.58418	ERS199269	0.62197	0.85771	ERS396370	0.38207	0.52817
SRR341652	0.35941	0.51425	SRS022071	0.51643	0.63015	ERS199270	0.22533	0.37023	ERS396371	0.38978	0.65421
SRR341653	0.66984	0.80355	SRS022137	0.71336	0.81079	ERS199271	0.24832	0.46222	ERS396372	0.38635	0.53169
SRR341654	0.64148	0.8147	SRS022609	0.35454	0.65713	ERS199272	0.44313	0.72532	ERS396373	0.22865	0.40878
SRR341655	0.6206	0.91034	SRS023176	0.81363	0.87218	ERS199273	0.4629	0.71646	ERS396374	0.21311	0.34463
SRR341656	0.63066	0.82011	SRS023346	0.81299	0.87097	ERS199275	0.7585	0.84344	ERS396375	0.44064	0.58753
SRR341657	0.48588	0.86429	SRS023526	0.46168	0.7471	ERS199281	0.64671	0.79125	ERS396376	0.32418	0.48994
SRR341658	0.52854	0.76783	SRS023583	0.71503	0.85258	ERS199282	0.45883	0.68834	ERS396377	0.34592	0.52971
SRR341659	0.68035	0.92017	SRS023914	0.31585	0.45929	ERS199283	0.62124	0.87704	ERS396378	0.37755	0.58435
SRR341660	0.77453	0.9224	SRS023971	0.80655	0.86231	ERS199284	0.65177	0.873	ERS396379	0.49645	0.69398
SRR341661	0.41887	0.61727	SRS024009	0.68679	0.78095	ERS199285	0.66795	0.8556	ERS396380	0.34185	0.56865
SRR341662	0.48394	0.76866	SRS024075	0.61897	0.73519	ERS199286	0.65553	0.86743	ERS396381	0.26618	0.43059
SRR341663	0.70823	0.90239	SRS024132	0.46497	0.61812	ERS199287	0.35685	0.58923	ERS396382	0.47812	0.67918
SRR341664	0.66049	0.83511	SRS024265	0.33256	0.58199	ERS199289	0.63709	0.82483	ERS396383	0.46447	0.65166
SRR341665	0.58574	0.85066	SRS024331	0.67507	0.83321	ERS199290	0.69985	0.77793	ERS396384	0.25431	0.36967
SRR341666	0.4077	0.63095	SRS024388	0.46426	0.78663	ERS199291	0.72483	0.8393	ERS396385	0.33233	0.54005
SRR341667	0.28173	0.43661	SRS024435	0.36589	0.5785	ERS199292	0.40849	0.56922	ERS396386	0.6428	0.86827
SRR341668	0.79426	0.93722	SRS024549	0.86315	0.91526	ERS199293	0.39745	0.58877	ERS396387	0.54047	0.72911
SRR341669	0.72911	0.89471	SRS024625	0.59831	0.7704	ERS199294	0.72999	0.89545	ERS396388	0.29311	0.44243
SRR341670	0.34886	0.53447	SRS042284	0.74267	0.85809	ERS199295	0.64492	0.80568	ERS396389	0.19364	0.31126
SRR341671	0.51738	0.78797	SRS042628	0.27505	0.59697	ERS199296	0.53072	0.71104	ERS396390	0.36815	0.61445
SRR341672	0.83444	0.95041	SRS043001	0.7721	0.85523	ERS199297	0.52397	0.82411	ERS396391	0.26817	0.43223
SRR341673	0.50223	0.78569	SRS043411	0.64483	0.85386	ERS199298	0.285	0.48449	ERS396392	0.60671	0.8256
SRR341674	0.59041	0.83192	SRS043701	0.74685	0.85895	ERS199300	0.32336	0.5014	ERS396393	0.37927	0.52643
SRR341675	0.56344	0.80628	SRS045004	0.57247	0.75074	ERS199301	0.46734	0.66941	ERS396394	0.37934	0.6343
SRR341676	0.61698	0.83278	SRS045645	0.70432	0.83476	ERS199302	0.29643	0.55354	ERS396395	0.38895	0.58295
SRR341677	0.84288	0.94597	SRS045713	0.72731	0.81784	ERS199303	0.77571	0.87296	ERS396396	0.29885	0.49526
SRR341678	0.54083	0.80301	SRS047014	0.56715	0.77541	ERS199304	0.46741	0.68368	ERS396397	0.33292	0.51952
SRR341679	0.53851	0.75972	SRS047044	0.50983	0.79518	ERS199305	0.69725	0.85082	ERS396398	0.3289	0.47043
SRR341680	0.47392	0.91187	SRS048164	0.56893	0.70476	ERS199306	0.46179	0.67988	ERS396399	0.19338	0.40192
SRR341681	0.8497	0.95694	SRS048870	0.5534	0.72909	ERS199308	0.63295	0.81467	ERS396400	0.38178	0.56504
SRR341682	0.61514	0.80982	SRS049712	0.42732	0.70702	ERS199309	0.68006	0.83337	ERS396401	0.19894	0.3278
SRR341683	0.38507	0.55835	SRS049900	0.48061	0.71034	ERS199311	0.57744	0.73315	Average	0.38272	0.567382
SRR341684	0.56031	0.80507	SRS049959	0.24013	0.38588	ERS199312	0.7023	0.86172
SRR341685	0.67784	0.88048	SRS049995	0.50275	0.68313	ERS199313	0.53288	0.66429
SRR341686	0.57979	0.85783	SRS050299	0.75184	0.85833	ERS199316	0.31426	0.62049
SRR341687	0.51459	0.79818	SRS050422	0.56512	0.71225	ERS199318	0.31723	0.54942
SRR341688	0.46021	0.80865	SRS050752	0.39082	0.58858	ERS199319	0.58924	0.74244
SRR341689	0.68408	0.88822	SRS050925	0.56546	0.7081	ERS199320	0.53534	0.68467
SRR341690	0.70831	0.84912	SRS051031	0.46989	0.6941	ERS199321	0.24976	0.3995
SRR341691	0.63231	0.88013	SRS051882	0.56421	0.76043	ERS199322	0.38201	0.64401
SRR341692	0.4168	0.74292	SRS052027	0.63665	0.80694	ERS199324	0.42709	0.55852
SRR341693	0.82172	0.93771	SRS052697	0.47711	0.71397	ERS199326	0.77036	0.89537
SRR341694	0.20708	0.47094	SRS053335	0.46539	0.65418	ERS199328	0.46616	0.73963
SRR341695	0.255	0.57621	SRS053398	0.54534	0.79854	ERS199329	0.32966	0.45023
SRR341696	0.54851	0.82008	SRS054590	0.55119	0.81659	ERS199331	0.30814	0.44328
SRR341697	0.74055	0.896	SRS054956	0.68618	0.82578	ERS199334	0.46404	0.69451
SRR341698	0.60021	0.88017	SRS055982	0.69591	0.81251	ERS199335	0.57607	0.76706
SRR341699	0.47097	0.78088	SRS056259	0.69348	0.83716	ERS199337	0.45962	0.71789
SRR341700	0.53787	0.79567	SRS056519	0.68829	0.7745	ERS199338	0.5473	0.713
SRR341701	0.64268	0.93051	SRS057717	0.7698	0.83768	ERS199339	0.51795	0.71655
SRR341702	0.35146	0.58977	SRS058723	0.74501	0.81446	ERS199340	0.43138	0.70081
SRR341703	0.60755	0.88132	SRS058770	0.69291	0.86777	ERS199341	0.53059	0.7729
SRR341704	0.68007	0.85137	SRS062427	0.3104	0.41434	ERS199342	0.61202	0.74943
SRR341705	0.37744	0.72231	SRS063040	0.36757	0.50492	ERS199343	0.29435	0.47048
SRR341706	0.57188	0.80125	SRS063985	0.41798	0.59021	ERS199344	0.31284	0.43927
SRR341707	0.50151	0.82867	SRS064276	0.54805	0.7009	ERS199345	0.40007	0.63088
SRR341708	0.68502	0.88697	SRS064557	0.66889	0.81872	ERS199346	0.52354	0.78214
SRR341709	0.49362	0.73198	SRS064645	0.61348	0.84833	ERS199347	0.52094	0.75051
SRR341710	0.55333	0.86312	SRS065504	0.55336	0.70133	ERS199348	0.38013	0.58403
SRR341711	0.43727	0.65088	SRS077730	0.68236	0.83316	ERS199349	0.49425	0.72072
SRR341712	0.51908	0.88323	SRS078176	0.42275	0.72092	ERS199350	0.44929	0.65005
SRR341713	0.39586	0.77953	Average	0.563721	0.73326	ERS199351	0.68095	0.84596
SRR341714	0.61291	0.87799				ERS199352	0.64267	0.83607
SRR341715	0.45396	0.81791				ERS199353	0.50683	0.70369
SRR341716	0.58739	0.81037				ERS199354	0.54341	0.77278
SRR341717	0.62399	0.84292				ERS199355	0.69891	0.87991
SRR341718	0.72627	0.89814				ERS199356	0.4777	0.72478
SRR341719	0.62102	0.85752				ERS199357	0.38118	0.59284
SRR341720	0.45768	0.88042				ERS199358	0.22331	0.3919
SRR341721	0.39705	0.70171				ERS199359	0.36028	0.46893
SRR341722	0.57262	0.82469				ERS199360	0.59756	0.78819
SRR341723	0.71686	0.88157				ERS199361	0.45899	0.76097
SRR341724	0.41389	0.91728				ERS199362	0.43585	0.76904
SRR341725	0.68491	0.92008				ERS199363	0.55779	0.80313
SRR413556	0.59073	0.76031				ERS199364	0.26121	0.3838
SRR413557	0.46196	0.66559				ERS199365	0.57029	0.77136
SRR413558	0.40828	0.67569				ERS199366	0.41268	0.63194
SRR413559	0.56771	0.81024				ERS199367	0.39556	0.59422
SRR413560	0.56504	0.82437				ERS199368	0.49825	0.77268
SRR413561	0.365	0.66117				ERS199369	0.36581	0.54359
SRR413562	0.6443	0.85811				ERS199370	0.50722	0.78032
SRR413563	0.50242	0.88382				ERS199371	0.40676	0.67463
SRR413564	0.31795	0.62418				ERS199372	0.44064	0.61043
SRR413565	0.43664	0.82545				ERS199373	0.42731	0.59586
SRR413566	0.4826	0.82137				ERS199374	0.34861	0.53573
SRR413567	0.61045	0.88204				ERS199375	0.57032	0.82359
SRR413568	0.51503	0.84033				ERS199376	0.39627	0.6709
SRR413569	0.47457	0.74937				ERS199377	0.33209	0.50339
SRR413570	0.58305	0.76829				ERS199378	0.44953	0.73685
SRR413571	0.80776	0.90541				ERS199379	0.37343	0.64602
SRR413572	0.49707	0.80819				ERS199380	0.33957	0.62753
SRR413573	0.58091	0.88791				ERS199381	0.32974	0.51016
SRR413574	0.5525	0.827				ERS199382	0.26226	0.56266
SRR413575	0.59086	0.85747				ERS199383	0.26269	0.58562
SRR413576	0.41567	0.71689				ERS199384	0.45945	0.71337
SRR413577	0.56218	0.69509				ERS199385	0.36883	0.66682
SRR413578	0.79215	0.8893				ERS199386	0.36269	0.5536
SRR413579	0.59247	0.87418				ERS199387	0.57886	0.85892
SRR413580	0.40921	0.68017				ERS199388	0.39128	0.57837
SRR413581	0.40542	0.74326				ERS199389	0.2654	0.53584
SRR413582	0.40482	0.79756				ERS199391	0.65384	0.85066
SRR413583	0.52144	0.78425				ERS199392	0.49708	0.65205
SRR413584	0.38073	0.53643				ERS396402	0.51383	0.70751
SRR413585	0.66083	0.79446				ERS396403	0.7403	0.87249
SRR413586	0.43213	0.62213				ERS396404	0.3592	0.59174
SRR413587	0.68915	0.90232				ERS396405	0.81503	0.90653
SRR413588	0.5016	0.7541				ERS396406	0.47563	0.63502
SRR413589	0.60464	0.81966				ERS396407	0.405	0.62798
SRR413590	0.46452	0.83792				ERS396408	0.50463	0.62973
SRR413591	0.58154	0.85508				ERS396409	0.24287	0.44499
SRR413592	0.70559	0.87274				ERS396410	0.26325	0.42572
SRR413593	0.55314	0.85917				ERS396411	0.40831	0.62019
SRR413594	0.72568	0.89649				ERS396412	0.69153	0.81891
SRR413595	0.3803	0.90663				ERS396413	0.41907	0.62819
SRR413596	0.57121	0.89532				ERS396414	0.45692	0.72178
SRR413597	0.59023	0.83592				ERS396415	0.18185	0.43427
SRR413598	0.30924	0.56089				ERS396416	0.56754	0.83895
SRR413599	0.58645	0.76949				ERS396417	0.40959	0.5637
SRR413600	0.59483	0.82961				ERS396418	0.68485	0.80455
SRR413601	0.74255	0.94127				ERS396419	0.46137	0.70252
SRR413602	0.66882	0.84524				ERS396420	0.40239	0.60719
SRR413603	0.73911	0.86158				ERS396421	0.54095	0.75811
SRR413604	0.54306	0.81217				ERS396422	0.50144	0.78196
SRR413605	0.73905	0.88645				ERS396423	0.32734	0.47683
SRR413606	0.6263	0.84893				ERS396424	0.33361	0.57889
SRR413607	0.67439	0.91377				ERS396425	0.83108	0.94578
SRR413608	0.75184	0.89076				ERS396426	0.48324	0.69009
SRR413609	0.33031	0.77874				ERS396427	0.24346	0.4094
SRR413610	0.50769	0.78651				ERS396428	0.45751	0.62975
SRR413611	0.39391	0.77748				ERS396429	0.25293	0.45528
SRR413612	0.47766	0.71974				ERS396430	0.19971	0.28352
SRR413613	0.33955	0.6412				ERS396431	0.42464	0.69144
SRR413614	0.51999	0.77953				ERS396432	0.58763	0.79491
SRR413615	0.4528	0.69751				ERS396433	0.37125	0.49712
SRR413616	0.47389	0.78929				ERS396434	0.51821	0.76243
SRR413617	0.43815	0.72759				ERS396435	0.50673	0.71411
SRR413618	0.75053	0.89657				ERS396436	0.51349	0.71097
SRR413619	0.45047	0.73324				ERS396437	0.67548	0.82271
SRR413620	0.42416	0.51849				ERS396438	0.46189	0.8239
SRR413621	0.6293	0.87241				ERS396439	0.56038	0.69673
SRR413622	0.56783	0.842				ERS396440	0.2553	0.48432
SRR413623	0.4638	0.72124				ERS396441	0.41065	0.63989
SRR413624	0.60831	0.80555				ERS396442	0.52265	0.72412
SRR413625	0.30891	0.48366				ERS396443	0.2388	0.52788
SRR413626	0.45357	0.61652				ERS396444	0.35227	0.5771
SRR413627	0.47196	0.63108				ERS396445	0.46691	0.75291
SRR413628	0.4234	0.74137				ERS396446	0.30858	0.42583
SRR413629	0.72349	0.88503				ERS396447	0.4095	0.67378
SRR413630	0.28731	0.55374				ERS396448	0.60113	0.80965
SRR413631	0.29163	0.50603				ERS396449	0.40375	0.72899
SRR413632	0.28411	0.59228				ERS396450	0.48817	0.73548
SRR413633	0.56065	0.78803				ERS396451	0.49084	0.72707
SRR413634	0.59687	0.84998				ERS396452	0.55529	0.76417
SRR413635	0.45124	0.70071				ERS396453	0.3645	0.54336
SRR413636	0.31125	0.73712				ERS396454	0.52897	0.76126
SRR413637	0.56364	0.82942				ERS396455	0.53637	0.77129
SRR413638	0.45347	0.86023				ERS396456	0.46924	0.73379
SRR413639	0.51436	0.80239				ERS396457	0.5699	0.7773
SRR413640	0.46479	0.83931				ERS396458	0.43352	0.64482
SRR413641	0.70819	0.85933				ERS396459	0.66055	0.83225
SRR413642	0.27217	0.6422				ERS396460	0.69625	0.77202
SRR413643	0.43604	0.7686				ERS396461	0.5239	0.71732
SRR413644	0.37218	0.662				ERS396462	0.63856	0.79763
SRR413645	0.32502	0.6097				ERS396463	0.70456	0.81786
SRR413646	0.25602	0.37528				ERS396464	0.68115	0.73398
SRR413647	0.48161	0.77447				ERS396465	0.48396	0.64678
SRR413648	0.2928	0.54666				ERS396466	0.66509	0.71097
SRR413649	0.59822	0.80454				ERS396467	0.51922	0.78256
SRR413650	0.38749	0.79061				ERS396468	0.59003	0.81946
SRR413651	0.5706	0.85814				ERS396469	0.71497	0.82184
SRR413652	0.44303	0.78912				ERS396470	0.63127	0.7649
SRR413653	0.41114	0.7432				ERS396471	0.46068	0.66908
SRR413654	0.47129	0.79322				ERS396472	0.38737	0.57404
SRR413655	0.22303	0.62388				ERS396473	0.81882	0.84241
SRR413656	0.31952	0.50957				ERS396474	0.45241	0.6546
SRR413657	0.55657	0.89539				ERS396475	0.34865	0.66406
SRR413658	0.55214	0.89998				ERS396476	0.29179	0.67049
SRR413659	0.49427	0.79856				ERS396477	0.52393	0.82581
SRR413660	0.36638	0.72681				ERS396478	0.67321	0.82959
SRR413661	0.39502	0.73043				ERS396479	0.57108	0.77629
SRR413662	0.60066	0.90395				ERS396480	0.45369	0.7337
SRR413663	0.36552	0.71657				ERS396481	0.35061	0.56632
SRR413664	0.37802	0.83777				ERS396482	0.72485	0.81296
SRR413665	0.65501	0.82217				ERS396483	0.36755	0.67423
SRR413666	0.61825	0.8463				ERS396484	0.41295	0.68637
SRR413667	0.64379	0.84577				ERS396485	0.80822	0.90569
SRR413668	0.41201	0.78217				ERS396486	0.39188	0.5022
SRR413669	0.53951	0.57537				ERS396487	0.38646	0.58249
SRR413670	0.87762	0.91408				ERS396488	0.31466	0.49263
SRR413671	0.25161	0.44722				ERS396489	0.23718	0.36687
SRR413672	0.25005	0.69366				ERS396490	0.61764	0.76609
SRR413673	0.52281	0.79794				ERS396491	0.49425	0.7135
SRR413674	0.57077	0.85092				ERS396492	0.45248	0.72214
SRR413675	0.42894	0.68901				ERS396493	0.50176	0.6496
SRR413676	0.43184	0.64535				ERS396494	0.62771	0.76159
SRR413677	0.51589	0.79955				ERS396495	0.38888	0.54757
SRR413678	0.22862	0.50696				ERS396496	0.6242	0.75895
SRR413679	0.50018	0.81318				ERS396497	0.42122	0.6539
SRR413680	0.49833	0.84585				ERS396498	0.35353	0.53806
SRR413681	0.4771	0.65638				ERS396499	0.63322	0.842
SRR413682	0.17327	0.3958				ERS396500	0.14525	0.42849
SRR413683	0.54254	0.78188				ERS396501	0.46008	0.61396
SRR413684	0.51249	0.72285				ERS396502	0.53085	0.67326
SRR413685	0.54802	0.68349				ERS396503	0.26896	0.41412
SRR413686	0.30408	0.50758				ERS396504	0.59235	0.743
SRR413687	0.64384	0.87916				ERS396505	0.19693	0.26978
SRR413688	0.47257	0.93356				ERS396506	0.45805	0.62289
SRR413689	0.52277	0.90063				ERS396507	0.4362	0.66621
SRR413690	0.27152	0.49726				ERS396508	0.39453	0.4903
SRR413691	0.23026	0.4683				ERS396509	0.63322	0.74568
SRR413692	0.73109	0.91929				ERS396510	0.53934	0.76253
SRR413694	0.69482	0.88262				ERS396511	0.5319	0.68763
SRR413695	0.48017	0.82252				ERS396512	0.5507	0.81254
SRR413696	0.53231	0.83154				ERS396513	0.70895	0.83186
SRR413697	0.69936	0.86029				ERS396514	0.77837	0.86452
SRR413698	0.37121	0.71331				ERS396515	0.67617	0.80929
SRR413699	0.57568	0.86131				ERS396516	0.56851	0.76529
SRR413700	0.60533	0.85226				ERS396517	0.46666	0.68021
SRR413701	0.54578	0.78061				ERS396518	0.4447	0.70408
SRR413702	0.46349	0.67036				ERS396519	0.44627	0.67308
SRR413703	0.53828	0.90379				ERS396520	0.53059	0.72634
SRR413704	0.84812	0.95669				ERS396521	0.42071	0.61393
SRR413705	0.61473	0.88336				ERS396522	0.43413	0.6921
SRR413706	0.78772	0.88215				ERS396523	0.38185	0.61851
SRR413707	0.63856	0.83262				ERS396524	0.63403	0.77168
SRR413708	0.7264	0.90064				ERS396525	0.69092	0.80573
SRR413709	0.58352	0.81486				ERS396526	0.66715	0.83818
SRR413710	0.49566	0.7124				ERS396527	0.29213	0.62416
SRR413711	0.38347	0.64888				ERS396528	0.55931	0.78608
SRR413712	0.71006	0.87223				ERS396529	0.44518	0.70172
SRR413713	0.75906	0.91427				ERS396530	0.64204	0.81942
SRR413714	0.29535	0.49085				ERS396531	0.52183	0.71569
SRR413715	0.29495	0.65333				ERS396532	0.34346	0.50624
SRR413716	0.41695	0.79063				ERS396533	0.50067	0.75553
SRR413717	0.50298	0.83491				ERS396534	0.4241	0.63335
SRR413718	0.52222	0.74827				ERS396535	0.31454	0.41431
SRR413719	0.56707	0.729				ERS396536	0.4164	0.56787
SRR413720	0.42758	0.6787				ERS396537	0.64146	0.82341
SRR413721	0.66466	0.82745				ERS396538	0.06675	0.08665
SRR413723	0.47548	0.77189				ERS396539	0.46797	0.63694
SRR413724	0.33499	0.63522				ERS396540	0.34968	0.55203
SRR413725	0.54308	0.83373				ERS396541	0.43963	0.59945
SRR413726	0.49608	0.82454				Average	0.469809	0.671043
SRR413727	0.58766	0.77194
SRR413728	0.66392	0.79926
SRR413729	0.39329	0.64701
SRR413730	0.71598	0.86019
SRR413731	0.66345	0.7531
SRR413732	0.59382	0.8161
SRR413733	0.66351	0.86957
SRR413734	0.51493	0.7404
SRR413735	0.56871	0.82834
SRR413736	0.75851	0.92696
SRR413737	0.20659	0.58579
SRR413738	0.6018	0.77734
SRR413739	0.44914	0.76237
SRR413740	0.6058	0.88589
SRR413741	0.76092	0.90017
SRR413742	0.57352	0.85329
SRR413743	0.6869	0.90996
SRR413744	0.42635	0.81238
SRR413745	0.37512	0.58001
SRR413746	0.55404	0.80745
SRR413747	0.28006	0.6263
SRR413748	0.46477	0.68431
SRR413749	0.42309	0.82226
SRR413750	0.52721	0.76163
SRR413751	0.46781	0.82019
SRR413752	0.53088	0.79601
SRR413753	0.49415	0.71985
SRR413754	0.3526	0.55015
SRR413755	0.67011	0.84632
SRR413756	0.63979	0.74615
SRR413757	0.53651	0.82503
SRR413758	0.54278	0.73409
SRR413759	0.66663	0.82682
SRR413760	0.52724	0.71658
SRR413761	0.51179	0.75465
SRR413762	0.29796	0.58316
SRR413763	0.55204	0.83361
SRR413764	0.49994	0.8598
SRR413765	0.79105	0.8906
SRR413766	0.69052	0.87614
SRR413767	0.52467	0.77506
SRR413768	0.28914	0.58656
SRR413769	0.46302	0.9016
SRR413770	0.53376	0.82181
SRR413771	0.53792	0.73481
SRR413772	0.48792	0.79297
SRR413773	0.51524	0.84845
Average	0.519995	0.768754
