# Supplementary material for: 1,520 reference genomes from cultivated human gut bacteria enable functional microbiome analyses
Source: Nat Biotechnol. 2019 Feb 4;37(2):179–85. doi: 10.1038/s41587-018-0008-8 (PMC6784896; doi:10.1038/s41587-018-0008-8)
Supplement: Supplementary file 19 — Improvement of SNP analysis by CGR [file 41587_2018_8_MOESM9_ESM.xlsx]

## Sheet: Supplementary Table 7
Supplementary Table 7. Improvement of SNP analysis by CGR
Cluster	Strain.id	Species	Sample number with 40% coverage	Cumulative depth	Snp count	Length	Snp count per kb	Compare with previous ref.
Clu 96	AM09-40	Lactobacillus salivarius	1	40.1705	121	1888841	0.0641	map
Clu 291	AF05-25	Clostridium sordellii	1	53.3376	639	3458647	0.184754	unmap
Clu 189	AM13-9	Lactococcus garvieae	1	64.1128	70	1982357	0.0353	unmap
Clu 320	AF21-14LB	unclassified Coprococcus	1	93.7019	2478	2690178	0.921129	unmap
Clu 274	AF11-32-H	Enterococcus durans	1	96.5667	8	3083830	0.00259	unmap
Clu 319	OM05-10BH	unclassified Ruminococcus	1	105.792	7405	3837179	1.9298	unmap
Clu 190	OF02-3AC	Enterococcus avium	2	147.331	400	4465025	0.0896	unmap
Clu 132	AF14-59	unclassified Parabacteroides	1	158.49	2562	6881152	0.372321	unmap
Clu 308	AF08-3	Lactobacillus amylovorus	1	160.058	121	2049854	0.059	map
Clu 171	AF08-23	unclassified Collinsella	2	169.047	69	2098592	0.0329	unmap
Clu 104	AM17-60	unclassified Firmicutes	2	175.149	134	2436717	0.055	unmap
Clu 312	TF08-14	Collinsella tanakaei	3	195.797	105	2527722	0.0415	unmap
Clu 216	AF04-45	Anaerostipes sp. CAG:276	1	196.95	1903	3383740	0.562395	unmap
Clu 80	AF13-35	Streptococcus pasteurianus	3	224.768	1131	2288394	0.494233	map
Clu 310	OM08-11	unclassified Bacteroides	2	230.737	5873	3878769	1.51414	unmap
Clu 192	OM02-37	Parabacteroides gordonii	2	232.873	3129	6348904	0.492841	unmap
Clu 277	AF18-46	Solobacterium moorei	2	244.288	560	1989891	0.281422	map
Clu 287	AF30-3	Clostridium perfringens	3	244.601	575	3402500	0.168993	unmap
Clu 258	TF08-11	unclassified Firmicutes	1	247.904	1337	2478513	0.539436	unmap
Clu 208	AF35-6BH	Eubacterium dolichum	2	268.939	968	2190049	0.441999	map
Clu 122	AM25-7	Streptococcus lutetiensis	3	278.386	634	1887340	0.335923	unmap
Clu 222	TF09-2AC	Clostridiales bacterium 1_7_47FAA	2	282.236	189	6431848	0.0294	map
Clu 212	AM16-28	Enterobacter cloacae	1	285.35	901	5135641	0.175441	unmap
Clu 305	AM41-11	Firmicutes bacterium CAG:536	3	287.08	691	1820133	0.379643	unmap
Clu 100	AF16-22LB	Lactobacillus fermentum	2	289.967	43	1996988	0.0215	unmap
Clu 144	AF13-16	unclassified Firmicutes	3	290.066	1083	5991778	0.180748	unmap
Clu 85	TF09-3AT	Streptococcus anginosus	1	290.743	41	1982541	0.0207	unmap
Clu 280	OF09-27XD	Odoribacter sp. CAG:788	3	293.208	980	4108052	0.238556	unmap
Clu 303	AM18-2	unclassified Desulfovibrio	4	326.563	967	2655841	0.364103	unmap
Clu 57	AF12-42	Megamonas funiformis	4	332.758	363	2499180	0.145248	unmap
Clu 194	AM42-24	Prevotella sp. CAG:604	1	334.422	19914	3992130	4.98832	unmap
Clu 254	AM17-18	Enterobacter sp. MGH 22	3	349.68	1868	4918299	0.379806	unmap
Clu 299	AM07-24	unclassified Firmicutes	3	360.893	349	4252614	0.0821	unmap
Clu 244	AF42-9	Prevotella stercorea	7	365.488	26471	3117648	8.4907	unmap
Clu 245	TM07-1AC	unclassified Parabacteroides	5	374.731	3187	6085081	0.52374	unmap
Clu 159	AF19-24AC	Erysipelotrichaceae bacterium 3_1_53	3	379.699	6795	4623182	1.46977	map
Clu 333	AM27-1LB	Streptococcus anginosus	3	432.679	26	1855820	0.014	map
Clu 268	AF04-15	Clostridium asparagiforme	1	457.284	3732	6235959	0.598464	unmap
Clu 204	AM11-49	Lactococcus lactis	4	490.147	54	2363031	0.0229	unmap
Clu 118	OF01-2LB	unclassified Firmicutes	2	490.522	802	4827540	0.16613	unmap
Clu 217	AM44-1	Streptococcus mutans	4	528.172	3	2020615	0.00148	unmap
Clu 41	AF14-14AC	Bacteroides fragilis	5	534.174	24657	5320718	4.63415	map
Clu 294	TF09-12	Prevotella disiens	4	535.274	1994	2802641	0.711472	map
Clu 198	AF15-17LB	unclassified Clostridium	6	540.411	71	3900136	0.0182	unmap
Clu 174	AM30-5LB	Collinsella intestinalis	6	596.924	4677	1883753	2.48281	map
Clu 335	AM17-61	Enterobacter cloacae	6	648.973	685	4596352	0.149031	map
Clu 40	AF21-51	unclassified Olsenella	7	674.306	109	2411550	0.0452	unmap
Clu 221	OF01-20	unclassified Firmicutes	7	704.366	7607	7234838	1.05144	unmap
Clu 241	TF08-1	Lactobacillus gasseri	8	706.196	17	1974590	0.00861	unmap
Clu 283	AF29-4	Clostridium citroniae	4	714.814	542	6476507	0.0837	unmap
Clu 169	AM27-4	Streptococcus gordonii	6	780.162	236	2231694	0.105749	unmap
Clu 316	OM08-2AT	Enterococcus faecalis	8	787.717	17	2665772	0.00638	unmap
Clu 314	TF10-9AT	Lactobacillus ruminis	10	831.911	17574	2171083	8.09458	map
Clu 279	AF18-27	unclassified Clostridium	7	851.946	695	6502696	0.106879	unmap
Clu 242	AM33-2AC	Lactobacillus casei	8	859.705	32	3057462	0.0105	map
Clu 56	AM17-27	Klebsiella pneumoniae	7	861.861	10590	5346538	1.98072	map
Clu 321	OF03-9BH	Bacteroides stercorirosoris	7	879.99	45644	6092914	7.49132	unmap
Clu 90	AM23-5	unclassified Prevotella	8	895.477	34399	3940282	8.73009	unmap
Clu 300	AF22-8LB	unclassified Eubacterium	2	931.934	7683	2274946	3.37722	unmap
Clu 37	AF18-3	Eubacterium sp. 3_1_31	10	932.323	1677	3355135	0.499831	map
Clu 81	AM25-22	Lachnospiraceae bacterium 6_1_63FAA	3	964.663	4151	3127194	1.32739	map
Clu 155	OM07-9AC	Clostridium sp. CAG:277	11	994.288	1714	3138879	0.546055	unmap
Clu 54	AF19-13AC	Clostridiales bacterium VE202-04	8	1003.63	30593	7421149	4.12241	unmap
Clu 62	AM25-17	Lachnospiraceae bacterium 9_1_43BFAA	7	1092.21	5980	3362951	1.7782	map
Clu 326	AM42-38	Bacteroides coprophilus	13	1151.84	37996	3493311	10.8768	map
Clu 60	AF14-9AC	Clostridiales bacterium VE202-14	13	1188.34	1061	3301306	0.321388	unmap
Clu 92	AM25-9	unclassified Firmicutes	10	1248.34	1613	5971889	0.270099	unmap
Clu 99	AM28-20	Streptococcus sp. I-P16	3	1251.44	390	2032489	0.191883	unmap
Clu 256	AM29-11AC	Clostridium sp. CAG:149	3	1266.3	4749	3547659	1.33863	map
Clu 238	AM17-37	Citrobacter sp. 30_2	14	1297.88	141397	4775173	29.6109	map
Clu 134	AM58-2	Clostridium hathewayi	8	1337.55	8949	7075569	1.26477	unmap
Clu 224	AF33-28	unclassified Firmicutes	6	1358.91	6828	5162566	1.3226	unmap
Clu 116	AF26-4BH	Clostridiales bacterium VE202-27	13	1400.61	1783	7012480	0.254261	unmap
Clu 199	AF18-22	unclassified Firmicutes	2	1406.25	1833	3039156	0.603128	unmap
Clu 278	AM33-14BH	Acidaminococcus sp. BV3L6	18	1516.85	8570	2245155	3.81711	map
Clu 113	AF15-45LB	unclassified Sutterella	17	1563.87	34239	2416858	14.1667	unmap
Clu 184	OF09-33XD	unclassified Firmicutes	1	1594.06	1445	4093833	0.35297	unmap
Clu 207	AM11-39	unclassified Sutterella	18	1622.99	7961	2227305	3.57428	unmap
Clu 193	AF24-2	Bacteroides coprocola	15	1634.67	57515	3553784	16.1842	map
Clu 153	AM40-2BH	Lachnospiraceae bacterium 1_4_56FAA	11	1680.09	2991	3241127	0.922827	map
Clu 289	AM58-2XD	unclassified Parabacteroides	22	1715.33	10940	6397923	1.70993	unmap
Clu 147	OF01-1AC	Clostridium symbiosum	14	1758.58	2349	5075475	0.462814	map
Clu 181	AM01-30	unclassified Firmicutes	7	1943.37	3357	3023878	1.11016	unmap
Clu 114	AM22-15	Catenibacterium sp. CAG:290	25	1968.59	61903	2455709	25.2078	unmap
Clu 259	AM59-24XD	Roseburia sp. CAG:380	25	1977.95	3786	3383570	1.11894	unmap
Clu 219	TM05-53	unclassified Eubacterium	15	2037.74	20168	2573374	7.83718	unmap
Clu 288	AF36-15BH	Veillonella atypica	16	2054.09	14756	1992862	7.40443	map
Clu 70	OM06-2	Bacteroides plebeius	19	2066	42874	3889096	11.0242	map
Clu 276	AF31-27BH	Dielma fastidiosa	22	2083.89	1669	3618065	0.461296	unmap
Clu 47	AF27-9	Clostridium bolteae	18	2144.82	34992	6144412	5.69493	map
Clu 36	OM06-4	Erysipelatoclostridium ramosum	21	2209.66	5131	3885077	1.32069	map
Clu 67	AF10-31	Eubacterium biforme	14	2228.02	39051	2518124	15.508	map
Clu 142	AF36-5BH	Eubacterium sp. CAG:192	27	2384.05	2289	2729280	0.838683	unmap
Clu 328	AM51-8BH	unclassified Veillonella	14	2401.78	2389	2006151	1.19084	unmap
Clu 110	OM02-5	Coprobacillus sp. 29_1	30	2447.09	5507	3750326	1.46841	map
Clu 109	AM27-31LB	Clostridium sp. CAG:122	21	2601.7	7594	3613665	2.10147	unmap
Clu 185	AM07-15	unclassified Firmicutes	2	2608.2	13009	3018774	4.30936	unmap
Clu 31	AM43-8	Bacteroides plebeius	21	2638	98997	4291238	23.0696	unmap
Clu 223	OF09-6	unclassified Firmicutes	15	2754.36	2575	3436326	0.749347	unmap
Clu 263	AM27-45	Streptococcus parasanguinis	26	2815.9	4022	2059642	1.95277	unmap
Clu 235	AF17-3	Parabacteroides sp. ASF519	39	2856.53	33277	6857776	4.85245	unmap
Clu 182	AF18-35LB	Clostridium innocuum	29	2928.56	1552	4810058	0.322657	map
Clu 246	AF19-21	Clostridiales bacterium VE202-21	15	2968.64	3782	5056031	0.748018	unmap
Clu 172	AM09-51	Clostridium sp. CAG:352	33	3011.89	32201	2323480	13.859	unmap
Clu 332	OM08-24	unclassified Eubacterium	56	3032.02	104034	2565811	40.5462	unmap
Clu 226	AF42-16	unclassified Veillonella	25	3148.82	4883	2033458	2.40133	unmap
Clu 95	OM02-31	Lachnospiraceae bacterium 3_1_57FAA_CT1	33	3172.17	74248	7212712	10.294	map
Clu 23	AM16-54	Prevotella copri	42	3196.68	97054	3862109	25.1298	map
Clu 123	AM51-8	unclassified Roseburia	32	3222.61	800	2599910	0.307703	unmap
Clu 180	TF05-12AC	Clostridiales bacterium VE202-13	23	3318.88	3179	3617395	0.878809	map
Clu 83	AF04-47	Veillonella parvula	36	3604.13	2868	2140208	1.34006	map
Clu 324	AF19-9AC	unclassified Firmicutes	2	3660.23	7847	3124708	2.51127	unmap
Clu 74	AF42-15	Streptococcus parasanguinis	33	3721.67	10150	2036667	4.98363	map
Clu 39	AM46-21	Clostridium sp. CAG:264	54	3906.06	43225	2976581	14.5217	unmap
Clu 124	OF02-4LB	Clostridium nexile	26	3930.93	40939	3188138	12.841	unmap
Clu 265	AF02-27	unclassified Anaerotruncus	9	3954.51	5130	3740042	1.37164	unmap
Clu 285	AF15-41	Clostridium sp. L2-50	45	4075.06	42328	2747936	15.4036	map
Clu 179	AM16-19	unclassified Eggerthella	58	4108.41	16058	2571092	6.24559	unmap
Clu 108	AF14-44	Bacteroides clarus	47	4196.79	58739	4415818	13.302	map
Clu 317	OM06-36AC	unclassified Ruminococcus	47	4220.95	26483	2957724	8.95384	unmap
Clu 275	OM02-6	Clostridium spiroforme	47	4275.21	916	2617175	0.349996	map
Clu 167	AF24-29	Holdemania filiformis	23	4318.2	83	3744856	0.0222	map
Clu 225	AM28-23LB	unclassified Firmicutes	12	4357.73	14825	2937492	5.04682	unmap
Clu 313	AM26-2AC	Bacteroides salyersiae	51	4508.59	28183	5555940	5.07259	unmap
Clu 3	AM36-2AC	Bifidobacterium pseudocatenulatum	67	4549.46	56245	2163183	26.001	unmap
Clu 145	AF17-5AC	Bacteroides faecis	43	4563.36	35061	5852887	5.99038	unmap
Clu 202	AF27-2AA	unclassified Clostridium	33	4608.82	3547	3575329	0.992077	unmap
Clu 38	AM15-15	Bacteroides intestinalis	48	4787.16	73163	5784588	12.6479	map
Clu 329	AM33-3	unclassified Clostridium	37	4807.16	4583	3217602	1.42435	unmap
Clu 173	AF22-21	Coprococcus eutactus	36	4857.59	52439	3188574	16.4459	map
Clu 28	AF21-3	unclassified Ruminococcus	4	4859.54	15022	4100740	3.66324	unmap
Clu 205	OM04-12BH	unclassified Firmicutes	31	4892.87	8551	3374459	2.53404	unmap
Clu 103	AF12-19	unclassified Clostridium	20	4910.28	4698	3440412	1.36553	unmap
Clu 78	AM43-11BH	Firmicutes bacterium CAG:212	14	4931.06	5533	3599641	1.5371	unmap
Clu 52	AM22-16AC	unclassified Clostridium	15	5021.87	4164	3557444	1.1705	unmap
Clu 97	AM22-3LB	Bacteroides sp. CAG:98	62	5039.21	17273	3948010	4.37512	unmap
Clu 128	OM04-13BH	Firmicutes bacterium CAG:227	33	5108.83	19548	3362050	5.81431	unmap
Clu 209	OM08-1	Streptococcus vestibularis	52	5169.61	24131	1898011	12.7138	map
Clu 269	AF15-8	Paraprevotella clara	60	5224.67	104195	4639001	22.4607	unmap
Clu 50	OM08-29	Clostridium sp. CAG:127	63	5363.66	71839	3308298	21.7148	unmap
Clu 18	AF33-12	Ruminococcus gnavus	39	5474.91	38981	4195233	9.29174	map
Clu 151	AF17-16	unclassified Alistipes	65	5508.02	20662	3119159	6.62422	unmap
Clu 15	TM06-10	Bifidobacterium bifidum	67	5589.07	32569	2207017	14.757	map
Clu 248	OM02-15	unclassified Roseburia	41	5614.94	4940	3656239	1.35112	unmap
Clu 148	TF04-14	Bifidobacterium animalis	62	5618.38	160	1917571	0.0834	map
Clu 236	OF03-15BH	unclassified Blautia	27	5647.89	4077	3728016	1.09361	unmap
Clu 139	TM06-47	unclassified Eubacterium	78	5860.06	46961	2305949	20.3652	unmap
Clu 230	TF05-26B-4	Eggerthella lenta	56	5887.57	16336	3376081	4.83875	map
Clu 71	AF14-49	Butyricimonas virosa	63	5973.6	6113	5124307	1.19294	unmap
Clu 127	AF14-10	unclassified Ruminococcus	29	6152	3373	3102690	1.08712	unmap
Clu 197	AF41-9	unclassified Ruminococcus	35	6270.5	11209	4347319	2.57837	unmap
Clu 115	AF17-7	Eubacterium sp. CAG:156	73	6305.71	6932	3063492	2.26278	unmap
Clu 59	AF34-1BH	unclassified Coprobacillus	46	6348.8	27018	2742946	9.84999	unmap
Clu 44	AM42-16	Bacteroides eggerthii	58	6365.53	61309	4464020	13.734	map
Clu 120	AF21-41	unclassified Odoribacter	81	6571.41	13335	5449445	2.44704	unmap
Clu 296	TF07-50	Burkholderiales bacterium 1_1_47	75	6610.09	25950	2659109	9.75891	map
Clu 117	AF04-6	Tannerella sp. CAG:51	74	6619.46	33969	3897720	8.71509	unmap
Clu 200	AF46-10NS	unclassified Ruminococcus	36	6753.82	10489	3676052	2.85333	unmap
Clu 143	AF17-9	Clostridium leptum	57	6770.09	7022	3140226	2.23615	map
Clu 24	AF20-18LB	Roseburia sp. CAG:45	60	6796.98	61824	3066488	20.1612	unmap
Clu 72	AF29-16	Streptococcus salivarius	65	6799.48	75518	2344452	32.2114	map
Clu 84	OM07-5	Dorea sp. CAG:105	42	6806.47	2847	3174315	0.896886	unmap
Clu 45	AF02-42	butyrate-producing bacterium SS3/4	46	6822.2	4892	3732153	1.31077	map
Clu 126	AF19-10LB	Blautia sp. CAG:237	54	6983.74	54775	4042273	13.5505	unmap
Clu 48	AF42-6	unclassified Firmicutes	46	7030.31	8401	3447190	2.43706	unmap
Clu 270	AM48-27BH	unclassified Firmicutes	54	7070.92	9010	4339290	2.07638	unmap
Clu 82	AF26-7BH	unclassified Bacteroides	57	7136.74	89541	6673468	13.4175	unmap
Clu 203	AF20-14LB	unclassified Collinsella	66	7228.71	718	2452967	0.292707	unmap
Clu 11	AF35-20	Bacteroides stercoris	84	7342.59	113683	3989490	28.4956	map
Clu 13	AF27-10	Bacteroides fragilis	97	7587.49	65079	5420590	12.0059	map
Clu 131	AF15-50	Eubacterium sp. CAG:161	88	7671.09	14067	2837382	4.95774	unmap
Clu 195	AM34-10	unclassified Collinsella	78	7838.9	10083	2229028	4.5235	unmap
Clu 251	TF08-11AT	unclassified Collinsella	84	7842.88	498	2305804	0.215977	unmap
Clu 178	AM41-2BH	unclassified Collinsella	83	7859.34	1145	2361099	0.484944	unmap
Clu 336	AM13-34	unclassified Collinsella	85	7896.93	883	2360516	0.374071	unmap
Clu 129	TM04-9	unclassified Collinsella	87	7934.25	718	2294496	0.312923	unmap
Clu 325	AF29-7AC	unclassified Collinsella	89	7942.38	956	2367251	0.403844	unmap
Clu 255	AM44-11	unclassified Collinsella	88	8008.36	774	2352650	0.328991	unmap
Clu 140	AF05-8-2	unclassified Collinsella	87	8026.32	1159	2333248	0.496732	unmap
Clu 249	OM08-6BH	unclassified Firmicutes	72	8026.87	7877	3566953	2.20833	unmap
Clu 252	AM31-2AC	unclassified Collinsella	91	8068.79	1001	2328499	0.429891	unmap
Clu 267	AM18-10	unclassified Collinsella	91	8070.85	1172	2298820	0.509827	unmap
Clu 220	AF22-9	unclassified Eubacterium	104	8096.47	27252	2804309	9.7179	unmap
Clu 213	OF03-4AA	unclassified Collinsella	92	8109.61	740	2285372	0.323798	unmap
Clu 91	AM09-41	unclassified Collinsella	92	8152.79	751	2256687	0.332789	unmap
Clu 210	AF14-35	unclassified Collinsella	94	8158.99	577	2229644	0.258786	unmap
Clu 211	OM06-18AC	unclassified Collinsella	92	8204.5	855	2254676	0.379212	unmap
Clu 76	AF16-8	unclassified Collinsella	94	8205.46	381	2300320	0.165629	unmap
Clu 206	AF04-24	unclassified Collinsella	94	8226.82	770	2287507	0.336611	unmap
Clu 87	AF02-46-1	unclassified Collinsella	95	8230.95	656	2249608	0.291606	unmap
Clu 177	AF31-8BH	Ruminococcus sp. CAG:60	74	8241.04	10295	4594075	2.24093	unmap
Clu 231	TF11-5AC	unclassified Collinsella	95	8241.62	772	2329201	0.331444	unmap
Clu 232	AM24-1	unclassified Collinsella	95	8277.32	659	2285725	0.288311	unmap
Clu 334	TF06-6AC	unclassified Collinsella	96	8279	760	2256888	0.336747	unmap
Clu 234	AM40-7AC	unclassified Collinsella	97	8311.31	1211	2354539	0.514326	unmap
Clu 93	AM29-23AC	unclassified Butyricicoccus	81	8315.2	28225	3072074	9.1876	unmap
Clu 250	AM20-15AC	unclassified Collinsella	96	8318.28	1566	2319629	0.675108	unmap
Clu 228	AM15-2	unclassified Collinsella	98	8332.74	774	2274294	0.340325	unmap
Clu 164	AF33-16	unclassified Collinsella	97	8353.48	959	2238230	0.428464	unmap
Clu 318	AF37-9	unclassified Collinsella	97	8353.52	1051	2261682	0.464698	unmap
Clu 306	OF02-10	unclassified Collinsella	101	8380.8	677	2287360	0.295974	unmap
Clu 166	AF11-11	unclassified Collinsella	97	8387.35	458	2223717	0.205961	unmap
Clu 196	AM16-21	unclassified Collinsella	96	8398.07	1793	2317847	0.773563	unmap
Clu 58	OM04-5	unclassified Collinsella	101	8425.15	1492	2264115	0.658977	unmap
Clu 156	AM23-17	unclassified Collinsella	100	8425.41	1045	2264918	0.461385	unmap
Clu 75	AM32-2	Clostridium sp. CAG:7	85	8450.03	6999	4095945	1.70876	unmap
Clu 264	AF36-3AT	unclassified Collinsella	103	8461.01	1019	2229519	0.457049	unmap
Clu 17	TF06-15AC	Clostridium sp. CAG:43	93	8477.7	4806	3226053	1.48975	unmap
Clu 261	AM17-1	unclassified Collinsella	103	8481.68	3490	2323210	1.50223	unmap
Clu 98	AF22-3AC	Bacteroides cellulosilyticus	117	8490.88	189623	7165657	26.4628	unmap
Clu 298	AF15-51	unclassified Collinsella	105	8541.22	1530	2290750	0.667904	unmap
Clu 322	AM42-18AC	unclassified Collinsella	102	8549.12	1209	2282570	0.529666	unmap
Clu 107	AM43-41	Ruminococcus obeum	87	8589.37	25575	3690080	6.93074	map
Clu 22	OM01-11	Escherichia coli	98	8631.31	285093	5116928	55.7157	map
Clu 146	AF23-2	unclassified Collinsella	110	8733.67	1481	2273296	0.651477	unmap
Clu 25	AF24-19AC	unclassified Butyricicoccus	91	8763.12	31560	3153353	10.0084	unmap
Clu 130	AM29-6AC	Firmicutes bacterium CAG:102	85	8858.56	28202	2534489	11.1273	unmap
Clu 94	AM49-4BH	Clostridium sp. CAG:75	101	8861	27162	3183132	8.53311	unmap
Clu 69	AF36-10AT	Roseburia intestinalis	94	9180.39	64131	4303042	14.9036	map
Clu 19	AF19-15	Ruminococcus sp. CAG:57	124	9262.31	157026	2953218	53.1712	unmap
Clu 160	AF23-4AC	unclassified Collinsella	136	9312.38	4260	2273044	1.87414	unmap
Clu 149	AF45-4BH	unclassified Ruminococcus	105	9507.89	16728	3507588	4.76909	unmap
Clu 337	AF12-30	Firmicutes bacterium CAG:270	96	9533.83	27850	2632465	10.5794	unmap
Clu 168	AF28-13AC	unclassified Faecalibacterium	102	9540.44	78623	3389503	23.196	unmap
Clu 138	AM49-13BH	unclassified Eubacterium	115	9575.25	34015	2612632	13.0194	unmap
Clu 53	AM42-30	Eubacterium ventriosum	123	9584.4	24155	2758079	8.75791	map
Clu 42	AF16-22	Coprococcus sp. CAG:131	103	9584.57	74529	2995124	24.8834	unmap
Clu 243	AF21-42	unclassified Ruminococcus	113	10022.3	13852	3628655	3.81739	unmap
Clu 49	AF28-15	Roseburia inulinivorans	126	10188	101594	3752500	27.0737	map
Clu 8	AF31-1BH	Coprobacillus sp. CAG:235	142	10351.7	61661	2898525	21.2732	unmap
Clu 46	AF19-34	Blautia sp. CAG:52	140	10435.7	70385	3932435	17.8986	unmap
Clu 106	AF28-5AC	unclassified Collinsella	171	10593.5	13259	2366902	5.60184	unmap
Clu 286	AF17-14	Alistipes indistinctus	127	10654	20591	2934025	7.018	unmap
Clu 32	AF14-7	Bacteroides xylanisolvens	127	10785.1	132608	6247991	21.2241	map
Clu 170	TF05-9AC	unclassified Collinsella	174	10825.1	16420	2283138	7.19186	unmap
Clu 29	AM30-26	Bacteroides thetaiotaomicron	164	11409.4	168468	6909977	24.3804	map
Clu 150	AF45-17	Coprococcus catus	164	11616.2	14087	3522329	3.99934	map
Clu 135	AF36-3BH	Firmicutes bacterium CAG:41	159	11704.6	52319	3217536	16.2606	unmap
Clu 102	AF36-19BH	Firmicutes bacterium CAG:24	145	11849.4	78050	3440690	22.6844	unmap
Clu 105	AF22-6AC	Firmicutes bacterium CAG:65	144	12088.5	139682	3356063	41.6208	unmap
Clu 33	AM14-19	Eubacterium eligens	162	12136.1	55502	3035795	18.2825	unmap
Clu 20	AM41-17	Bifidobacterium adolescentis	160	12329.8	65226	2094567	31.1406	map
Clu 10	AF36-1BH	Dorea formicigenerans	179	12439.3	20186	3408767	5.92179	map
Clu 229	AF25-13AC	unclassified Firmicutes	157	12510.5	91091	4116467	22.1284	unmap
Clu 61	AF34-10BH	Clostridium sp. CAG:91	161	12716.7	114428	4001893	28.5935	unmap
Clu 21	AM31-32	Ruminococcus sp. CAG:108	168	12742.5	175884	2263729	77.6966	map
Clu 35	AM29-4LB	Bacteroides uniformis	213	12776.6	98516	4617488	21.3354	map
Clu 27	AF33-34	Parabacteroides merdae	171	12797.1	174072	4635236	37.5541	map
Clu 161	AF36-4	Clostridium sp. CAG:62	166	12907	95104	2893834	32.8644	unmap
Clu 262	AM22-16	Ruminococcus torques	149	13074.4	12211	2959517	4.12601	map
Clu 7	AM16-34	Ruminococcus sp. CAG:55	182	13120.7	79253	3017343	26.2658	map
Clu 282	OF04-11AC	Faecalibacterium sp. CAG:82	156	13175.7	46303	2745360	16.8659	unmap
Clu 14	AF14-52	Ruminococcus obeum	186	13225.2	47231	3879097	12.1758	map
Clu 5	TF12-11	Parabacteroides sp. 20_3	187	13376.8	167010	5223654	31.9719	map
Clu 65	AF17-12	Ruminococcus sp. CAG:90	188	13472.1	69831	3707059	18.8373	map
Clu 338	TF10-5	Roseburia sp. CAG:18	162	13503.4	106263	3443473	30.8593	unmap
Clu 73	OF03-6AA	Ruminococcus sp. CAG:17	167	13627	54629	3761957	14.5214	unmap
Clu 77	OM02-16	Dorea longicatena	211	13834.1	55258	3143729	17.5772	unmap
Clu 34	AF24-29LB	Bacteroides caccae	166	13952.5	66623	5403685	12.3292	map
Clu 64	AM22-12LB	Coprococcus comes	203	13963	67094	3513131	19.0981	map
Clu 187	OM04-11BH	unclassified Faecalibacterium	190	14133.9	106180	2961722	35.8508	unmap
Clu 79	AM50-10BH	Bacteroides ovatus	198	14158.5	49339	6278096	7.85891	map
Clu 16	AM14-35	Bacteroides ovatus	192	14298.7	42235	6742335	6.26415	map
Clu 4	AF30-11	Bifidobacterium longum	198	15224.7	56148	2265900	24.7796	map
Clu 6	TM10-3	Eubacterium rectale	201	15277.1	174611	2945641	59.2778	map
Clu 260	AF22-12AC	Roseburia hominis	187	15330.3	99766	3549767	28.1049	map
Clu 63	AF29-11BH	Faecalibacterium prausnitzii	204	15678.7	127369	3310911	38.4695	map
Clu 43	AF16-14	Odoribacter splanchnicus	220	15948.4	44558	4619031	9.64661	map
Clu 66	AM48-23BH	Eubacterium hallii	210	16015.6	66473	3420956	19.4311	map
Clu 12	AF14-40	Blautia sp. CAG:37	218	16098.5	115642	3904804	29.6153	unmap
Clu 86	AF36-11AT	Faecalibacterium prausnitzii	198	16235.3	146395	2975205	49.205	map
Clu 292	AM42-11	unclassified Ruminococcus	219	16415.8	114815	4698861	24.4346	unmap
Clu 9	TF11-2AC	Ruminococcus sp. CAG:9	219	16416.8	106853	3970061	26.9147	map
Clu 30	AF39-10AT	Bacteroides sp. 3_1_33FAA	207	16928	73709	5363399	13.743	unmap
Clu 88	AF27-11BH	Faecalibacterium cf. prausnitzii KLE1255	214	17118.1	101447	2779402	36.4996	map
Clu 51	AM10-38	Lachnospiraceae bacterium CAG:25	230	17364.9	89285	3036351	29.4054	map
Clu 157	TF06-43	unclassified Firmicutes	209	17610.9	227782	3368907	67.613	unmap
Clu 227	AF14-19	Alistipes sp. CAG:53	206	17813.7	165990	3668313	45.2497	map
Clu 218	AF14-46	Bacteroides sp. CAG:20	209	18114.3	149196	3570602	41.7846	unmap
Clu 2	AF19-23	Bacteroides uniformis	238	18237.7	127585	4854399	26.2823	map
Clu 1	AF39-8AT	Bacteroides vulgatus	230	19000.1	34987	5001746	6.99496	map
Clu 240	AM16-43	Alistipes sp. CAG:29	212	19135.8	155096	3366396	46.0718	unmap
