# Supplementary material for: 1,520 reference genomes from cultivated human gut bacteria enable functional microbiome analyses
Source: Nat Biotechnol. 2019 Feb 4;37(2):179–85. doi: 10.1038/s41587-018-0008-8 (PMC6784896; doi:10.1038/s41587-018-0008-8)
Supplement: Supplementary file 20 — Pan-genome analysis of the 38 clusters [file 41587_2018_8_MOESM10_ESM.xlsx]

## Sheet: Supplementary Table 8a
Supplementary Table 8. Pan genome analysis of the 38 clusters (The members of each cluster)
Species/Cluster No.	Genome from this study	Genome from NCBI
Bifidobacterium longum	AF03-10	Bifidobacterium_longum_1_5B_uid209580
	AF03-20	Bifidobacterium_longum_17_1B_uid209583
	AF03-27	Bifidobacterium_longum_72B_uid236797
	AF04-13	Bifidobacterium_longum_BBMN68_uid60163
	AF05-2	Bifidobacterium_longum_CAG_69_uid206705
	AF05-16	Bifidobacterium_longum_CECT_7347_uid173411
	AF08-2	Bifidobacterium_longum_D2957_uid191039
	AF11-12	Bifidobacterium_longum_DJO10A_uid58833
	AF11-41	Bifidobacterium_longum_E18_uid197134
	AF13-34	Bifidobacterium_longum_infantis_ATCC_55813_uid31437
	AF13-41	Bifidobacterium_longum_infantis_CCUG_52486_uid30065
	AF14-22	Bifidobacterium_longum_JCM_1217_uid62695
	AF14-34	Bifidobacterium_longum_KACC_91563_uid158861
	AF26-10
	AF27-1BH
	AF30-11
	AF30-12
	AF34-9AC
	AF35-13AC
	AF36-1
	AM10-15B
	AM11-2
	AM11-5
	AM12-16
	AM16-2
	AM20-3
	AM20-19AC
	AM20-39
	AM21-20
	AM30-9LB
	AM31-13LB
	AM34-3
	AM39-8AC
	AM39-10AC
	AM42-13AT
	OF01-16
	OM05-2BH
	TF01-22
	TF06-12AC
	TF06-45A
	TF07-31
	TF07-34
	TF07-39
	TF08-4AC
	TM01-1
	TM02-7
	TM04-17
	TM04-48B
	TM05-14
	TM06-1
Bifidobacterium pseudocatenulatum	AF02-36-1	Bifidobacterium_pseudocatenulatum_CAG_263_uid206725
	AF03-28	Bifidobacterium_pseudocatenulatum_IPLA36007_uid236475
	AF11-18
	AF12-8A-LB
	AF12-8LB-d
	AF12-10-6.0
	AF17-20AC
	AF18-2AC
	AF20-20AC
	AF26-1
	AF36-12AT
	AF41-3MH
	AF45-10BH
	AM08-2
	AM08-25
	AM10-2
	AM10-24
	AM11-10
	AM13-2
	AM13-8
	AM18-42
	AM19-19
	AM20-1
	AM20-6
	AM20-9-6.0
	AM26-14LB
	AM33-6
	AM36-2AC
	AM36-5BH
	AM38-8
	AM43-10
	CF01-1
	OF01-2
	OF01-8
	OF01-12
	OF01-21AC
	OF05-12
	OM05-2
	OM10-8
	TF05-2AC
	TF05-19AC
	TF07-23
	TF07-45
	TF08-3AT
	TM01-4
	TM04-13
	TM05-11
	TM07-3AT
	TM08-2
	TM10-1
Bifidobacterium bifidum	AF05-42	Bifidobacterium_bifidum_BGN4_uid167988
	AF11-25B	Bifidobacterium_bifidum_DSM_20456___JCM_1255_uid28655
	AF45-10	Bifidobacterium_bifidum_IPLA_20015_uid170147
	AM12-9	Bifidobacterium_bifidum_NCIMB_41171_uid30055
	AM12-10
	AM18-1
	AM18-11
	AM18-12AC
	AM18-12AC-d
	AM18-29
	AM36-1AC
	AM42-15AC
	TF05-1
	TF05-39
	TF06-13
	TF06-14AC
	TF07-22
	TM02-15
	TM02-17
	TM02-20
	TM04-12
	TM05-15
	TM06-5
	TM06-10
	TM07-4AC
Bifidobacterium adolescentis	AF14-56	Bifidobacterium_adolescentis_CAG_119_uid206687
	AF15-3
	AF21-27
	AF28-4AC
	AF45-19
	AM07-11
	AM08-22
	AM12-20
	AM12-59
	AM13-11
	AM14-37
	AM22-8LB
	AM34-11
	AM36-3AC
	AM41-17
	OF04-5
	OF04-9AC
	TF06-2AC
	TF06-10AC
	TF06-29
	TM06-4
	TM06-51
Clu79	AF18-8
	AF18-8LB
	AF18-33LB
	AF31-11
	AF38-3AC
	AM10-11
	AM10-26
	AM10-27
	AM10-32
	AM10-48
	AM28-11LB
	OM07-12
	TF09-1AT
	TM05-38
	TM10-22
Bacteroides vulgatus	AF04-12	Bacteroides_vulgatus_ATCC_8482_uid58253
	AF04-25	Bacteroides_vulgatus_CAG_6_uid206865
	AF12-25	Bacteroides_vulgatus_dnLKV7_uid175975
	AF13-53	Bacteroides_vulgatus_PC510_uid42763
	AF14-8
	AF15-6A
	AF16-11
	AF18-14
	AF19-16
	AF20-1LB
	AF20-10
	AF21-45
	AF25-30LB
	AF26-3BH
	AF28-7
	AF29-13
	AF31-3
	AF32-15BH
	AF34-15
	AF35-11AC
	AF35-15AC
	AF36-14BH
	AF37-17
	AF39-1
	AF39-8AT
	AF41-7
	AF41-8MH
	AF46-14NS
	AM09-18
	AM13-10
	AM13-21
	AM14-27
	AM16-6
	AM17-30
	AM21-14
	AM21-42
	AM25-23
	AM26-11
	AM27-13
	AM28-1
	AM29-2
	AM30-40
	AM32-26AC
	AM34-18LB
	AM35-11
	AM37-2
	AM38-19
	AM39-10
	AM39-30BH
	AM43-4BH
	AM44-21
	AM46-1
	AM49-11
	AM51-1
	AM54-29XD
	CF01-10
	OF05-14BH
	OF05-20BH
	OM03-13AC
	OM06-14
	OM06-31AC
	OM07-1BH
	OM07-4AC
	OM08-13BH
	TF05-18
	TF10-3
	TM04-10
	TM05-16
	TM06-6
Bacteroides uniformis	AF04-22	Bacteroides_uniformis_3978_T3_i_uid206128
	AF14-14	Bacteroides_uniformis_3978_T3_ii_uid206129
	AF14-42	Bacteroides_uniformis_ATCC_8492_uid18195
	AF15-14LB	Bacteroides_uniformis_CAG_3_uid206825
	AF16-7	Bacteroides_uniformis_CL03T12C37_uid64835
	AF17-20
	AF18-33
	AF19-23
	AF20-13LB
	AF21-53
	AF25-38AC
	AF26-10BH
	AF27-10BH
	AF29-11
	AF32-17
	AF33-23
	AF34-31BH
	AF35-22
	AF36-11BH
	AF37-16AC
	AF39-16AC
	AM07-18
	AM09-11
	AM14-1
	AM16-3
	AM18-14LB
	AM21-40
	AM26-2
	AM27-46
	AM28-49
	AM29-1AC
	AM29-12AC
	AM30-16
	AM30-49
	AM31-23
	AM32-11AC
	AM34-25
	AM39-1
	AM41-16
	AM43-9
	AM44-19
	AM50-4
	AM51-7
	OF03-17
	OF04-14
	OM03-9
	OM04-14BH
	OM05-11BH
	OM05-12BH
	OM07-9
	OM08-13
	TF07-2
	TF08-13
	TF09-22
	TM04-30
	TM07-1
	TM09-11
	TM10-17
Parabacteroides distasonis	AF14-4AC	Bacteroides_20_3_uid38767
	AF18-10	Parabacteroides_distasonis_ATCC_8503_uid58301
	AF19-14	Parabacteroides_distasonis_CL03T12C09_uid64883
	AF21-43	Parabacteroides_distasonis_CL09T03C24_uid64885
	AF25-36AC
	AF27-14
	AF33-31
	AF36-3
	AF39-10AC
	AF42-3
	AM15-13
	AM16-4
	AM17-47
	AM18-12LB
	AM25-3
	AM25-14
	AM26-10
	AM26-22AC
	AM27-42
	AM30-4
	AM32-23
	AM33-1
	AM38-13AC
	AM44-16
	AM50-1
	AM54-10XD
	AM59-9XD
	OF01-14
	OF04-11BH
	OF04-13BH
	OM02-13
	OM07-5BH
	TF09-4
	TF10-4
	TF12-11
Bacteroides fragilis	AF15-10LB	Bacteroides_fragilis_3783N1_8_uid206154
	AF26-6	Bacteroides_fragilis_CAG_47_uid206878
	AF27-10	Bacteroides_fragilis_DS_71_uid206108
	AF32-10	Bacteroides_fragilis_DS_166_uid206109
	AF33-30	Bacteroides_fragilis_HMW_615_uid71527
	AF46-2GN	Bacteroides_fragilis_J_38_1_uid206103
	AM13-18	Bacteroides_fragilis_Korea_419_uid206100
	AM15-16	Bacteroides_fragilis_S6R5_uid206163
	AM16-16A	Bacteroides_fragilis_S6R8_uid206165
	AM26-13LB	Bacteroides_fragilis_S38L3_uid206174
	AM31-13AC	Bacteroides_fragilis_S38L5_uid206175
	AM40-4AC
	AM47-7
	CF01-8
	OF05-11AC
	OF05-13AC
	OM02-9
	OM02-11
	OM06-1
	OM06-30AC
	TF05-31
	TF09-1
	TM08-15
Bacteroides stercoris	AF05-4	Bacteroides_stercoris_CAG_120_uid206578
	AF12-7
	AF16-30
	AF19-2
	AF25-6
	AF25-30AC
	AF26-20BH
	AF35-14BH
	AF35-20
	AF37-11AC
	AF41-6
	AM25-16
	AM27-18
	AM28-15
	AM32-16LB
	AM36-9BH
	AM40-34
	AM47-5
	AM49-4
	AM50-6
	AM51-2BH
	TF03-6
	TF05-14
	TM06-26
Bacteroides ovatus	AF04-17	Bacteroides_ovatus_3_8_47FAA_uid40011
	AF04-46	Bacteroides_ovatus_3725_D1_iv_uid206123
	AF14-13AC	Bacteroides_ovatus_ATCC_8483_uid18191
	AF24-28LB	Bacteroides_ovatus_CL03T12C18_uid64827
	AF26-20AA
	AF27-16BH
	AF29-12
	AF32-8BH
	AF42-23
	AF45-17BH
	AM14-26
	AM14-35
	AM14-40
	AM17-48
	AM30-13
	AM40-4
	AM54-35XD
	AM56-10ce
	CF01-10NS
	OF01-19AC
	OF05-12AC
	TM07-20
Prevotella copri	AF10-17	Prevotella_copri_CAG_164_uid206683
	AF11-14
	AF12-50
	AF15-25
	AF22-1
	AF24-12
	AF29-19
	AF38-11
	AF43-2
	AF46-2NS
	AM16-54
	AM22-1
	AM22-2
	AM22-19
	AM42-23AC
	OF03-3
	OM04-1
	OM06-11
	TF06-40
Parabacteroides merdae	AF19-8	Parabacteroides_merdae_ATCC_43184_uid18193
	AF26-22BH	Parabacteroides_merdae_CAG_48_uid206898
	AF31-17	Parabacteroides_merdae_CL03T12C32_uid64891
	AF33-34	Parabacteroides_merdae_CL09T00C40_uid64893
	AF35-4AC
	AF38-4
	AM14-15
	AM16-50
	AM26-6AC
	AM30-44
	AM34-17
	AM48-24BH
	AM50-15
	OM05-11AA
	OM06-16AC
Bacteroides thetaiotaomicron	AF03-26	Bacteroides_thetaiotaomicron_CAG_40_uid206778
	AF14-20	Bacteroides_thetaiotaomicron_dnLKV9_uid175974
	AF24-19LB	Bacteroides_thetaiotaomicron_VPI_5482_uid62913
	AF28-2
	AF37-12
	AF45-16BH
	AM09-21
	AM15-10
	AM23-12
	AM26-17LB
	AM30-26
	AM51-2
	OF03-10BH
	OF05-16BH
Bacteroides dorei	AF14-1AC	Bacteroides_dorei_CAG_222_uid206642
	AF15-23LB	Bacteroides_dorei_CL03T12C01_uid64809
	AF16-29
	AF17-1
	AF25-18
	AF27-18BH
	AF39-10AT
	AM18-9
	AM23-18
	AM28-6
	OF04-10BH
	OM02-4
	TF05-10AC
	TM05-24
Bacteroides caccae	OM05-21BH	Bacteroides_caccae_CL03T12C61_uid64801
	OF02-8	Bacteroides_caccae_CAG_21_uid206615
	OF02-6LB	Bacteroides_caccae_ATCC_43185_uid18163
	AM54-1GN
	AM44-18
	AM31-16AC
	AM26-6LB
	AM22-13LB
	AM16-49B
	AF46-5GN
	AF31-29AC
	AF24-29LB
Bacteroides plebeius	AF24-16AC	Bacteroides_plebeius_CAG_211_uid206617
	AF24-20AC
	AF25-1LB
	AF27-1
	AF27-30
	AF31-28B-AC
	AM09-36
	AM23-23
	AM43-8
	AM43-9BH
	AM49-7BH
	OM08-14
	TF10-3AC
Bacteroides xylanisolvens	AF14-7	Bacteroides_xylanisolvens_CL03T12C04_uid64839
	AF21-6AC	Bacteroides_xylanisolvens_SD_CC_1b_uid237285
	AF38-2
	AF39-6AC
	AF46-11NS
	AM16-13
	AM26-1
	AM30-47
	AM37-9
	AM54-2NS
	TF10-34
	TM09-13
Eubacterium rectale	AF06-19	Eubacterium_rectale_ATCC_33656_uid59169
	AF12-8	Eubacterium_rectale_CAG_36_uid206696
	AF17-27	Eubacterium_rectale_uid197162
	AF18-16LB
	AF18-18LB
	AF19-3AC
	AF19-4
	AF24-9LB
	AF24-17
	AF25-15
	AF36-2BH
	AF38-24
	AF39-14AC
	AM16-11
	AM22-4
	AM26-2LB
	AM29-10
	AM30-13AC
	AM31-7AC
	AM36-3AA
	AM42-1
	AM42-17AT
	AM44-1AT
	AM44-2AT
	AM47-6BH
	AM48-7
	AM54-25XD
	OM05-3AA
	OM05-6AA
	OM05-8AA
	OM07-13
	OM08-12AT
	TF11-15AC
	TM10-3
Ruminococcus sp.AG:55	AF12-5	Ruminococcus_CAG_55_uid206753
	AF19-4LB
	AF24-16
	AF25-3LB
	AF25-13
	AF25-17
	AF27-3
	AF27-11AA
	AF27-12AA
	AF31-14BH
	AF32-2AC
	AM09-18-1
	AM16-34
	AM22-14LB
	AM27-11LB
	AM27-27
	AM29-1
	AM29-1LB
	AM29-5AC
	AM29-10LB
	AM29-19LB
	AM33-14
	AM41-2AC
	AM49-8
	AM49-10BH
	AM57-5
	OF05-2BH
	OM04-4AA
	OM07-7
	OM08-13AT
	TF08-4
	TF10-6
	TF10-12AC
Coprobacillus sp.CAG:235	AF02-13	Coprobacillus_CAG_235_uid206663
	AF13-4LB
	AF13-15
	AF13-25
	AF15-30
	AF16-47
	AF17-11AC
	AF17-17AC
	AF19-3
	AF24-1LB
	AF27-24BH
	AF29-3BH
	AF31-1BH
	AF35-8
	AF36-10BH
	AF37-2
	AM09-26
	AM17-34
	AM23-2
	AM23-9LB
	AM26-5AC
	AM29-13
	AM32-11LB
	AM37-9BH
	OF02-11LB
	OF03-2AA
	OM08-19
	TF10-10
	TM10-10
Ruminococcus sp.CAG:9	AF14-5	Ruminococcus_CAG_9_uid206921
	AF19-29
	AF25-23LB
	AF25-28AC
	AF33-11BH
	AM12-48
	AM18-15
	AM18-44
	AM23-1LB
	AM27-16
	AM29-12LB
	AM32-17LB
	AM34-9LB
	AM36-17
	AM40-10AC
	AM42-10AC
	AM44-9AT
	AM45-2
	AM45-9BH
	AM46-18
	AM50-15BH
	AM54-14NS
	OM02-16LB
	OM05-7
	TF06-23
	TF11-2AC
	TM09-4
Dorea formicigenerans	AF12-11	Dorea_formicigenerans_ATCC_27755_uid18155
	AF19-4AC	Dorea_formicigenerans_CAG_28_uid206792
	AF19-13
	AF21-25
	AF25-11
	AF31-13BH
	AF36-1BH
	AF42-21
	AM23-7AC
	AM29-11
	AM35-12
	AM37-5
	AM37-11
	AM40-15AC
	AM42-8
	AM46-16
	OM02-12
	OM03-2
	TF09-3
	TF11-11
	TF12-1
	TM05-5
	TM09-16AC
	TM09-19AC
Clostridium sp.CAG:43	AF02-29	Clostridium_CAG_43_uid206812
	AF12-41
	AF20-7
	AF21-20LB
	AF22-10
	AF24-2LB
	AF27-5AA
	AF29-8BH
	AF32-7AC
	AF35-15
	AF37-7
	AF50-3
	AM18-55
	AM27-28
	AM28-20LB
	AM43-3BH
	AM48-13
	OF13-4
	OM04-7
	OM05-5BH
	TF06-15AC
	TF11-13AC
Blautia sp.CAG:37	AF14-40	Blautia_CAG_37_uid206712
	AF17-9LB
	AF19-1
	AF19-13LB
	AF26-2
	AF32-4BH
	AF34-10
	AM23-13AC
	AM28-10
	AM28-27
	AM28-36
	AM29-29
	AM42-2
	AM47-4
	OF03-13
	OF09-25XD
	OF11-22
	OM05-6
	OM06-15AC
	TF10-30
	TF12-12AT
	TF12-31AT
	TM10-2
Ruminococcus obeum	AF14-23	Ruminococcus_obeum_CAG_39_uid206748
	AF14-52
	AF21-24
	AF24-10LB
	AF25-21
	AF29-2BH
	AF35-14AC
	AF37-6AC
	AF39-4
	AM18-2AC
	AM22-9LB
	AM27-32LB
	AM29-25AC
	AM34-12
	AM37-4AC
	AM39-5AC
	AM41-5
	AM54-7NE
	OF03-14
	OM03-6
	OM06-11AA
	TF09-10AC
	TM09-13AC
Ruminococcus gnavus	AF13-14A	Ruminococcus_gnavus_ATCC_29149_uid18179
	AF19-16AC	Ruminococcus_gnavus_CAG_126_uid206587
	AF24-23LB	Ruminococcus_gnavus_CC55_001C_uid71557
	AF27-4BH
	AF33-12
	AF34-4BH
	AM12-54
	AM13-39
	AM17-51
	AM21-18
	AM21-41
	AM22-7AC
	AM25-19
	AM27-32
	AM32-6
	AM38-12
	AM51-4BH
	TF01-20-2
	TM04-16
	TM07-2AC
Ruminococcus bromii	AF15-36	Ruminococcus_bromii_uid197158
	AF16-40
	AF17-11
	AF21-10LB
	AF25-7LB
	AF37-3AC
	AF42-10
	AF43-11
	AM28-29LB
	AM31-32
	AM32-13AC
	AM34-10LB
	AM36-18
	AM46-2BH
	CF01-14
	TF12-19AC
	TM09-5AC
	TM09-18AC
	TM10-21
Ruminococcus sp.CAG:57	AF16-50	Ruminococcus_CAG_57_uid206800
	AF17-1AC
	AF17-6
	AF17-6LB
	AF17-24
	AF18-29
	AF19-15
	AF21-11
	AF25-19
	AF26-25AA
	AF34-12
	AF37-20
	AM28-13
	AM31-15AC
	AM43-6
	AM47-2BH
	AM54-1NS
	OM07-17
	TF12-2
Roseburia sp.CAG:45	AF02-12	Roseburia_CAG_45_uid206845
	AF12-17LB
	AF15-21
	AF20-18LB
	AF22-2LB
	AF22-8AC
	AF25-13LB
	AF25-15LB
	AF25-18LB
	AF25-25LB
	AF34-16
	AF42-8
	OM03-7AC
	OM03-18
	OM04-10AA
	OM04-10BH
	OM04-15AA
Clu152	AF10-3
	AF15-40
	AF22-28AC
	AF24-19AC
	AF35-5AC
	AM05-1
	AM18-35
	AM27-36
	AM28-25
	AM32-19
	OF09-22XD
	OF09-27
	OF10-2
	OF13-6
	OM06-6AC
	TM10-16AC
Clu300	AF13-28
	AF13-37
	AF21-3
	AF24-32LB
	AF31-16BH
	AF37-6AT
	AF42-9BH
	AM07-21
	AM22-13
	AM28-41
	AM29-26
	AM30-15AC
	AM58-7XD
	OM08-7
	TM10-9AT
Eubacterium eligens	AF06-14	Eubacterium_eligens_CAG_72_uid206755
	AF18-47
	AF35-21
	AF36-7BH
	AF41-18
	AF42-3BH
	AF45-13BH
	AM14-19
	AM32-2AC
	AM37-3BH
	AM43-40
	AM48-8
Clostridium ramosum	AF09-1A	Clostridium_ramosum_DSM_1402_uid19663
	AF19-21AC
	AF20-7LB
	AF28-13
	AF28-24B
	AM21-17
	AM25-30
	AM38-1
	OF04-4AC
	OM06-4
Eubacterium 3_1	AF18-3	Eubacterium_3_1_31_uid39375
	AF19-17
	AM07-12
	AM07-35-1
	AM28-8LB
	AM35-6AC
	AM47-9
	OF10-16
	TF05-29
	TF12-12
Butyrate-producing bacterium SS3/4	AF02-42	butyrate_producing_bacterium_SS3_4_uid197159
	AF28-12
	AF36-10
	AM25-23AC
	AM34-11AC
	OF05-3
	OF11-28
	TF01-6
Faecalibacterium prausnitzii	AF10-13	Faecalibacterium_prausnitzii_M21_2_uid18203
	AF29-11BH	Faecalibacterium_prausnitzii_uid197157
	AF31-14AC
	AM36-18BH
	AM37-13AC
Escherichia coli	AF13-13-H	Escherichia_coli_CUMT8_uid47109
	AF14-7LB	Escherichia_coli_HVH_4__4_7276109__uid186041
	AF14-15AC	Escherichia_coli_HVH_196__4_4530470__uid186222
	AF17-4	Escherichia_coli_KTE109_uid157669
	AF17-8LB	Escherichia_coli_KTE199_uid163411
	AF18-23LB	Escherichia_coli_KTE232_uid157649
	AF31-11BH	Escherichia_coli_P0305260_10_uid77403
	AM12-30	Escherichia_coli_UMEA_3174_1_uid186306
	AM20-38	Escherichia_coli_UMEA_3176_1_uid186308
	AM22-14AC	Escherichia_coli_UMEA_3317_1_uid186342
	AM22-15AC	Escherichia_coli_UMEA_3318_1_uid186343
	AM23-14AC	Escherichia_coli_UMEA_3337_1_uid186347
	AM23-18AC	Escherichia_coli_UMEA_3341_1_uid186348
	AM28-16AC	Escherichia_coli_UMEA_3705_1_uid186370
	AM34-8	Escherichia_coli_UMEA_3889_1_uid186376
	OM01-11	Escherichia_coli_UMEA_4076_1_uid186381
	OM02-11AC	Escherichia_coli_XH140A_uid70725
	OM02-12AC
	OM02-28

## Sheet: Supplementary Table 8b
Supplementary Table 8. Pan genome analysis of the 38 clusters (The distribution of genes)
Cluster	Phylum	Class	Order	Family	genus	Strain Number	Core-genome	Pan-genome	Unique-genome	Accessory-genome	average-core	average-pan	average-unique	average-accessory
Ruminococcus sp.CAG:9	Firmicutes	Clostridia	Clostridiales	Eubacteriaceae	Ruminococcus	28	1811	11424	3348	6265	64.6786	408	119.571	223.75
Ruminococcus sp.CAG:57	Firmicutes	Clostridia	Clostridiales	Ruminococcaceae	Ruminococcus	20	1694	5407	1491	2222	84.7	270.35	74.55	111.1
Ruminococcus sp.AG:55	Firmicutes	Clostridia	Clostridiales	Eubacteriaceae	Ruminococcus	34	1653	8669	2343	4673	48.6176	254.971	68.9118	137.441
Ruminococcus obeum	Firmicutes	Clostridia	Clostridiales	Blautia	Blautia obeum	24	1866	8224	2505	3853	77.75	342.667	104.375	160.542
Ruminococcus gnavus	Firmicutes	Clostridia	Clostridiales	Lachnospiraceae	Blautia	23	1845	8982	3380	3757	80.2174	390.522	146.957	163.348
Ruminococcus bromii	Firmicutes	Clostridia	Clostridiales	Ruminococcaceae	Ruminococcus	20	1204	4934	1653	2077	60.2	246.7	82.65	103.85
Roseburia sp.CAG:45	Firmicutes	Clostridia	Clostridiales	Lachnospiraceae	Roseburia	18	1919	5330	1296	2115	106.611	296.111	72	117.5
Prevotella copri	Bacteroidetes	Bacteroidia	Bacteroidales	Prevotellaceae	Prevotella	20	1532	7581	2300	3749	76.6	379.05	115	187.45
Parabacteroides merdae	Bacteroidetes	Bacteroidia	Bacteroidales	Porphyromonadaceae	Parabacteroides	19	2215	8853	3199	3439	116.579	465.947	168.368	181
Parabacteroides distasonis	Bacteroidetes	Bacteroidia	Bacteroidales	Porphyromonadaceae	Parabacteroides	39	2468	10281	2866	4947	63.2821	263.615	73.4872	126.846
Faecalibacterium prausnitzii	Firmicutes	Clostridia	Clostridiales	Ruminococcaceae	Faecalibacterium	7	1716	4641	1925	1000	245.143	663	275	142.857
Eubacterium rectale	Firmicutes	Clostridia	Clostridiales	Lachnospiraceae	unclassified Lachnospiraceae	37	1458	11755	4654	5643	39.4054	317.703	125.784	152.514
Eubacterium eligens	Firmicutes	Clostridia	Clostridiales	Eubacteriaceae	Eubacterium	13	1938	5190	1102	2150	149.077	399.231	84.7692	165.385
Eubacterium 3_1	Firmicutes	Clostridia	Clostridiales	Eubacteriaceae	Eubacterium	11	2257	4231	876	1098	205.182	384.636	79.6364	99.8182
Escherichia coli	Proteobacteria	Gammaproteobacteria	Enterobacterales	Enterobacteriaceae	Escherichia	36	2810	11338	3685	4843	78.0556	314.944	102.361	134.528
Dorea formicigenerans	Firmicutes	Clostridia	Clostridiales	Lachnospiraceae	Dorea	26	1688	9010	3028	4294	64.9231	346.538	116.462	165.154
Coprobacillus sp.CAG:235	Firmicutes	Erysipelotrichia	Erysipelotrichales	Erysipelotrichaceae	Coprobacillus	30	1716	6406	1578	3112	57.2	213.533	52.6	103.733
Clu79	Actinobacteria	Coriobacteridae	Coriobacteriales	Coriobacterineae		15	1390	3035	930	715	92.6667	202.333	62	47.6667
Clu300	Firmicutes	Clostridia	Clostridiales	Lachnospiraceae		15	2288	8001	2329	3384	152.533	533.4	155.267	225.6
Clu152	Firmicutes	Clostridia	Clostridiales	Eubacteriaceae		16	1653	5759	1459	2647	103.312	359.938	91.1875	165.438
Clostridium sp.CAG:43	Firmicutes	Clostridia	Clostridiales	Clostridiaceae	Clostridium	23	1680	6793	2584	2529	73.0435	295.348	112.348	109.957
Clostridium ramosum	Firmicutes	Erysipelotrichia	Erysipelotrichales	Erysipelotrichaceae	Erysipelatoclostridium	11	2601	6451	1985	1865	236.455	586.455	180.455	169.545
Butyrate-producing bacterium SS3/4	Firmicutes	Clostridia	Clostridiales			9	1804	6147	2269	2074	200.444	683	252.111	230.444
Blautia sp.CAG:37	Firmicutes	Clostridia	Clostridiales	Lachnospiraceae	Blautia	24	1816	6730	2104	2810	75.6667	280.417	87.6667	117.083
Bifidobacterium pseudocatenulatum	Actinobacteria	Actinobacteria	Bifidobacteriales	Bifidobacteriaceae	Bifidobacterium	52	1159	4614	1278	2177	22.2885	88.7308	24.5769	41.8654
Bifidobacterium longum	Actinobacteria	Actinobacteria	Bifidobacteriales	Bifidobacteriaceae	Bifidobacterium	63	1149	5378	1372	2857	18.2381	85.3651	21.7778	45.3492
Bifidobacterium bifidum	Actinobacteria	Actinobacteria	Bifidobacteriales	Bifidobacteriaceae	Bifidobacterium	29	1319	3228	824	1085	45.4828	111.31	28.4138	37.4138
Bifidobacterium adolescentis	Actinobacteria	Actinobacteria	Bifidobacteriales	Bifidobacteriaceae	Bifidobacterium	23	1122	3703	1078	1503	48.7826	161	46.8696	65.3478
Bacteroides xylanisolvens	Bacteroidetes	Bacteroidia	Bacteroidales	Bacteroidaceae	Bacteroides	14	2582	11386	3929	4875	184.429	813.286	280.643	348.214
Bacteroides vulgatus	Bacteroidetes	Bacteroidia	Bacteroidales	Bacteroidaceae	Bacteroides	73	2146	14970	4281	8543	29.3973	205.068	58.6438	117.027
Bacteroides uniformis	Bacteroidetes	Bacteroidia	Bacteroidales	Bacteroidaceae	Bacteroides	63	2128	13157	3915	7114	33.7778	208.841	62.1429	112.921
Bacteroides thetaiotaomicron	Bacteroidetes	Bacteroidia	Bacteroidales	Bacteroidaceae	Bacteroides	17	2767	10861	3997	4097	162.765	638.882	235.118	241
Bacteroides stercoris	Bacteroidetes	Bacteroidia	Bacteroidales	Bacteroidaceae	Bacteroides	25	1785	8018	1785	3888	71.4	320.72	71.4	155.52
Bacteroides plebeius	Bacteroidetes	Bacteroidia	Bacteroidales	Bacteroidaceae	Bacteroides	14	1938	5833	1325	2570	138.429	416.643	94.6429	183.571
Bacteroides ovatus	Bacteroidetes	Bacteroidia	Bacteroidales	Bacteroidaceae	Bacteroides	26	2775	13735	4480	6480	106.731	528.269	172.308	249.231
Bacteroides fragilis	Bacteroidetes	Bacteroidia	Bacteroidales	Bacteroidaceae	Bacteroides	34	2747	10681	3217	4717	80.7941	314.147	94.6176	138.735
Bacteroides dorei	Bacteroidetes	Bacteroidia	Bacteroidales	Bacteroidaceae	Bacteroides	16	2226	8965	2748	3991	139.125	560.312	171.75	249.438
Bacteroides caccae	Bacteroidetes	Bacteroidia	Bacteroidales	Bacteroidaceae	Bacteroides	15	2543	9518	3175	3800	169.533	634.533	211.667	253.333
