# Supplementary material for: 1,520 reference genomes from cultivated human gut bacteria enable functional microbiome analyses
Source: Nat Biotechnol. 2019 Feb 4;37(2):179–85. doi: 10.1038/s41587-018-0008-8 (PMC6784896; doi:10.1038/s41587-018-0008-8)
Supplement: Supplementary file 21 — The function annotation of 1,520 genomes [file 41587_2018_8_MOESM11_ESM.xlsx]

## Sheet: KEGG
Supplementary Table 9. The function annotation of 1520 genomes (KEGG)
Cluster	Strain_id	Phylum	Genus	Species	Cellular Processes:Cell growth and death:Apoptosis	Cellular Processes:Cell growth and death:Apoptosis - fly	Cellular Processes:Cell growth and death:Cell cycle - Caulobacter	Cellular Processes:Cell growth and death:Meiosis - yeast	Cellular Processes:Cell motility:Bacterial chemotaxis	Cellular Processes:Cell motility:Flagellar assembly	Cellular Processes:Cellular community - prokaryotes:Biofilm formation - Escherichia coli	Cellular Processes:Cellular community - prokaryotes:Biofilm formation - Pseudomonas aeruginosa	Cellular Processes:Cellular community - prokaryotes:Quorum sensing	Cellular Processes:Transport and catabolism:Autophagy - yeast	Cellular Processes:Transport and catabolism:Endocytosis	Cellular Processes:Transport and catabolism:Lysosome	Cellular Processes:Transport and catabolism:Peroxisome	Environmental Information Processing:Membrane transport:ABC transporters	Environmental Information Processing:Membrane transport:Bacterial secretion system	Environmental Information Processing:Membrane transport:Phosphotransferase system (PTS)	Environmental Information Processing:Signal transduction:AMPK signaling pathway	Environmental Information Processing:Signal transduction:Calcium signaling pathway	Environmental Information Processing:Signal transduction:FoxO signaling pathway	Environmental Information Processing:Signal transduction:HIF-1 signaling pathway	Environmental Information Processing:Signal transduction:MAPK signaling pathway - plant	Environmental Information Processing:Signal transduction:MAPK signaling pathway - yeast	Environmental Information Processing:Signal transduction:PI3K-Akt signaling pathway	Environmental Information Processing:Signal transduction:Phosphatidylinositol signaling system	Environmental Information Processing:Signal transduction:Phospholipase D signaling pathway	Environmental Information Processing:Signal transduction:Two-component system	Genetic Information Processing:Folding, sorting and degradation:Proteasome	Genetic Information Processing:Folding, sorting and degradation:Protein export	Genetic Information Processing:Folding, sorting and degradation:Protein processing in endoplasmic reticulum	Genetic Information Processing:Folding, sorting and degradation:RNA degradation	Genetic Information Processing:Folding, sorting and degradation:Sulfur relay system	Genetic Information Processing:Replication and repair:Base excision repair	Genetic Information Processing:Replication and repair:DNA replication	Genetic Information Processing:Replication and repair:Homologous recombination	Genetic Information Processing:Replication and repair:Mismatch repair	Genetic Information Processing:Replication and repair:Non-homologous end-joining	Genetic Information Processing:Replication and repair:Nucleotide excision repair	Genetic Information Processing:Transcription:Basal transcription factors	Genetic Information Processing:Transcription:RNA polymerase	Genetic Information Processing:Translation:Aminoacyl-tRNA biosynthesis	Genetic Information Processing:Translation:RNA transport	Genetic Information Processing:Translation:Ribosome	Genetic Information Processing:Translation:Ribosome biogenesis in eukaryotes	Human Diseases:Cancers:Bladder cancer	Human Diseases:Cancers:Central carbon metabolism in cancer
229	AF25-13AC	Firmicutes	unclassified	unclassified	0	0	12	0	1	0	0	0	4	0	0	1	1	103	14	4	3	0	0	2	0	0	2	0	0	18	0	8	2	13	6	8	13	15	13	0	8	0	2	31	1	53	1	0	4
205	OM04-12BH	Firmicutes	unclassified	unclassified	0	0	9	0	15	15	0	0	9	0	0	1	2	77	12	4	2	0	0	3	0	1	1	1	0	27	0	10	1	13	4	6	11	16	12	0	7	0	2	25	3	48	1	0	3
105	OM08-11AC	Firmicutes	unclassified	Firmicutes bacterium CAG:65	0	0	8	0	16	15	0	1	1	0	0	0	2	80	12	5	3	0	0	3	0	0	1	0	0	35	0	9	1	14	4	7	10	15	13	0	8	0	2	27	2	50	1	0	4
105	AF22-6AC	Firmicutes	unclassified	Firmicutes bacterium CAG:65	0	0	10	0	17	15	0	1	1	0	0	0	1	81	9	5	3	0	0	3	0	1	1	0	0	34	0	9	1	14	5	7	10	14	12	0	9	0	2	26	2	49	1	0	4
105	AM59-13	Firmicutes	unclassified	Firmicutes bacterium CAG:65	0	0	10	0	18	14	0	1	1	0	0	0	1	91	13	6	3	0	0	4	1	1	1	0	0	34	0	10	1	15	4	8	11	17	13	0	9	0	6	36	2	49	1	0	4
61	TF08-15	Firmicutes	Clostridium	Clostridium sp. CAG:91	0	0	9	0	18	12	0	1	1	0	0	1	2	73	14	5	3	0	0	3	0	0	3	0	0	31	0	10	3	14	4	8	12	17	13	0	8	0	2	27	2	50	1	0	4
61	AM34-9AC	Firmicutes	Clostridium	Clostridium sp. CAG:91	0	0	9	0	18	11	0	1	1	0	0	1	2	73	14	6	3	0	0	3	0	0	3	0	0	32	0	10	3	14	4	8	11	16	12	0	9	0	2	28	2	48	1	0	4
61	AF34-10BH	Firmicutes	Clostridium	Clostridium sp. CAG:91	0	0	9	0	19	13	0	1	1	0	0	1	2	77	9	6	3	0	0	3	0	0	1	0	0	33	0	10	1	15	4	7	11	16	11	0	9	0	2	29	2	49	1	0	4
61	AF46-9NS	Firmicutes	Clostridium	Clostridium sp. CAG:91	0	0	12	0	21	13	0	1	1	0	0	2	2	82	10	7	3	0	0	4	1	0	2	0	0	44	0	11	2	17	4	9	14	20	14	0	9	0	4	33	2	48	1	0	4
61	AF46-12NS	Firmicutes	Clostridium	Clostridium sp. CAG:91	0	0	12	0	21	13	0	1	1	0	0	2	2	82	10	6	3	0	0	3	0	0	2	1	0	41	0	11	2	16	4	7	14	19	14	0	9	0	5	35	2	47	1	0	4
61	AF36-18BH	Firmicutes	Clostridium	Clostridium sp. CAG:91	0	0	8	0	16	13	0	1	1	0	0	1	2	79	16	5	3	0	0	3	0	0	2	0	0	32	0	10	2	15	4	8	11	15	12	0	9	0	2	26	2	50	1	0	4
102	TM09-10	Firmicutes	unclassified	Firmicutes bacterium CAG:24	0	0	8	0	2	0	0	1	15	0	0	1	2	75	15	4	2	0	1	2	0	0	1	0	0	20	0	8	1	12	4	8	11	15	10	0	8	0	2	23	2	51	1	0	4
102	AF16-15	Firmicutes	unclassified	Firmicutes bacterium CAG:24	0	0	8	0	2	0	0	1	13	0	0	1	2	74	14	4	2	0	1	2	0	0	1	0	0	14	0	8	1	12	4	8	10	16	10	0	8	0	2	21	2	50	1	0	4
102	AF36-19BH	Firmicutes	unclassified	Firmicutes bacterium CAG:24	0	0	9	0	2	0	0	1	14	0	0	1	2	71	11	4	2	0	1	2	0	0	1	0	0	19	0	8	1	12	4	8	10	14	10	0	8	0	2	22	2	49	1	0	5
116	TF05-5AC	Firmicutes	unclassified	Clostridiales bacterium VE202-27	0	0	10	0	2	0	0	0	14	0	0	4	3	138	14	7	3	0	1	3	0	0	1	1	0	17	0	8	1	15	4	9	13	16	13	0	9	0	2	30	2	42	1	0	5
116	AF26-4BH	Firmicutes	unclassified	Clostridiales bacterium VE202-27	0	0	11	0	3	0	0	0	13	0	0	4	3	142	21	7	3	0	1	3	1	0	1	1	0	18	0	8	1	15	4	8	14	19	13	0	8	0	2	30	2	43	1	0	5
95	TF09-5	Firmicutes	unclassified	Lachnospiraceae bacterium 3_1_57FAA_CT1	0	0	11	0	9	12	0	0	16	0	0	4	2	167	18	3	3	0	1	3	0	0	1	0	0	25	0	8	1	15	4	9	13	19	13	0	8	0	2	29	3	46	1	0	6
95	OM02-3	Firmicutes	unclassified	Lachnospiraceae bacterium 3_1_57FAA_CT1	0	0	10	0	9	11	0	0	16	0	0	4	2	171	9	3	3	0	1	3	1	0	1	0	0	26	0	8	1	16	4	9	13	18	13	0	8	0	2	30	3	44	1	0	5
95	OM02-31	Firmicutes	unclassified	Lachnospiraceae bacterium 3_1_57FAA_CT1	0	0	10	0	9	11	0	0	16	0	0	4	2	170	9	3	3	0	1	3	1	0	1	0	0	25	0	8	1	16	4	9	13	18	13	0	8	0	2	30	3	46	1	0	5
221	OF01-20	Firmicutes	unclassified	unclassified	0	0	10	0	9	12	0	0	14	0	0	3	2	143	16	3	3	0	1	3	0	1	1	0	0	30	0	8	1	15	4	8	13	18	16	0	9	0	2	30	3	44	1	0	7
123	AM16-25	Firmicutes	Roseburia	unclassified	0	0	10	0	18	20	0	0	4	1	0	0	2	33	13	2	3	0	0	2	0	0	1	1	0	27	0	11	1	12	4	6	11	14	10	0	7	0	2	23	2	47	1	0	4
123	AM51-8	Firmicutes	Roseburia	unclassified	0	0	13	0	21	25	0	0	4	1	0	0	2	32	11	3	3	0	0	2	0	0	2	1	0	29	0	11	2	13	5	9	17	19	17	0	14	0	3	24	2	50	1	0	4
24	AF02-12	Firmicutes	Roseburia	Roseburia sp. CAG:45	0	0	11	0	21	20	0	0	0	0	0	0	2	59	9	6	4	0	0	2	1	1	1	1	0	35	0	11	1	14	7	7	12	17	13	0	7	0	2	28	2	50	1	0	5
24	AF22-2LB	Firmicutes	Roseburia	Roseburia sp. CAG:45	0	0	11	0	21	19	0	0	0	0	0	0	2	62	10	5	3	0	0	3	1	1	1	1	0	32	0	12	1	14	6	7	12	16	14	0	8	0	2	27	2	49	1	0	4
24	AF22-8AC	Firmicutes	Roseburia	Roseburia sp. CAG:45	0	0	11	0	21	19	0	0	0	0	0	0	2	62	10	5	3	0	0	3	1	1	1	1	0	32	0	12	1	14	6	7	12	16	14	0	8	0	2	27	2	49	1	0	4
24	AF20-18LB	Firmicutes	Roseburia	Roseburia sp. CAG:45	0	0	11	0	21	20	0	0	0	0	0	0	2	55	13	6	3	0	0	2	1	1	1	1	0	34	0	12	1	13	6	7	12	19	14	0	7	0	2	28	2	49	1	0	5
24	OM03-18	Firmicutes	Roseburia	Roseburia sp. CAG:45	0	0	12	0	21	20	0	0	0	0	0	0	2	60	11	5	3	0	0	3	1	1	1	1	0	35	0	11	1	14	6	7	12	18	13	0	7	0	2	27	2	49	1	0	4
24	OM03-7AC	Firmicutes	Roseburia	Roseburia sp. CAG:45	0	0	12	0	21	20	0	0	0	0	0	0	2	60	11	5	3	0	0	3	1	1	1	1	0	35	0	11	1	14	6	7	12	18	13	0	7	0	2	27	2	50	1	0	4
24	AF25-18LB	Firmicutes	Roseburia	Roseburia sp. CAG:45	0	0	12	0	21	20	0	0	0	1	0	0	2	51	15	5	4	0	0	2	1	1	1	1	0	34	0	11	1	14	6	7	12	17	16	0	9	0	2	29	2	50	1	0	5
24	AF25-15LB	Firmicutes	Roseburia	Roseburia sp. CAG:45	0	0	12	0	21	20	0	0	0	1	0	0	2	51	15	5	4	0	0	2	1	1	1	1	0	34	0	11	1	14	6	7	12	17	16	0	9	0	2	29	2	50	1	0	5
24	AF25-13LB	Firmicutes	Roseburia	Roseburia sp. CAG:45	0	0	12	0	21	20	0	0	0	1	0	0	2	51	15	5	4	0	0	2	1	1	1	1	0	34	0	11	1	14	6	7	12	17	16	0	9	0	2	29	2	50	1	0	5
24	AF15-21	Firmicutes	Roseburia	Roseburia sp. CAG:45	0	0	11	0	21	20	0	0	0	0	0	0	2	59	15	4	3	0	0	2	1	1	1	1	0	36	0	12	1	13	7	7	13	15	14	0	7	0	2	28	2	50	1	0	4
24	AF34-16	Firmicutes	Roseburia	Roseburia sp. CAG:45	0	0	11	0	21	20	0	0	0	0	0	0	2	60	11	5	4	0	0	2	1	1	1	1	0	34	0	11	1	14	7	7	12	17	15	0	8	0	2	28	2	50	1	0	5
24	AF12-17LB	Firmicutes	Roseburia	Roseburia sp. CAG:45	0	0	11	0	21	20	0	0	0	0	0	0	2	60	10	4	3	0	0	2	1	1	1	1	0	34	0	10	1	13	6	7	12	16	14	0	8	0	2	27	2	50	1	0	4
24	OM04-10BH	Firmicutes	Roseburia	Roseburia sp. CAG:45	0	0	11	0	21	20	0	0	0	0	0	0	2	55	12	5	4	0	0	3	1	1	1	1	0	33	0	10	1	15	6	7	12	16	14	0	7	0	2	29	2	50	1	0	5
24	OM04-15AA	Firmicutes	Roseburia	Roseburia sp. CAG:45	0	0	11	0	21	20	0	0	0	0	0	0	2	55	12	5	4	0	0	3	1	1	1	1	0	33	0	10	1	15	6	7	12	16	14	0	7	0	2	29	2	49	1	0	5
24	AF42-8	Firmicutes	Roseburia	Roseburia sp. CAG:45	0	0	12	0	22	22	0	0	0	1	0	0	2	61	16	4	3	0	0	3	3	1	1	1	0	38	0	12	1	14	6	7	16	20	19	0	9	0	2	28	2	48	1	0	4
24	OM04-10AA	Firmicutes	Roseburia	Roseburia sp. CAG:45	0	0	12	0	20	19	0	0	0	0	0	0	2	57	14	5	5	0	0	3	1	1	1	1	0	35	0	10	1	16	6	7	15	20	19	0	11	0	2	33	2	50	1	0	7
24	AF25-25LB	Firmicutes	Roseburia	Roseburia sp. CAG:45	0	0	10	0	21	21	0	0	0	0	0	0	2	52	17	5	5	0	0	2	1	1	1	1	0	39	0	13	1	15	6	7	14	22	19	0	10	0	2	31	1	49	1	0	6
338	TF10-5	Firmicutes	Roseburia	Roseburia sp. CAG:18	0	0	11	0	24	23	0	0	0	1	0	0	2	71	15	2	3	0	0	3	0	0	1	1	0	43	0	11	1	16	7	8	13	21	17	0	10	0	2	27	2	49	1	0	6
6	AF38-24	Firmicutes	Eubacterium	Eubacterium rectale	0	0	12	0	31	40	0	0	0	1	0	0	3	69	14	5	3	0	0	2	0	1	1	2	1	51	0	15	1	15	8	8	14	21	20	0	10	0	2	27	2	49	1	0	4
6	OM05-3AA	Firmicutes	Eubacterium	Eubacterium rectale	0	0	12	0	28	37	0	0	0	1	0	0	2	78	15	7	3	0	0	2	0	0	1	2	1	46	0	15	1	15	8	8	14	21	20	0	11	0	2	27	2	51	1	0	5
6	AM42-1	Firmicutes	Eubacterium	Eubacterium rectale	0	0	12	0	26	35	0	0	0	1	0	0	3	67	15	8	3	0	0	2	0	0	1	2	1	43	0	15	1	15	8	8	13	20	18	0	10	0	2	27	2	50	1	0	4
6	AF39-14AC	Firmicutes	Eubacterium	Eubacterium rectale	0	0	13	0	27	40	0	0	0	1	0	0	4	71	16	13	4	0	0	2	0	0	1	2	1	46	0	15	1	16	8	8	13	20	19	0	11	0	2	28	2	49	1	0	5
6	AF06-19	Firmicutes	Eubacterium	Eubacterium rectale	0	0	13	0	24	38	0	0	0	1	0	0	2	75	9	10	3	0	0	2	0	0	1	2	1	41	0	13	1	15	8	8	14	20	19	0	10	0	2	29	2	49	1	0	4
6	AM42-17AT	Firmicutes	Eubacterium	Eubacterium rectale	0	0	12	0	26	35	0	0	0	1	0	0	3	67	15	8	3	0	0	2	0	0	1	2	1	43	0	15	1	15	8	8	13	20	18	0	10	0	2	27	2	50	1	0	4
6	OM05-8AA	Firmicutes	Eubacterium	Eubacterium rectale	0	0	12	0	28	37	0	0	0	1	0	0	2	78	15	7	3	0	0	2	0	0	1	2	1	46	0	15	1	15	8	8	14	21	20	0	11	0	2	27	2	51	1	0	5
6	AF24-17	Firmicutes	Eubacterium	Eubacterium rectale	0	0	12	0	28	40	0	0	0	1	0	0	3	77	11	5	3	0	0	2	0	1	1	2	1	47	0	13	1	15	8	9	13	20	18	0	10	0	2	27	2	50	1	0	5
6	AF24-9LB	Firmicutes	Eubacterium	Eubacterium rectale	0	0	12	0	28	39	0	0	0	1	0	0	4	77	11	5	3	0	0	2	0	1	1	2	1	46	0	13	1	15	8	9	14	21	19	0	10	0	2	27	2	50	1	0	5
6	TF11-15AC	Firmicutes	Eubacterium	Eubacterium rectale	0	0	12	0	20	24	0	0	0	1	0	0	3	78	14	5	3	0	0	2	0	1	1	2	1	42	0	13	1	15	8	9	14	22	20	0	11	0	2	27	2	49	1	0	5
6	AM16-11	Firmicutes	Eubacterium	Eubacterium rectale	0	0	12	0	28	39	0	0	0	1	0	0	3	79	12	5	3	0	0	2	0	1	1	2	1	47	0	13	1	15	8	8	13	20	19	0	10	0	2	28	3	50	1	0	4
6	AF19-3AC	Firmicutes	Eubacterium	Eubacterium rectale	0	0	12	0	31	36	0	0	0	1	0	0	3	76	14	5	3	0	0	2	0	2	1	2	1	45	0	15	1	15	8	9	13	21	18	0	10	0	2	27	2	50	1	0	5
6	AM29-10	Firmicutes	Eubacterium	Eubacterium rectale	0	0	12	0	31	36	0	0	0	1	0	0	3	76	13	5	3	0	0	2	0	2	1	2	1	50	0	15	1	15	8	9	13	21	18	0	10	0	2	27	2	50	1	0	5
6	AF25-15	Firmicutes	Eubacterium	Eubacterium rectale	0	0	12	0	23	20	0	0	0	1	0	0	3	76	13	9	3	0	0	2	0	0	1	2	1	49	0	13	1	15	8	8	13	22	19	0	10	0	2	30	2	51	1	0	6
6	AF36-2BH	Firmicutes	Eubacterium	Eubacterium rectale	0	0	13	0	28	37	0	0	0	1	0	0	3	87	18	12	3	0	0	2	0	0	1	2	1	47	0	13	1	15	8	8	13	20	18	0	10	0	2	28	2	50	1	0	5
6	OM05-6AA	Firmicutes	Eubacterium	Eubacterium rectale	0	0	12	0	28	37	0	0	0	1	0	0	2	79	15	7	3	0	0	2	0	0	1	2	1	46	0	15	1	15	8	8	14	21	20	0	11	0	2	27	2	51	1	0	5
6	TM10-3	Firmicutes	Eubacterium	Eubacterium rectale	0	0	13	0	7	4	0	0	0	1	0	0	3	71	12	5	3	0	0	2	0	1	1	2	1	22	0	12	1	15	8	9	13	21	18	0	10	0	2	29	2	50	1	0	4
6	AM44-2AT	Firmicutes	Eubacterium	Eubacterium rectale	0	0	13	0	22	27	0	0	0	1	0	0	4	73	11	12	3	0	0	2	0	0	1	2	1	40	0	13	1	15	8	8	13	19	19	0	11	0	2	30	2	49	1	0	4
6	AM44-1AT	Firmicutes	Eubacterium	Eubacterium rectale	0	0	13	0	22	22	0	0	0	1	0	0	4	74	13	12	3	0	0	2	0	0	1	2	1	42	0	13	1	15	8	8	14	20	20	0	11	0	2	30	2	49	1	0	4
6	AM22-4	Firmicutes	Eubacterium	Eubacterium rectale	0	0	12	0	27	36	0	0	0	1	0	0	3	79	15	5	3	0	0	2	0	0	1	2	1	43	0	15	1	15	8	9	13	22	18	0	10	0	2	27	2	50	1	0	4
6	AM30-13AC	Firmicutes	Eubacterium	Eubacterium rectale	0	0	13	0	29	40	0	0	0	1	0	0	3	82	13	12	3	0	0	2	0	0	1	2	1	49	0	13	1	15	8	8	13	20	18	0	10	0	2	28	2	50	1	0	4
6	AF19-4	Firmicutes	Eubacterium	Eubacterium rectale	0	0	12	0	31	37	0	0	0	1	0	0	3	76	15	5	3	0	0	2	0	2	1	2	1	48	0	15	1	15	8	9	13	21	18	0	10	0	2	27	2	49	1	0	5
6	OM07-13	Firmicutes	Eubacterium	Eubacterium rectale	0	0	13	0	28	36	0	0	0	1	0	0	3	70	18	9	3	0	0	2	0	2	1	2	1	46	0	13	1	15	8	9	14	22	19	0	11	0	2	28	2	51	1	0	4
6	AM36-3AA	Firmicutes	Eubacterium	Eubacterium rectale	0	0	12	0	29	37	0	0	0	1	0	0	3	71	14	5	3	0	0	2	0	1	1	2	1	46	0	15	1	15	8	10	16	22	21	0	11	0	2	27	2	51	1	0	5
6	AM26-2LB	Firmicutes	Eubacterium	Eubacterium rectale	0	0	13	0	25	37	0	0	0	1	0	0	3	82	21	8	3	0	0	2	0	0	1	2	1	45	0	15	1	15	8	8	14	20	19	0	11	0	2	29	2	50	1	0	4
6	AF18-18LB	Firmicutes	Eubacterium	Eubacterium rectale	0	0	12	0	26	38	0	0	0	1	0	0	3	66	14	5	3	0	0	2	0	0	1	2	1	46	0	13	1	15	8	8	14	22	19	0	10	0	2	29	2	49	1	0	6
6	AF17-27	Firmicutes	Eubacterium	Eubacterium rectale	0	0	12	0	26	36	0	0	0	1	0	0	3	77	20	5	3	0	0	2	0	2	1	2	1	44	0	15	1	15	8	8	14	20	20	0	10	0	2	28	2	49	1	0	4
6	OM08-12AT	Firmicutes	Eubacterium	Eubacterium rectale	0	0	12	0	29	37	0	0	0	1	0	0	3	72	14	12	3	0	0	2	0	0	1	2	1	45	0	13	1	15	8	8	13	19	19	0	10	0	2	30	2	49	1	0	4
6	AM48-7	Firmicutes	Eubacterium	Eubacterium rectale	0	0	12	0	28	40	0	0	0	1	0	0	3	84	15	15	5	0	0	2	0	0	1	2	1	46	0	16	1	18	10	10	21	26	25	0	14	0	4	42	2	48	1	0	6
6	AF18-16LB	Firmicutes	Eubacterium	Eubacterium rectale	0	0	12	0	26	36	0	0	0	1	0	0	3	67	14	5	3	0	0	2	0	0	1	2	1	44	0	13	1	15	8	8	14	22	19	0	10	0	2	29	2	49	1	0	6
6	AM54-25XD	Firmicutes	Eubacterium	Eubacterium rectale	0	0	13	0	27	42	0	0	0	1	0	0	3	88	17	14	3	0	0	2	0	0	1	2	1	45	0	16	1	15	9	9	19	23	23	0	13	0	2	34	2	52	1	0	4
6	AM47-6BH	Firmicutes	Eubacterium	Eubacterium rectale	0	0	14	0	32	41	0	0	0	1	0	0	3	97	15	8	3	0	0	2	0	0	1	2	1	52	0	12	1	18	9	9	18	26	23	0	11	0	3	33	2	51	1	0	4
6	AM31-7AC	Firmicutes	Eubacterium	Eubacterium rectale	0	0	12	0	30	39	0	0	0	1	0	0	3	83	14	5	3	0	0	2	0	0	1	2	1	48	0	16	1	16	9	9	16	22	23	0	12	0	2	29	2	48	1	0	4
6	AF12-8	Firmicutes	Eubacterium	Eubacterium rectale	0	0	16	0	27	39	0	0	0	1	0	0	3	85	18	11	5	0	0	2	0	0	1	2	1	40	0	19	1	18	9	8	20	27	25	0	11	0	6	40	2	50	1	0	6
125	AM23-20	Firmicutes	Roseburia	unclassified	0	0	11	0	39	33	0	1	8	2	0	3	2	118	13	5	3	0	0	4	1	0	1	2	0	64	0	14	1	16	9	8	13	20	17	0	10	0	2	26	2	50	1	0	4
125	OF03-24	Firmicutes	Roseburia	unclassified	0	0	11	0	41	34	0	1	8	2	0	2	2	114	13	5	3	0	0	3	1	0	1	2	0	68	0	14	1	15	9	8	13	22	18	0	11	0	2	27	2	50	1	0	4
69	AM37-1AC	Firmicutes	Roseburia	Roseburia intestinalis	0	0	12	0	40	35	0	1	8	1	0	2	2	122	11	5	3	0	0	3	1	0	1	2	0	67	0	14	1	16	8	8	13	19	19	0	11	0	2	28	2	49	1	0	4
69	AM22-21LB	Firmicutes	Roseburia	Roseburia intestinalis	0	0	11	0	42	35	0	1	8	1	0	2	2	111	17	5	3	0	0	3	1	0	1	2	0	70	0	14	1	16	9	8	14	19	17	0	10	0	2	31	2	48	1	0	4
69	AF36-10AT	Firmicutes	Roseburia	Roseburia intestinalis	0	0	11	0	41	35	0	1	8	1	0	2	2	132	14	5	3	0	0	3	1	0	1	2	0	73	0	14	1	16	9	8	14	21	18	0	10	0	2	28	2	48	1	0	5
69	AM43-11	Firmicutes	Roseburia	Roseburia intestinalis	0	0	12	0	42	35	0	1	8	0	0	2	2	118	13	5	3	0	0	3	1	0	1	2	0	67	0	14	1	15	9	9	16	22	20	0	11	0	2	29	2	49	1	0	5
69	AF31-21AC	Firmicutes	Roseburia	Roseburia intestinalis	0	0	11	0	44	36	0	1	8	1	0	2	2	117	13	5	3	0	0	3	1	0	1	2	0	74	0	14	1	16	9	8	16	22	18	0	10	0	2	29	2	50	1	0	4
49	AM23-23AC	Firmicutes	Roseburia	Roseburia inulinivorans	0	0	12	0	27	31	0	1	3	0	0	0	2	67	11	4	3	0	0	2	1	1	1	1	0	54	0	13	1	14	6	8	14	21	18	0	8	0	2	26	2	52	1	0	4
49	AM32-8LB	Firmicutes	Roseburia	Roseburia inulinivorans	0	0	13	0	23	30	0	1	5	1	0	0	2	76	11	7	3	0	0	2	1	1	1	1	0	47	0	15	1	15	6	8	14	21	17	0	7	0	2	26	2	50	1	0	4
49	AM27-11	Firmicutes	Roseburia	Roseburia inulinivorans	0	0	12	0	22	31	0	1	5	1	0	0	2	78	13	5	3	0	0	2	1	1	1	1	0	48	0	13	1	15	6	8	13	20	16	0	7	0	2	26	2	49	1	0	4
49	AF24-4	Firmicutes	Roseburia	Roseburia inulinivorans	0	0	12	0	22	30	0	1	5	1	0	0	2	77	9	4	3	0	0	2	1	1	1	1	0	48	0	13	1	14	6	8	13	20	16	0	7	0	2	26	2	50	1	0	4
49	AM42-1AC	Firmicutes	Roseburia	Roseburia inulinivorans	0	0	12	0	23	30	0	1	5	0	0	0	2	70	11	4	3	0	0	2	1	1	1	1	0	45	0	13	1	14	6	8	14	22	17	0	7	0	2	26	2	49	1	0	4
49	AF28-15	Firmicutes	Roseburia	Roseburia inulinivorans	0	0	12	0	26	30	0	1	3	0	0	1	2	79	10	4	3	0	0	2	1	1	1	1	0	54	0	13	1	14	6	8	14	21	17	0	7	0	2	26	2	52	1	0	4
49	AF21-31	Firmicutes	Roseburia	Roseburia inulinivorans	0	0	13	0	27	34	0	1	5	1	0	0	2	81	11	4	3	0	0	2	2	1	1	1	0	56	0	13	1	16	7	9	14	22	21	0	9	0	2	28	2	50	1	0	4
260	AF22-12AC	Firmicutes	Roseburia	Roseburia hominis	0	0	11	0	37	34	0	1	10	0	0	1	3	93	14	9	3	0	0	3	0	1	1	1	0	57	0	13	1	14	5	8	13	20	17	0	10	0	2	25	2	44	1	0	5
223	OF09-6	Firmicutes	unclassified	unclassified	0	0	14	0	3	0	0	1	20	0	0	0	1	97	9	1	3	0	0	4	0	2	1	1	0	15	0	9	1	15	8	9	17	21	18	0	9	0	2	30	3	51	1	0	6
48	AM27-36LB	Firmicutes	unclassified	unclassified	0	0	10	0	3	0	0	0	10	1	0	0	3	56	12	8	2	0	0	3	1	1	1	1	0	20	0	11	1	12	6	8	12	18	12	0	9	0	2	26	3	52	1	0	3
48	AF29-16BH	Firmicutes	unclassified	unclassified	0	0	10	0	4	0	0	0	7	1	0	0	1	56	16	13	2	0	0	3	1	1	1	1	0	17	0	10	1	12	6	7	11	16	11	0	8	0	2	25	3	51	1	0	3
48	AF18-31LB	Firmicutes	unclassified	unclassified	0	0	10	0	3	0	0	0	10	1	0	0	4	57	11	9	2	0	0	3	1	1	1	1	0	16	0	11	1	12	6	7	11	19	11	0	8	0	2	25	3	51	1	0	3
48	AF31-3BH	Firmicutes	unclassified	unclassified	0	0	10	0	3	0	0	0	7	1	0	0	1	55	17	14	2	0	0	3	1	1	1	1	0	21	0	11	1	12	6	7	11	17	11	0	8	0	2	27	3	52	1	0	3
48	AM23-16LB	Firmicutes	unclassified	unclassified	0	0	10	0	3	0	0	0	10	1	0	0	3	55	14	10	2	0	0	3	1	1	1	1	0	15	0	11	1	12	6	8	14	21	15	0	9	0	2	27	3	52	1	0	3
48	OF09-1	Firmicutes	unclassified	unclassified	0	0	13	0	3	0	0	0	10	1	0	0	4	61	13	13	2	0	0	3	1	1	1	1	0	16	0	11	1	13	6	7	12	17	13	0	11	0	4	26	3	53	1	0	3
48	AF42-6	Firmicutes	unclassified	unclassified	0	0	11	0	4	0	0	0	7	1	0	0	1	63	19	13	2	0	0	4	2	1	1	2	0	23	0	13	1	13	6	9	15	18	17	0	16	0	4	33	3	52	1	0	3
249	OM08-6BH	Firmicutes	unclassified	unclassified	0	0	10	0	4	0	0	1	9	1	0	0	2	53	14	6	2	0	0	3	1	1	1	1	0	19	0	9	1	14	7	9	12	17	12	0	9	0	2	26	3	51	1	0	3
224	AF33-28	Firmicutes	unclassified	unclassified	0	0	12	0	2	0	0	1	13	1	0	3	2	81	12	8	3	0	0	2	1	1	1	1	0	23	0	7	1	14	5	8	12	15	12	0	10	0	2	24	3	45	1	0	4
331	AM58-1XD	Firmicutes	Clostridium	unclassified	0	1	11	0	6	0	0	0	21	0	0	2	1	86	8	23	2	0	0	4	1	1	1	1	0	50	0	11	1	18	9	13	19	25	23	0	13	0	2	41	5	44	1	0	4
54	TM09-12	Firmicutes	Clostridium	Clostridium hathewayi	0	1	12	0	5	4	0	1	20	1	0	3	3	197	17	22	5	0	1	2	1	1	1	1	0	34	0	14	1	17	6	14	17	22	23	0	13	0	2	31	3	45	1	0	7
54	AF19-13AC	Firmicutes	unclassified	Clostridiales bacterium VE202-04	0	1	12	0	5	3	0	1	19	1	0	3	3	186	27	21	5	0	1	3	1	1	1	1	0	29	0	15	1	18	6	13	17	22	22	0	11	0	2	30	3	43	1	0	7
54	TF09-11AC	Firmicutes	Clostridium	Clostridium hathewayi	0	1	12	0	5	4	0	1	18	1	0	3	3	189	17	21	5	0	1	2	1	1	1	1	0	28	0	14	1	17	6	14	16	22	21	0	12	0	2	32	3	45	1	0	7
54	AM35-8	Firmicutes	Clostridium	Clostridium hathewayi	0	1	14	0	5	5	0	1	22	1	0	3	3	219	22	24	6	0	1	3	1	1	1	1	0	42	0	16	1	20	7	14	20	23	24	0	16	0	2	35	3	43	1	0	8
54	OM02-1	Firmicutes	Clostridium	Clostridium hathewayi	0	1	12	0	5	4	0	1	19	1	0	2	3	189	21	18	5	0	1	2	1	1	1	1	0	27	0	15	1	17	6	13	16	23	22	0	10	0	2	30	3	45	1	0	7
54	AF33-11	Firmicutes	Clostridium	Clostridium hathewayi	0	1	12	0	6	4	0	1	24	1	0	4	3	194	16	14	6	0	1	2	1	1	1	1	0	27	0	14	1	18	6	12	16	23	23	0	10	0	2	30	3	44	1	0	8
54	TF05-11AC	Firmicutes	Clostridium	Clostridium hathewayi	0	1	12	0	6	4	0	1	24	1	0	4	3	197	18	14	6	0	1	2	1	1	1	1	0	27	0	14	1	18	6	12	15	23	23	0	10	0	2	30	3	44	1	0	8
134	AM39-16AC	Firmicutes	Clostridium	Clostridium hathewayi	0	1	12	0	6	4	0	1	27	1	0	2	4	163	23	13	5	0	2	2	1	1	1	1	0	32	0	14	1	17	6	11	16	22	26	0	13	0	2	29	3	48	1	0	7
134	AM58-2	Firmicutes	Clostridium	Clostridium hathewayi	0	1	13	0	8	6	0	1	27	1	0	4	4	181	28	14	7	0	2	2	2	1	1	2	0	46	0	18	1	20	6	13	20	30	29	0	15	0	2	33	3	49	1	0	9
52	OF03-18AA	Firmicutes	Clostridium	unclassified	0	0	11	0	5	0	0	1	25	0	0	0	1	76	14	2	3	0	0	2	0	1	1	1	0	35	0	13	1	14	4	10	14	20	17	0	9	0	2	26	3	47	1	0	6
52	AM16-23	Firmicutes	Clostridium	unclassified	0	0	11	0	5	0	0	1	21	0	0	0	1	77	12	2	3	0	0	2	0	2	1	1	0	36	0	13	1	14	4	10	13	19	16	0	8	0	2	26	3	47	1	0	6
52	AM22-16AC	Firmicutes	Clostridium	unclassified	0	0	12	0	5	0	0	1	24	0	0	0	1	74	15	2	3	0	0	2	0	2	1	1	0	37	0	13	1	14	4	10	14	20	17	0	8	0	2	26	3	47	1	0	6
52	AF20-17LB	Firmicutes	Clostridium	unclassified	0	0	12	0	5	0	0	1	23	0	0	0	1	77	15	2	3	0	0	2	0	1	1	1	0	35	0	13	1	14	4	10	13	20	16	0	8	0	2	26	3	47	1	0	8
52	OF09-10	Firmicutes	Clostridium	unclassified	0	0	12	0	5	0	0	0	28	0	0	0	1	74	15	3	3	0	0	2	0	1	1	1	0	41	0	14	1	14	5	10	15	19	18	0	11	0	2	30	3	50	2	0	8
52	AF37-5AT	Firmicutes	Clostridium	unclassified	0	0	13	0	5	0	0	1	24	0	0	0	1	74	15	2	3	0	0	2	0	2	1	1	0	37	0	13	1	14	4	10	14	21	18	0	8	0	2	26	3	47	1	0	6
52	AM45-5	Firmicutes	Clostridium	unclassified	0	0	13	0	4	0	0	0	28	0	0	0	2	81	18	3	3	0	0	2	0	2	1	1	0	46	0	16	1	14	4	10	16	22	19	0	14	0	3	37	3	47	2	0	7
45	AF28-12	Firmicutes	unclassified	butyrate-producing bacterium SS3/4	0	0	10	0	5	0	0	1	25	0	0	0	2	72	17	2	4	0	0	2	1	1	1	1	0	39	0	14	1	15	4	10	14	20	18	0	8	0	2	27	3	47	1	0	8
45	AF02-42	Firmicutes	unclassified	butyrate-producing bacterium SS3/4	0	0	10	0	5	0	0	1	25	0	0	0	2	73	19	2	4	0	0	2	0	2	1	1	0	45	0	14	1	15	4	11	15	19	18	0	9	0	2	27	3	51	1	0	8
45	AF36-10	Firmicutes	unclassified	butyrate-producing bacterium SS3/4	0	0	11	0	18	27	0	1	24	0	0	0	1	82	15	2	4	0	0	2	0	2	1	1	0	52	0	14	1	15	4	10	14	19	17	0	8	0	2	27	3	49	1	0	8
45	TF01-6	Firmicutes	unclassified	butyrate-producing bacterium SS3/4	0	0	10	0	17	27	0	1	27	0	0	0	2	84	23	2	4	0	0	2	0	2	1	1	0	50	0	14	1	15	4	10	16	23	20	0	8	0	2	27	3	48	1	0	7
45	AM25-23AC	Firmicutes	unclassified	butyrate-producing bacterium SS3/4	0	0	10	0	17	27	0	1	24	0	0	0	1	80	17	2	4	0	0	2	0	1	1	1	0	47	0	14	1	15	4	10	13	19	17	0	8	0	2	27	3	48	1	0	8
45	OF05-3	Firmicutes	unclassified	butyrate-producing bacterium SS3/4	0	0	10	0	10	1	0	1	27	0	0	0	1	74	16	2	4	0	0	2	0	2	1	1	0	43	0	14	1	15	4	10	13	19	16	0	8	0	2	27	3	49	1	0	8
45	AM34-11AC	Firmicutes	unclassified	butyrate-producing bacterium SS3/4	0	0	11	0	18	27	0	1	26	0	0	0	2	83	18	2	4	0	0	2	0	2	1	1	0	50	0	14	1	15	4	10	14	21	18	0	8	0	2	27	3	49	1	0	7
45	OF11-28	Firmicutes	unclassified	butyrate-producing bacterium SS3/4	0	0	13	0	22	32	1	1	31	0	0	0	3	91	23	3	4	0	0	3	0	2	1	1	0	60	0	14	1	21	4	13	22	29	27	0	11	0	3	31	4	49	1	0	7
103	AM30-24	Firmicutes	Clostridium	unclassified	0	0	10	0	5	0	0	1	25	0	0	0	1	73	14	2	5	0	0	2	0	1	1	1	0	38	0	13	1	16	5	9	14	20	16	0	9	0	2	26	3	47	1	0	8
103	AF12-19	Firmicutes	Clostridium	unclassified	0	0	10	0	5	0	0	1	29	0	0	0	2	75	13	2	4	0	0	2	0	1	1	1	0	38	0	13	1	15	5	10	14	20	16	0	9	0	2	26	3	48	1	0	7
103	AF12-28	Firmicutes	Clostridium	unclassified	0	0	10	0	5	0	0	1	29	0	0	0	2	75	12	2	4	0	0	2	0	1	1	1	0	38	0	13	1	15	5	10	14	20	16	0	9	0	2	26	3	48	1	0	7
17	AM28-20LB	Firmicutes	Clostridium	Clostridium sp. CAG:43	0	0	11	0	4	0	0	1	8	0	0	0	1	70	15	2	3	0	0	2	0	1	1	1	0	23	0	10	1	14	5	7	13	19	15	0	8	0	2	25	3	48	1	0	5
17	TF11-13AC	Firmicutes	Clostridium	Clostridium sp. CAG:43	0	0	10	0	5	0	0	1	15	0	0	0	1	67	14	2	3	0	0	3	0	1	1	1	0	28	0	10	1	15	5	8	13	18	15	0	9	0	2	26	3	50	1	0	5
17	AF12-41	Firmicutes	Clostridium	Clostridium sp. CAG:43	0	0	11	0	5	0	0	1	8	0	0	0	1	67	9	2	3	0	0	2	0	1	1	1	0	24	0	10	1	14	5	8	13	18	15	0	8	0	2	27	3	49	1	0	5
17	TF06-15AC	Firmicutes	Clostridium	Clostridium sp. CAG:43	0	0	10	0	4	0	0	1	8	0	0	0	1	63	14	2	3	0	0	2	0	1	1	1	0	25	0	10	1	14	5	7	15	20	17	0	8	0	2	25	3	49	1	0	5
17	OM05-5BH	Firmicutes	Clostridium	Clostridium sp. CAG:43	0	0	10	0	5	0	0	1	12	0	0	0	1	70	10	2	3	0	0	2	0	1	1	1	0	25	0	10	1	14	5	8	13	18	15	0	8	0	2	26	3	48	1	0	5
17	AM43-3BH	Firmicutes	Clostridium	Clostridium sp. CAG:43	0	0	11	0	5	0	0	1	8	0	0	0	1	68	16	2	3	0	0	2	0	1	1	1	0	25	0	10	1	14	5	7	14	21	17	0	8	0	2	25	3	49	1	0	5
17	AF32-7AC	Firmicutes	Clostridium	Clostridium sp. CAG:43	0	0	11	0	5	0	0	1	8	0	0	0	1	68	11	2	3	0	0	2	0	1	1	1	0	24	0	10	1	14	5	7	13	19	17	0	8	0	2	25	3	48	1	0	5
17	AF20-7	Firmicutes	Clostridium	Clostridium sp. CAG:43	0	0	10	0	5	0	0	1	16	0	0	0	1	68	11	2	3	0	0	2	0	1	1	1	0	24	0	10	1	14	5	7	14	19	16	0	8	0	2	27	3	48	1	0	5
17	AF35-15	Firmicutes	Clostridium	Clostridium sp. CAG:43	0	0	11	0	5	0	0	1	8	0	0	0	1	69	12	2	3	0	0	2	0	1	1	1	0	24	0	10	1	14	5	7	13	20	15	0	8	0	2	25	3	49	1	0	5
17	AF50-3	Firmicutes	Clostridium	Clostridium sp. CAG:43	0	0	11	0	4	0	0	1	11	0	0	0	1	73	16	2	3	0	0	2	0	1	1	1	0	24	0	12	1	17	5	9	18	24	24	0	11	0	4	29	3	48	1	0	5
17	AF27-5AA	Firmicutes	Clostridium	Clostridium sp. CAG:43	0	0	12	0	5	0	0	1	9	0	0	0	1	63	11	2	3	0	0	2	0	1	1	1	0	24	0	10	1	14	5	8	13	19	16	0	8	0	2	26	3	48	1	0	5
17	AF02-29	Firmicutes	Clostridium	Clostridium sp. CAG:43	0	0	10	0	5	0	0	1	13	0	0	0	1	74	14	2	3	0	0	2	0	1	1	1	0	23	0	10	1	14	5	7	13	18	15	0	8	0	2	26	3	49	1	0	5
17	OM04-7	Firmicutes	Clostridium	Clostridium sp. CAG:43	0	0	11	0	5	0	0	1	8	0	0	0	1	68	10	2	3	0	0	2	0	1	1	1	0	24	0	10	1	14	5	7	13	20	15	0	8	0	2	25	3	49	1	0	5
17	AM27-28	Firmicutes	Clostridium	Clostridium sp. CAG:43	0	0	10	0	5	0	0	1	8	0	0	0	1	72	15	2	3	0	0	2	0	1	1	1	0	23	0	10	1	14	5	8	13	19	15	0	8	0	2	26	3	50	1	0	5
17	AF24-2LB	Firmicutes	Clostridium	Clostridium sp. CAG:43	0	0	11	0	5	0	0	1	8	0	0	0	1	70	14	2	3	0	0	2	0	1	1	1	0	24	0	10	1	14	5	8	15	21	19	0	9	0	2	27	3	49	1	0	5
17	AF22-10	Firmicutes	Clostridium	Clostridium sp. CAG:43	0	0	15	0	4	0	0	1	9	0	0	0	1	72	13	2	3	0	0	2	0	1	1	1	0	26	0	11	1	18	5	8	19	24	24	0	12	0	2	32	3	50	1	0	5
17	OF13-4	Firmicutes	Clostridium	Clostridium sp. CAG:43	0	0	10	0	4	0	0	1	10	0	0	0	1	78	16	2	3	0	0	2	0	1	1	1	0	23	0	13	1	16	9	8	14	19	20	0	11	0	4	38	3	49	1	0	5
17	AF37-7	Firmicutes	Clostridium	Clostridium sp. CAG:43	0	0	11	0	6	0	0	1	10	0	0	0	1	73	16	2	3	0	0	2	0	1	1	1	0	26	0	10	1	17	7	9	13	21	17	0	10	0	4	27	3	48	1	0	5
17	AM48-13	Firmicutes	Clostridium	Clostridium sp. CAG:43	0	0	10	0	4	0	0	1	9	0	0	0	1	71	16	2	3	0	0	2	0	1	1	1	0	26	0	12	1	19	5	9	15	20	19	0	12	0	4	30	3	51	1	0	5
17	AM18-55	Firmicutes	Clostridium	Clostridium sp. CAG:43	0	0	13	0	5	0	0	1	11	0	0	0	1	71	9	2	3	0	0	2	0	1	1	1	0	22	0	10	1	14	5	7	13	19	14	0	8	0	2	25	3	49	1	0	5
17	AF21-20LB	Firmicutes	Clostridium	Clostridium sp. CAG:43	0	0	11	0	4	0	0	2	14	0	0	0	1	75	10	2	3	0	0	2	0	1	1	1	0	24	0	12	1	19	5	7	15	21	21	0	9	0	4	31	4	47	1	0	5
17	AF29-8BH	Firmicutes	Clostridium	Clostridium sp. CAG:43	0	0	10	0	4	0	0	2	9	0	0	0	1	69	13	2	3	0	0	2	0	1	1	1	0	26	0	10	1	16	6	8	16	23	20	0	11	0	2	32	3	47	1	0	5
147	AM39-1BH	Firmicutes	Clostridium	Clostridium symbiosum	0	1	10	0	5	4	0	1	25	0	0	0	2	77	11	5	4	0	0	2	1	1	1	1	0	53	0	12	1	16	5	12	13	18	18	0	9	0	2	29	3	46	1	0	7
147	OF01-1AC	Firmicutes	Clostridium	Clostridium symbiosum	0	1	10	0	5	0	0	1	21	0	0	0	2	82	19	5	4	0	0	2	1	1	1	1	0	53	0	12	1	16	5	13	13	18	19	0	9	0	2	29	3	46	1	0	7
256	AM29-11AC	Firmicutes	Clostridium	Clostridium sp. CAG:149	0	2	10	0	4	0	0	1	17	0	0	0	1	84	16	8	3	0	0	2	0	2	1	1	0	34	0	12	1	14	7	10	13	18	18	0	9	0	2	24	3	47	1	0	5
270	AM48-27BH	Firmicutes	unclassified	unclassified	0	1	12	0	2	0	0	0	10	0	0	0	1	100	23	9	6	0	0	3	0	0	1	1	0	18	0	12	1	18	5	13	18	21	25	0	16	0	2	29	3	47	1	0	7
121	AM42-4	Firmicutes	Clostridium	unclassified	0	1	9	0	3	0	0	0	19	0	0	0	2	80	18	9	4	0	0	2	0	2	1	1	0	26	0	11	1	15	5	9	16	22	17	0	10	0	2	28	3	48	1	0	5
121	OF09-36	Firmicutes	Clostridium	unclassified	0	1	13	0	3	0	0	0	26	0	0	0	3	86	19	17	6	0	0	2	2	2	2	1	0	31	0	14	2	21	6	9	19	25	25	0	13	0	6	38	3	49	1	0	7
133	AF32-12BH	Firmicutes	Clostridium	unclassified	0	1	10	0	4	0	0	0	19	0	0	0	1	77	11	10	4	0	0	2	0	2	1	1	0	30	0	10	1	15	5	8	16	21	19	0	9	0	2	26	3	48	1	0	5
133	OM02-18AC	Firmicutes	Clostridium	unclassified	0	0	10	0	3	0	0	0	19	0	0	0	2	71	10	7	4	0	0	2	0	2	1	1	0	35	0	10	1	15	5	8	14	19	16	0	9	0	2	26	3	47	1	0	5
202	AF27-2AA	Firmicutes	Clostridium	unclassified	0	1	11	0	17	28	0	0	15	0	0	0	2	74	16	7	5	0	0	2	0	1	1	1	0	42	0	11	1	17	5	8	15	23	21	0	10	0	2	27	3	48	1	0	6
329	AM33-3	Firmicutes	Clostridium	unclassified	0	0	11	0	6	0	0	0	24	0	0	0	1	78	12	6	6	0	0	2	1	2	1	1	0	29	0	11	1	18	5	9	14	22	17	0	9	0	2	28	3	48	1	0	7
75	TM06-18	Firmicutes	Clostridium	Clostridium sp. CAG:7	0	1	10	0	4	0	0	1	17	0	0	0	1	83	11	17	4	0	0	2	0	2	1	2	0	27	0	8	1	15	5	9	14	20	18	0	8	0	2	28	3	49	1	0	5
75	AM51-4	Firmicutes	Clostridium	Clostridium sp. CAG:7	0	1	11	0	5	0	0	1	21	0	0	0	1	93	13	18	4	0	0	2	0	2	1	2	0	29	0	10	1	20	5	10	18	26	28	0	13	0	3	30	4	48	1	0	5
75	AM22-11AC	Firmicutes	Clostridium	Clostridium sp. CAG:7	0	0	10	0	4	0	0	1	17	0	0	0	1	76	11	17	4	0	0	2	0	2	1	1	0	27	0	8	1	15	5	9	13	19	17	0	9	0	2	27	3	49	1	0	5
75	AM32-2	Firmicutes	Clostridium	Clostridium sp. CAG:7	0	1	12	0	4	0	0	1	17	0	0	0	1	84	12	17	4	0	0	2	0	2	1	1	0	25	0	8	1	15	5	9	16	23	19	0	9	0	2	27	3	49	1	0	5
75	OM04-12AA	Firmicutes	Clostridium	Clostridium sp. CAG:7	0	1	12	0	5	0	0	1	21	0	0	0	1	92	10	22	4	0	0	2	0	2	1	2	0	27	0	9	1	17	5	11	18	27	25	0	14	0	3	32	4	48	1	0	5
268	AF04-15	Firmicutes	Clostridium	Clostridium asparagiforme	0	1	11	0	4	0	0	1	35	0	0	2	2	116	13	31	3	0	0	2	1	1	1	2	0	32	0	10	1	15	5	12	14	19	17	0	9	0	2	28	3	38	1	0	5
279	AF18-27	Firmicutes	Clostridium	unclassified	0	0	11	0	5	0	0	1	39	0	0	1	3	111	9	33	3	0	1	2	1	1	1	1	0	38	0	11	1	15	5	10	14	20	18	0	9	0	2	27	3	36	1	0	5
47	AM07-19	Firmicutes	Clostridium	Clostridium clostridioforme	0	3	11	0	9	3	0	1	34	0	0	1	4	131	10	33	6	0	0	2	1	1	1	2	0	39	0	8	1	17	6	9	14	19	19	0	10	0	2	28	3	42	1	0	8
47	AF31-1	Firmicutes	unclassified	Clostridiales bacterium VE202-07	0	2	11	0	20	18	0	1	39	0	0	1	4	124	13	35	6	0	0	2	2	1	1	2	0	52	0	8	1	17	6	9	14	19	18	0	10	0	2	28	3	42	1	0	8
47	AF14-18	Firmicutes	Clostridium	Clostridium bolteae	0	3	11	0	21	19	0	1	40	0	0	1	3	128	14	27	6	0	0	2	1	1	1	2	0	40	0	7	1	17	6	9	14	20	20	0	9	0	2	28	3	42	1	0	8
47	AF27-9	Firmicutes	Clostridium	Clostridium bolteae	0	3	11	0	21	19	0	1	39	0	0	1	3	125	13	27	6	0	0	2	1	1	1	2	0	39	0	7	1	17	6	9	13	19	18	0	9	0	2	30	3	41	1	0	8
47	TF09-4AC	Firmicutes	Clostridium	Clostridium bolteae	0	3	12	0	20	19	0	1	38	0	0	1	3	123	15	27	6	0	0	2	1	1	1	2	0	43	0	7	1	17	6	10	13	19	18	0	9	0	2	29	3	43	1	0	8
47	AF24-13	Firmicutes	Clostridium	Clostridium bolteae	0	3	11	0	8	3	0	1	39	0	0	1	3	126	15	27	6	0	0	2	1	1	1	2	0	29	0	7	1	17	6	10	15	20	20	0	10	0	2	29	3	42	1	0	8
47	AM35-14	Firmicutes	Clostridium	Clostridium bolteae	0	3	12	0	10	5	0	1	41	0	0	2	5	143	18	30	6	0	0	3	1	2	1	2	0	38	0	8	1	21	7	10	19	25	26	0	13	0	4	34	4	43	1	0	8
47	OF13-16	Firmicutes	Clostridium	Clostridium bolteae	0	3	15	0	14	10	0	2	48	0	0	2	4	167	17	32	6	0	0	4	0	1	2	2	0	48	0	9	2	21	8	12	20	27	28	0	14	0	8	43	4	47	2	0	8
283	AF29-4	Firmicutes	Clostridium	Clostridium citroniae	0	3	10	0	7	3	0	1	30	0	0	1	3	156	10	29	5	0	0	3	1	1	1	2	0	34	0	10	1	17	6	10	14	19	18	0	7	0	2	27	3	41	1	0	7
222	TF09-2AC	Firmicutes	unclassified	Clostridiales bacterium 1_7_47FAA	0	2	11	0	6	3	0	1	28	0	0	1	4	134	10	36	5	0	0	3	1	1	1	2	0	31	0	10	1	18	6	11	14	19	16	0	10	0	2	27	3	41	1	0	7
92	AM40-2AC	Firmicutes	unclassified	unclassified	0	2	11	0	23	20	0	1	24	0	0	1	4	129	8	31	5	0	0	2	1	1	1	1	0	43	0	10	1	17	6	10	13	21	16	0	9	0	2	26	3	35	1	0	7
92	AF19-9LB	Firmicutes	unclassified	unclassified	0	2	11	0	24	20	0	1	25	0	0	1	4	135	8	31	5	0	0	2	1	1	1	1	0	42	0	10	1	17	6	10	14	19	17	0	9	0	2	26	3	37	1	0	7
92	AM25-9	Firmicutes	unclassified	unclassified	0	2	11	0	9	0	0	1	25	0	0	1	3	146	9	33	5	0	0	2	1	1	1	1	0	28	0	10	1	17	6	9	13	19	17	0	9	0	2	26	3	37	1	0	7
236	OF03-15BH	Firmicutes	Blautia	unclassified	0	0	12	0	2	0	0	1	11	0	0	0	1	103	9	0	3	0	0	3	0	1	1	1	0	20	0	9	1	15	5	9	12	16	16	0	9	0	2	25	3	50	1	0	4
144	OF01-4LB	Firmicutes	unclassified	unclassified	0	1	12	0	1	0	0	1	33	1	0	4	4	95	12	4	5	0	1	2	1	1	1	1	0	32	0	10	1	17	6	10	15	23	17	0	9	0	1	29	3	43	1	0	7
144	AF13-16	Firmicutes	unclassified	unclassified	0	1	12	0	1	0	0	1	28	1	0	3	4	91	11	4	5	0	1	2	1	1	1	1	0	27	0	10	1	17	6	10	16	23	18	0	9	0	1	29	3	43	1	0	7
128	OM04-13BH	Firmicutes	unclassified	Firmicutes bacterium CAG:227	0	0	10	0	2	0	0	0	12	0	0	0	2	63	13	4	4	0	0	3	0	0	1	1	0	23	0	8	1	15	7	6	13	17	18	0	9	0	1	25	3	49	1	0	5
128	AM10-47	Firmicutes	unclassified	Firmicutes bacterium CAG:227	0	0	10	0	2	0	0	0	12	0	0	0	2	57	13	4	4	0	0	3	0	0	1	1	0	25	0	8	1	15	7	7	15	18	20	0	10	0	1	25	3	52	1	0	5
81	AM25-11LB	Firmicutes	unclassified	Lachnospiraceae bacterium 6_1_63FAA	0	0	10	0	1	0	0	0	12	0	0	0	2	66	11	2	3	0	0	2	1	1	1	1	0	21	0	8	1	11	5	11	11	18	16	0	8	0	2	24	2	49	1	0	4
81	AM25-39	Firmicutes	unclassified	Lachnospiraceae bacterium 6_1_63FAA	0	0	10	0	1	0	0	0	12	0	0	0	2	65	11	2	3	0	0	2	1	1	1	1	0	21	0	8	1	11	5	11	11	18	16	0	8	0	2	24	2	50	1	0	4
81	AM25-40	Firmicutes	unclassified	Lachnospiraceae bacterium 6_1_63FAA	0	0	10	0	1	0	0	0	12	0	0	0	2	66	11	2	3	0	0	2	1	1	1	1	0	20	0	8	1	11	5	11	11	18	16	0	8	0	2	24	2	49	1	0	4
81	AM25-22	Firmicutes	unclassified	Lachnospiraceae bacterium 6_1_63FAA	0	0	10	0	1	0	0	0	12	0	0	0	2	66	11	2	3	0	0	2	1	1	1	1	0	21	0	8	1	11	5	11	11	18	16	0	8	0	2	24	2	49	1	0	4
46	AF22-5LB	Firmicutes	Blautia	Blautia sp. CAG:52	0	0	12	0	2	0	0	0	11	0	0	1	1	52	12	1	3	0	0	3	0	0	1	1	0	15	0	9	1	14	8	8	14	21	20	0	11	0	2	26	3	49	1	0	4
46	AF19-34	Firmicutes	Blautia	Blautia sp. CAG:52	0	0	11	0	2	0	0	0	12	0	0	1	1	60	17	1	3	0	0	3	0	0	1	1	0	15	0	9	1	14	8	9	14	19	19	0	11	0	2	28	2	50	1	0	5
46	TF11-31AT	Firmicutes	Blautia	Blautia sp. CAG:52	0	0	11	0	2	0	0	0	11	0	0	1	2	55	9	1	3	0	0	3	0	0	1	1	0	15	0	9	1	14	7	9	15	20	20	0	13	0	2	27	2	49	1	0	4
46	AM16-16B	Firmicutes	Blautia	Blautia sp. CAG:52	0	0	12	0	2	0	0	0	14	0	0	1	2	52	11	1	3	0	0	3	0	0	1	1	0	17	0	9	1	14	8	10	13	18	18	0	11	0	2	27	2	50	1	0	5
46	AM22-22LB	Firmicutes	Blautia	Blautia sp. CAG:52	0	0	12	0	2	0	0	0	12	0	0	1	2	54	15	1	3	0	0	3	1	0	1	1	0	16	0	9	1	14	8	10	13	18	18	0	11	0	2	27	2	50	1	0	6
46	AM46-3MH	Firmicutes	Blautia	Blautia sp. CAG:52	0	0	11	0	2	0	0	0	16	0	0	2	2	60	20	1	4	0	0	4	0	0	1	2	0	19	0	13	1	18	12	11	18	23	26	0	15	0	5	34	3	51	1	0	6
46	AF25-12LB	Firmicutes	Blautia	Blautia sp. CAG:52	0	0	13	0	2	0	0	0	15	0	0	2	2	62	21	1	3	0	0	4	0	0	1	1	0	20	0	13	1	17	10	12	15	23	23	0	17	0	4	37	3	50	1	0	6
46	AM46-5	Firmicutes	Blautia	Blautia sp. CAG:52	0	0	12	0	2	0	0	0	18	0	0	1	2	68	18	1	3	0	0	3	0	0	1	1	0	17	0	12	1	17	10	9	16	20	21	0	13	0	5	30	2	49	1	0	5
184	OF09-33XD	Firmicutes	unclassified	unclassified	0	0	12	0	3	0	0	1	13	1	0	0	3	81	9	2	8	0	1	6	0	0	1	1	0	23	0	8	1	21	9	15	18	28	23	0	12	0	4	34	3	46	1	0	11
12	AF26-2	Firmicutes	Blautia	Blautia sp. CAG:37	0	0	10	0	2	0	0	0	14	0	0	1	1	89	15	6	2	0	0	3	0	0	1	1	0	21	0	9	1	13	5	8	15	19	19	0	10	0	2	28	2	45	1	0	3
12	OM06-15AC	Firmicutes	Blautia	Blautia sp. CAG:37	0	0	11	0	2	0	0	0	12	0	0	2	1	90	11	7	2	0	0	3	0	0	1	1	0	19	0	8	1	13	5	8	11	16	17	0	11	0	2	27	2	46	1	0	3
12	AM28-10	Firmicutes	Blautia	Blautia sp. CAG:37	0	0	11	0	2	0	0	0	12	0	0	0	1	84	20	4	2	0	0	3	0	0	1	1	0	20	0	8	1	13	5	8	11	16	16	0	11	0	2	28	2	46	1	0	3
12	AM28-27	Firmicutes	Blautia	Blautia sp. CAG:37	0	0	11	0	2	0	0	0	12	0	0	0	1	84	21	4	2	0	0	3	0	0	1	1	0	20	0	8	1	13	5	8	11	16	16	0	11	0	2	28	2	46	1	0	3
12	AF32-4BH	Firmicutes	Blautia	Blautia sp. CAG:37	0	0	10	0	2	0	0	0	12	0	0	2	1	84	15	6	2	0	0	3	1	0	1	1	0	20	0	8	1	13	5	8	14	19	18	0	9	0	2	28	2	46	1	0	3
12	AF19-13LB	Firmicutes	Blautia	Blautia sp. CAG:37	0	0	11	0	2	0	0	0	12	0	0	2	1	84	17	6	2	0	0	3	0	0	1	1	0	21	0	8	1	13	5	9	11	16	16	0	11	0	2	27	2	46	1	0	3
12	AF17-9LB	Firmicutes	Blautia	Blautia sp. CAG:37	0	0	11	0	2	0	0	0	14	0	0	1	1	81	14	6	2	0	0	3	0	0	1	1	0	19	0	8	1	13	5	8	12	18	17	0	10	0	2	27	2	45	1	0	3
12	AM23-13AC	Firmicutes	Blautia	Blautia sp. CAG:37	0	0	10	0	2	0	0	0	12	0	0	1	1	79	11	6	2	0	0	3	0	0	1	1	0	19	0	8	1	13	5	8	11	17	16	0	10	0	2	27	2	45	1	0	3
12	AM42-2	Firmicutes	Blautia	Blautia sp. CAG:37	0	0	11	0	2	0	0	0	12	0	0	1	1	70	8	4	2	0	0	3	0	0	1	1	0	19	0	8	1	13	5	8	11	16	16	0	9	0	2	27	2	46	1	0	3
12	TM10-2	Firmicutes	Blautia	Blautia sp. CAG:37	0	0	11	0	2	0	0	0	12	0	0	2	1	82	14	6	2	0	0	3	0	0	1	1	0	18	0	9	1	13	5	9	13	18	18	0	9	0	2	28	2	46	1	0	3
12	AM28-36	Firmicutes	Blautia	Blautia sp. CAG:37	0	0	11	0	2	0	0	0	12	0	0	0	1	84	21	4	2	0	0	3	0	0	1	1	0	20	0	8	1	13	5	8	11	16	16	0	11	0	2	28	2	46	1	0	3
12	OM05-6	Firmicutes	Blautia	Blautia sp. CAG:37	0	0	10	0	2	0	0	0	15	0	0	1	1	82	16	6	2	0	0	3	0	0	1	1	0	17	0	8	1	13	5	8	12	19	17	0	11	0	2	28	2	46	1	0	3
12	OF03-13	Firmicutes	Blautia	Blautia sp. CAG:37	0	0	10	0	2	0	0	0	12	2	0	1	1	80	13	7	2	0	0	3	0	0	1	1	0	18	0	9	1	13	5	8	14	19	19	0	9	0	4	35	2	45	1	0	3
12	TF10-30	Firmicutes	Blautia	Blautia sp. CAG:37	0	0	10	0	2	0	0	0	14	0	0	1	1	75	10	6	2	0	0	3	0	0	1	1	0	16	0	8	1	13	5	8	11	17	16	0	10	0	2	27	2	46	1	0	3
12	AM29-29	Firmicutes	Blautia	Blautia sp. CAG:37	0	0	11	0	2	0	0	0	14	0	0	1	1	84	11	6	2	0	0	3	0	0	1	1	0	17	0	8	1	13	5	8	11	17	16	0	10	0	2	27	2	45	1	0	3
12	OF09-25XD	Firmicutes	Blautia	Blautia sp. CAG:37	0	0	12	0	2	0	0	0	17	0	0	1	1	77	15	4	3	0	0	4	0	0	1	1	0	17	0	12	1	18	7	9	16	21	21	0	13	0	7	36	2	45	1	0	4
12	TF12-12AT	Firmicutes	Blautia	Blautia sp. CAG:37	0	0	12	0	2	0	0	0	15	2	0	1	1	83	12	7	2	0	0	3	0	0	1	1	0	19	0	12	1	14	5	10	16	22	23	0	12	0	4	37	2	45	1	0	3
12	OF11-22	Firmicutes	Blautia	Blautia sp. CAG:37	0	0	12	0	2	0	0	0	14	0	0	2	1	92	20	8	3	0	0	4	0	0	1	1	0	22	0	11	1	16	7	9	12	16	17	0	12	0	7	37	2	44	1	0	4
12	AF19-1	Firmicutes	Blautia	Blautia sp. CAG:37	0	0	11	0	2	0	0	0	13	0	0	2	1	85	11	4	2	0	0	3	0	0	1	1	0	24	0	8	1	13	5	8	12	18	17	0	11	0	2	27	2	46	1	0	3
12	AF14-40	Firmicutes	Blautia	Blautia sp. CAG:37	0	0	11	0	2	0	0	0	13	0	0	2	1	88	18	4	2	0	0	3	0	0	1	1	0	22	0	8	1	13	5	9	12	18	16	0	10	0	2	27	2	46	1	0	3
12	AF34-10	Firmicutes	Blautia	Blautia sp. CAG:37	0	0	12	0	2	0	0	0	16	0	0	2	1	92	21	7	2	0	0	5	0	0	1	1	0	22	0	11	1	17	7	10	16	22	24	0	12	0	7	35	2	48	1	0	3
12	AM47-4	Firmicutes	Blautia	Blautia sp. CAG:37	0	0	11	0	2	0	0	0	15	0	0	0	1	87	16	5	2	0	0	3	0	0	1	1	0	20	0	8	1	14	7	10	14	18	22	0	14	0	7	32	2	45	1	0	3
12	TF12-31AT	Firmicutes	Blautia	Blautia sp. CAG:37	0	0	11	0	2	0	0	0	17	2	0	1	1	82	12	7	3	0	0	4	0	0	1	1	0	18	0	12	1	15	5	9	14	20	20	0	12	0	6	36	2	46	1	0	4
200	AF46-10NS	Firmicutes	Ruminococcus	unclassified	0	0	15	0	7	1	0	1	15	0	0	0	2	110	11	14	3	0	0	3	0	0	1	3	1	47	0	13	1	15	11	12	17	24	25	0	15	0	4	34	3	53	1	0	5
73	AM36-5	Firmicutes	Ruminococcus	Ruminococcus sp. CAG:17	0	0	11	0	6	1	0	1	15	0	0	1	2	93	10	11	3	0	0	3	0	0	1	2	1	36	0	14	1	15	11	9	14	20	18	0	9	0	2	28	3	52	1	0	4
73	AM36-2AA	Firmicutes	Ruminococcus	Ruminococcus sp. CAG:17	0	0	11	0	6	1	0	1	15	0	0	1	2	93	10	11	3	0	0	3	0	0	1	2	1	36	0	14	1	15	11	9	14	20	18	0	9	0	2	28	3	52	1	0	4
73	AM41-10BH	Firmicutes	Ruminococcus	Ruminococcus sp. CAG:17	0	0	11	0	6	1	0	1	16	0	0	1	2	86	11	11	3	0	0	3	0	0	1	2	1	34	0	14	1	15	8	9	13	20	17	0	9	0	2	27	3	52	1	0	4
73	OM08-9BH	Firmicutes	Ruminococcus	Ruminococcus sp. CAG:17	0	0	11	0	6	1	0	1	16	0	0	1	2	85	15	12	3	0	0	3	0	0	1	2	1	36	0	14	1	15	8	10	14	23	18	0	10	0	2	28	3	52	1	0	4
73	OF03-6AA	Firmicutes	Ruminococcus	Ruminococcus sp. CAG:17	0	0	12	0	6	1	0	1	16	0	0	2	2	102	17	13	3	0	0	3	0	0	1	2	1	41	0	16	1	16	10	12	17	23	24	0	13	0	6	31	3	51	1	0	4
65	AF17-12	Firmicutes	Ruminococcus	Ruminococcus sp. CAG:90	0	0	11	0	6	1	0	1	18	0	0	2	2	94	13	11	3	0	0	3	0	0	1	2	1	31	0	15	1	14	11	10	14	20	18	0	10	0	2	27	3	53	1	0	4
65	AF20-12LB	Firmicutes	Ruminococcus	Ruminococcus sp. CAG:90	0	0	12	0	6	1	0	1	19	0	0	1	2	108	16	10	3	0	0	3	0	1	1	2	1	31	0	15	1	14	8	10	15	22	19	0	10	0	2	28	3	54	1	0	4
65	AM23-1	Firmicutes	Ruminococcus	Ruminococcus sp. CAG:90	0	0	12	0	6	1	0	1	18	0	0	3	2	95	12	12	3	0	0	3	0	0	1	2	1	31	0	14	1	14	11	10	14	19	18	0	10	0	2	29	3	54	1	0	4
65	AM26-12LB	Firmicutes	Ruminococcus	Ruminococcus sp. CAG:90	0	0	11	0	6	1	0	1	17	0	0	2	2	97	14	12	3	0	0	3	0	0	1	2	1	31	0	15	1	14	10	9	13	19	17	0	9	0	2	29	3	52	1	0	4
65	OF02-6	Firmicutes	Ruminococcus	Ruminococcus sp. CAG:90	0	0	11	0	6	1	0	1	18	0	0	1	2	107	14	10	3	0	0	3	1	1	1	2	1	32	0	14	1	14	8	9	16	27	20	0	9	0	2	27	3	53	1	0	4
177	AF31-8BH	Firmicutes	Ruminococcus	Ruminococcus sp. CAG:60	0	1	12	0	7	1	0	1	23	0	0	0	2	123	16	3	4	0	0	3	0	1	1	2	1	25	0	14	1	15	6	9	15	21	19	0	11	0	2	28	3	52	1	0	5
292	AM42-11	Firmicutes	Ruminococcus	unclassified	0	0	14	0	6	1	0	1	19	0	0	1	1	119	16	3	4	0	0	3	0	1	1	2	1	42	0	10	1	16	6	9	21	29	26	0	11	0	5	30	2	53	1	0	5
126	OM07-19	Firmicutes	Blautia	Blautia sp. CAG:237	0	0	13	0	7	1	0	1	21	0	0	0	4	102	17	6	4	0	0	3	0	1	1	2	1	36	0	12	1	17	7	10	16	24	19	0	10	0	2	28	3	53	1	0	5
126	AF19-10LB	Firmicutes	Blautia	Blautia sp. CAG:237	0	0	12	0	7	1	0	1	13	0	0	0	3	104	15	5	4	0	0	3	0	1	1	2	1	39	0	13	1	16	7	9	13	22	17	0	9	0	2	27	3	52	1	0	5
14	AF39-4	Firmicutes	Ruminococcus	Ruminococcus obeum	0	0	11	0	8	1	0	1	7	0	0	0	3	99	13	3	4	0	0	3	1	1	1	1	0	40	0	14	1	14	7	9	13	20	18	0	11	0	2	27	3	54	1	0	5
14	AM22-9LB	Firmicutes	Ruminococcus	Ruminococcus obeum	0	0	12	0	8	1	0	1	7	0	0	0	2	101	14	3	4	0	0	3	0	1	1	1	0	38	0	14	1	14	7	8	13	21	18	0	10	0	2	27	3	52	1	0	5
14	AM18-2AC	Firmicutes	Ruminococcus	Ruminococcus obeum	0	0	11	0	8	1	0	1	7	0	0	0	3	100	14	3	4	0	0	3	0	1	1	1	0	38	0	12	1	14	7	8	13	20	17	0	9	0	2	27	3	52	1	0	5
14	AM29-25AC	Firmicutes	Ruminococcus	Ruminococcus obeum	0	0	11	0	8	1	0	1	7	0	0	0	3	99	16	3	4	0	0	3	0	1	1	1	0	37	0	14	1	14	7	10	14	19	20	0	13	0	2	28	3	56	1	0	5
14	OM06-11AA	Firmicutes	Ruminococcus	Ruminococcus obeum	0	0	12	0	8	1	0	1	7	0	0	0	3	104	18	3	4	0	0	3	0	1	1	1	0	38	0	14	1	14	7	8	13	21	19	0	11	0	2	27	3	51	1	0	5
14	AM37-4AC	Firmicutes	Ruminococcus	Ruminococcus obeum	0	0	11	0	8	1	0	1	7	0	0	0	3	100	12	3	4	0	0	3	0	1	1	1	0	39	0	12	1	14	7	9	14	21	18	0	10	0	2	27	3	53	1	0	5
14	AF14-23	Firmicutes	Ruminococcus	Ruminococcus obeum	0	0	12	0	7	1	0	1	7	0	0	0	3	104	17	3	5	0	0	3	0	1	1	1	0	32	0	13	1	15	7	8	15	25	19	0	9	0	2	28	3	53	1	0	6
14	AF35-14AC	Firmicutes	Ruminococcus	Ruminococcus obeum	0	0	11	0	7	1	0	1	7	0	0	0	3	95	16	3	4	0	0	3	0	1	1	1	0	36	0	14	1	14	7	9	13	19	18	0	11	0	2	28	3	52	1	0	5
14	AM41-5	Firmicutes	Ruminococcus	Ruminococcus obeum	0	0	11	0	8	1	0	1	7	0	0	0	3	105	12	3	4	0	0	3	0	1	1	1	0	35	0	13	1	14	7	8	13	21	18	0	10	0	2	27	3	51	1	0	5
14	AF24-10LB	Firmicutes	Ruminococcus	Ruminococcus obeum	0	0	11	0	8	1	0	1	12	0	0	0	3	100	13	3	4	0	0	3	0	1	1	1	0	37	0	13	1	14	7	8	14	22	18	0	9	0	2	27	3	52	1	0	5
14	AF37-6AC	Firmicutes	Ruminococcus	Ruminococcus obeum	0	0	11	0	7	1	0	1	7	0	0	0	3	96	15	3	4	0	0	3	0	1	1	1	0	34	0	15	1	14	7	9	13	20	17	0	10	0	2	28	3	54	1	0	5
14	AF14-52	Firmicutes	Ruminococcus	Ruminococcus obeum	0	0	11	0	7	1	0	1	7	0	0	0	3	104	17	3	5	0	0	3	0	1	1	1	0	32	0	13	1	15	7	8	15	25	19	0	9	0	2	28	3	53	1	0	6
14	TM09-13AC	Firmicutes	Ruminococcus	Ruminococcus obeum	0	0	11	0	8	1	0	1	12	0	0	0	3	103	17	3	4	0	0	3	0	1	1	1	0	38	0	14	1	14	7	8	12	20	16	0	9	0	2	28	3	52	1	0	5
14	AM34-12	Firmicutes	Ruminococcus	Ruminococcus obeum	0	0	11	0	8	1	0	1	7	0	0	0	3	97	12	3	4	0	0	3	0	1	1	1	0	35	0	12	1	14	7	8	13	22	17	0	9	0	2	27	3	52	1	0	5
14	AF25-21	Firmicutes	Ruminococcus	Ruminococcus obeum	0	0	11	0	7	1	0	1	12	0	0	0	3	96	18	3	4	0	0	3	1	1	1	1	0	34	0	14	1	14	7	8	14	22	21	0	12	0	2	30	3	52	1	0	5
14	AM54-7NE	Firmicutes	Ruminococcus	Ruminococcus obeum	0	0	14	0	10	1	0	1	14	0	0	0	3	111	22	5	5	0	0	4	1	1	1	1	0	45	0	15	1	18	8	10	17	24	25	0	12	0	5	30	3	52	1	0	6
14	AM39-5AC	Firmicutes	Ruminococcus	Ruminococcus obeum	0	0	12	0	8	1	0	1	12	0	0	0	3	97	13	3	5	0	0	3	0	1	1	1	0	37	0	14	1	15	7	8	13	22	18	0	10	0	2	28	3	52	1	0	6
14	AF29-2BH	Firmicutes	Ruminococcus	Ruminococcus obeum	0	0	11	0	6	1	0	1	12	0	0	0	3	97	13	4	4	0	0	3	0	1	1	1	0	35	0	12	1	14	7	8	12	19	16	0	9	0	2	27	3	52	1	0	5
14	TF09-10AC	Firmicutes	Ruminococcus	Ruminococcus obeum	0	0	11	0	7	1	0	1	7	0	0	0	3	99	17	3	5	0	0	3	0	1	1	1	0	31	0	15	1	15	7	8	12	19	16	0	9	0	2	28	3	52	1	0	6
14	AM27-32LB	Firmicutes	Ruminococcus	Ruminococcus obeum	0	0	13	0	8	1	0	1	9	0	0	0	3	101	17	4	5	0	0	4	1	1	1	1	0	40	0	15	1	19	11	9	18	24	23	0	11	0	6	35	3	52	1	0	6
14	OM03-6	Firmicutes	Ruminococcus	Ruminococcus obeum	0	0	13	0	7	1	0	1	13	0	0	0	3	99	13	4	5	0	0	5	0	1	1	1	0	39	0	13	1	18	8	8	16	23	22	0	10	0	2	30	3	52	1	0	6
14	OF03-14	Firmicutes	Ruminococcus	Ruminococcus obeum	0	0	14	0	8	1	0	1	7	0	0	0	3	104	16	4	5	0	0	4	0	1	1	1	0	39	0	13	1	18	8	8	18	24	24	0	13	0	2	29	3	52	1	0	6
14	AF21-24	Firmicutes	Ruminococcus	Ruminococcus obeum	0	0	15	0	7	1	0	1	8	0	0	0	3	104	12	4	6	0	0	5	0	1	1	1	0	37	0	14	1	21	8	11	19	28	27	0	12	0	4	31	3	54	1	0	7
149	AF17-22AC	Firmicutes	Ruminococcus	unclassified	0	0	12	0	7	1	0	1	8	0	0	0	2	93	12	4	5	0	0	3	0	1	1	1	0	37	0	14	1	15	8	10	15	21	19	0	12	0	2	27	3	52	1	0	6
149	AF45-4BH	Firmicutes	Ruminococcus	unclassified	0	0	14	0	7	1	0	1	12	0	0	0	2	106	15	4	5	0	0	4	0	1	1	1	0	43	0	18	1	18	8	10	17	21	20	0	12	0	2	32	3	52	1	0	7
107	AM28-23	Firmicutes	Ruminococcus	Ruminococcus obeum	0	0	12	0	11	1	0	1	10	0	0	0	3	108	14	4	4	0	0	3	0	2	1	1	0	41	0	16	1	14	8	10	13	20	16	0	10	0	2	28	3	53	1	0	5
107	AM43-41	Firmicutes	Ruminococcus	Ruminococcus obeum	0	0	12	0	9	1	0	1	10	0	0	0	3	104	17	4	4	0	0	3	0	3	1	1	0	45	0	16	1	14	8	9	13	21	16	0	9	0	2	29	3	52	1	0	5
107	AM32-10AC	Firmicutes	Ruminococcus	Ruminococcus obeum	0	0	12	0	8	1	0	1	9	0	0	0	3	101	13	4	4	0	0	3	1	2	1	1	0	36	0	15	1	14	8	9	13	19	16	0	9	0	2	27	3	52	1	0	5
197	AF41-9	Firmicutes	Ruminococcus	unclassified	0	0	14	0	6	1	0	1	24	0	0	1	2	110	15	9	6	0	0	3	0	1	1	1	0	36	0	14	1	18	9	10	18	25	22	0	12	0	2	33	3	52	1	0	7
243	AF21-42	Firmicutes	Ruminococcus	unclassified	0	0	11	0	5	1	0	1	18	0	0	1	2	81	13	6	4	0	0	4	0	1	1	1	0	28	0	13	1	17	8	9	12	18	16	0	9	0	2	27	3	52	1	0	5
28	AF31-16BH	Firmicutes	Ruminococcus	unclassified	0	0	12	0	9	1	0	1	15	0	0	1	2	107	14	7	4	0	0	3	0	1	1	1	0	29	0	12	1	15	8	9	11	19	16	0	9	0	2	27	3	53	1	0	5
28	AM07-21	Firmicutes	Ruminococcus	unclassified	0	0	12	0	9	1	0	1	20	0	0	1	2	104	13	6	4	0	0	3	0	1	1	1	0	29	0	12	1	15	8	9	11	19	16	0	9	0	2	27	3	53	1	0	5
28	AF24-32LB	Firmicutes	Ruminococcus	unclassified	0	0	11	0	7	1	0	1	14	0	0	1	2	101	13	8	4	0	0	3	0	1	1	1	0	29	0	12	1	15	8	9	11	18	16	0	9	0	2	27	3	53	1	0	5
28	AF37-6AT	Firmicutes	Ruminococcus	unclassified	0	0	11	0	9	1	0	1	15	0	0	1	2	107	13	7	4	0	0	3	0	1	1	1	0	29	0	12	1	15	8	9	11	18	16	0	9	0	2	27	3	54	1	0	5
28	AM29-26	Firmicutes	Ruminococcus	unclassified	0	0	11	0	8	1	0	1	15	0	0	1	2	109	12	8	4	0	0	3	0	1	1	1	0	29	0	12	1	15	8	9	11	19	16	0	9	0	2	29	3	54	1	0	5
28	AM22-13	Firmicutes	Ruminococcus	unclassified	0	0	11	0	8	1	0	1	14	0	0	1	2	107	12	7	4	0	0	3	0	1	1	1	0	30	0	12	1	15	8	9	11	19	16	0	9	0	2	27	3	53	1	0	5
28	AM30-15AC	Firmicutes	Ruminococcus	unclassified	0	0	11	0	7	1	0	1	16	0	0	1	2	103	9	7	4	0	0	3	0	1	1	1	0	29	0	12	1	15	8	9	11	20	16	0	9	0	2	27	3	53	1	0	5
28	AF13-28	Firmicutes	Ruminococcus	unclassified	0	0	11	0	7	1	0	1	15	0	0	1	3	109	15	6	4	0	0	3	0	1	1	1	0	31	0	12	1	15	8	10	12	19	17	0	10	0	2	27	3	55	1	0	5
28	OM08-7	Firmicutes	Ruminococcus	unclassified	0	0	13	0	7	1	0	3	16	0	0	1	2	95	14	7	4	0	0	3	0	1	1	1	0	27	0	13	1	15	8	10	17	25	21	0	10	0	2	28	3	54	1	0	5
28	TM10-9AT	Firmicutes	Ruminococcus	unclassified	0	0	11	0	7	1	0	2	14	0	0	1	2	96	9	8	4	0	0	3	0	1	1	1	0	22	0	12	1	15	8	9	11	18	16	0	9	0	2	27	3	53	1	0	5
28	AF13-37	Firmicutes	Ruminococcus	unclassified	0	0	11	0	7	1	0	1	15	0	0	1	3	107	15	6	4	0	0	3	0	1	1	1	0	31	0	12	1	15	8	10	12	19	17	0	10	0	2	27	3	56	1	0	5
28	AM28-41	Firmicutes	Ruminococcus	unclassified	0	0	11	0	7	1	0	1	13	0	0	1	2	111	13	7	4	0	0	3	0	1	1	1	0	29	0	12	1	15	8	10	12	19	18	0	10	0	2	27	3	54	1	0	5
28	AF21-3	Firmicutes	Ruminococcus	unclassified	0	0	11	0	7	1	0	1	15	0	0	1	2	109	14	10	4	0	0	3	0	1	2	1	0	26	0	13	2	17	8	10	15	23	21	0	11	0	2	30	3	53	1	0	5
28	AF42-9BH	Firmicutes	Ruminococcus	unclassified	0	0	13	0	9	1	0	2	16	0	0	1	2	126	18	9	4	0	0	3	1	1	2	1	0	37	0	14	2	16	8	12	13	21	19	0	17	0	2	31	3	54	1	0	5
28	AM58-7XD	Firmicutes	Ruminococcus	unclassified	0	0	14	0	7	1	0	1	20	0	0	1	2	116	15	8	4	0	0	3	0	1	2	1	0	33	0	12	2	16	8	9	18	26	23	0	14	0	3	30	3	52	1	0	5
9	AF33-11BH	Firmicutes	Ruminococcus	Ruminococcus sp. CAG:9	0	0	12	0	7	1	0	1	12	0	0	2	2	96	12	5	5	0	0	4	0	1	1	1	0	25	0	12	1	18	7	10	12	20	18	0	9	0	2	27	3	52	1	0	6
9	AM23-1LB	Firmicutes	Ruminococcus	Ruminococcus sp. CAG:9	0	0	11	0	7	1	0	1	11	0	0	1	3	89	15	6	4	0	0	4	0	1	1	1	0	29	0	12	1	17	7	13	14	20	19	0	11	0	2	27	3	55	1	0	5
9	AM27-16	Firmicutes	Ruminococcus	Ruminococcus sp. CAG:9	0	0	12	0	7	1	0	1	14	0	0	1	2	92	13	6	4	0	0	3	1	1	1	1	0	26	0	12	1	16	8	11	13	21	18	0	9	0	2	27	3	56	1	0	5
9	AF25-28AC	Firmicutes	Ruminococcus	Ruminococcus sp. CAG:9	0	0	11	0	6	1	0	1	13	0	0	1	2	94	14	8	5	0	0	3	0	1	1	1	0	26	0	12	1	17	7	9	11	21	16	0	9	0	2	28	3	54	1	0	6
9	AM42-10AC	Firmicutes	Ruminococcus	Ruminococcus sp. CAG:9	0	0	13	0	7	1	0	1	13	0	0	2	2	89	11	6	5	0	0	4	0	1	1	1	0	24	0	13	1	17	7	11	13	23	20	0	9	0	2	27	3	53	1	0	7
9	AM12-48	Firmicutes	Ruminococcus	Ruminococcus sp. CAG:9	0	0	11	0	7	1	0	1	10	0	0	1	2	90	17	6	5	0	0	4	0	1	1	1	0	29	0	12	1	18	7	11	13	20	18	0	10	0	2	27	3	55	1	0	6
9	AM32-17LB	Firmicutes	Ruminococcus	Ruminococcus sp. CAG:9	0	0	11	0	7	1	0	1	15	0	0	1	2	94	16	5	5	0	0	3	0	1	1	1	0	23	0	12	1	17	7	10	11	19	16	0	9	0	2	27	3	52	1	0	6
9	AM34-9LB	Firmicutes	Ruminococcus	Ruminococcus sp. CAG:9	0	0	11	0	8	1	0	1	21	0	0	2	2	102	12	7	5	0	0	4	0	1	1	1	0	27	0	12	1	18	7	9	12	19	18	0	9	0	2	27	3	55	1	0	6
9	AM36-17	Firmicutes	Ruminococcus	Ruminococcus sp. CAG:9	0	0	12	0	8	1	0	1	12	0	0	2	2	92	10	6	4	0	0	4	0	1	1	1	0	24	0	12	1	17	7	11	11	20	17	0	10	0	2	26	3	55	1	0	5
9	OM05-7	Firmicutes	Ruminococcus	Ruminococcus sp. CAG:9	0	0	12	0	7	1	0	1	12	0	0	1	2	98	16	7	5	0	0	3	0	0	1	1	0	28	0	12	1	17	7	10	12	23	17	0	9	0	2	27	3	52	1	0	6
9	TF11-2AC	Firmicutes	Ruminococcus	Ruminococcus sp. CAG:9	0	0	11	0	10	1	0	1	12	0	0	1	2	95	13	6	4	0	0	4	0	1	1	1	0	31	0	12	1	17	7	10	11	19	16	0	9	0	2	27	3	52	1	0	5
9	AF19-29	Firmicutes	Ruminococcus	Ruminococcus sp. CAG:9	0	0	11	0	6	1	0	1	12	0	0	2	2	93	18	7	4	0	0	4	0	1	1	1	0	25	0	12	1	17	7	10	12	18	17	0	9	0	2	28	3	53	1	0	5
9	TM09-4	Firmicutes	Ruminococcus	Ruminococcus sp. CAG:9	0	0	12	0	6	1	0	1	10	0	0	1	2	78	15	6	5	0	0	4	0	1	1	1	0	23	0	12	1	17	7	10	12	19	18	0	9	0	2	27	3	53	1	0	6
9	AM40-10AC	Firmicutes	Ruminococcus	Ruminococcus sp. CAG:9	0	0	12	0	6	1	0	1	18	0	0	1	2	85	10	9	4	0	0	3	0	1	1	1	0	22	0	12	1	15	7	10	12	18	17	0	9	0	2	27	3	55	1	0	5
9	AM18-15	Firmicutes	Ruminococcus	Ruminococcus sp. CAG:9	0	0	12	0	8	1	0	1	13	0	0	1	2	106	13	8	4	0	0	3	0	1	1	1	0	26	0	12	1	16	7	9	12	24	17	0	9	0	2	27	3	53	1	0	5
9	AM18-44	Firmicutes	Ruminococcus	Ruminococcus sp. CAG:9	0	0	12	0	8	1	0	1	13	0	0	1	2	108	13	8	4	0	0	3	0	1	1	1	0	27	0	12	1	16	7	9	13	25	18	0	9	0	2	27	3	54	1	0	5
9	AM54-14NS	Firmicutes	Ruminococcus	Ruminococcus sp. CAG:9	0	0	13	0	7	1	0	1	17	0	0	2	2	103	16	5	4	0	0	4	0	1	1	2	0	28	0	13	1	22	8	12	18	26	22	0	12	0	2	32	4	60	1	0	5
9	AM50-15BH	Firmicutes	Ruminococcus	Ruminococcus sp. CAG:9	0	0	13	0	8	1	0	1	15	0	0	1	3	105	18	8	5	0	0	4	0	0	1	1	0	28	0	15	1	22	9	11	16	23	19	0	12	0	4	33	3	55	1	0	6
9	OM02-16LB	Firmicutes	Ruminococcus	Ruminococcus sp. 5_1_39BFAA	0	0	11	0	7	1	0	1	13	0	0	1	2	89	12	9	4	0	0	4	0	1	1	1	0	27	0	12	1	16	7	11	11	19	17	0	9	0	2	27	3	52	1	0	5
9	AM45-2	Firmicutes	Ruminococcus	Ruminococcus sp. CAG:9	0	0	12	0	8	1	0	1	13	0	0	1	3	110	21	14	5	0	0	3	0	1	1	2	0	29	0	14	1	19	9	11	15	29	18	0	11	0	2	36	3	54	1	0	6
9	AM45-9BH	Firmicutes	Ruminococcus	Ruminococcus sp. CAG:9	0	0	15	0	8	1	0	1	14	0	0	1	4	110	19	14	5	0	0	3	0	1	1	1	0	27	0	12	1	19	8	11	15	27	19	0	11	0	2	34	3	53	1	0	6
9	TF06-23	Firmicutes	Ruminococcus	Ruminococcus sp. CAG:9	0	0	12	0	9	3	0	1	14	0	0	1	4	104	17	7	5	0	0	5	0	1	1	1	0	32	0	13	1	23	7	11	18	27	24	0	14	0	4	33	3	53	1	0	6
9	AM44-9AT	Firmicutes	Ruminococcus	Ruminococcus sp. CAG:9	0	0	13	0	8	1	0	1	14	0	0	1	3	112	15	10	5	0	0	3	0	1	1	1	0	29	0	12	1	19	9	10	14	23	18	0	11	0	4	32	4	50	1	0	7
9	AM29-12LB	Firmicutes	Ruminococcus	Ruminococcus sp. CAG:9	0	0	11	0	9	1	0	1	13	0	0	1	2	100	18	5	4	0	0	4	0	1	1	1	0	27	0	12	1	17	7	9	11	19	16	0	9	0	2	28	3	52	1	0	5
9	AM46-18	Firmicutes	Ruminococcus	Ruminococcus sp. CAG:9	0	0	12	0	7	1	0	1	16	0	0	1	4	106	20	8	6	0	0	3	0	1	1	1	0	32	0	14	1	21	8	10	15	27	20	0	13	0	2	30	4	53	1	0	7
9	AF14-5	Firmicutes	Ruminococcus	Ruminococcus sp. CAG:9	0	0	12	0	7	1	0	1	12	0	0	1	2	95	11	8	5	0	0	3	0	1	1	1	0	29	0	12	1	17	7	9	12	22	17	0	9	0	2	28	3	54	1	0	7
9	AF25-23LB	Firmicutes	Ruminococcus	Ruminococcus sp. CAG:9	0	0	11	0	8	1	0	1	18	0	0	1	3	96	13	9	4	0	0	3	0	1	1	1	0	32	0	13	1	19	8	10	18	26	21	0	11	0	2	34	4	52	1	0	5
248	OM02-15	Firmicutes	Roseburia	unclassified	0	0	14	0	0	0	0	0	4	0	0	0	1	35	8	5	3	0	0	5	0	0	1	1	0	17	0	10	1	13	6	8	15	19	16	0	7	0	2	26	3	52	1	0	7
127	AF14-10	Firmicutes	Ruminococcus	unclassified	0	0	10	0	2	0	0	1	3	1	0	0	2	40	16	10	3	0	0	2	0	1	1	1	0	18	0	11	1	12	6	9	13	18	13	0	9	0	2	26	3	49	1	0	4
127	OM02-2LB	Firmicutes	Dorea	unclassified	0	0	11	0	2	0	0	1	3	1	0	0	2	37	12	9	3	0	0	2	0	1	1	1	0	15	0	11	1	12	6	9	13	18	13	0	9	0	2	27	3	49	1	0	4
262	AM22-16	Firmicutes	Ruminococcus	Ruminococcus torques	0	0	11	0	1	0	0	0	1	1	0	0	2	37	11	13	4	0	0	2	0	2	1	2	1	18	0	12	1	13	5	8	15	19	19	0	7	0	2	21	2	50	1	0	5
101	TF11-7	Firmicutes	Ruminococcus	Ruminococcus lactaris	0	0	12	0	3	0	0	0	1	0	0	1	2	40	13	9	3	0	0	2	0	0	1	2	1	13	0	13	1	13	6	8	12	16	18	0	12	0	2	28	3	53	1	0	4
101	AM09-9	Firmicutes	Ruminococcus	Ruminococcus lactaris	0	0	13	0	3	0	0	0	1	0	0	1	2	42	10	9	3	0	0	2	0	0	1	2	1	11	0	14	1	13	6	6	12	17	17	0	11	0	2	28	3	53	1	0	4
101	AM25-1LB	Firmicutes	Ruminococcus	Ruminococcus lactaris	0	0	13	0	3	0	0	0	1	0	0	1	2	42	13	8	3	0	0	2	0	0	1	2	1	15	0	13	1	13	6	8	12	16	17	0	11	0	2	28	3	53	1	0	4
7	AF12-5	Firmicutes	Ruminococcus	Ruminococcus sp. CAG:55	0	0	14	0	4	0	0	0	4	0	0	0	3	64	12	14	3	0	0	2	0	2	1	3	1	19	0	14	1	14	8	8	14	19	18	0	9	0	2	27	3	53	1	0	4
7	AM27-27	Firmicutes	Ruminococcus	Ruminococcus sp. CAG:55	0	0	14	0	3	0	0	0	4	0	0	0	3	56	16	21	4	0	0	2	0	2	1	3	1	19	0	16	1	15	8	8	14	19	19	0	10	0	2	28	3	54	1	0	6
7	AM27-11LB	Firmicutes	Ruminococcus	Ruminococcus sp. CAG:55	0	0	14	0	3	0	0	0	4	0	0	0	3	56	12	21	4	0	0	2	1	2	1	3	1	19	0	15	1	15	8	8	14	19	19	0	10	0	2	28	3	54	1	0	6
7	TF10-6	Firmicutes	Ruminococcus	Ruminococcus sp. CAG:55	0	0	14	0	3	0	0	0	4	0	0	0	3	64	10	16	3	0	0	2	0	1	1	3	1	18	0	14	1	14	8	8	15	20	19	0	10	0	2	29	4	53	1	0	4
7	AM09-18-1	Firmicutes	Ruminococcus	Ruminococcus sp. CAG:55	0	0	14	0	3	0	0	0	4	0	0	0	3	65	14	16	3	0	0	2	0	1	1	3	1	16	0	14	1	14	8	8	15	22	19	0	11	0	2	31	3	53	1	0	4
7	AM41-2AC	Firmicutes	Ruminococcus	Ruminococcus sp. CAG:55	0	0	15	0	3	0	0	0	4	0	0	0	3	60	12	14	3	0	0	2	0	1	1	3	1	19	0	14	1	14	8	8	15	20	18	0	10	0	2	29	3	53	1	0	4
7	AF27-11AA	Firmicutes	Ruminococcus	Ruminococcus sp. CAG:55	0	0	14	0	3	0	0	0	4	0	0	0	3	63	10	16	3	0	0	2	0	1	1	3	1	19	0	14	1	14	8	8	14	20	17	0	11	0	2	31	3	53	1	0	4
7	AF31-14BH	Firmicutes	Ruminococcus	Ruminococcus sp. CAG:55	0	0	14	0	3	0	0	0	4	0	0	0	3	62	12	18	3	0	0	2	0	1	1	3	1	16	0	14	1	14	8	8	13	20	17	0	9	0	2	29	3	53	1	0	4
7	AF24-16	Firmicutes	Ruminococcus	Ruminococcus sp. CAG:55	0	0	14	0	3	0	0	0	4	0	0	0	3	64	13	18	3	0	0	2	0	1	1	3	1	19	0	14	1	14	8	9	15	19	19	0	11	0	2	30	4	54	1	0	4
7	TF08-4	Firmicutes	Ruminococcus	Ruminococcus sp. CAG:55	0	0	14	0	3	0	0	0	4	0	0	0	3	64	10	17	3	0	0	2	0	1	1	3	1	18	0	14	1	14	8	8	15	21	19	0	10	0	2	29	3	53	1	0	4
7	AM29-5AC	Firmicutes	Ruminococcus	Ruminococcus sp. CAG:55	0	0	14	0	3	0	0	0	4	0	0	0	3	67	14	15	3	0	0	2	0	1	1	3	1	19	0	14	1	14	8	8	16	21	19	0	10	0	2	30	4	53	1	0	4
7	AM29-1LB	Firmicutes	Ruminococcus	Ruminococcus sp. CAG:55	0	0	14	0	3	0	0	0	4	0	0	0	3	67	15	15	3	0	0	2	0	1	1	3	1	19	0	14	1	14	8	8	15	20	18	0	10	0	2	30	4	53	1	0	4
7	OM07-7	Firmicutes	Ruminococcus	Ruminococcus sp. CAG:55	0	0	14	0	3	0	0	0	4	0	0	0	3	65	14	18	3	0	0	3	0	1	1	3	1	21	0	14	1	15	8	8	14	21	19	0	11	0	2	30	3	53	1	0	4
7	AF27-3	Firmicutes	Ruminococcus	Ruminococcus sp. CAG:55	0	0	14	0	3	0	0	0	4	0	0	0	3	63	10	16	3	0	0	2	0	1	1	3	1	19	0	14	1	14	8	8	14	20	17	0	11	0	2	31	3	53	1	0	4
7	OM08-13AT	Firmicutes	Ruminococcus	Ruminococcus sp. CAG:55	0	0	15	0	3	0	0	0	4	0	0	0	3	58	18	14	3	0	0	2	0	1	1	3	1	21	0	14	1	14	8	9	15	20	19	0	10	0	2	28	3	54	1	0	4
7	TF10-12AC	Firmicutes	Ruminococcus	Ruminococcus sp. CAG:55	0	0	14	0	3	0	0	0	4	0	0	0	3	64	10	16	3	0	0	2	0	1	1	3	1	18	0	14	1	14	8	8	15	20	19	0	10	0	2	29	4	53	1	0	4
7	OF05-2BH	Firmicutes	Ruminococcus	Ruminococcus sp. CAG:55	0	0	15	0	3	0	0	0	4	0	0	0	3	58	18	14	3	0	0	2	0	1	1	3	1	22	0	14	1	14	8	9	15	20	19	0	10	0	2	28	3	54	1	0	4
7	AF32-2AC	Firmicutes	Ruminococcus	Ruminococcus sp. CAG:55	0	0	14	0	3	0	0	0	4	0	0	0	3	64	12	15	3	0	0	2	0	1	1	3	1	19	0	14	1	14	8	8	14	20	18	0	11	0	2	29	3	53	1	0	4
7	AF19-4LB	Firmicutes	Ruminococcus	Ruminococcus sp. CAG:55	0	0	14	0	3	0	0	0	4	0	0	0	3	67	14	15	3	0	0	2	0	1	1	3	1	19	0	14	1	14	8	8	16	21	19	0	10	0	2	30	3	53	1	0	4
7	AF25-13	Firmicutes	Ruminococcus	Ruminococcus sp. CAG:55	0	0	14	0	3	0	0	0	4	0	0	0	3	65	16	15	3	0	0	2	0	1	1	3	1	17	0	14	1	14	8	8	14	21	19	0	11	0	2	32	4	53	1	0	4
7	AM16-34	Firmicutes	Ruminococcus	Ruminococcus sp. CAG:55	0	0	14	0	3	0	0	0	4	0	0	0	3	59	12	14	3	0	0	2	0	1	1	3	1	20	0	14	1	14	8	8	13	18	18	0	10	0	2	28	3	54	1	0	4
7	AM29-10LB	Firmicutes	Ruminococcus	Ruminococcus sp. CAG:55	0	0	14	0	3	0	0	0	4	0	0	0	3	67	13	15	3	0	0	2	0	1	1	3	1	19	0	14	1	14	8	8	15	20	18	0	10	0	2	30	4	53	1	0	4
7	AM29-1	Firmicutes	Ruminococcus	Ruminococcus sp. CAG:55	0	0	14	0	3	0	0	0	4	0	0	0	3	67	14	15	3	0	0	2	0	1	1	3	1	19	0	14	1	14	8	8	16	21	19	0	10	0	2	30	3	53	1	0	4
7	AM29-19LB	Firmicutes	Ruminococcus	Ruminococcus sp. CAG:55	0	0	14	0	3	0	0	0	4	0	0	0	3	67	14	15	3	0	0	2	0	1	1	3	1	19	0	14	1	14	8	8	16	21	19	0	10	0	2	30	4	53	1	0	4
7	AM22-14LB	Firmicutes	Ruminococcus	Ruminococcus sp. CAG:55	0	0	14	0	4	0	0	0	4	0	0	0	3	62	11	20	4	0	0	2	0	1	1	3	1	16	0	14	1	15	8	8	13	19	17	0	10	0	2	29	3	53	1	0	5
7	AM33-14	Firmicutes	Ruminococcus	Ruminococcus sp. CAG:55	0	0	14	0	3	0	0	0	4	0	0	0	3	62	11	19	3	0	0	2	0	1	1	3	1	18	0	14	1	14	8	8	14	21	17	0	11	0	2	29	4	53	1	0	4
7	AM49-10BH	Firmicutes	Ruminococcus	Ruminococcus sp. CAG:55	0	0	16	0	5	0	0	0	4	0	0	0	3	79	10	23	4	0	0	2	0	1	2	4	1	24	0	14	2	16	8	9	15	23	21	0	14	0	2	34	4	55	1	0	5
7	AF27-12AA	Firmicutes	Ruminococcus	Ruminococcus sp. CAG:55	0	0	16	0	4	0	0	0	4	0	0	0	3	72	12	19	4	0	0	2	0	1	1	3	1	20	0	16	1	19	9	8	15	22	18	0	10	0	4	34	3	53	1	0	5
7	AM57-5	Firmicutes	Ruminococcus	Ruminococcus sp. CAG:55	0	0	17	0	4	0	0	0	4	0	0	0	4	70	12	21	4	0	0	2	0	1	1	4	1	19	0	16	1	19	8	9	17	22	20	0	10	0	7	32	3	56	1	0	5
7	AM49-8	Firmicutes	Ruminococcus	Ruminococcus sp. CAG:55	0	0	16	0	4	0	0	0	4	0	0	0	3	77	10	22	4	0	0	2	0	1	4	5	1	22	0	14	4	16	8	9	14	23	22	0	12	0	2	30	4	55	1	0	5
7	OM04-4AA	Firmicutes	Ruminococcus	Ruminococcus sp. CAG:55	0	0	17	0	3	0	0	0	4	0	0	0	3	68	15	16	4	0	0	2	0	1	3	4	1	18	0	17	3	18	8	8	14	23	21	0	11	0	5	32	3	54	1	0	5
7	AF25-3LB	Firmicutes	Ruminococcus	Ruminococcus sp. CAG:55	0	0	17	0	4	0	0	0	4	0	0	0	3	62	17	19	4	0	0	2	0	2	1	4	1	16	0	14	1	17	8	9	14	18	21	0	13	0	4	32	3	55	1	0	5
7	AF25-17	Firmicutes	Ruminococcus	Ruminococcus sp. CAG:55	0	0	18	0	3	0	0	0	4	0	0	0	3	61	16	21	3	0	0	2	0	2	1	3	1	16	0	14	1	17	8	9	14	17	20	0	13	0	2	34	3	56	1	0	4
78	AM43-11BH	Firmicutes	unclassified	Firmicutes bacterium CAG:212	0	0	12	0	2	0	0	0	1	0	0	0	2	58	16	9	3	0	0	2	0	1	1	3	1	15	0	11	1	13	7	9	13	16	17	0	10	0	2	25	2	55	1	0	4
78	AM41-5BH	Firmicutes	unclassified	Firmicutes bacterium CAG:212	0	0	12	0	2	0	0	0	2	0	0	0	2	65	11	9	3	0	0	3	0	1	1	3	1	13	0	11	1	13	7	9	13	16	18	0	11	0	2	24	2	54	1	0	4
78	OM07-11	Firmicutes	unclassified	Firmicutes bacterium CAG:212	0	0	13	0	2	0	0	0	1	0	0	0	2	66	15	9	3	0	0	3	0	2	1	3	1	14	0	11	1	13	7	8	14	19	18	0	10	0	2	23	2	55	1	0	4
78	AM31-12AC	Firmicutes	unclassified	Firmicutes bacterium CAG:212	0	0	15	0	2	0	0	0	2	0	0	0	2	56	13	10	4	0	0	2	0	1	1	3	1	14	0	12	1	14	7	8	14	18	16	0	9	0	2	28	2	54	1	0	5
153	AM23-2LB	Firmicutes	unclassified	Lachnospiraceae bacterium 1_4_56FAA	0	0	12	0	8	5	0	1	7	1	0	1	2	54	11	8	4	0	0	2	0	1	1	3	1	19	0	11	1	13	7	9	13	19	16	0	9	0	2	24	2	48	1	0	5
153	AM40-2BH	Firmicutes	unclassified	Lachnospiraceae bacterium 1_4_56FAA	0	0	12	0	9	7	0	1	7	1	0	1	2	54	13	8	4	0	0	2	0	1	1	3	1	19	0	11	1	13	7	10	13	18	16	0	10	0	2	24	2	49	1	0	5
18	AF19-16AC	Firmicutes	Ruminococcus	Ruminococcus gnavus	0	0	12	0	2	0	0	1	4	0	0	0	2	70	14	19	3	0	0	3	0	1	1	1	0	18	0	11	1	16	5	9	14	19	18	0	10	0	2	22	2	50	1	0	4
18	AM27-32	Firmicutes	Ruminococcus	Ruminococcus gnavus	0	0	11	0	3	0	0	1	5	0	0	0	2	67	13	13	3	0	0	3	0	1	1	1	0	17	0	11	1	16	5	9	12	19	16	0	9	0	2	23	2	49	1	0	4
18	AF24-23LB	Firmicutes	Ruminococcus	Ruminococcus gnavus	0	0	11	0	2	0	0	1	5	0	0	0	2	70	10	18	3	0	0	3	0	1	1	1	0	18	0	11	1	16	5	9	13	18	17	0	9	0	2	22	2	49	1	0	4
18	AM38-12	Firmicutes	Ruminococcus	Ruminococcus gnavus	0	0	11	0	2	0	0	1	4	0	0	0	2	63	9	14	3	0	0	3	0	1	1	1	0	17	0	11	1	16	7	9	12	17	17	0	10	0	2	25	2	48	1	0	4
18	AM25-19	Firmicutes	Ruminococcus	Ruminococcus gnavus	0	0	11	0	3	0	0	1	4	1	0	0	2	64	10	14	3	0	0	2	0	1	1	1	0	15	0	11	1	15	5	9	13	18	17	0	9	0	2	24	2	49	1	0	4
18	AM22-7AC	Firmicutes	Ruminococcus	Ruminococcus gnavus	0	0	12	0	2	0	0	1	4	0	0	0	2	67	12	19	3	0	0	3	0	1	1	1	0	17	0	11	1	16	5	9	11	16	15	0	10	0	2	23	2	49	1	0	4
18	TM07-2AC	Firmicutes	unclassified	Lachnospiraceae bacterium 2_1_58FAA	0	0	11	0	3	0	0	1	7	0	0	0	2	62	12	18	3	0	0	3	1	1	1	1	0	16	0	11	1	16	5	9	13	18	17	0	9	0	2	22	2	49	1	0	4
18	AM12-54	Firmicutes	Ruminococcus	Ruminococcus gnavus	0	0	11	0	3	0	0	1	5	0	0	0	2	72	12	16	3	0	0	3	0	1	1	1	0	17	0	11	1	16	5	9	13	19	17	0	9	0	2	23	2	49	1	0	4
18	AM17-51	Firmicutes	Ruminococcus	Ruminococcus gnavus	0	0	11	0	2	0	0	1	7	0	0	0	2	70	16	17	3	0	0	2	0	1	1	1	0	16	0	11	1	15	5	9	11	16	15	0	9	0	2	23	2	49	1	0	4
18	AM13-39	Firmicutes	Ruminococcus	Ruminococcus gnavus	0	0	11	0	3	0	0	1	4	0	0	0	2	72	11	17	3	0	0	3	0	1	1	1	0	18	0	11	1	16	5	9	11	16	15	0	9	0	2	22	2	49	1	0	4
18	AF34-4BH	Firmicutes	Ruminococcus	Ruminococcus gnavus	0	0	11	0	3	0	0	1	5	0	0	0	2	69	12	14	3	0	0	3	0	1	1	1	0	17	0	11	1	16	5	9	11	18	15	0	9	0	2	23	2	50	1	0	4
18	AM32-6	Firmicutes	Ruminococcus	Ruminococcus gnavus	0	0	13	0	2	0	0	1	4	0	0	0	2	73	10	16	3	0	0	3	0	1	1	1	0	16	0	11	1	16	5	9	14	19	17	0	9	0	2	23	2	50	1	0	4
18	AM21-41	Firmicutes	Ruminococcus	Ruminococcus gnavus	0	0	11	0	2	0	0	1	4	0	0	0	2	68	13	14	3	0	0	2	0	1	1	1	0	17	0	11	1	15	5	9	13	19	17	0	10	0	2	24	2	50	1	0	4
18	AM21-18	Firmicutes	Ruminococcus	Ruminococcus gnavus	0	0	11	0	2	0	0	1	4	0	0	0	2	69	14	14	3	0	0	2	0	1	1	1	0	18	0	11	1	15	5	9	11	17	15	0	10	0	2	24	2	49	1	0	4
18	TM04-16	Firmicutes	Ruminococcus	Ruminococcus gnavus	0	0	11	0	2	0	0	1	5	0	0	0	2	68	12	16	3	0	0	3	0	1	1	1	0	17	0	11	1	16	5	9	13	18	17	0	9	0	2	23	2	49	1	0	4
18	AM51-4BH	Firmicutes	Ruminococcus	Ruminococcus gnavus	0	0	11	0	2	0	0	1	4	0	0	0	3	67	9	18	4	0	0	2	0	1	1	1	0	18	0	10	1	20	5	9	13	19	20	0	15	0	3	26	2	49	1	0	5
18	AF13-14A	Firmicutes	Ruminococcus	Ruminococcus gnavus	0	0	11	0	2	0	0	1	4	0	0	0	2	66	10	14	3	0	0	2	0	1	1	1	0	17	0	11	1	15	5	9	13	18	17	0	9	0	2	23	2	49	1	0	4
18	AF27-4BH	Firmicutes	Ruminococcus	Ruminococcus gnavus	0	0	11	0	2	0	0	1	4	0	0	1	2	73	14	15	3	0	0	2	0	1	1	1	0	19	0	11	1	15	5	10	14	18	18	0	10	0	2	22	2	50	1	0	4
18	AF33-12	Firmicutes	Ruminococcus	Ruminococcus gnavus	0	0	11	0	2	0	0	1	4	0	0	0	2	72	26	15	3	0	0	3	0	1	1	1	0	19	0	11	1	16	6	10	14	20	18	0	11	0	2	27	2	51	1	0	4
18	TF01-20-2	Firmicutes	Ruminococcus	Ruminococcus gnavus	0	0	13	0	2	0	0	1	4	0	0	0	3	81	16	14	3	0	0	2	0	1	2	1	0	22	0	12	2	20	5	9	14	21	18	0	12	0	3	28	2	50	1	0	4
199	AF18-22	Firmicutes	unclassified	unclassified	0	0	10	0	2	0	0	0	7	1	0	0	2	30	11	6	4	0	0	3	0	1	1	2	1	23	0	10	1	14	5	10	13	18	16	0	9	0	2	25	3	49	1	0	5
246	AF19-21	Firmicutes	unclassified	Clostridiales bacterium VE202-21	0	0	11	0	2	0	0	0	6	1	0	0	3	65	17	12	4	0	0	3	0	1	1	1	0	21	0	11	1	17	6	11	15	19	18	2	11	0	2	29	3	47	1	0	7
307	AF19-22AC	Firmicutes	Clostridium	unclassified	0	0	11	0	5	0	0	0	12	1	0	0	4	105	12	20	4	0	0	3	0	1	1	2	0	34	0	12	1	16	7	13	14	17	17	0	9	0	2	29	3	47	1	0	7
319	OM05-10BH	Firmicutes	Ruminococcus	unclassified	0	0	12	0	2	0	0	0	8	1	0	0	1	61	16	10	4	0	0	2	1	1	1	2	1	11	0	9	1	15	7	10	13	18	16	0	10	0	2	30	2	48	1	0	5
60	AF37-2AT	Firmicutes	unclassified	Clostridiales bacterium VE202-14	0	0	11	0	1	0	0	0	11	1	0	0	1	66	12	6	4	0	0	2	0	1	1	2	1	17	0	9	1	14	5	9	11	18	14	0	7	0	2	24	2	48	1	0	5
60	AF37-1	Firmicutes	unclassified	Clostridiales bacterium VE202-14	0	0	11	0	1	0	0	0	11	1	0	0	1	66	12	6	4	0	0	2	0	1	1	2	1	17	0	9	1	14	5	9	11	18	14	0	7	0	2	24	2	48	1	0	5
60	AM38-2BH	Firmicutes	unclassified	Clostridiales bacterium VE202-14	0	0	11	0	1	0	0	0	11	1	0	0	1	67	10	6	4	0	0	2	0	1	1	2	1	16	0	9	1	14	5	9	11	17	14	0	7	0	2	24	2	48	1	0	5
60	AF14-9AC	Firmicutes	unclassified	Clostridiales bacterium VE202-14	0	0	11	0	1	0	0	0	11	1	0	0	1	67	10	6	4	0	0	2	0	1	1	2	1	16	0	9	1	14	5	9	11	17	14	0	7	0	2	24	2	48	1	0	5
60	AF07-16	Firmicutes	unclassified	Clostridiales bacterium VE202-14	0	0	11	0	1	0	0	0	11	1	0	0	1	66	10	6	4	0	0	2	0	1	1	2	1	16	0	9	1	14	5	9	11	17	14	0	7	0	2	24	2	48	1	0	5
60	AM14-42	Firmicutes	unclassified	Clostridiales bacterium VE202-14	0	0	11	0	1	0	0	0	11	1	0	0	1	67	8	6	4	0	0	2	0	1	1	2	1	16	0	9	1	14	5	9	13	19	16	0	7	0	2	24	2	48	1	0	5
320	AF21-14LB	Firmicutes	Coprococcus	unclassified	0	0	12	0	2	0	0	0	5	1	0	0	2	64	9	7	4	0	0	2	0	0	1	2	1	14	0	10	1	13	7	8	14	18	18	0	10	0	2	30	2	51	1	0	5
62	AF18-48	Firmicutes	Coprococcus	Coprococcus sp. HPP0074	0	0	10	0	0	0	0	0	2	1	0	0	2	57	10	5	4	0	0	2	0	1	1	2	1	14	0	9	1	16	5	8	13	17	15	0	8	0	2	25	2	49	1	0	5
62	AM27-12LB	Firmicutes	Coprococcus	Coprococcus sp. HPP0074	0	0	10	0	0	0	0	0	5	1	0	0	2	68	11	5	4	0	0	2	0	1	1	2	1	14	0	9	1	16	5	8	14	18	16	0	8	0	2	26	2	49	1	0	5
62	AM25-15LB	Firmicutes	Coprococcus	Coprococcus sp. HPP0048	0	0	10	0	0	0	0	0	1	1	0	0	2	52	8	5	4	0	0	2	0	1	1	2	1	14	0	9	1	15	5	9	15	18	18	0	11	0	2	25	2	49	1	0	5
62	AM25-17	Firmicutes	unclassified	Lachnospiraceae bacterium 9_1_43BFAA	0	0	10	0	0	0	0	0	3	1	0	0	2	67	14	5	4	0	0	2	0	1	1	2	1	14	0	9	1	16	5	9	16	19	18	0	9	0	2	26	2	50	1	0	5
62	AM25-4LB	Firmicutes	Coprococcus	Coprococcus sp. HPP0048	0	0	10	0	0	0	0	0	1	1	0	0	2	52	8	5	4	0	0	2	0	1	1	2	1	14	0	9	1	15	5	9	15	18	18	0	11	0	2	25	2	49	1	0	5
62	AF27-8	Firmicutes	Coprococcus	Coprococcus sp. HPP0074	0	0	10	0	0	0	0	0	3	1	0	0	2	63	14	5	4	0	0	2	0	1	1	2	1	15	0	9	1	16	5	9	15	18	18	0	10	0	2	25	2	49	1	0	5
124	AM23-10LB	Firmicutes	Clostridium	Clostridium nexile	0	1	9	0	1	0	0	0	2	1	0	2	2	42	13	9	4	0	0	2	1	1	1	2	1	21	0	10	1	14	4	8	15	20	18	0	9	0	2	23	2	50	1	0	5
124	OF02-4LB	Firmicutes	Clostridium	Clostridium nexile	0	1	9	0	1	0	0	0	2	1	0	2	2	49	15	10	4	0	0	2	1	1	1	2	1	21	0	11	1	14	4	8	14	19	17	0	9	0	2	24	2	52	1	0	5
64	TM07-19	Firmicutes	Coprococcus	Coprococcus comes	0	0	10	0	2	0	0	1	7	1	0	0	1	55	10	5	3	0	0	2	1	2	1	2	1	24	0	9	1	15	7	8	17	23	20	0	9	0	2	28	3	50	1	0	4
64	AM22-12LB	Firmicutes	Coprococcus	Coprococcus comes	0	0	10	0	2	0	0	1	7	1	0	0	1	67	16	4	3	0	0	2	0	1	1	2	1	25	0	9	1	15	7	8	16	21	19	0	8	0	2	28	3	49	1	0	4
64	AF18-12LB	Firmicutes	Coprococcus	Coprococcus comes	0	0	10	0	2	0	0	0	4	1	0	0	1	59	12	6	3	0	0	2	0	1	1	2	1	21	0	9	1	16	7	8	14	20	17	0	9	0	2	27	3	50	1	0	4
64	AF16-31	Firmicutes	Coprococcus	Coprococcus comes	0	0	10	0	2	0	0	0	7	1	0	0	1	62	14	7	3	0	0	3	0	1	1	2	1	21	0	9	1	16	7	9	17	21	19	0	10	0	2	28	3	51	1	0	4
64	AM23-3	Firmicutes	Coprococcus	Coprococcus comes	0	0	10	0	2	0	0	0	7	1	0	0	1	71	16	5	3	0	0	2	0	2	1	2	1	20	0	9	1	15	7	9	15	18	18	0	9	0	2	28	3	51	1	0	4
162	AF36-15AT	Firmicutes	Dorea	unclassified	0	0	11	0	2	0	0	0	4	0	0	0	2	41	13	12	1	0	0	5	0	1	1	1	0	11	0	9	1	10	6	10	13	19	14	0	8	0	2	27	3	52	1	0	3
162	AM58-8	Firmicutes	Dorea	unclassified	0	0	12	0	2	0	0	0	4	0	0	0	2	48	15	17	1	0	0	4	0	1	1	1	0	12	0	11	1	13	6	11	17	23	19	0	9	0	2	27	3	54	1	0	3
198	AF15-17LB	Firmicutes	Clostridium	unclassified	0	0	10	0	11	8	0	0	5	0	0	0	5	60	8	2	4	0	1	3	1	2	1	1	0	24	0	10	1	15	6	11	12	17	13	0	7	0	2	27	3	44	1	0	7
84	AM10-31	Firmicutes	Dorea	Dorea sp. CAG:105	0	0	10	0	2	0	0	0	4	1	0	0	2	44	12	5	4	0	0	3	0	1	1	1	0	12	0	10	1	14	7	8	13	16	16	0	10	0	2	29	2	51	1	0	5
84	AM13-35	Firmicutes	Dorea	Dorea sp. CAG:105	0	0	10	0	2	0	0	0	4	1	0	0	2	44	11	5	4	0	0	3	0	1	1	1	0	11	0	10	1	13	7	7	12	16	14	0	8	0	2	28	2	51	1	0	5
84	AF24-7LB	Firmicutes	Dorea	Dorea sp. CAG:105	0	0	10	0	2	0	0	0	4	1	0	0	2	43	11	5	4	0	0	3	0	1	1	1	0	12	0	10	1	14	7	8	13	17	14	0	9	0	2	28	2	51	1	0	5
84	OM07-5	Firmicutes	Dorea	Dorea sp. CAG:105	0	0	10	0	2	0	0	0	4	1	0	0	2	45	13	5	5	0	0	3	0	1	1	1	0	13	0	10	1	15	7	8	15	18	16	0	8	0	2	28	2	51	1	0	6
10	AM40-15AC	Firmicutes	Dorea	Dorea formicigenerans	0	0	10	0	3	0	0	0	4	0	0	0	2	49	13	6	2	0	0	4	0	1	1	2	1	15	0	10	1	13	8	7	13	16	13	0	6	0	2	25	2	50	1	0	3
10	AM37-5	Firmicutes	Dorea	Dorea formicigenerans	0	0	10	0	3	0	0	1	4	0	0	0	2	59	18	2	2	0	0	4	0	1	1	2	1	15	0	10	1	13	7	9	14	17	14	0	8	0	2	26	2	51	1	0	3
10	AF36-1BH	Firmicutes	Dorea	Dorea formicigenerans	0	0	10	0	2	0	0	1	6	0	0	0	2	54	18	2	2	0	0	3	0	1	1	2	1	14	0	10	1	12	7	8	14	17	14	0	7	0	2	26	2	52	1	0	3
10	TM05-5	Firmicutes	Dorea	Dorea formicigenerans	0	0	11	0	2	0	0	1	4	0	0	0	2	50	9	2	2	0	0	3	0	1	1	2	1	12	0	10	1	12	7	7	14	18	14	0	6	0	2	27	2	51	1	0	3
10	AF19-4AC	Firmicutes	Dorea	Dorea formicigenerans	0	0	10	0	2	0	0	1	4	0	0	0	2	47	13	2	2	0	0	3	0	1	1	2	1	15	0	10	1	12	7	9	15	20	15	0	9	0	2	28	2	52	1	0	3
10	OM03-2	Firmicutes	Dorea	Dorea formicigenerans	0	0	11	0	2	0	0	1	4	0	0	0	2	43	12	2	2	0	0	3	0	1	1	2	1	14	0	10	1	12	7	8	14	18	15	0	6	0	2	28	2	51	1	0	3
10	AF31-13BH	Firmicutes	Dorea	Dorea formicigenerans	0	0	11	0	3	0	0	0	4	0	0	0	2	45	16	6	2	0	0	3	0	1	1	2	1	11	0	10	1	12	7	9	15	18	15	0	8	0	2	26	2	51	1	0	3
10	TM09-19AC	Firmicutes	Dorea	Dorea formicigenerans	0	0	10	0	2	0	0	0	4	0	0	0	2	51	11	2	2	0	0	4	0	1	1	2	1	13	0	10	1	13	7	7	13	18	13	0	7	0	2	25	2	51	1	0	3
10	TF12-1	Firmicutes	Dorea	Dorea formicigenerans	0	0	10	0	2	0	0	1	6	0	0	0	2	51	11	2	2	0	0	3	0	1	1	2	1	14	0	10	1	12	7	8	14	16	14	0	7	0	2	27	2	52	1	0	3
10	AF19-13	Firmicutes	Dorea	Dorea formicigenerans	0	0	12	0	2	0	0	1	5	0	0	0	2	50	11	2	2	0	0	3	0	1	1	2	1	17	0	10	1	12	7	8	15	18	17	0	8	0	2	27	2	52	1	0	3
10	AM42-8	Firmicutes	Dorea	Dorea formicigenerans	0	0	10	0	3	0	0	0	5	0	0	0	2	54	14	2	2	0	0	3	0	1	1	2	1	15	0	10	1	12	7	8	14	20	15	0	7	0	2	26	2	51	1	0	3
10	AM37-11	Firmicutes	Dorea	Dorea formicigenerans	0	0	10	0	3	0	0	1	4	0	0	0	2	59	16	2	2	0	0	4	0	1	1	2	1	15	0	10	1	13	7	9	14	17	14	0	8	0	2	26	2	51	1	0	3
10	OM02-12	Firmicutes	Dorea	Dorea formicigenerans	0	0	10	0	2	0	0	0	4	0	0	0	2	46	16	2	3	0	0	5	0	1	1	2	1	15	0	10	1	15	7	8	14	18	14	0	7	0	2	26	2	52	1	0	4
10	TM09-16AC	Firmicutes	Dorea	Dorea formicigenerans	0	0	10	0	2	0	0	0	4	0	0	0	2	51	13	2	2	0	0	4	0	1	1	2	1	13	0	10	1	13	7	7	13	18	13	0	7	0	2	27	2	51	1	0	3
10	AM46-16	Firmicutes	Dorea	Dorea formicigenerans	0	0	11	0	2	0	0	1	9	0	0	0	2	57	14	6	2	0	0	4	0	1	1	2	1	17	0	11	1	13	8	9	14	20	19	0	11	0	6	28	5	52	1	0	3
10	AM35-12	Firmicutes	Dorea	Dorea formicigenerans	0	0	12	0	2	0	0	1	5	0	0	0	2	51	12	2	2	0	0	3	0	1	1	2	1	18	0	11	1	14	9	11	16	20	22	0	13	0	2	30	2	52	1	0	3
10	TF11-11	Firmicutes	Dorea	Dorea formicigenerans	0	0	10	0	2	0	0	1	4	0	0	0	2	48	15	6	3	0	0	5	0	1	1	2	1	15	0	10	1	15	7	8	15	19	16	0	10	0	2	26	2	53	1	0	4
10	TF09-3	Firmicutes	Dorea	Dorea formicigenerans	0	0	10	0	2	0	0	0	6	0	0	0	2	71	13	2	2	0	0	3	0	1	1	2	1	16	0	11	1	12	7	7	13	20	13	0	6	0	2	25	2	51	1	0	3
10	AM23-7AC	Firmicutes	Dorea	Dorea formicigenerans	0	0	11	0	2	0	0	0	4	0	0	0	2	46	12	6	2	0	0	3	0	1	1	2	1	17	0	10	1	12	7	8	14	18	14	0	7	0	2	27	2	51	1	0	3
10	AF42-21	Firmicutes	Dorea	Dorea formicigenerans	0	0	14	0	2	0	0	1	8	0	0	0	2	50	12	2	2	0	0	3	1	1	1	2	1	16	0	11	1	12	9	10	17	20	19	0	7	0	2	28	2	52	1	0	3
10	AM29-11	Firmicutes	Dorea	Dorea formicigenerans	0	0	10	0	2	0	0	1	4	0	0	0	2	46	13	2	2	0	0	3	0	1	1	2	1	14	0	10	1	12	7	9	15	20	15	0	9	0	2	28	2	52	1	0	3
10	AF25-11	Firmicutes	Dorea	Dorea formicigenerans	0	0	10	0	2	0	0	0	6	0	0	0	2	53	15	6	3	0	0	4	0	1	1	2	1	13	0	10	1	14	7	7	13	17	14	0	7	0	2	29	2	51	1	0	4
10	AF12-11	Firmicutes	Dorea	Dorea formicigenerans	0	0	12	0	3	0	0	1	10	0	0	0	2	49	14	3	2	0	0	4	1	1	1	2	1	16	0	10	1	13	8	10	17	20	18	0	13	0	2	27	5	53	1	0	3
10	AF21-25	Firmicutes	Dorea	Dorea formicigenerans	0	0	13	0	2	0	0	0	8	0	0	0	2	51	18	6	2	0	0	4	0	1	1	2	1	17	0	12	1	13	7	10	14	22	17	0	9	0	2	27	2	52	1	0	3
77	OM02-16	Firmicutes	Dorea	Dorea longicatena	0	0	10	0	0	0	0	0	1	0	0	0	3	38	12	7	3	0	0	4	0	1	1	1	1	10	0	9	1	15	7	9	12	18	16	0	9	0	2	29	3	49	1	0	4
77	AF17-8AC	Firmicutes	Dorea	Dorea longicatena	0	0	10	0	2	0	0	0	1	0	0	0	3	49	10	11	3	0	0	4	0	1	1	2	1	10	0	9	1	15	7	10	12	18	16	0	9	0	2	29	3	50	1	0	4
77	AM23-13	Firmicutes	Dorea	Dorea longicatena	0	0	10	0	3	0	0	0	1	0	0	0	3	53	12	5	3	0	0	4	0	1	1	1	1	10	0	10	1	15	7	11	13	19	17	0	10	0	2	30	3	50	1	0	4
77	AM22-22	Firmicutes	Dorea	Dorea longicatena	0	0	10	0	3	0	0	0	1	0	0	0	3	54	9	5	3	0	0	5	0	1	1	2	1	14	0	9	1	16	7	10	12	18	16	0	9	0	2	28	3	50	1	0	4
161	AF37-5	Firmicutes	Clostridium	Clostridium sp. CAG:62	0	0	8	0	5	9	0	0	1	0	0	0	2	20	6	2	2	0	0	3	0	0	1	0	0	13	0	5	1	12	5	5	9	10	9	0	7	0	2	25	2	49	1	0	3
161	AF36-4	Firmicutes	Clostridium	Clostridium sp. CAG:62	0	0	7	0	5	10	0	0	1	0	0	0	2	20	7	2	2	0	0	3	0	0	1	0	0	14	0	5	1	12	5	4	8	10	9	0	6	0	2	27	2	51	1	0	3
155	OM07-9AC	Firmicutes	Clostridium	Clostridium sp. CAG:277	0	0	9	0	14	15	0	0	0	0	0	0	2	23	7	4	4	0	0	2	0	0	1	0	0	29	0	7	1	15	4	8	16	18	13	0	9	0	4	30	1	49	1	0	6
155	OM07-10AC	Firmicutes	Clostridium	Clostridium sp. CAG:277	0	0	9	0	15	15	0	0	0	0	0	0	2	26	9	3	4	0	0	3	0	0	1	0	0	29	0	8	1	14	5	6	18	19	15	0	10	0	4	31	1	50	1	0	6
259	AM59-24XD	Firmicutes	Roseburia	Roseburia sp. CAG:380	0	0	10	0	14	13	0	0	1	0	0	0	2	29	8	3	3	0	0	2	0	0	1	0	0	25	0	7	1	15	7	8	14	19	13	0	7	0	4	35	2	50	1	0	5
94	OM05-9BH	Firmicutes	Clostridium	Clostridium sp. CAG:75	0	0	6	0	13	10	0	0	0	0	0	0	1	22	8	4	3	0	0	2	0	0	1	0	0	22	0	6	1	13	7	3	8	13	10	0	8	0	2	24	2	52	1	0	4
94	OM05-6BH	Firmicutes	Clostridium	Clostridium sp. CAG:75	0	0	6	0	13	12	0	0	0	0	0	0	1	22	8	4	3	0	0	2	0	0	1	0	0	24	0	6	1	13	7	3	8	13	10	0	8	0	2	25	2	52	1	0	4
94	AM49-4BH	Firmicutes	Clostridium	Clostridium sp. CAG:75	0	0	8	0	15	11	0	0	0	0	0	0	1	26	11	3	3	0	0	2	0	0	2	1	0	30	0	9	2	15	8	3	10	13	11	0	6	0	4	26	2	51	1	0	4
109	TF01-11	Firmicutes	Clostridium	Clostridium sp. CAG:122	0	0	10	0	18	11	0	0	0	0	0	0	2	34	8	3	3	0	0	2	0	0	1	0	0	28	0	6	1	13	6	4	11	13	11	0	6	0	2	26	2	51	1	0	4
109	AM27-31LB	Firmicutes	Clostridium	Clostridium sp. CAG:122	0	0	10	0	20	11	0	0	0	0	0	0	2	32	8	3	3	0	0	2	0	0	1	0	0	32	0	6	1	13	6	4	10	12	10	0	6	0	2	24	2	50	1	0	4
109	AF34-13	Firmicutes	Clostridium	Clostridium sp. CAG:122	0	0	9	0	17	12	0	0	0	0	0	0	2	32	7	3	3	0	0	2	0	0	1	0	0	28	0	6	1	13	6	4	10	12	10	0	6	0	2	24	2	51	1	0	4
138	AM46-8	Firmicutes	Eubacterium	unclassified	0	0	14	0	4	0	0	0	1	0	0	1	2	49	13	5	4	0	0	2	0	0	1	1	0	20	0	14	1	17	7	9	13	19	19	0	11	0	1	29	2	51	1	0	5
138	AM49-13BH	Firmicutes	Eubacterium	unclassified	0	0	13	0	5	0	0	0	1	0	0	1	2	41	12	6	5	0	0	2	0	0	1	1	0	19	0	14	1	17	8	8	13	18	18	0	12	0	1	33	2	51	1	0	6
33	AF18-47	Firmicutes	Eubacterium	Eubacterium eligens	0	0	15	0	20	33	0	0	1	0	0	1	2	40	11	6	4	0	0	2	0	0	1	1	0	38	0	13	1	15	7	7	13	21	17	0	9	0	1	25	2	51	1	0	5
33	AF36-7BH	Firmicutes	Eubacterium	Eubacterium eligens	0	0	15	0	20	32	0	0	1	0	0	1	2	43	12	6	4	0	0	2	0	0	1	1	0	36	0	13	1	15	7	7	12	19	16	0	9	0	1	25	2	51	1	0	5
33	AM14-19	Firmicutes	Eubacterium	Eubacterium eligens	0	0	13	0	20	32	0	0	1	0	0	1	2	38	11	6	4	0	0	2	0	0	1	1	0	37	0	13	1	15	7	7	12	18	17	0	9	0	1	25	2	51	1	0	5
33	AF35-21	Firmicutes	Eubacterium	Eubacterium eligens	0	0	14	0	19	31	0	0	1	0	0	1	2	44	11	6	4	0	0	2	0	0	1	1	0	33	0	13	1	15	7	7	12	19	16	0	9	0	1	25	2	50	1	0	5
33	AM43-40	Firmicutes	Eubacterium	Eubacterium eligens	0	0	15	0	20	32	0	0	1	0	0	1	2	43	12	6	4	0	0	2	0	0	1	1	0	36	0	13	1	15	7	7	12	19	16	0	9	0	1	25	2	51	1	0	5
33	AM48-8	Firmicutes	Eubacterium	Eubacterium eligens	0	0	13	0	20	33	0	0	1	0	0	1	2	45	13	7	5	0	0	2	0	0	1	1	0	37	0	15	1	18	7	9	19	23	23	0	13	0	5	29	2	51	1	0	6
33	AM37-3BH	Firmicutes	Eubacterium	Eubacterium eligens	0	0	13	0	19	33	0	0	1	0	0	1	2	43	13	6	4	0	0	2	0	0	1	1	0	38	0	13	1	15	7	7	12	18	18	0	9	0	1	25	2	51	1	0	5
33	AF06-14	Firmicutes	Eubacterium	Eubacterium eligens	0	0	13	0	21	33	0	0	1	0	0	1	2	39	11	7	4	0	0	2	0	0	1	1	0	38	0	13	1	15	7	7	12	19	17	0	9	0	1	26	2	51	1	0	5
33	AM32-2AC	Firmicutes	Eubacterium	Eubacterium eligens	0	0	15	0	22	33	0	0	1	0	0	1	2	42	12	6	4	0	0	2	0	0	1	1	0	39	0	13	1	15	7	7	12	18	16	0	9	0	1	26	2	51	1	0	5
33	AF41-18	Firmicutes	Eubacterium	Eubacterium eligens	0	0	17	0	23	37	0	0	1	0	0	1	2	46	14	7	4	0	0	2	0	0	1	1	0	39	0	16	1	17	7	10	19	26	24	0	15	0	3	28	3	52	1	0	5
33	AF42-3BH	Firmicutes	Eubacterium	Eubacterium eligens	0	0	15	0	22	34	0	0	1	0	0	1	2	44	13	7	4	0	0	2	0	0	1	1	0	36	0	15	1	15	7	8	17	25	23	0	13	0	3	26	2	51	1	0	5
33	AF45-13BH	Firmicutes	Eubacterium	Eubacterium eligens	0	0	15	0	23	35	0	0	1	0	0	1	2	45	12	5	4	0	0	2	0	0	1	1	0	39	0	14	1	15	7	10	14	21	20	0	11	0	3	28	2	50	1	0	6
220	AF22-9	Firmicutes	Eubacterium	unclassified	0	0	12	0	22	37	0	0	1	0	0	1	3	47	13	5	5	0	0	2	0	0	1	1	0	34	0	15	1	21	7	9	16	20	20	0	13	0	1	26	3	51	1	0	6
115	AF19-12LB	Firmicutes	Eubacterium	Eubacterium sp. CAG:156	0	0	8	0	2	0	0	0	1	0	0	0	2	29	9	3	2	0	0	3	0	1	1	0	0	11	0	6	1	11	6	6	10	14	11	0	7	0	2	25	2	52	1	0	3
115	AF17-7	Firmicutes	Eubacterium	Eubacterium sp. CAG:156	0	0	8	0	2	0	0	0	1	0	0	0	2	33	13	7	2	0	0	3	0	1	1	0	0	11	0	6	1	11	6	6	11	18	12	0	7	0	2	26	2	52	1	0	3
142	AF34-35BH	Firmicutes	Eubacterium	Eubacterium sp. CAG:192	0	0	9	0	0	0	0	0	1	0	0	0	1	23	6	5	2	0	0	3	0	0	1	1	0	9	0	5	1	12	3	7	9	12	10	0	7	0	2	26	2	50	1	0	3
142	AF36-5BH	Firmicutes	Eubacterium	Eubacterium sp. CAG:192	0	0	9	0	0	0	0	0	1	0	0	0	1	23	9	4	2	0	0	3	0	0	1	1	0	9	0	5	1	12	3	7	9	13	10	0	7	0	2	26	2	50	1	0	3
53	AF37-4	Firmicutes	Eubacterium	Eubacterium ventriosum	0	0	8	0	2	0	0	0	3	0	0	0	1	28	11	12	2	0	0	3	0	0	1	1	0	13	0	8	1	12	4	7	11	14	11	0	8	0	2	27	2	52	1	0	3
53	AM23-22	Firmicutes	Eubacterium	Eubacterium ventriosum	0	0	8	0	2	0	0	0	1	0	0	0	1	27	8	9	2	0	0	3	0	0	1	1	0	13	0	8	1	12	4	6	10	14	10	0	7	0	2	29	2	50	1	0	3
53	AM40-7BH	Firmicutes	Eubacterium	Eubacterium ventriosum	0	0	8	0	2	0	0	0	1	0	0	0	1	27	7	8	2	0	0	3	0	0	1	1	0	13	0	8	1	12	4	6	10	14	10	0	7	0	2	29	2	52	1	0	3
53	AM44-11BH	Firmicutes	Eubacterium	Eubacterium ventriosum	0	0	8	0	2	0	0	0	1	0	0	0	1	28	6	9	2	0	0	3	0	0	1	1	0	13	0	8	1	12	4	6	10	14	10	0	7	0	2	28	2	52	1	0	3
53	AM43-2	Firmicutes	Eubacterium	Eubacterium ventriosum	0	0	8	0	2	0	0	0	1	0	0	0	1	30	8	9	2	0	0	3	0	0	1	1	0	13	0	8	1	12	4	6	10	13	10	0	7	0	2	26	2	52	1	0	3
53	AM42-30	Firmicutes	Eubacterium	Eubacterium ventriosum	0	0	9	0	2	0	0	0	1	0	0	0	1	30	11	11	2	0	0	4	0	0	1	2	0	13	0	9	1	13	4	9	13	16	15	0	10	0	8	32	2	53	1	0	3
53	AM32-23AC	Firmicutes	Eubacterium	Eubacterium ventriosum	0	0	10	0	2	0	0	0	1	0	0	0	1	29	7	13	2	0	0	4	0	0	1	1	0	13	0	7	1	15	4	7	10	15	11	0	8	0	2	32	2	51	1	0	3
131	AF16-48	Firmicutes	Eubacterium	Eubacterium sp. CAG:161	0	0	10	0	2	0	0	0	1	0	0	0	1	33	9	4	3	0	0	3	0	0	1	0	0	12	0	6	1	13	4	6	11	13	12	0	8	0	2	27	3	51	1	0	4
131	AF15-50	Firmicutes	Eubacterium	Eubacterium sp. CAG:161	0	0	10	0	2	0	0	0	1	0	0	0	1	32	9	4	3	0	0	3	0	0	1	0	0	12	0	6	1	13	4	6	11	13	12	0	8	0	2	27	3	52	1	0	4
66	AM34-3LB	Firmicutes	Eubacterium	Eubacterium hallii	0	0	10	0	3	0	0	0	3	0	0	0	2	40	6	13	2	0	0	3	0	1	1	0	0	14	0	8	1	15	7	6	11	12	11	0	7	0	2	25	2	50	1	0	3
66	AF31-17AC	Firmicutes	Eubacterium	Eubacterium hallii	0	0	9	0	3	0	0	0	3	0	0	0	2	41	11	12	2	0	0	3	0	1	1	0	0	15	0	7	1	15	6	6	11	12	12	0	7	0	2	25	2	50	1	0	3
66	AF45-14BH	Firmicutes	Eubacterium	Eubacterium hallii	0	0	10	0	3	0	0	0	4	0	0	0	2	45	9	15	2	0	0	3	0	1	1	0	0	18	0	8	1	15	7	6	12	14	13	0	8	0	4	25	2	50	1	0	3
66	AM48-23BH	Firmicutes	Eubacterium	Eubacterium hallii	0	0	9	0	3	0	0	0	3	0	0	0	2	41	9	14	2	0	0	4	0	1	1	0	0	16	0	8	1	16	7	6	11	13	12	0	8	0	5	29	2	51	1	0	3
66	TM10-1AC	Firmicutes	Eubacterium	Eubacterium hallii	0	0	9	0	3	0	0	0	3	0	0	0	2	44	9	12	2	0	0	3	0	1	1	0	0	14	0	7	1	14	6	6	11	12	11	0	8	0	6	26	2	53	1	0	3
337	AF12-30	Firmicutes	unclassified	Firmicutes bacterium CAG:270	0	0	10	0	1	0	0	1	1	0	0	0	2	33	11	40	3	0	0	3	0	1	1	1	0	18	0	13	1	16	7	8	12	18	15	0	6	0	2	26	3	53	1	0	5
51	AM10-38	Firmicutes	unclassified	Lachnospiraceae bacterium CAG:25	0	0	10	0	1	0	0	1	2	0	0	0	2	39	10	52	3	0	0	3	0	1	1	1	0	25	0	12	1	16	8	8	12	19	17	0	9	0	2	27	3	53	1	0	5
51	AM26-1LB	Firmicutes	unclassified	Lachnospiraceae bacterium CAG:25	0	0	10	0	1	0	0	1	3	0	0	0	2	41	9	60	3	0	0	3	0	1	1	1	0	25	0	13	1	16	7	8	12	18	16	0	8	0	2	26	3	53	1	0	5
51	OM02-26	Firmicutes	unclassified	Lachnospiraceae bacterium CAG:25	0	0	10	0	1	0	0	1	2	0	0	0	2	38	11	61	3	0	0	3	0	1	1	1	0	24	0	13	1	16	8	8	13	17	16	0	6	0	2	26	3	53	1	0	5
51	AM25-27	Firmicutes	unclassified	Lachnospiraceae bacterium CAG:25	0	0	10	0	1	0	0	1	2	0	0	0	2	39	11	56	3	0	0	3	0	1	1	1	0	24	0	13	1	16	8	8	13	18	17	0	7	0	2	26	3	53	1	0	5
51	AM23-7LB	Firmicutes	unclassified	Lachnospiraceae bacterium CAG:25	0	0	10	0	1	0	0	1	2	0	0	0	2	38	10	58	3	0	0	3	0	1	1	1	0	24	0	13	1	16	8	8	13	17	16	0	6	0	2	26	3	52	1	0	5
51	TF10-8AT	Firmicutes	unclassified	Lachnospiraceae bacterium CAG:25	0	0	10	0	1	0	0	1	2	0	0	0	2	38	10	59	3	0	0	3	0	1	1	1	0	24	0	12	1	16	8	8	13	17	16	0	6	0	2	26	3	53	1	0	5
51	AM21-21	Firmicutes	unclassified	Lachnospiraceae bacterium CAG:25	0	0	10	0	1	0	0	1	2	0	0	0	2	34	11	59	3	0	0	3	0	2	1	1	0	24	0	13	1	16	8	8	12	19	18	0	9	0	2	27	3	53	1	0	5
176	AM21-16	Firmicutes	unclassified	Clostridiales bacterium VE202-09	0	1	9	0	0	0	0	1	2	0	0	0	1	36	8	86	2	0	0	3	1	1	1	1	0	17	0	10	1	14	7	10	12	16	15	0	6	0	2	26	3	45	1	0	3
216	AF04-45	Firmicutes	Anaerostipes	Anaerostipes sp. CAG:276	0	1	11	0	0	0	0	1	1	0	0	0	1	35	8	67	2	0	0	3	1	1	1	1	0	18	0	10	1	14	7	11	13	18	16	0	5	0	2	27	3	45	1	0	3
50	AF23-8	Firmicutes	Clostridium	Clostridium sp. CAG:127	0	0	6	0	13	10	0	0	1	1	0	0	1	38	7	2	3	0	0	4	0	0	1	0	0	22	0	7	1	15	6	5	8	12	8	0	8	0	2	25	2	48	0	0	4
50	AM42-36	Firmicutes	Clostridium	Clostridium sp. CAG:127	0	0	6	0	13	10	0	0	1	0	0	0	1	38	8	2	3	0	0	3	0	0	1	0	0	21	0	7	1	14	6	6	9	12	9	0	8	0	2	25	2	49	0	0	4
50	AF15-49	Firmicutes	Clostridium	Clostridium sp. CAG:127	0	0	8	0	13	10	0	0	1	1	0	0	1	40	7	2	3	0	0	3	0	0	1	0	0	20	0	7	1	14	6	6	9	13	10	0	8	0	2	26	2	48	0	0	4
50	OM08-29	Firmicutes	Clostridium	Clostridium sp. CAG:127	0	0	7	0	13	10	0	0	1	1	0	0	1	40	8	2	3	0	0	3	0	0	1	0	0	22	0	7	1	14	6	5	9	13	9	0	8	0	2	27	2	49	0	0	4
50	AF43-10	Firmicutes	Clostridium	Clostridium sp. CAG:127	0	0	8	0	13	11	0	0	1	0	0	0	1	40	11	3	4	0	0	3	0	0	1	0	0	23	0	9	1	16	6	5	10	14	12	0	11	0	2	29	2	51	0	0	5
50	AF16-25	Firmicutes	Clostridium	Clostridium sp. CAG:127	0	0	7	0	13	10	0	0	1	1	0	0	1	40	6	2	3	0	0	3	0	0	1	0	0	20	0	7	1	14	6	6	9	13	9	0	8	0	2	26	2	49	0	0	4
50	AF15-6B	Firmicutes	Clostridium	Clostridium sp. CAG:127	0	0	7	0	13	10	0	0	1	1	0	0	1	39	6	2	2	0	0	3	0	0	1	0	0	20	0	7	1	13	6	6	9	13	9	0	8	0	2	25	2	48	0	0	3
39	AF23-6LB	Firmicutes	Clostridium	Clostridium sp. CAG:264	0	1	9	0	6	0	0	0	0	0	0	0	3	41	12	7	2	0	0	3	0	1	1	1	0	24	0	9	1	14	5	6	10	14	11	0	8	0	2	27	3	52	1	0	3
39	AF17-2	Firmicutes	Clostridium	Clostridium sp. CAG:264	0	1	9	0	6	0	0	0	0	0	0	0	3	41	10	7	2	0	0	3	0	1	1	1	0	23	0	9	1	14	5	6	10	12	11	0	8	0	2	25	3	51	1	0	3
39	OM05-9	Firmicutes	Clostridium	Clostridium sp. CAG:264	0	1	9	0	6	0	0	0	0	0	0	0	3	45	10	7	2	0	0	3	0	1	1	1	0	22	0	9	1	14	5	7	10	13	12	0	8	0	2	25	3	51	1	0	3
39	AF17-21AC	Firmicutes	Clostridium	Clostridium sp. CAG:264	0	1	9	0	6	0	0	0	0	0	0	0	3	41	10	7	2	0	0	3	0	1	1	1	0	23	0	9	1	14	5	6	10	12	11	0	8	0	2	25	3	51	1	0	3
39	AF15-31	Firmicutes	Clostridium	Clostridium sp. CAG:264	0	1	8	0	6	0	0	0	0	0	0	0	3	39	8	7	2	0	0	3	0	1	1	1	0	21	0	9	1	14	5	6	9	12	11	0	8	0	2	25	3	49	1	0	3
39	AM54-37XD	Firmicutes	Clostridium	Clostridium sp. CAG:264	0	1	9	0	6	0	0	0	0	0	0	0	3	42	11	7	2	0	0	4	0	1	2	1	0	25	0	10	2	18	5	6	12	18	14	0	8	0	2	31	4	52	1	0	3
39	AM54-14XD	Firmicutes	Clostridium	Clostridium sp. CAG:264	0	1	10	0	6	0	0	0	0	0	0	0	3	42	13	8	2	0	0	4	0	1	2	1	0	25	0	11	2	17	5	6	10	16	13	0	8	0	2	26	4	53	1	0	3
39	OF10-22XD	Firmicutes	Clostridium	Clostridium sp. CAG:264	0	1	9	0	6	0	0	0	0	0	0	0	3	39	9	8	2	0	0	4	0	2	2	1	0	21	0	9	2	15	5	6	12	16	20	0	10	0	5	29	4	52	1	0	3
39	AM46-21	Firmicutes	Clostridium	Clostridium sp. CAG:264	0	1	9	0	7	0	0	0	0	0	0	0	3	45	12	9	2	0	0	4	0	2	2	1	0	25	0	10	2	15	5	6	11	17	14	0	9	0	4	30	3	53	1	0	3
285	AF15-41	Firmicutes	Clostridium	Clostridium sp. L2-50	0	1	9	0	6	0	0	0	0	0	0	0	3	39	9	7	2	0	0	3	0	1	1	1	0	22	0	9	1	14	5	7	9	12	11	0	8	0	2	24	3	51	1	0	3
214	OM04-5BH	Firmicutes	Coprococcus	Coprococcus sp. CAG:782	0	0	8	0	5	0	0	0	0	0	0	0	2	33	9	2	2	0	0	2	0	1	1	1	0	12	0	9	1	12	4	6	9	11	10	0	7	0	2	27	2	51	1	0	3
42	AM14-16	Firmicutes	Coprococcus	Coprococcus sp. ART55/1	0	0	10	0	6	0	0	0	2	0	0	0	3	54	10	4	3	0	0	2	0	1	1	1	0	26	0	12	1	13	6	7	10	14	14	0	6	0	2	25	3	51	1	0	4
42	AF16-5	Firmicutes	Coprococcus	Coprococcus sp. CAG:131	0	0	9	0	7	1	0	0	2	0	0	0	3	54	14	3	3	0	0	2	0	1	1	1	0	28	0	12	1	14	6	8	11	17	14	0	7	0	2	25	3	51	1	0	4
42	AF19-8AC	Firmicutes	Coprococcus	Coprococcus sp. ART55/1	0	0	9	0	7	1	0	0	2	0	0	0	3	54	10	3	3	0	0	2	0	1	1	1	0	26	0	12	1	14	6	8	11	15	14	0	7	0	2	26	3	51	1	0	4
42	AF38-1	Firmicutes	Coprococcus	Coprococcus sp. ART55/1	0	0	9	0	7	1	0	0	2	0	0	0	3	52	9	3	3	0	0	2	0	1	1	1	0	27	0	12	1	13	6	8	11	15	14	0	7	0	2	27	2	51	1	0	4
42	OM06-34AC	Firmicutes	Coprococcus	Coprococcus sp. CAG:131	0	0	9	0	6	0	0	0	2	0	0	1	3	56	8	3	3	0	0	2	0	1	1	1	0	27	0	12	1	14	6	8	11	15	14	0	7	0	2	25	3	50	1	0	4
42	TF11-13	Firmicutes	Coprococcus	Coprococcus sp. CAG:131	0	0	9	0	7	1	0	0	2	0	0	0	3	54	11	3	3	0	0	2	0	1	1	1	0	26	0	12	1	13	6	8	11	15	14	0	7	0	2	25	3	51	1	0	4
42	AF16-22	Firmicutes	Coprococcus	Coprococcus sp. CAG:131	0	0	9	0	6	0	0	0	2	0	0	0	3	60	8	3	3	0	0	2	0	1	1	1	0	28	0	12	1	15	6	8	11	15	14	0	7	0	2	25	3	50	1	0	4
42	OM06-25	Firmicutes	Coprococcus	Coprococcus sp. CAG:131	0	0	9	0	7	0	0	0	3	0	0	1	4	68	8	4	3	0	0	2	0	1	1	1	0	31	0	12	1	14	6	9	12	18	18	0	11	0	6	30	5	53	1	0	4
173	AF22-21	Firmicutes	Coprococcus	Coprococcus eutactus	0	0	10	0	6	0	0	0	0	0	0	0	4	50	12	3	3	0	0	2	0	1	1	1	0	29	0	14	1	17	6	8	17	22	20	0	6	0	2	30	4	50	1	0	4
150	AM28-39	Firmicutes	Coprococcus	Coprococcus catus	0	1	11	0	0	0	0	0	23	0	0	0	3	69	12	4	5	0	0	2	0	2	1	3	1	37	0	12	1	16	7	9	14	22	16	0	8	0	2	27	3	49	1	0	6
150	AF45-17	Firmicutes	Coprococcus	Coprococcus catus	0	1	11	0	0	0	0	0	31	0	0	0	3	76	12	5	5	0	0	2	0	2	1	3	1	34	0	14	1	20	8	11	18	24	18	0	9	0	4	33	5	49	1	0	7
130	AF19-2LB	Firmicutes	unclassified	Firmicutes bacterium CAG:102	0	0	8	0	0	0	0	0	0	0	0	0	1	26	8	1	0	0	0	5	1	1	0	0	0	7	0	4	0	8	3	5	9	9	8	0	4	0	1	20	0	47	0	0	3
130	AM29-6AC	Firmicutes	unclassified	Firmicutes bacterium CAG:102	0	0	8	0	0	0	0	0	0	0	0	0	1	26	7	1	0	0	0	5	1	1	0	0	0	7	0	4	0	8	3	5	9	9	8	0	4	0	1	20	0	47	0	0	3
135	AM55-24TS	Firmicutes	unclassified	Firmicutes bacterium CAG:41	0	0	6	0	0	0	0	0	0	0	0	0	1	24	7	3	5	0	1	2	1	0	2	0	0	9	0	5	1	14	4	4	4	6	3	0	7	0	3	26	1	47	0	0	5
135	AF36-3BH	Firmicutes	unclassified	Firmicutes bacterium CAG:41	0	0	6	0	0	0	0	0	0	0	0	0	1	24	5	4	5	0	1	2	1	0	2	0	0	9	0	3	1	13	4	3	3	5	3	0	5	0	4	28	0	48	0	0	5
299	AM07-24	Firmicutes	unclassified	unclassified	0	1	9	0	0	0	0	0	17	0	0	0	3	30	7	0	2	0	1	3	1	0	2	1	0	23	0	8	1	8	2	7	7	12	10	0	8	0	2	21	1	47	0	0	2
309	OF01-3	Firmicutes	unclassified	unclassified	0	1	7	0	0	0	0	0	5	0	0	0	1	31	7	16	2	0	1	2	1	0	1	0	0	8	0	7	1	12	5	8	12	16	12	0	7	0	2	26	1	52	1	0	4
239	AM25-6	Firmicutes	Anaerofustis	Anaerofustis stercorihominis	0	0	4	0	0	0	0	0	0	0	0	0	0	23	4	2	1	0	0	3	1	0	0	0	0	10	0	2	0	7	2	5	2	6	2	0	2	0	1	21	0	48	0	0	4
291	AF05-25	Firmicutes	Clostridium	Clostridium sordellii	0	0	8	0	2	8	1	0	0	0	0	2	1	48	7	16	1	0	1	3	2	1	1	2	1	26	0	9	1	12	5	9	12	19	17	0	8	0	2	28	1	53	1	0	5
191	AF21-18	Firmicutes	Peptoclostridium	unclassified	0	0	7	0	0	0	0	0	4	0	0	1	0	29	9	17	1	0	0	2	1	1	0	2	1	14	0	10	0	11	6	8	11	18	12	0	8	0	1	25	3	54	1	0	2
287	AF30-3	Firmicutes	Clostridium	Clostridium perfringens	0	1	13	0	2	0	0	1	10	0	0	5	3	82	11	32	3	0	1	2	1	0	1	2	1	24	0	18	1	15	9	9	21	25	28	0	12	1	1	26	3	56	1	0	8
247	AF25-25	Firmicutes	Clostridium	Clostridium butyricum	0	1	11	0	23	26	0	0	7	0	0	1	2	129	10	49	3	0	1	3	1	1	1	2	1	50	0	15	1	18	8	9	18	24	24	0	9	0	1	33	3	56	0	0	6
89	AM25-18LB	Fusobacteria	Fusobacterium	Fusobacterium mortiferum	0	1	5	0	2	0	0	0	10	0	0	1	0	57	10	25	1	0	0	2	1	1	1	0	0	13	0	10	1	11	5	7	9	16	12	0	7	0	2	27	0	51	1	0	3
89	OM06-15BH	Fusobacteria	Fusobacterium	Fusobacterium mortiferum	0	1	5	0	2	0	0	0	10	0	0	1	0	57	10	24	1	0	0	2	1	1	1	0	0	18	0	10	1	11	5	7	9	17	12	0	7	0	2	27	0	51	1	0	3
89	AM25-1	Fusobacteria	Fusobacterium	Fusobacterium mortiferum	0	1	6	0	2	0	0	0	10	0	0	1	0	56	10	20	1	0	0	2	1	1	1	0	0	18	0	10	1	11	5	7	9	16	12	0	7	0	2	27	0	51	1	0	3
301	OF01-15LB	Fusobacteria	Fusobacterium	Fusobacterium ulcerans	0	1	7	0	4	0	0	0	12	0	0	1	0	62	10	19	1	0	0	2	2	1	1	0	0	27	0	11	1	11	5	9	8	14	12	0	5	0	2	28	0	51	1	0	4
163	AM22-17	Fusobacteria	Fusobacterium	Fusobacterium varium	0	1	6	0	4	0	0	0	11	0	0	1	0	55	10	20	1	0	0	2	1	1	1	0	0	24	0	10	1	11	5	8	8	14	12	0	5	0	2	26	0	50	1	0	4
163	TM07-10	Fusobacteria	Fusobacterium	Fusobacterium varium	0	1	6	0	4	0	0	0	11	0	0	1	0	57	10	18	1	0	0	2	1	1	1	0	0	24	0	11	1	11	5	8	8	14	12	0	5	0	2	26	0	50	1	0	4
293	AM05-23	Firmicutes	Eubacterium	unclassified	0	1	11	0	1	0	0	0	16	1	0	0	3	91	16	12	1	0	0	4	1	2	1	2	1	39	0	17	1	12	10	10	12	17	16	0	10	0	2	25	2	43	1	0	6
278	AM33-14BH	Firmicutes	Acidaminococcus	Acidaminococcus sp. BV3L6	0	1	11	0	0	0	0	0	0	0	0	0	5	61	12	4	1	0	0	2	1	1	0	1	0	24	0	12	0	12	4	10	13	19	15	0	8	0	2	26	0	51	1	0	3
273	AM05-11	Firmicutes	Acidaminococcus	unclassified	0	0	9	0	0	0	1	0	0	0	0	0	4	59	11	2	1	0	0	2	1	1	0	1	0	24	0	12	0	12	2	9	12	18	14	0	8	0	2	26	1	46	1	0	3
57	AF29-2	Firmicutes	Megamonas	Megamonas rupellensis	0	1	13	0	1	0	1	0	7	0	0	0	0	58	19	31	3	0	0	3	1	2	1	1	0	13	0	14	2	14	2	5	13	18	14	0	7	0	3	25	2	53	1	0	6
57	TM04-24	Firmicutes	Megamonas	Megamonas funiformis	0	1	11	0	1	0	1	0	7	0	0	0	0	55	14	33	3	0	0	3	1	1	1	1	0	18	0	14	2	14	2	5	13	18	15	0	7	0	3	25	2	53	1	0	6
57	OM02-7LB	Firmicutes	Megamonas	Megamonas rupellensis	0	1	11	0	1	0	1	0	7	0	0	0	0	53	14	25	2	0	0	3	1	2	1	1	0	12	0	14	2	13	2	5	14	19	15	0	6	0	3	25	2	53	1	0	5
57	AF27-12	Firmicutes	Megamonas	Megamonas rupellensis	0	1	11	0	1	0	1	0	7	0	0	0	0	65	15	40	3	0	0	3	1	2	1	1	0	17	0	15	2	14	2	5	13	18	15	0	7	0	3	25	2	53	1	0	6
57	AM23-11	Firmicutes	Megamonas	Megamonas funiformis	0	1	11	0	1	0	0	0	7	0	0	0	0	52	14	34	3	0	0	3	1	1	1	1	0	11	0	14	2	14	2	5	15	20	17	0	7	0	3	25	2	53	1	0	6
57	AF12-42	Firmicutes	Megamonas	Megamonas funiformis	0	1	12	0	1	0	1	0	10	0	0	0	0	57	19	32	3	0	0	3	1	1	1	1	0	17	0	14	2	14	2	5	17	20	18	0	7	0	3	25	2	53	1	0	6
152	AF33-22	Firmicutes	Mitsuokella	unclassified	0	1	11	0	0	0	0	0	0	0	0	0	2	49	14	27	3	0	0	3	1	1	1	1	0	20	0	16	3	14	4	9	12	19	17	0	9	0	3	25	1	51	1	0	5
152	AF21-1AC	Firmicutes	Mitsuokella	unclassified	0	1	12	0	0	0	0	0	0	0	0	0	2	53	13	24	3	0	0	3	1	2	1	1	0	24	0	15	3	14	3	9	12	18	16	0	8	0	3	25	1	50	1	0	5
271	AM25-21AC	Firmicutes	Mitsuokella	Mitsuokella multacida	0	1	13	0	0	0	1	0	3	0	0	0	2	45	13	17	3	0	0	3	1	1	1	1	0	20	0	15	2	14	5	8	15	20	18	0	10	0	3	25	2	49	1	0	5
297	AM44-1BH	Firmicutes	Megasphaera	unclassified	0	0	13	0	0	0	1	0	1	0	0	0	3	56	12	5	2	0	0	5	1	1	1	1	0	9	0	14	1	13	5	9	12	18	14	0	7	0	2	26	0	50	1	0	6
288	AF36-15BH	Firmicutes	Veillonella	Veillonella atypica	0	1	10	0	1	0	1	0	7	0	0	0	1	55	15	5	1	0	1	2	1	1	0	1	0	15	0	15	0	12	3	8	13	18	16	0	8	0	2	26	0	53	1	0	2
83	AF13-2	Firmicutes	Veillonella	Veillonella sp. 6_1_27	0	1	10	0	1	0	2	0	8	0	0	0	2	72	14	5	1	0	2	2	1	1	0	1	0	16	0	14	0	13	4	8	14	19	17	0	7	0	2	26	0	54	1	0	2
83	AF04-47	Firmicutes	Veillonella	Veillonella parvula	0	1	10	0	1	0	2	0	8	0	0	0	2	72	14	5	1	0	2	2	1	1	0	1	0	16	0	14	0	12	5	8	14	19	17	0	7	0	2	26	0	53	1	0	2
83	AF36-20BH	Firmicutes	Veillonella	Veillonella sp. 3_1_44	0	1	10	0	1	0	2	0	9	0	0	0	2	72	14	5	1	0	2	2	1	1	0	1	0	15	0	14	0	13	5	8	15	20	18	0	8	0	2	26	0	53	1	0	2
83	AM48-14BH	Firmicutes	Veillonella	Veillonella parvula	0	1	10	0	1	0	2	0	9	0	0	0	2	87	14	6	1	0	2	2	2	1	0	1	0	18	0	14	0	16	4	10	18	22	21	0	13	0	4	31	0	54	2	0	3
226	AF42-16	Firmicutes	Veillonella	unclassified	0	1	11	0	1	0	2	0	10	0	0	0	2	71	14	6	1	0	2	2	1	1	0	1	0	18	0	14	0	13	4	8	16	23	21	0	9	0	4	30	0	53	1	0	2
328	AM51-8BH	Firmicutes	Veillonella	unclassified	0	1	12	0	1	0	2	0	7	0	0	0	2	59	15	6	1	0	2	2	1	1	0	1	0	21	0	15	0	14	3	8	17	23	21	0	8	0	4	30	0	54	1	0	2
323	TF07-21-d	Firmicutes	Paenibacillus	Paenibacillus polymyxa	0	0	22	0	51	36	2	0	46	0	0	6	5	280	13	34	1	0	3	4	3	2	2	3	0	184	0	17	2	16	19	16	22	24	23	3	14	1	5	39	2	58	1	0	13
186	AM39-5BH	Firmicutes	Exiguobacterium	unclassified	0	1	12	0	25	31	0	0	13	0	0	0	7	76	16	18	1	0	3	5	3	1	1	3	0	58	0	18	1	16	8	11	16	20	20	0	7	0	7	32	2	53	1	0	6
175	OM02-3AC	Firmicutes	Bacillus	Bacillus cereus	0	1	16	0	27	27	0	0	44	1	0	0	13	147	14	19	1	0	7	7	1	8	0	2	0	101	0	21	2	19	23	12	19	22	21	1	10	0	3	36	2	56	1	0	16
257	OM04-20	Firmicutes	Bacillus	Bacillus cereus	0	1	16	0	23	28	0	0	44	1	0	0	14	159	18	23	1	0	5	7	4	9	0	2	0	112	0	26	0	20	23	13	24	26	28	0	16	0	3	40	2	56	1	0	17
136	AF24-19	Firmicutes	Bacillus	Bacillus coagulans	0	1	12	0	21	31	1	0	10	0	0	0	8	71	12	24	1	1	2	7	1	0	1	2	0	58	0	15	2	14	10	11	14	19	18	2	9	0	3	24	2	48	1	0	8
136	AF24-21	Firmicutes	Bacillus	Bacillus coagulans	0	1	12	0	21	31	1	0	10	0	0	0	8	70	12	24	1	1	2	7	1	0	1	2	0	58	0	15	2	15	10	11	14	19	18	2	9	0	3	24	2	48	1	0	8
266	AF39-10	Firmicutes	Bacillus	Bacillus licheniformis	0	1	14	1	26	34	0	0	37	1	0	0	11	123	14	40	1	0	5	7	1	2	1	2	0	120	0	19	2	14	13	10	17	21	19	2	9	0	3	26	2	50	1	0	9
201	AM12-57B	Firmicutes	Bacillus	Bacillus sonorensis	0	1	14	1	28	35	0	0	31	1	0	0	12	154	14	46	1	0	6	7	1	2	1	2	0	128	0	19	2	14	13	13	21	24	22	2	10	0	3	26	2	52	1	0	11
114	AM22-6LB	Firmicutes	Catenibacterium	Catenibacterium sp. CAG:290	0	0	1	0	0	0	0	0	0	1	0	2	0	22	2	28	3	0	0	2	0	1	0	0	0	5	0	1	0	7	3	5	1	4	1	0	3	0	0	14	1	46	0	0	3
114	AM22-15	Firmicutes	Catenibacterium	Catenibacterium sp. CAG:290	0	0	1	0	0	0	0	0	0	1	0	2	0	22	2	27	5	0	0	2	0	1	0	0	0	5	0	1	0	9	3	5	1	4	1	0	3	0	0	14	1	47	0	0	5
110	OM02-34	Firmicutes	Coprobacillus	Coprobacillus sp. 29_1	0	1	2	0	0	0	0	0	0	1	0	1	0	30	6	37	2	0	0	3	0	1	1	0	0	10	0	1	1	9	1	4	2	3	3	0	3	0	1	15	0	48	0	0	2
110	OM02-5	Firmicutes	Coprobacillus	Coprobacillus sp. 29_1	0	1	2	0	0	0	0	0	0	1	0	1	0	30	6	37	2	0	0	3	0	1	1	0	0	10	0	1	1	9	1	4	1	3	3	0	3	0	1	15	0	47	0	0	2
110	OF01-6	Firmicutes	Coprobacillus	Coprobacillus sp. D6	0	1	2	0	0	0	0	0	0	1	0	1	0	31	4	34	2	0	0	3	0	1	1	0	0	10	0	1	1	9	1	4	3	4	3	0	3	0	1	15	0	47	0	0	2
275	OM02-6	Firmicutes	Clostridium	Clostridium spiroforme	0	1	2	0	1	0	0	0	4	1	0	1	0	26	2	14	4	0	0	3	0	1	1	0	0	9	0	2	1	10	1	7	2	3	2	0	3	0	1	17	1	47	0	0	5
36	AF28-24B	Firmicutes	Erysipelatoclostridium	Erysipelatoclostridium ramosum	0	1	3	0	0	0	0	0	0	1	0	2	0	30	5	39	5	0	0	3	0	1	1	0	0	15	0	2	1	12	1	8	5	6	4	1	5	0	1	19	1	45	0	0	7
36	OF04-4AC	Firmicutes	Erysipelatoclostridium	Erysipelatoclostridium ramosum	0	1	3	0	0	0	0	0	0	1	0	2	0	29	3	40	5	0	0	3	0	1	1	0	0	15	0	2	1	12	1	7	4	4	4	1	4	0	1	18	1	45	0	0	7
36	AM25-30	Firmicutes	Erysipelatoclostridium	Erysipelatoclostridium ramosum	0	1	3	0	0	0	0	0	0	1	0	2	0	30	2	42	5	0	0	3	0	1	1	0	0	15	0	2	1	12	1	8	6	6	5	0	4	0	1	18	1	46	0	0	7
36	AM38-1	Firmicutes	Erysipelatoclostridium	Erysipelatoclostridium ramosum	0	1	4	0	0	0	0	0	0	1	0	2	0	30	2	35	5	0	0	3	0	1	1	0	0	15	0	2	1	12	1	8	5	5	4	0	3	0	1	18	1	45	0	0	7
36	AF09-1A	Firmicutes	Coprobacillus	Coprobacillus sp. CAG:183	0	1	3	0	0	0	0	0	0	1	0	2	0	30	3	37	5	0	0	3	0	1	1	0	0	15	0	2	1	13	1	7	3	3	2	1	4	0	1	18	1	45	0	0	7
36	AM21-17	Firmicutes	Erysipelatoclostridium	Erysipelatoclostridium ramosum	0	1	4	0	0	0	0	0	0	1	0	2	0	30	4	38	5	0	0	3	0	1	1	0	0	15	0	2	1	12	1	8	4	4	3	1	4	0	1	18	1	45	0	0	7
36	AF28-13	Firmicutes	Erysipelatoclostridium	Erysipelatoclostridium ramosum	0	1	3	0	0	0	0	0	0	1	0	2	0	30	5	38	5	0	0	3	0	1	1	0	0	15	0	2	1	12	1	8	5	6	4	1	5	0	1	19	1	45	0	0	7
36	AF20-7LB	Firmicutes	Erysipelatoclostridium	Erysipelatoclostridium ramosum	0	1	3	0	0	0	0	0	0	1	0	2	0	33	2	37	5	0	0	3	0	1	1	0	0	15	0	2	1	12	1	8	3	4	3	0	3	0	1	18	1	45	0	0	7
36	AF19-21AC	Firmicutes	Erysipelatoclostridium	Erysipelatoclostridium ramosum	0	1	3	0	0	0	0	0	0	1	0	2	0	30	2	37	5	0	0	3	0	1	1	0	0	15	0	2	1	12	1	8	2	3	2	1	3	0	1	18	1	46	0	0	7
36	OM06-4	Firmicutes	Erysipelatoclostridium	Erysipelatoclostridium ramosum	0	1	4	0	0	0	0	0	0	1	0	2	0	30	5	32	5	0	0	5	0	1	1	0	0	14	0	2	1	13	1	7	6	6	6	1	4	0	1	21	1	46	0	0	7
141	AM42-17	Firmicutes	Erysipelatoclostridium	unclassified	0	0	4	0	0	0	0	0	0	1	0	0	0	23	2	15	3	0	0	2	0	1	1	0	0	5	0	1	1	8	2	6	2	4	2	0	4	0	0	15	0	49	0	0	4
141	AF33-1AC	Firmicutes	Coprobacillus	unclassified	0	0	4	0	0	0	0	0	0	1	0	0	0	23	2	12	3	0	0	2	0	1	1	0	0	5	0	1	1	7	2	6	2	4	3	0	4	0	0	14	0	49	0	0	4
59	AF18-40	Firmicutes	Coprobacillus	unclassified	0	1	1	0	0	0	0	0	4	1	0	1	1	19	3	17	3	0	0	2	0	0	1	0	0	7	0	2	1	10	2	6	2	4	2	0	3	0	1	15	1	49	0	0	4
59	AF21-8LB	Firmicutes	Coprobacillus	unclassified	0	1	1	0	0	0	0	0	4	2	0	1	1	20	3	17	3	0	0	2	0	0	1	0	0	7	0	2	1	10	2	6	2	5	3	0	3	0	1	17	1	48	0	0	4
59	AM42-12AC	Firmicutes	Coprobacillus	unclassified	0	1	1	0	0	0	0	0	4	2	0	1	1	19	5	17	3	0	0	2	0	0	1	0	0	7	0	2	1	10	2	6	2	5	3	0	3	0	1	16	1	48	0	0	4
59	AF34-1BH	Firmicutes	Coprobacillus	unclassified	0	1	1	0	0	0	0	0	4	1	0	1	1	20	6	18	3	0	0	2	0	0	1	0	0	7	0	2	1	10	2	7	2	5	3	0	3	0	1	16	1	49	0	0	4
59	AM18-4LB-d2	Firmicutes	Coprobacillus	unclassified	0	1	1	0	0	0	0	0	4	2	0	1	1	20	4	18	3	0	0	2	0	0	1	0	0	7	0	2	1	10	2	6	2	4	2	0	3	0	1	16	1	47	0	0	4
59	AF18-15LB	Firmicutes	Coprobacillus	unclassified	0	1	1	0	0	0	0	0	4	1	0	1	1	19	3	17	3	0	0	2	0	0	1	0	0	7	0	2	1	10	2	6	2	4	2	0	3	0	1	15	1	48	0	0	4
8	AM26-5AC	Firmicutes	Coprobacillus	Coprobacillus sp. CAG:235	0	2	1	0	0	0	0	0	4	0	0	1	0	21	3	29	3	0	0	2	0	0	1	0	0	10	0	1	1	11	2	6	2	3	3	0	4	0	1	16	1	48	0	0	4
8	TF10-10	Firmicutes	Coprobacillus	Coprobacillus sp. CAG:235	0	2	1	0	0	0	0	0	4	0	0	1	0	21	2	24	3	0	0	2	0	0	1	0	0	9	0	2	1	11	2	6	3	5	3	0	4	0	1	16	1	49	0	0	4
8	AM17-34	Firmicutes	Coprobacillus	Coprobacillus sp. CAG:235	0	1	1	0	0	0	0	0	4	0	0	1	0	24	6	21	3	0	0	2	0	0	1	0	0	8	0	2	1	11	2	5	2	3	3	0	4	0	1	15	1	49	0	0	4
8	OM08-19	Firmicutes	Coprobacillus	Coprobacillus sp. CAG:235	0	2	1	0	0	0	0	0	4	0	0	1	1	23	2	23	3	0	0	2	0	0	1	0	0	8	0	2	1	11	2	6	3	5	3	0	4	0	1	16	1	49	0	0	4
8	AF36-10BH	Firmicutes	Coprobacillus	Coprobacillus sp. CAG:235	0	1	1	0	0	0	0	0	4	0	0	1	0	22	4	26	3	0	0	2	0	0	1	0	0	8	0	2	1	10	2	5	2	3	3	0	3	0	1	15	1	47	0	0	4
8	AF16-47	Firmicutes	Coprobacillus	Coprobacillus sp. CAG:235	0	2	1	0	0	0	0	0	4	0	0	1	0	22	4	27	3	0	0	2	0	0	1	0	0	10	0	2	1	11	2	6	2	4	3	0	4	0	1	16	1	49	0	0	4
8	AM23-9LB	Firmicutes	Coprobacillus	Coprobacillus sp. CAG:235	0	2	1	0	0	0	0	0	4	0	0	1	0	21	3	24	3	0	0	2	0	0	1	0	0	8	0	1	1	11	2	6	2	4	3	0	4	0	1	17	1	49	0	0	4
8	AF02-13	Firmicutes	Coprobacillus	Coprobacillus sp. CAG:235	0	2	1	0	0	0	0	0	4	0	0	1	0	23	3	24	3	0	0	2	0	0	1	0	0	8	0	2	1	11	2	5	3	5	3	0	4	0	1	16	1	49	0	0	4
8	AM23-2	Firmicutes	Coprobacillus	Coprobacillus sp. CAG:235	0	2	1	0	0	0	0	0	4	0	0	1	0	24	4	26	3	0	0	2	0	0	1	0	0	9	0	2	1	11	2	6	2	5	3	0	4	0	1	15	1	49	0	0	4
8	AF24-1LB	Firmicutes	Coprobacillus	Coprobacillus sp. CAG:235	0	1	1	0	0	0	0	0	4	0	0	1	0	23	3	24	3	0	0	2	0	0	1	0	0	6	0	2	1	11	2	6	2	3	3	0	3	0	1	15	1	47	0	0	4
8	AF15-30	Firmicutes	Coprobacillus	Coprobacillus sp. CAG:235	0	2	1	0	0	0	0	0	4	0	0	1	0	20	2	23	3	0	0	2	0	0	1	0	0	7	0	1	1	11	2	6	2	5	3	0	4	0	1	16	1	49	0	0	4
8	TM10-10	Firmicutes	Coprobacillus	Coprobacillus sp. CAG:235	0	2	1	0	0	0	0	0	4	0	0	1	0	21	5	25	3	0	0	2	0	0	1	0	0	6	0	2	1	11	2	6	3	6	4	0	4	0	1	16	1	48	0	0	4
8	AF17-17AC	Firmicutes	Coprobacillus	Coprobacillus sp. CAG:235	0	2	1	0	0	0	0	0	4	0	0	1	0	23	3	18	3	0	0	2	0	0	1	0	0	7	0	2	1	11	2	6	2	4	3	0	4	0	1	16	1	49	0	0	4
8	AF17-11AC	Firmicutes	Coprobacillus	Coprobacillus sp. CAG:235	0	2	1	0	0	0	0	0	4	0	0	1	0	23	3	19	3	0	0	2	0	0	1	0	0	7	0	2	1	11	2	6	2	4	3	0	4	0	1	16	1	49	0	0	4
8	AF37-2	Firmicutes	Coprobacillus	Coprobacillus sp. CAG:235	0	2	1	0	0	0	0	0	4	0	0	1	0	21	3	21	3	0	0	2	0	0	1	0	0	8	0	2	1	11	2	7	2	4	3	0	4	0	1	16	1	48	0	0	4
8	AF19-3	Firmicutes	Coprobacillus	Coprobacillus sp. CAG:235	0	2	1	0	0	0	0	0	4	0	0	1	0	21	4	30	3	0	0	2	0	0	1	0	0	7	0	2	1	11	2	6	2	4	3	0	4	0	1	16	1	49	0	0	4
8	AM29-13	Firmicutes	Coprobacillus	Coprobacillus sp. CAG:235	0	2	1	0	0	0	0	0	4	0	0	1	0	21	4	30	3	0	0	2	0	0	1	0	0	7	0	2	1	11	2	6	2	4	3	0	4	0	1	16	1	49	0	0	4
8	AF13-15	Firmicutes	Coprobacillus	Coprobacillus sp. CAG:235	0	1	1	0	0	0	0	0	4	0	0	1	0	24	4	23	3	0	0	2	0	0	1	0	0	8	0	2	1	11	2	6	2	3	3	0	4	0	1	15	1	49	0	0	4
8	AF35-8	Firmicutes	Coprobacillus	Coprobacillus sp. CAG:235	0	2	1	0	0	0	0	0	4	0	0	1	0	19	4	25	3	0	0	2	0	0	1	0	0	8	0	2	1	11	2	6	2	4	3	0	4	0	1	16	1	48	0	0	4
8	AM32-11LB	Firmicutes	Coprobacillus	Coprobacillus sp. CAG:235	0	2	1	0	0	0	0	0	4	0	0	1	0	22	2	25	3	0	0	2	0	0	1	0	0	8	0	2	1	11	2	7	3	5	3	0	4	0	1	16	1	48	0	0	4
8	OF02-11LB	Firmicutes	Coprobacillus	Coprobacillus sp. CAG:235	0	2	1	0	0	0	0	0	4	0	0	1	0	22	3	25	3	0	0	2	0	0	1	0	0	8	0	2	1	11	2	6	3	5	4	0	4	0	1	16	1	48	0	0	4
8	AM09-26	Firmicutes	Coprobacillus	Coprobacillus sp. CAG:235	0	2	1	0	0	0	0	0	4	0	0	1	0	21	3	28	3	0	0	2	0	0	1	0	0	8	0	1	1	11	2	6	2	4	3	0	4	0	1	16	1	48	0	0	4
8	AM28-15LB	Firmicutes	Coprobacillus	Coprobacillus sp. CAG:235	0	2	1	0	0	0	0	0	4	0	0	1	0	21	4	23	3	0	0	2	0	0	1	0	0	8	0	2	1	11	2	7	4	6	5	0	4	0	1	16	1	50	0	0	4
8	AF13-4LB	Firmicutes	Coprobacillus	Coprobacillus sp. CAG:235	0	1	1	0	0	0	0	0	4	0	0	1	0	23	4	23	3	0	0	2	0	0	1	0	0	8	0	2	1	11	2	6	2	3	3	0	4	0	1	15	1	48	0	0	4
8	AF27-24BH	Firmicutes	Coprobacillus	Coprobacillus sp. CAG:235	0	2	1	0	0	0	0	0	4	0	0	1	0	23	4	17	3	0	0	2	0	0	1	0	0	9	0	1	1	11	2	6	2	4	3	0	3	0	1	16	1	49	0	0	4
8	AF29-3BH	Firmicutes	Coprobacillus	Coprobacillus sp. CAG:235	0	1	1	0	0	0	0	0	4	0	0	1	0	24	3	18	3	0	0	2	0	0	1	0	0	8	0	1	1	11	2	6	2	4	3	0	3	0	1	16	1	49	0	0	4
8	AM37-9BH	Firmicutes	Coprobacillus	Coprobacillus sp. CAG:235	0	2	1	0	0	0	0	0	4	0	0	1	1	23	3	20	3	0	0	2	0	0	1	0	0	8	0	2	1	11	2	6	2	4	3	0	3	0	1	16	1	49	0	0	4
8	AF31-1BH	Firmicutes	Coprobacillus	Coprobacillus sp. CAG:235	0	1	1	0	0	0	0	0	4	0	0	1	0	21	5	26	3	0	0	2	0	0	1	0	0	7	0	3	1	11	2	6	3	5	4	0	3	0	1	16	1	48	0	0	4
8	AF13-25	Firmicutes	Coprobacillus	Coprobacillus sp. CAG:235	0	1	1	0	0	0	0	0	4	0	0	1	0	23	5	23	3	0	0	2	0	0	1	0	0	8	0	2	1	11	2	6	2	3	3	0	4	0	1	15	1	48	0	0	4
8	OF03-2AA	Firmicutes	Coprobacillus	Coprobacillus sp. CAG:235	0	2	2	0	0	0	0	0	4	0	0	1	0	22	5	22	3	0	0	2	0	0	1	0	0	7	0	2	1	12	2	6	3	4	4	0	3	0	1	15	1	50	0	0	4
167	AF24-29	Firmicutes	Holdemania	Holdemania filiformis	0	0	4	0	0	0	0	0	5	1	0	0	0	30	5	20	1	0	0	2	1	1	0	0	0	14	0	5	0	8	2	4	2	3	1	0	3	0	1	15	0	40	1	0	2
277	AF18-46	Firmicutes	Solobacterium	Solobacterium moorei	0	0	4	0	1	0	0	0	0	1	0	1	0	30	5	17	1	0	0	2	0	2	0	0	0	6	0	4	0	7	1	3	1	2	1	0	3	0	1	13	0	47	0	0	2
258	TF08-11	Firmicutes	unclassified	unclassified	0	1	4	0	0	0	0	0	5	0	0	1	1	43	10	40	1	0	0	2	0	0	1	0	0	12	0	6	1	10	3	5	8	10	5	0	5	0	2	20	0	52	0	0	4
305	AM41-11	Firmicutes	unclassified	Firmicutes bacterium CAG:536	0	0	3	0	0	0	0	0	0	0	0	0	2	17	9	18	1	0	0	2	0	0	1	1	0	11	0	5	1	8	3	4	6	7	3	0	5	0	0	19	0	49	0	0	2
300	AF22-8LB	Firmicutes	Eubacterium	unclassified	0	0	4	0	1	0	0	0	1	0	0	1	1	34	7	22	1	0	0	2	0	0	1	1	0	11	0	7	1	7	4	5	6	9	3	0	5	0	2	22	0	51	0	0	2
67	AF15-20	Firmicutes	Eubacterium	Eubacterium biforme	0	0	3	0	1	0	0	0	1	0	0	1	1	35	8	30	1	0	0	2	0	0	1	1	0	12	0	8	1	7	4	5	6	10	3	0	5	0	0	21	0	52	0	0	2
67	AF15-5	Firmicutes	Eubacterium	Eubacterium biforme	0	0	3	0	1	0	0	0	1	0	0	1	1	36	8	27	1	0	0	2	0	0	1	1	0	12	0	8	1	7	4	5	6	10	3	0	5	0	0	21	0	52	0	0	2
67	AF10-31	Firmicutes	Eubacterium	Eubacterium biforme	0	0	3	0	1	0	0	0	1	0	0	1	1	36	10	28	1	0	0	2	0	0	1	1	0	13	0	7	1	7	4	5	6	9	3	0	5	0	0	22	0	52	0	0	2
67	AM42-13AC	Firmicutes	Eubacterium	Eubacterium biforme	0	0	4	0	1	0	0	0	1	0	0	1	1	38	7	33	1	0	0	2	0	0	1	1	0	12	0	7	1	7	4	6	7	9	4	0	6	0	1	22	0	52	0	0	2
67	AF22-10AC	Firmicutes	Eubacterium	Eubacterium biforme	0	0	3	0	1	0	0	0	1	0	0	1	1	40	8	31	1	0	0	2	0	0	1	1	0	15	0	7	1	7	4	6	7	9	4	0	6	0	0	23	0	50	0	0	2
139	TM06-47	Firmicutes	Eubacterium	unclassified	0	0	4	0	1	0	0	0	1	0	0	1	1	26	10	38	1	0	0	2	0	0	1	1	0	14	0	6	1	7	4	3	6	9	3	0	5	0	1	21	0	50	0	0	2
139	AM28-29	Firmicutes	Eubacterium	unclassified	0	0	5	0	1	0	0	0	1	0	0	1	1	32	8	25	1	0	0	2	0	0	1	1	0	12	0	7	1	7	4	6	6	10	3	0	5	0	1	22	0	51	0	0	2
219	TM05-53	Firmicutes	Eubacterium	unclassified	0	0	5	0	1	0	0	0	1	0	0	1	1	35	8	42	1	0	0	2	0	0	1	1	0	11	0	7	1	7	4	4	7	16	5	0	5	0	1	21	0	50	0	0	2
276	AF31-27BH	Firmicutes	Dielma	Dielma fastidiosa	0	1	2	0	3	0	0	0	2	0	0	1	1	44	5	44	2	0	1	2	1	1	1	0	0	15	0	4	1	11	2	3	3	5	3	0	3	0	2	18	0	46	1	0	5
55	AM22-9	Firmicutes	Eubacterium	unclassified	0	0	2	0	0	0	0	0	4	0	0	1	0	36	9	69	1	0	0	2	0	1	1	0	0	10	0	5	1	8	2	6	4	8	4	0	3	0	2	18	1	55	1	0	2
55	AM29-15	Firmicutes	Eubacterium	unclassified	0	0	2	0	0	0	0	0	4	0	0	1	0	33	11	63	1	0	0	2	0	1	1	0	0	11	0	5	1	8	2	6	2	6	2	0	3	0	1	18	1	49	1	0	2
55	AM10-20	Firmicutes	unclassified	unclassified	0	0	2	0	0	0	0	0	4	0	0	1	0	38	11	68	1	0	0	2	0	1	1	0	0	10	0	5	1	8	2	6	5	8	5	0	3	0	1	18	1	49	1	0	2
55	AM09-50	Firmicutes	Eubacterium	unclassified	0	0	2	0	0	0	0	0	4	0	0	1	0	34	9	69	1	0	0	2	0	1	1	0	0	10	0	5	1	8	2	6	4	8	4	0	3	0	1	18	1	50	1	0	2
55	AM09-45	Firmicutes	Eubacterium	unclassified	0	0	2	0	0	0	0	0	4	0	0	1	0	34	8	67	1	0	0	2	0	1	1	0	0	10	0	5	1	8	2	6	4	8	4	0	3	0	1	18	1	49	1	0	2
55	AM27-20	Firmicutes	Eubacterium	unclassified	0	0	2	0	0	0	0	0	4	0	0	1	0	35	14	67	1	0	0	2	1	1	1	0	0	10	0	5	1	8	2	6	4	9	4	0	3	0	1	18	1	49	1	0	2
55	AM54-8XD	Firmicutes	Eubacterium	unclassified	0	0	2	0	0	0	0	0	4	0	0	1	0	35	14	73	1	0	0	2	1	1	1	0	0	11	0	5	1	8	2	6	5	9	5	0	3	0	3	19	1	56	1	0	2
104	AM18-26	Firmicutes	Eubacterium	unclassified	0	0	2	0	0	0	0	0	5	1	0	0	0	36	8	30	1	0	0	2	0	0	1	0	0	14	0	5	1	7	3	5	3	4	2	0	3	0	1	18	0	50	0	0	3
104	AM18-10LB-B	Firmicutes	Eubacterium	unclassified	0	0	2	0	0	0	0	0	5	1	0	0	0	36	8	30	1	0	0	1	0	0	1	0	0	14	0	5	1	6	3	5	3	4	2	0	3	0	1	18	0	50	0	0	3
104	AM17-60	Firmicutes	unclassified	unclassified	0	0	2	0	0	0	0	0	4	1	0	0	0	37	7	31	1	0	0	2	0	0	1	0	0	12	0	5	1	6	3	5	2	3	1	0	3	0	1	19	0	49	0	0	3
37	AM07-35-1	Firmicutes	unclassified	Erysipelotrichaceae bacterium 5_2_54FAA	0	0	2	0	1	0	0	0	2	0	0	0	0	24	10	35	1	0	0	2	0	1	1	0	0	9	0	5	1	7	2	4	1	3	3	0	2	0	2	17	0	46	1	0	3
37	AM07-12	Firmicutes	unclassified	Erysipelotrichaceae bacterium 5_2_54FAA	0	0	2	0	1	0	0	0	2	0	0	0	0	25	12	34	1	0	0	2	1	1	1	0	0	9	0	5	1	7	2	4	1	3	3	0	2	0	2	17	0	46	1	0	3
37	AF19-17	Firmicutes	Eubacterium	Eubacterium sp. 3_1_31	0	0	2	0	1	0	0	0	2	0	0	0	0	27	6	34	1	0	0	2	0	1	1	0	0	8	0	5	1	7	2	4	2	4	2	0	2	0	2	16	0	46	1	0	3
37	TF05-29	Firmicutes	Eubacterium	Eubacterium sp. 3_1_31	0	0	2	0	1	0	0	0	2	0	0	0	0	24	11	33	1	0	0	2	0	1	1	0	0	8	0	5	1	7	2	4	2	5	3	0	2	0	2	16	0	46	1	0	3
37	TF12-12	Firmicutes	Eubacterium	Eubacterium sp. 3_1_31	0	0	2	0	1	0	0	0	2	0	0	0	0	24	10	34	1	0	0	2	0	1	1	0	0	8	0	5	1	7	2	4	1	4	1	0	2	0	2	16	0	46	1	0	3
37	OF10-16	Firmicutes	Eubacterium	Eubacterium sp. 3_1_31	0	0	2	0	1	0	0	0	2	0	0	0	0	27	7	36	1	0	0	2	0	1	1	0	0	9	0	5	1	7	2	4	2	4	3	0	2	0	2	21	0	46	1	0	3
37	AF18-3	Firmicutes	Eubacterium	Eubacterium sp. 3_1_31	0	0	2	0	1	0	0	0	2	0	0	0	0	27	9	32	1	0	0	2	0	1	1	0	0	9	0	5	1	7	2	4	2	4	3	0	2	0	2	17	0	46	1	0	3
37	AM35-6AC	Firmicutes	Eubacterium	Eubacterium sp. 3_1_31	0	0	2	0	1	0	0	0	2	0	0	0	0	29	6	37	1	0	0	2	0	1	1	0	0	8	0	5	1	7	2	4	2	4	2	0	2	0	2	20	0	46	1	0	3
37	AM47-9	Firmicutes	Eubacterium	Eubacterium sp. 3_1_31	0	0	2	0	1	0	0	0	2	0	0	0	0	25	10	38	1	0	0	2	0	1	2	1	0	9	0	6	2	8	2	4	4	7	6	0	2	0	3	20	0	46	1	0	3
37	AM28-8LB	Firmicutes	Eubacterium	Eubacterium sp. 3_1_31	0	0	2	0	1	0	0	0	2	0	0	0	0	24	10	33	1	0	0	2	0	1	1	0	0	8	0	5	1	7	2	4	2	5	3	0	2	0	2	16	0	46	1	0	3
208	AF35-6BH	Firmicutes	Eubacterium	Eubacterium dolichum	0	0	4	0	0	0	0	0	2	0	0	2	0	25	8	21	1	0	0	2	0	0	0	0	0	10	0	4	0	9	3	6	3	4	2	0	2	0	1	18	0	47	0	0	2
159	AF19-24AC	Firmicutes	unclassified	Erysipelotrichaceae bacterium 3_1_53	0	0	2	0	0	0	0	0	2	0	0	0	0	33	8	73	2	0	0	2	0	1	1	0	0	15	0	5	1	10	2	5	3	5	3	0	3	0	1	18	0	44	0	0	5
159	AF15-26LB	Firmicutes	unclassified	Erysipelotrichaceae bacterium 3_1_53	0	0	2	0	0	0	0	0	2	0	0	0	0	32	6	74	2	0	0	2	0	1	1	0	0	15	0	5	1	10	2	4	3	5	3	0	3	0	1	18	0	43	0	0	5
118	OF01-2LB	Firmicutes	unclassified	unclassified	0	1	3	0	0	0	0	0	2	0	0	0	0	33	8	77	2	0	0	2	0	1	1	0	0	15	0	5	1	9	2	3	3	5	3	0	2	0	1	17	0	39	0	0	5
118	OM02-2AC	Firmicutes	unclassified	unclassified	0	1	3	0	0	0	0	0	2	0	0	0	0	33	7	76	2	0	0	2	0	1	1	0	0	15	0	5	1	9	2	3	2	4	2	0	2	0	1	17	0	39	0	0	5
182	AF18-35LB	Firmicutes	Clostridium	Clostridium innocuum	0	0	3	0	0	0	0	0	2	0	0	1	0	36	11	94	2	0	0	2	0	1	1	0	0	14	0	5	1	9	2	3	6	9	6	0	2	0	1	18	0	40	0	0	5
237	OM08-17AT	Firmicutes	Staphylococcus	Staphylococcus warneri	0	1	10	0	0	0	0	0	13	0	0	1	4	91	16	14	1	0	2	7	2	0	0	2	0	53	0	20	0	15	10	10	16	20	17	0	6	0	3	24	2	56	1	0	9
242	AM33-2AC	Firmicutes	Lactobacillus	Lactobacillus casei	0	1	11	0	1	0	0	0	6	0	0	1	2	100	11	100	1	0	1	7	0	0	0	2	0	41	0	12	2	15	4	12	16	22	18	0	8	0	3	26	2	53	1	0	8
308	AF08-3	Firmicutes	Lactobacillus	Lactobacillus amylovorus	0	0	10	0	0	0	0	0	8	0	0	0	1	61	10	33	1	0	0	3	1	0	0	1	0	22	0	12	1	12	4	9	15	20	18	0	9	0	3	24	2	55	0	0	5
241	TF08-1	Firmicutes	Lactobacillus	Lactobacillus gasseri	0	0	10	0	0	0	0	0	8	0	0	1	1	55	9	45	1	0	0	5	1	0	0	1	0	16	0	12	1	13	4	10	15	20	18	0	9	0	3	25	2	54	1	0	6
314	TF10-9AT	Firmicutes	Lactobacillus	Lactobacillus ruminis	0	0	10	0	22	29	0	0	7	1	0	0	2	67	9	26	1	0	0	2	1	1	0	2	0	37	0	12	1	12	4	9	16	21	18	0	8	0	3	25	2	52	1	0	5
96	OM08-20	Firmicutes	Lactobacillus	Lactobacillus salivarius	0	0	11	0	1	0	0	0	2	0	0	0	1	44	9	22	1	0	0	4	1	0	0	2	0	22	0	11	0	11	4	8	15	19	18	0	8	0	3	25	2	55	1	0	7
96	AM25-8	Firmicutes	Lactobacillus	Lactobacillus salivarius	0	0	11	0	1	0	0	1	3	0	0	0	1	45	9	26	1	0	0	4	1	0	0	2	0	25	0	11	0	11	5	8	15	19	17	0	7	0	3	26	2	55	1	0	7
96	AM09-40	Firmicutes	Lactobacillus	Lactobacillus salivarius	0	0	11	0	1	0	0	1	3	0	0	0	1	46	10	25	1	0	0	4	1	0	0	2	0	22	0	12	0	11	6	8	16	20	18	0	7	0	3	26	2	55	1	0	7
137	AM25-20AC	Firmicutes	Lactobacillus	Lactobacillus plantarum	0	0	11	0	0	0	0	0	4	1	0	0	3	89	11	52	1	0	1	6	1	0	0	2	0	45	0	14	3	15	4	13	16	19	17	0	7	0	3	28	2	53	1	0	9
137	AM25-25	Firmicutes	Lactobacillus	Lactobacillus plantarum	0	0	10	0	0	0	0	0	5	1	0	1	3	103	10	51	1	0	1	6	1	0	0	2	0	45	0	13	3	14	4	12	16	17	17	0	7	0	3	28	2	50	1	0	8
100	AF15-40LB	Firmicutes	Lactobacillus	Lactobacillus fermentum	0	1	12	0	0	0	0	0	1	0	0	0	2	38	9	8	0	0	0	4	1	0	0	2	0	26	0	11	1	10	9	8	17	19	17	0	6	0	3	25	2	53	1	0	6
100	AF11-4-H	Firmicutes	Lactobacillus	Lactobacillus fermentum	0	2	13	0	0	0	0	0	1	0	0	0	5	47	11	14	0	0	0	5	1	0	0	2	0	31	0	13	1	19	11	12	25	30	29	0	12	0	5	40	2	56	1	0	6
100	AF16-22LB	Firmicutes	Lactobacillus	Lactobacillus fermentum	0	1	11	0	0	0	0	0	1	0	0	0	2	36	9	8	0	0	0	4	1	0	0	2	0	27	0	11	1	10	9	8	15	19	17	0	7	0	3	25	2	52	1	0	6
111	AM27-22LB	Firmicutes	Weissella	Weissella cibaria	0	0	8	0	0	0	0	0	6	0	0	0	1	52	8	17	0	0	0	2	0	0	0	1	0	18	0	9	0	9	0	7	14	17	16	0	9	0	3	25	2	54	1	0	3
111	AM27-24	Firmicutes	Weissella	Weissella cibaria	0	0	8	0	0	0	0	0	6	0	0	0	1	52	8	17	0	0	0	2	0	0	0	1	0	18	0	9	0	9	0	7	14	17	16	0	9	0	3	25	2	54	1	0	3
111	OF06-4	Firmicutes	Weissella	Weissella cibaria	0	0	8	0	0	0	0	0	8	0	0	0	2	55	8	20	0	0	0	3	0	0	0	1	0	20	0	9	0	11	0	8	16	18	20	0	11	0	6	27	2	54	1	0	3
233	AF03-13	Firmicutes	Weissella	Weissella confusa	0	0	9	0	0	0	0	0	5	1	0	0	2	52	8	13	0	0	1	2	0	0	0	1	0	22	0	9	0	9	0	6	13	17	16	0	9	0	3	25	2	54	1	0	3
284	OM08-11BH	Firmicutes	Melissococcus	unclassified	0	1	8	0	0	0	0	0	4	0	0	0	2	67	7	26	1	0	2	4	1	2	0	1	0	25	0	7	0	11	3	8	11	16	13	0	7	0	3	26	2	57	1	0	7
330	AM17-17	Firmicutes	Vagococcus	unclassified	0	1	9	0	0	0	0	0	11	0	0	0	1	72	7	36	1	0	1	4	1	2	0	1	0	21	0	8	0	11	3	9	12	17	14	0	7	0	3	25	2	58	1	0	7
190	OF02-3AC	Firmicutes	Enterococcus	Enterococcus avium	0	1	10	0	0	0	0	0	7	0	0	0	3	103	9	169	1	0	1	7	1	2	0	1	0	28	0	13	1	12	4	10	13	18	15	0	7	0	3	29	2	58	1	0	9
316	OM08-2AT	Firmicutes	Enterococcus	Enterococcus faecalis	0	1	11	0	0	0	0	0	11	0	0	1	3	106	9	82	1	0	2	5	1	2	0	2	0	42	0	14	0	13	6	12	15	19	17	0	7	0	3	28	2	57	1	0	6
274	AF11-32-H	Firmicutes	Enterococcus	Enterococcus durans	0	1	12	0	0	0	0	0	6	0	0	1	2	101	11	65	1	0	1	5	1	3	0	2	0	41	0	13	2	16	4	13	19	25	25	0	13	0	4	27	2	57	1	0	7
281	AF13-3-H	Firmicutes	Enterococcus	Enterococcus asini	0	1	10	0	0	0	0	0	5	0	0	0	2	92	10	32	2	0	1	8	1	2	0	2	0	19	0	12	0	17	4	11	16	21	19	0	10	0	7	32	2	54	1	0	9
215	OF05-6AC	Firmicutes	Enterococcus	Enterococcus saccharolyticus	0	1	12	0	15	27	0	0	10	0	0	1	3	131	9	79	1	0	1	6	1	2	0	2	0	58	0	13	2	13	4	11	15	20	19	0	8	0	3	28	2	56	1	0	7
119	AM17-31	Firmicutes	Enterococcus	Enterococcus casseliflavus	0	1	11	0	15	27	0	0	14	0	0	1	4	158	10	97	1	0	2	7	1	3	0	2	0	60	0	16	2	13	4	11	15	19	19	0	9	0	3	27	2	52	1	0	9
119	AF48-16	Firmicutes	Enterococcus	Enterococcus casseliflavus	0	1	13	0	17	30	0	0	18	0	0	1	5	180	12	111	1	0	2	5	1	3	0	4	0	78	0	19	2	16	4	13	18	24	24	0	16	0	6	36	2	54	1	0	7
204	AM11-49	Firmicutes	Lactococcus	Lactococcus lactis	0	1	11	0	1	0	1	1	8	0	0	1	4	81	9	25	1	0	1	6	1	1	0	2	0	34	0	11	0	14	4	9	14	19	16	0	7	0	3	26	3	55	1	0	7
189	AM13-9	Firmicutes	Lactococcus	Lactococcus garvieae	0	1	10	0	0	0	0	0	2	0	0	2	2	57	10	46	1	0	1	4	1	2	0	2	0	25	0	12	0	13	4	10	14	19	16	0	6	0	3	25	3	53	1	0	6
217	AM44-1	Firmicutes	Streptococcus	Streptococcus mutans	0	1	10	0	1	0	0	0	1	0	0	0	4	78	10	36	1	0	1	6	1	1	0	2	0	36	0	12	0	10	4	10	13	18	17	0	7	0	3	27	2	53	1	0	7
209	OM08-1	Firmicutes	Streptococcus	Streptococcus vestibularis	0	2	10	0	0	0	0	0	2	0	0	0	3	72	12	14	1	0	1	4	2	1	0	2	0	26	0	15	0	10	4	9	14	19	16	0	7	0	3	25	2	54	1	0	5
72	AF24-6AC	Firmicutes	Streptococcus	Streptococcus salivarius	0	1	10	0	0	0	0	0	1	0	2	0	3	67	13	18	1	0	1	6	1	1	0	2	0	35	0	16	0	11	4	9	15	20	17	0	7	0	3	26	2	53	1	0	7
72	AF23-9AC	Firmicutes	Streptococcus	Streptococcus salivarius	0	1	10	0	0	0	0	0	1	0	1	0	3	75	13	17	1	0	1	4	1	1	0	2	0	36	0	16	0	11	4	9	14	19	16	0	8	0	3	25	2	53	1	0	5
72	AF10-23	Firmicutes	Streptococcus	Streptococcus salivarius	0	1	10	0	0	0	0	0	1	0	1	0	3	72	14	14	1	0	1	4	1	1	0	2	0	39	0	16	0	11	4	9	14	19	16	0	7	0	3	25	2	53	1	0	5
72	AF13-49B	Firmicutes	Streptococcus	Streptococcus salivarius	0	1	11	0	0	0	0	0	1	0	4	0	3	78	13	19	1	0	1	6	1	1	0	3	0	47	0	16	0	11	5	9	20	26	22	0	7	0	3	27	2	53	1	0	7
72	AF29-16	Firmicutes	Streptococcus	Streptococcus salivarius	0	1	10	0	0	0	0	0	1	0	0	0	4	73	14	20	1	0	1	4	1	1	0	2	0	38	0	16	0	11	4	9	16	21	18	0	8	0	3	25	2	54	1	0	5
80	AM24-4	Firmicutes	Streptococcus	Streptococcus equinus	0	1	11	0	1	0	0	1	2	0	0	1	4	90	9	60	1	0	1	4	1	1	0	2	0	31	0	12	0	12	4	9	14	20	16	0	7	0	3	25	2	55	1	0	5
80	TM07-4AT	Firmicutes	Streptococcus	Streptococcus equinus	0	1	11	0	1	0	0	1	2	0	0	1	4	86	9	55	1	0	1	4	1	1	0	2	0	29	0	12	0	12	4	9	15	20	17	0	7	0	3	25	2	55	1	0	5
80	AM21-19	Firmicutes	Streptococcus	Streptococcus pasteurianus	0	1	11	0	1	0	0	1	2	0	0	1	4	96	10	57	1	0	1	4	1	1	0	2	0	32	0	12	0	11	4	9	14	19	16	0	7	0	3	25	2	55	1	0	5
80	AF13-35	Firmicutes	Streptococcus	Streptococcus pasteurianus	0	1	10	0	1	0	0	0	1	0	0	1	4	98	12	57	1	0	1	4	1	1	0	2	0	32	0	12	0	11	4	9	15	21	17	0	7	0	3	25	2	55	1	0	5
122	AM25-7	Firmicutes	Streptococcus	Streptococcus lutetiensis	0	0	10	0	0	0	0	0	1	0	0	0	4	77	10	23	1	0	1	4	1	0	0	2	0	32	0	13	0	10	4	9	15	20	17	0	7	0	3	26	2	54	1	0	5
122	AM38-16	Firmicutes	Streptococcus	Streptococcus lutetiensis	0	0	11	0	0	0	0	0	1	0	0	0	4	75	9	22	1	0	1	4	1	0	0	2	0	33	0	14	0	10	5	9	15	21	17	0	9	0	3	30	3	55	1	0	6
99	OM06-9	Firmicutes	Streptococcus	Streptococcus sp. I-P16	0	0	10	0	1	0	0	0	3	0	0	2	2	66	12	27	1	0	1	4	1	1	0	2	0	24	0	15	0	10	4	9	15	21	17	0	7	0	3	25	2	52	1	0	6
99	AM28-20	Firmicutes	Streptococcus	Streptococcus sp. I-P16	0	0	10	0	0	0	0	0	6	0	0	2	2	76	13	20	1	0	1	4	1	1	0	2	0	28	0	16	0	10	4	10	15	21	17	0	7	0	3	25	2	52	1	0	6
99	AM43-2AT	Firmicutes	Streptococcus	Streptococcus sp. I-P16	0	0	10	0	1	0	0	0	3	0	0	1	2	69	13	26	1	0	1	4	1	1	0	2	0	28	0	16	0	10	4	9	16	22	18	0	7	0	3	25	2	52	1	0	6
74	AM25-15	Firmicutes	Streptococcus	Streptococcus parasanguinis	0	0	11	0	1	0	0	0	3	0	0	2	2	71	13	24	1	0	1	4	1	1	0	2	0	28	0	16	0	10	4	9	16	21	17	0	7	0	3	25	2	53	1	0	6
74	AM33-3BH	Firmicutes	Streptococcus	Streptococcus parasanguinis	0	0	10	0	1	0	0	0	7	0	0	2	2	81	13	24	1	0	1	4	1	1	0	2	0	30	0	16	0	10	4	9	15	20	17	0	7	0	3	25	2	53	1	0	6
74	AF30-12BH	Firmicutes	Streptococcus	Streptococcus parasanguinis	0	0	10	0	1	0	0	0	3	0	0	2	2	72	12	24	1	0	1	4	1	1	0	2	0	27	0	15	0	10	4	9	14	20	16	0	7	0	3	25	2	53	1	0	6
74	AF42-15	Firmicutes	Streptococcus	Streptococcus parasanguinis	0	0	12	0	2	0	0	0	4	0	1	3	2	78	14	21	1	0	1	4	2	1	0	2	0	30	0	17	0	12	4	10	17	23	18	0	9	0	3	29	2	53	1	0	6
74	TF04-5-2	Firmicutes	Streptococcus	Streptococcus parasanguinis	0	0	10	0	1	0	0	0	4	0	0	1	2	76	12	29	1	0	1	4	1	1	0	2	0	32	0	15	0	11	5	12	16	24	20	0	8	0	5	27	2	52	2	0	7
263	AM27-45	Firmicutes	Streptococcus	Streptococcus parasanguinis	0	0	13	0	1	0	0	0	3	0	0	3	2	71	17	23	1	0	1	4	3	1	0	3	0	31	0	19	0	10	4	12	18	24	20	0	8	0	3	27	2	52	2	0	7
169	AM27-4	Firmicutes	Streptococcus	Streptococcus gordonii	0	0	10	0	1	0	0	0	3	0	0	2	3	75	14	26	1	0	1	4	2	1	0	2	0	36	0	16	0	10	4	9	14	19	16	0	7	0	3	26	2	53	1	0	6
333	AM27-1LB	Firmicutes	Streptococcus	Streptococcus anginosus	0	1	12	0	1	0	0	0	4	0	0	0	3	72	10	40	1	0	1	5	2	2	0	2	0	37	0	11	0	12	4	12	18	28	20	0	9	0	6	33	2	53	1	0	8
85	OM04-6BH	Firmicutes	Streptococcus	Streptococcus anginosus	0	1	10	0	1	0	0	0	3	0	0	0	3	61	9	32	1	0	1	4	1	2	0	2	0	35	0	12	0	10	4	10	15	23	18	0	7	0	3	26	2	53	1	0	7
85	TF09-3AT	Firmicutes	Streptococcus	Streptococcus anginosus	0	1	11	0	1	0	0	0	3	0	0	0	4	69	11	49	1	0	1	4	1	1	0	2	0	37	0	12	0	10	4	10	14	20	16	0	7	0	3	27	2	53	1	0	6
85	AF18-38	Firmicutes	Streptococcus	Streptococcus anginosus	0	1	12	0	1	0	0	0	3	0	0	0	3	73	14	47	1	0	1	4	1	1	0	2	0	38	0	12	0	10	4	10	15	21	18	0	7	0	3	26	2	53	1	0	7
85	AM58-6	Firmicutes	Streptococcus	Streptococcus anginosus	0	1	12	0	1	0	0	0	3	0	0	0	5	76	18	49	1	0	1	4	1	1	0	2	0	29	0	11	0	10	4	11	18	27	21	0	7	0	5	30	2	54	1	0	7
93	OM04-18BH	Firmicutes	Butyricicoccus	unclassified	0	0	4	0	1	0	0	0	2	0	0	0	1	36	13	7	3	0	0	2	0	1	1	0	0	10	0	5	1	11	3	4	3	6	5	0	2	0	1	20	0	47	1	0	4
93	AM29-23AC	Firmicutes	Butyricicoccus	unclassified	0	0	5	0	1	0	0	0	2	0	0	0	2	39	19	7	3	0	0	2	0	1	1	0	0	10	0	6	1	12	3	3	5	6	5	0	2	0	6	25	0	48	1	0	4
93	AM42-5AC	Firmicutes	Butyricicoccus	unclassified	0	0	4	0	1	0	0	0	2	0	0	0	1	37	8	7	3	0	0	2	0	1	1	0	0	9	0	5	1	11	3	3	2	5	3	0	2	0	1	21	0	47	1	0	4
25	TM10-16AC	Firmicutes	Butyricicoccus	unclassified	0	0	4	0	1	0	0	0	0	0	0	0	0	42	9	6	2	0	0	2	0	1	1	0	0	12	0	4	1	10	4	3	4	6	3	0	3	0	1	22	0	48	0	0	3
25	AM27-36	Firmicutes	Butyricicoccus	unclassified	0	0	4	0	2	0	0	0	0	0	0	0	0	48	12	7	2	0	0	2	0	1	1	0	0	12	0	4	1	10	4	5	6	6	5	0	4	0	1	22	0	49	0	0	3
25	AM05-1	Firmicutes	Butyricicoccus	unclassified	0	0	4	0	1	0	0	0	0	0	0	0	0	47	12	6	2	0	0	2	0	1	1	0	0	12	0	4	1	10	4	3	6	6	5	0	3	0	1	22	0	48	0	0	3
25	AF35-5AC	Firmicutes	Butyricicoccus	unclassified	0	0	4	0	2	0	0	0	0	0	0	0	0	46	8	7	2	0	0	2	0	1	1	0	0	12	0	4	1	10	4	4	5	7	4	0	4	0	1	22	0	49	0	0	3
25	AM18-35	Firmicutes	Butyricicoccus	unclassified	0	0	4	0	1	0	0	0	0	0	0	0	0	40	11	6	2	0	0	2	0	1	1	0	0	17	0	4	1	10	3	3	5	7	5	0	3	0	1	22	0	48	0	0	3
25	AF15-40	Firmicutes	Butyricicoccus	unclassified	0	0	4	0	1	0	0	0	0	0	0	0	0	39	12	6	2	0	0	2	0	1	1	0	0	14	0	4	1	10	4	5	4	5	5	0	3	0	1	20	0	48	0	0	3
25	AM32-19	Firmicutes	Butyricicoccus	unclassified	0	0	4	0	1	0	0	0	0	0	0	0	0	47	11	6	2	0	0	2	0	1	1	0	0	15	0	4	1	10	3	3	6	6	5	0	3	0	1	20	0	48	0	0	3
25	AM28-25	Firmicutes	Butyricicoccus	unclassified	0	0	4	0	1	0	0	0	0	0	0	0	0	37	15	6	2	0	0	2	0	1	1	0	0	14	0	5	1	10	4	5	5	6	5	0	4	0	1	22	0	49	0	0	3
25	AF24-19AC	Firmicutes	Butyricicoccus	unclassified	0	0	4	0	2	0	0	0	0	0	0	0	0	40	13	6	2	0	0	2	0	1	1	0	0	14	0	4	1	10	4	5	4	5	5	0	3	0	1	21	0	48	0	0	3
25	AF10-3	Firmicutes	Butyricicoccus	unclassified	0	0	5	0	1	0	0	0	0	0	0	0	0	42	9	7	2	0	0	2	0	1	1	0	0	12	0	3	1	14	4	4	6	8	6	0	3	0	7	28	0	47	0	0	2
25	OM06-6AC	Firmicutes	Butyricicoccus	unclassified	0	0	5	0	1	0	0	0	0	0	0	0	0	43	12	7	2	0	0	2	0	1	1	0	0	14	0	4	1	14	4	7	8	9	7	0	5	0	8	29	0	48	0	0	3
25	OF10-2	Firmicutes	Butyricicoccus	unclassified	0	0	5	0	2	0	0	0	3	0	0	0	0	52	12	7	2	0	0	2	0	1	1	0	0	17	0	4	1	13	3	4	9	10	8	0	5	0	3	24	0	46	0	0	3
25	OF09-22XD	Firmicutes	unclassified	unclassified	0	0	6	0	2	0	0	0	0	0	0	0	0	45	13	9	2	0	0	2	0	1	1	0	0	15	0	3	1	14	4	5	8	9	4	0	4	0	7	27	0	47	0	0	3
25	OF09-27	Firmicutes	unclassified	unclassified	0	0	6	0	2	0	0	0	0	0	0	0	0	47	12	8	2	0	0	2	0	1	1	0	0	16	0	3	1	13	4	4	9	12	6	0	4	0	9	28	0	48	0	0	3
25	OF13-6	Firmicutes	Butyricicoccus	unclassified	0	0	6	0	1	0	0	0	0	0	0	0	0	44	12	7	2	0	0	2	0	1	1	0	0	14	0	4	1	12	4	5	7	8	6	0	4	0	6	24	0	48	0	0	3
25	AF22-28AC	Firmicutes	Butyricicoccus	unclassified	0	0	4	0	1	0	0	0	0	0	0	0	0	39	11	6	2	0	0	2	0	1	1	0	0	14	0	4	1	15	4	6	6	7	7	0	4	0	5	26	0	49	0	0	3
157	TF06-43	Firmicutes	unclassified	unclassified	0	0	8	0	0	0	0	0	5	0	0	0	1	33	17	0	2	0	1	2	1	0	2	0	0	9	0	6	1	7	5	7	13	17	16	0	10	0	3	22	0	52	1	0	1
157	AF10-16	Firmicutes	unclassified	unclassified	0	0	12	0	0	0	0	0	7	0	0	0	0	39	16	0	2	0	1	2	1	0	2	0	0	15	0	9	1	10	6	8	16	20	16	0	11	0	3	27	0	50	1	0	1
324	AF19-9AC	Firmicutes	unclassified	unclassified	0	0	5	0	2	0	0	0	2	0	0	0	0	42	9	1	1	0	0	2	1	1	1	0	0	16	0	6	1	10	4	5	8	11	8	0	6	0	1	26	0	51	1	0	2
185	AM07-15	Firmicutes	unclassified	unclassified	0	0	3	0	9	11	0	0	4	1	0	0	0	24	12	0	1	0	0	2	1	1	0	0	0	17	0	5	0	9	1	5	5	8	4	0	5	0	1	19	0	45	1	0	2
225	AM28-23LB	Firmicutes	unclassified	unclassified	0	0	3	0	9	11	0	0	7	1	0	0	0	27	13	0	1	0	0	2	1	1	0	0	0	16	0	5	0	10	1	5	6	8	5	0	5	0	1	20	0	47	1	0	2
68	TF05-17AC	Firmicutes	Subdoligranulum	Subdoligranulum sp. 4_3_54A2FAA	0	0	9	0	1	0	0	0	2	0	0	1	1	82	14	0	4	0	1	2	1	1	2	0	0	17	0	8	1	12	3	5	8	12	11	0	7	0	1	24	0	48	1	0	4
68	AM23-21AC	Firmicutes	Subdoligranulum	Subdoligranulum sp. 4_3_54A2FAA	0	0	9	0	1	0	0	0	2	0	0	1	1	82	14	0	4	0	1	2	1	1	2	0	0	17	0	8	1	12	3	5	8	12	8	0	6	0	1	24	0	48	1	0	4
68	OF01-18	Firmicutes	Subdoligranulum	Subdoligranulum sp. 4_3_54A2FAA	0	0	8	0	1	0	0	0	1	0	0	0	1	78	14	0	4	0	1	2	1	1	2	0	0	18	0	8	1	11	3	5	8	13	11	0	6	0	1	24	0	47	1	0	4
68	AF14-43	Firmicutes	Subdoligranulum	Subdoligranulum sp. 4_3_54A2FAA	0	0	9	0	1	0	0	0	6	0	0	0	1	71	16	0	4	0	1	2	1	1	2	0	0	18	0	7	1	13	3	6	10	15	11	0	7	0	1	24	0	49	1	0	4
68	AM16-9	Firmicutes	Subdoligranulum	Subdoligranulum sp. 4_3_54A2FAA	0	0	8	0	1	0	0	0	4	0	0	0	1	68	11	0	4	0	1	2	1	1	2	0	0	17	0	7	1	13	3	5	8	12	9	0	6	0	1	24	0	47	1	0	4
315	AF32-8AC	Firmicutes	Faecalibacterium	Faecalibacterium prausnitzii	0	0	11	0	1	0	0	0	0	1	0	1	4	75	21	12	4	0	0	2	1	1	1	1	0	30	0	13	1	16	8	8	12	18	13	0	8	0	1	24	2	52	1	0	5
168	AF28-13AC	Firmicutes	Faecalibacterium	unclassified	0	0	11	0	1	0	0	0	0	1	0	1	4	68	20	11	4	0	0	3	0	0	1	1	0	26	0	12	1	16	8	5	11	17	12	0	7	0	1	24	2	53	1	0	6
282	OF04-11AC	Firmicutes	Faecalibacterium	Faecalibacterium sp. CAG:82	0	0	15	0	2	0	0	0	0	1	0	0	4	85	16	6	4	0	0	2	0	0	1	1	0	28	0	16	1	19	7	7	14	22	15	0	10	0	3	28	3	54	1	0	7
86	AM42-11AC	Firmicutes	Faecalibacterium	Faecalibacterium prausnitzii	0	0	10	0	1	0	0	0	0	1	0	0	5	70	18	9	4	0	0	3	0	0	1	1	0	21	0	12	1	16	8	4	11	18	12	0	7	0	1	24	2	52	1	0	6
86	AM33-14AC	Firmicutes	Faecalibacterium	Faecalibacterium prausnitzii	0	0	10	0	1	0	0	0	3	1	0	0	5	68	16	12	4	0	0	2	0	0	1	1	0	23	0	12	1	16	8	4	11	18	12	0	7	0	1	24	2	52	1	0	6
86	AM39-7BH	Firmicutes	Faecalibacterium	Faecalibacterium prausnitzii	0	0	10	0	1	0	0	0	0	1	0	0	5	68	17	12	4	0	0	3	0	0	1	1	0	20	0	12	1	16	8	4	11	18	12	0	7	0	1	24	2	52	1	0	6
86	AF36-11AT	Firmicutes	Faecalibacterium	Faecalibacterium prausnitzii	0	0	10	0	1	0	0	0	3	1	0	0	5	62	17	13	4	0	0	2	0	0	1	1	0	22	0	12	1	16	9	4	11	18	13	0	8	0	1	24	2	52	1	0	6
88	OF03-6AC	Firmicutes	Faecalibacterium	Faecalibacterium cf. prausnitzii KLE1255	0	0	10	0	1	0	0	0	0	1	0	1	4	63	17	13	4	0	0	2	0	0	1	1	0	23	0	14	1	16	8	5	11	18	12	0	6	0	1	24	2	52	1	0	6
88	AM43-5AT	Firmicutes	Faecalibacterium	Faecalibacterium cf. prausnitzii KLE1255	0	0	10	0	1	0	0	0	0	1	0	1	3	60	20	13	4	0	0	2	0	0	1	1	0	22	0	14	1	16	8	5	12	19	13	0	6	0	1	24	2	52	1	0	6
88	AF10-46	Firmicutes	Faecalibacterium	Faecalibacterium cf. prausnitzii KLE1255	0	0	10	0	1	0	0	0	0	1	0	1	4	64	17	12	4	0	0	2	0	0	1	1	0	22	0	14	1	16	8	5	11	18	12	0	6	0	1	24	2	52	1	0	6
88	AF27-11BH	Firmicutes	Faecalibacterium	Faecalibacterium cf. prausnitzii KLE1255	0	0	10	0	1	0	0	0	0	1	0	1	4	63	16	12	4	0	0	2	0	0	1	1	0	22	0	14	1	16	8	5	11	18	12	0	7	0	1	24	2	52	1	0	6
63	AM36-18BH	Firmicutes	Faecalibacterium	Faecalibacterium prausnitzii	0	0	10	0	1	0	0	0	0	1	0	1	4	59	16	9	4	0	0	2	0	0	1	1	0	21	0	14	1	16	8	4	10	16	11	0	6	0	1	24	2	52	1	0	6
63	AF29-11BH	Firmicutes	Faecalibacterium	Faecalibacterium prausnitzii	0	0	10	0	1	0	0	0	0	1	0	1	4	68	18	13	5	0	0	2	0	0	1	1	0	21	0	14	1	17	8	4	9	15	10	0	6	0	1	24	2	52	1	0	7
63	AF31-14AC	Firmicutes	Faecalibacterium	Faecalibacterium prausnitzii	0	0	10	0	1	0	0	0	0	1	0	1	4	64	20	9	4	0	0	2	0	0	1	1	0	21	0	14	1	16	8	4	10	16	11	0	6	0	1	24	2	52	1	0	6
63	AF10-13	Firmicutes	Faecalibacterium	Faecalibacterium prausnitzii	0	0	10	0	1	0	0	0	0	1	0	1	4	57	22	19	4	0	0	2	0	0	1	1	0	20	0	15	1	16	8	4	11	17	12	0	6	0	1	24	2	52	1	0	6
63	AM37-13AC	Firmicutes	Faecalibacterium	Faecalibacterium prausnitzii	0	0	11	0	1	0	0	0	0	1	0	1	4	59	16	10	4	0	0	2	0	0	1	1	0	21	0	14	1	16	8	4	11	17	12	0	6	0	1	24	2	52	1	0	6
187	OM04-11BH	Firmicutes	Faecalibacterium	unclassified	0	0	10	0	1	0	0	0	0	1	0	0	5	59	18	11	4	0	0	2	0	0	1	1	0	24	0	14	1	16	8	4	11	17	12	0	6	0	1	24	2	52	1	0	6
181	AM01-30	Firmicutes	unclassified	unclassified	0	0	7	0	0	0	0	0	0	0	0	0	1	46	9	2	3	0	2	2	2	2	2	0	0	12	0	6	1	10	2	5	7	8	4	0	4	0	1	22	0	44	1	0	3
265	AF02-27	Firmicutes	Anaerotruncus	unclassified	0	0	6	0	2	0	0	0	8	0	0	1	0	43	14	2	4	0	1	3	1	1	2	0	0	18	0	5	1	11	3	5	7	10	7	0	4	0	1	23	1	44	1	0	4
180	TF05-12AC	Firmicutes	unclassified	Clostridiales bacterium VE202-13	0	1	6	0	8	3	0	0	5	0	0	0	0	78	13	2	3	0	1	2	1	1	2	1	1	28	0	5	1	11	3	6	9	11	9	0	4	0	1	20	0	46	1	0	4
19	AF26-25AA	Firmicutes	Ruminococcus	Ruminococcus sp. CAG:57	0	0	13	0	8	1	0	0	4	0	0	1	2	23	11	4	3	0	0	2	1	0	1	1	0	27	0	16	2	14	5	8	13	20	18	0	7	0	2	26	1	52	1	0	4
19	OM07-17	Firmicutes	Ruminococcus	Ruminococcus sp. CAG:57	0	0	13	0	8	1	0	0	4	0	0	1	2	23	14	4	3	0	0	2	1	0	1	1	0	26	0	16	2	14	5	8	14	21	21	0	7	0	2	26	1	52	1	0	4
19	TF12-2	Firmicutes	Ruminococcus	Ruminococcus sp. CAG:57	0	0	13	0	8	1	0	0	4	0	0	1	2	23	14	4	3	0	0	2	1	0	1	1	0	27	0	17	2	14	5	8	15	21	21	0	7	0	2	26	1	52	1	0	4
19	AF37-20	Firmicutes	Ruminococcus	Ruminococcus sp. CAG:57	0	0	10	0	8	1	0	0	3	0	0	1	2	29	15	4	3	0	0	2	1	0	1	1	0	27	0	16	2	14	5	8	15	22	21	0	7	0	2	26	1	52	1	0	4
19	AF17-1AC	Firmicutes	Ruminococcus	Ruminococcus sp. CAG:57	0	0	10	0	8	1	0	0	4	0	0	1	2	26	14	4	3	0	0	2	1	0	1	1	0	29	0	16	2	14	5	8	12	19	15	0	7	0	2	26	1	52	1	0	4
19	AF17-24	Firmicutes	Ruminococcus	Ruminococcus sp. CAG:57	0	0	10	0	8	1	0	0	4	0	0	1	2	26	14	4	3	0	0	2	1	0	1	1	0	28	0	16	2	14	5	8	12	19	15	0	7	0	2	26	1	52	1	0	4
19	AF17-6	Firmicutes	Ruminococcus	Ruminococcus sp. CAG:57	0	0	10	0	8	1	0	0	4	0	0	1	2	26	15	4	3	0	0	2	1	0	1	1	0	29	0	16	2	14	5	8	14	21	18	0	7	0	2	26	1	52	1	0	4
19	AF25-19	Firmicutes	Ruminococcus	Ruminococcus sp. CAG:57	0	0	10	0	8	1	0	0	4	0	0	1	2	25	14	4	3	0	0	2	1	0	1	1	0	28	0	16	2	14	5	8	13	19	17	0	7	0	2	26	1	52	1	0	4
19	AM28-13	Firmicutes	Ruminococcus	Ruminococcus sp. CAG:57	0	0	10	0	8	1	0	0	4	0	0	1	2	23	12	4	3	0	0	2	1	0	1	1	0	27	0	16	2	14	6	8	14	20	20	0	7	0	2	26	1	52	1	0	4
19	AF21-11	Firmicutes	Ruminococcus	Ruminococcus sp. CAG:57	0	0	10	0	8	1	0	0	3	0	0	1	2	25	11	4	3	0	0	2	1	0	1	1	0	26	0	16	2	14	5	8	12	18	19	0	7	0	2	26	1	52	1	0	4
19	AF34-12	Firmicutes	Ruminococcus	Ruminococcus sp. CAG:57	0	0	10	0	8	1	0	0	4	0	0	1	2	24	12	4	3	0	0	2	1	0	1	1	0	28	0	16	2	14	5	8	13	20	18	0	8	0	2	26	1	52	1	0	4
19	AF18-29	Firmicutes	Ruminococcus	Ruminococcus sp. CAG:57	0	0	10	0	8	1	0	0	3	0	0	1	2	28	13	4	3	0	0	2	1	0	1	1	0	27	0	17	2	14	5	9	13	19	21	0	7	0	2	26	1	52	1	0	4
19	AF17-6LB	Firmicutes	Ruminococcus	Ruminococcus sp. CAG:57	0	0	10	0	8	1	0	0	4	0	0	1	2	26	14	4	3	0	0	2	1	0	1	1	0	29	0	16	2	14	5	8	12	19	15	0	7	0	2	26	1	53	1	0	4
19	AF16-50	Firmicutes	Ruminococcus	Ruminococcus sp. CAG:57	0	0	10	0	8	1	0	0	4	0	0	1	2	23	14	4	3	0	0	2	1	0	1	1	0	27	0	16	2	14	5	8	14	20	20	0	7	0	2	26	1	52	1	0	4
19	AM47-2BH	Firmicutes	Ruminococcus	Ruminococcus sp. CAG:57	0	0	11	0	9	1	0	0	4	0	0	2	2	25	13	4	3	0	0	2	3	0	1	2	0	29	0	16	2	15	5	10	22	27	23	0	10	0	4	31	1	52	1	0	4
19	AF19-15	Firmicutes	Ruminococcus	Ruminococcus sp. CAG:57	0	0	11	0	8	1	0	0	4	0	0	1	2	24	14	4	3	0	0	2	1	0	1	1	0	27	0	16	2	14	5	8	13	20	17	0	7	0	2	26	1	52	1	0	4
19	AM43-6	Firmicutes	Ruminococcus	Ruminococcus sp. CAG:57	0	0	10	0	8	1	0	0	3	0	0	1	2	24	14	4	3	0	0	2	1	0	1	1	0	27	0	16	2	14	5	8	14	20	20	0	7	0	2	26	1	52	1	0	4
19	AM54-1NS	Firmicutes	Ruminococcus	Ruminococcus sp. CAG:57	0	0	12	0	10	1	0	0	5	0	0	3	3	32	15	5	3	0	0	2	2	0	1	1	0	33	0	16	2	19	5	9	19	27	24	0	8	0	5	33	1	51	1	0	4
19	AM31-15AC	Firmicutes	Ruminococcus	Ruminococcus sp. CAG:57	0	0	11	0	10	1	0	0	3	0	0	1	2	32	16	4	3	0	0	2	1	0	1	2	0	32	0	17	2	16	5	8	17	24	21	0	7	0	4	33	1	52	1	0	4
317	OM06-36AC	Firmicutes	Ruminococcus	unclassified	0	0	12	0	0	0	0	0	0	0	0	0	1	23	5	3	4	0	1	2	0	0	2	0	0	11	0	3	1	13	4	7	8	11	5	0	6	0	2	26	0	49	1	0	4
143	AF17-9	Firmicutes	Clostridium	Clostridium leptum	0	0	7	0	0	0	0	0	0	0	0	0	1	22	10	0	3	0	1	2	1	0	2	0	0	14	0	5	1	8	4	5	8	13	9	1	7	0	1	24	0	49	1	0	4
143	AF28-26	Firmicutes	Clostridium	Clostridium leptum	0	0	11	0	0	0	0	0	0	0	0	0	2	11	9	0	5	0	2	1	3	0	3	0	0	9	0	6	1	10	3	7	14	16	12	1	8	0	5	38	0	50	1	0	5
172	AM09-51	Firmicutes	Clostridium	Clostridium sp. CAG:352	0	0	7	0	0	0	0	0	0	0	0	0	1	18	7	2	3	0	1	3	0	0	2	0	0	6	0	4	1	11	5	5	8	8	6	0	5	0	1	22	0	52	1	0	3
21	AM32-13AC	Firmicutes	Ruminococcus	Ruminococcus bromii	0	0	9	0	0	0	0	0	0	0	0	0	1	34	10	2	2	0	0	2	0	0	1	2	1	12	0	14	1	10	5	6	12	17	14	0	6	0	2	24	1	52	1	0	3
21	TM09-5AC	Firmicutes	Ruminococcus	Ruminococcus bromii	0	0	9	0	0	0	0	0	0	0	0	0	1	34	11	2	2	0	0	3	0	1	1	2	1	12	0	14	1	11	5	6	12	17	13	0	6	0	2	25	2	51	1	0	3
21	AM36-18	Firmicutes	Ruminococcus	Ruminococcus sp. CAG:108	0	0	8	0	0	0	0	0	0	0	0	0	1	34	11	2	2	0	0	3	0	0	1	2	1	12	0	14	1	12	5	6	12	18	13	0	6	0	2	25	1	51	1	0	3
21	AM34-10LB	Firmicutes	Ruminococcus	Ruminococcus sp. CAG:108	0	0	8	0	0	0	0	0	0	0	0	0	1	36	14	2	2	0	0	3	0	0	1	2	1	12	0	14	1	11	5	6	12	17	13	0	6	0	2	25	1	50	1	0	3
21	TF12-19AC	Firmicutes	Ruminococcus	Ruminococcus sp. CAG:108	0	0	8	0	0	0	0	0	0	0	0	0	1	34	11	2	2	0	0	3	0	0	1	2	1	12	0	14	1	11	5	6	12	17	13	0	6	0	2	25	1	51	1	0	3
21	TM09-18AC	Firmicutes	Ruminococcus	Ruminococcus bromii	0	0	9	0	0	0	0	0	0	0	0	0	1	34	11	2	2	0	0	3	0	1	1	2	1	12	0	14	1	11	5	6	12	17	13	0	6	0	2	25	2	51	1	0	3
21	AM31-32	Firmicutes	Ruminococcus	Ruminococcus sp. CAG:108	0	0	8	0	0	0	0	0	0	0	0	0	1	34	10	2	2	0	0	3	0	0	1	2	1	12	0	14	1	11	5	6	12	17	13	0	6	0	2	25	1	51	1	0	3
21	AF25-7LB	Firmicutes	Ruminococcus	Ruminococcus bromii	0	0	12	0	0	0	0	0	0	0	0	0	1	37	12	2	2	0	0	3	0	0	1	2	1	14	0	16	1	13	5	7	13	18	16	0	8	0	2	28	1	49	1	0	3
21	AF15-36	Firmicutes	Ruminococcus	Ruminococcus bromii	0	0	9	0	0	0	0	0	0	0	0	0	1	34	10	2	2	0	0	3	0	0	1	2	1	12	0	14	1	11	5	6	12	17	13	0	6	0	2	25	1	51	1	0	3
21	AM46-2BH	Firmicutes	Ruminococcus	Ruminococcus bromii	0	0	12	0	0	0	0	0	0	0	0	0	1	36	13	2	2	0	0	3	0	1	1	2	1	14	0	16	1	11	5	6	17	22	19	0	7	0	1	29	1	52	1	0	3
21	TM10-21	Firmicutes	Ruminococcus	Ruminococcus bromii	0	0	8	0	0	0	0	0	0	0	0	0	1	30	9	0	1	0	0	3	0	0	0	2	1	7	0	13	0	9	5	5	11	16	12	0	6	0	2	17	1	45	1	0	2
21	AF16-40	Firmicutes	Ruminococcus	Ruminococcus sp. CAG:108	0	0	9	0	0	0	0	0	0	0	0	0	1	35	12	2	2	0	0	2	0	0	1	2	1	12	0	14	1	10	5	6	12	17	14	0	6	0	2	25	1	51	1	0	3
21	AF17-11	Firmicutes	Ruminococcus	Ruminococcus sp. CAG:108	0	0	9	0	0	0	0	0	0	0	0	0	1	35	11	2	2	0	0	3	0	0	1	2	1	12	0	14	1	11	5	6	12	17	14	0	6	0	2	25	1	51	1	0	3
21	AF42-10	Firmicutes	Ruminococcus	Ruminococcus sp. CAG:108	0	0	12	0	0	0	0	0	0	0	0	0	1	44	14	2	2	0	0	3	0	0	1	2	1	13	0	15	1	12	5	6	14	20	16	0	8	0	2	29	1	51	1	0	3
21	AF37-3AC	Firmicutes	Ruminococcus	Ruminococcus sp. CAG:108	0	0	8	0	0	0	0	0	0	0	0	0	1	35	10	2	2	0	0	2	0	0	1	2	1	17	0	14	1	10	5	7	13	17	14	0	7	0	2	25	1	51	1	0	3
21	AM28-29LB	Firmicutes	Ruminococcus	Ruminococcus sp. CAG:108	0	0	12	0	0	0	0	0	0	0	0	0	1	36	15	3	3	0	0	3	0	0	1	2	1	13	0	16	1	13	5	7	13	19	14	0	6	0	3	28	1	50	1	0	4
21	AF43-11	Firmicutes	Ruminococcus	Ruminococcus sp. CAG:108	0	0	11	0	0	0	0	0	0	0	0	0	1	36	15	2	2	0	0	3	0	0	1	2	1	13	0	17	1	14	5	7	15	21	17	0	8	0	2	28	1	49	1	0	3
21	CF01-14	Firmicutes	Ruminococcus	Ruminococcus bromii	0	0	9	0	0	0	0	0	0	0	0	0	2	36	14	2	2	0	0	3	0	0	1	2	1	13	0	17	1	13	5	6	14	20	17	0	9	0	4	29	1	51	1	0	3
21	AF21-10LB	Firmicutes	Ruminococcus	Ruminococcus bromii	0	0	10	0	0	0	0	0	0	0	0	0	1	37	14	3	3	0	0	3	0	0	1	2	1	12	0	17	1	13	5	6	14	20	20	0	9	0	2	32	2	53	1	0	4
332	OM08-24	Firmicutes	Eubacterium	unclassified	0	0	8	0	0	0	0	0	0	0	0	0	2	33	10	2	2	0	0	3	0	0	1	1	0	12	0	8	1	11	5	5	11	15	12	0	6	0	2	25	1	50	1	0	3
151	AF17-16	Bacteroidetes	Alistipes	unclassified	0	0	7	0	0	0	1	0	0	0	0	2	3	16	10	0	2	0	2	2	0	0	1	0	0	19	0	10	2	14	1	9	13	17	13	0	8	0	1	22	1	48	1	0	6
151	AF48-12	Bacteroidetes	Alistipes	unclassified	0	0	9	0	0	0	1	0	0	0	0	2	4	17	12	0	2	0	2	2	0	0	1	0	0	21	0	12	3	18	1	9	14	18	13	0	9	0	4	24	2	48	0	0	6
286	AF17-14	Bacteroidetes	Alistipes	Alistipes indistinctus	0	1	7	0	0	0	1	0	0	0	0	2	6	15	10	1	2	0	2	2	0	1	1	0	0	18	0	11	2	14	1	9	13	17	14	0	7	0	1	22	2	53	1	0	6
227	AF14-19	Bacteroidetes	Alistipes	Alistipes sp. CAG:53	1	1	10	0	0	0	2	0	0	0	0	9	6	20	12	0	2	0	3	2	0	1	1	2	0	16	0	14	2	14	1	9	16	20	16	0	8	0	1	22	2	53	1	0	5
240	AM16-43	Bacteroidetes	Alistipes	Alistipes sp. CAG:29	1	2	11	0	0	0	2	0	0	0	0	6	5	19	13	3	2	0	2	2	0	1	1	2	0	17	0	14	2	14	1	7	15	21	16	0	8	0	1	22	2	53	1	0	5
43	AM30-21	Bacteroidetes	Odoribacter	Odoribacter splanchnicus	1	2	12	1	1	1	2	0	1	0	0	4	7	36	11	0	4	0	2	3	0	2	1	3	1	28	0	13	3	18	3	13	17	20	18	0	8	0	1	22	3	50	1	0	8
43	AM43-5	Bacteroidetes	Odoribacter	Odoribacter splanchnicus	1	2	12	1	1	1	1	0	1	0	0	4	7	36	11	0	4	0	2	3	0	2	1	3	1	27	0	13	3	18	3	13	17	21	20	0	8	0	1	22	3	50	1	0	8
43	AM42-31	Bacteroidetes	Odoribacter	Odoribacter splanchnicus	1	2	12	1	1	1	1	0	0	0	0	5	7	42	12	0	4	0	2	3	0	2	1	3	1	22	0	13	3	18	3	10	16	23	19	0	8	0	1	22	3	48	1	0	8
43	AF16-14	Bacteroidetes	Odoribacter	Odoribacter splanchnicus	1	2	12	1	1	1	1	0	1	0	0	4	7	36	11	0	4	0	2	3	0	2	1	3	1	28	0	13	3	18	3	13	17	20	17	0	8	0	1	22	3	50	1	0	8
43	OF03-11	Bacteroidetes	Odoribacter	Odoribacter splanchnicus	1	2	12	1	1	1	2	0	0	0	0	5	7	38	11	0	4	0	2	3	0	2	1	3	1	23	0	13	3	17	3	10	20	26	21	0	8	0	1	22	3	50	1	0	8
43	AF15-47	Bacteroidetes	Odoribacter	Odoribacter splanchnicus	1	2	12	1	1	1	1	0	0	0	0	5	7	41	12	0	4	0	2	3	0	2	1	3	1	24	0	13	3	18	3	10	16	23	19	0	8	0	1	22	3	48	1	0	8
43	AF36-2	Bacteroidetes	Odoribacter	Odoribacter splanchnicus	1	2	12	1	1	1	1	0	0	0	0	5	7	38	12	0	4	0	2	3	0	2	1	3	1	22	0	13	3	17	3	10	16	22	20	0	8	0	1	22	3	48	1	0	8
43	AF14-6AC	Bacteroidetes	Odoribacter	Odoribacter splanchnicus	1	2	12	1	1	1	1	0	0	0	0	5	7	44	12	0	4	0	2	3	0	2	1	3	1	23	0	13	3	17	3	10	20	25	20	0	8	0	1	22	3	50	1	0	8
280	OF09-27XD	Bacteroidetes	Odoribacter	Odoribacter sp. CAG:788	0	2	11	1	1	1	1	0	0	0	0	5	8	30	11	0	5	0	3	3	0	1	1	3	0	33	0	12	2	22	1	11	18	25	19	0	11	0	7	27	3	50	1	0	8
304	AF15-53	Bacteroidetes	Odoribacter	unclassified	0	1	9	1	0	0	1	0	0	0	0	2	8	23	11	0	3	0	3	2	0	1	1	2	0	21	0	13	2	15	3	9	14	19	17	0	9	0	1	22	2	50	1	0	7
120	AM16-33	Bacteroidetes	Odoribacter	unclassified	0	1	9	1	0	0	1	0	0	0	0	0	8	24	11	0	3	0	3	2	0	1	1	2	0	23	0	13	2	15	3	10	14	21	17	0	9	0	1	22	2	51	1	0	6
120	AF21-41	Bacteroidetes	Odoribacter	unclassified	0	1	9	1	0	0	1	0	0	0	0	0	8	24	13	0	3	0	3	2	0	1	1	2	0	22	0	15	2	15	3	10	16	23	19	0	9	0	1	22	2	51	1	0	6
71	AF34-33	Bacteroidetes	Butyricimonas	Butyricimonas virosa	0	1	9	1	0	0	1	0	0	0	0	0	8	25	12	0	3	0	3	2	0	1	1	2	0	21	0	13	2	16	3	10	14	18	17	0	9	0	1	22	2	51	1	0	7
71	AF14-49	Bacteroidetes	Butyricimonas	Butyricimonas virosa	0	1	9	1	0	0	2	0	0	0	0	1	8	27	12	0	3	0	3	2	0	1	1	2	0	24	0	13	2	16	3	10	16	21	17	0	9	0	1	22	2	50	1	0	7
71	TF05-17	Bacteroidetes	Butyricimonas	Butyricimonas virosa	0	1	9	1	0	0	2	0	0	0	0	1	8	25	12	0	3	0	3	2	0	1	1	2	0	22	0	13	2	16	3	10	18	22	19	0	9	0	1	22	2	49	1	0	7
71	AM16-14	Bacteroidetes	Butyricimonas	Butyricimonas virosa	0	1	9	1	0	0	1	0	0	0	0	1	8	25	14	0	3	0	3	2	0	1	1	2	0	23	0	15	2	16	3	10	18	23	21	0	9	0	1	22	2	50	1	0	7
71	OF02-7	Bacteroidetes	Butyricimonas	Butyricimonas virosa	0	1	9	1	0	0	1	0	0	0	0	1	8	25	12	0	3	0	3	2	0	1	1	2	0	23	0	13	2	16	3	10	18	23	21	0	9	0	1	22	2	50	1	0	7
218	AF14-46	Bacteroidetes	Bacteroides	Bacteroides sp. CAG:20	2	0	11	0	0	0	4	0	0	0	0	11	4	19	12	0	1	0	1	2	0	2	1	3	1	21	0	14	3	13	4	11	17	20	16	0	8	0	1	22	2	48	1	0	4
117	AF04-6	Bacteroidetes	Tannerella	Tannerella sp. CAG:51	1	1	8	0	0	0	1	0	0	0	0	3	7	22	13	0	1	0	2	2	0	2	1	1	0	21	0	15	3	15	4	9	16	20	18	0	8	0	1	22	2	52	1	0	5
117	AM09-19	Bacteroidetes	Tannerella	Tannerella sp. CAG:51	1	1	7	0	0	0	1	0	0	0	0	3	7	22	11	0	1	0	2	2	0	2	1	1	0	19	0	13	3	15	3	9	13	18	15	0	8	0	1	22	2	53	1	0	6
253	AM07-16	Bacteroidetes	Bacteroides	unclassified	1	2	11	0	1	1	2	0	0	0	0	5	7	26	15	0	2	0	2	2	0	1	1	2	1	22	0	16	2	16	1	9	15	21	17	0	8	0	1	22	2	53	0	0	6
5	AM38-13AC	Bacteroidetes	Parabacteroides	Parabacteroides distasonis	1	2	11	0	1	1	5	0	1	0	0	7	8	36	13	0	3	0	2	4	0	1	1	2	1	26	0	15	3	18	1	11	17	22	19	0	8	0	1	22	2	49	1	0	9
5	AM30-4	Bacteroidetes	Parabacteroides	Parabacteroides distasonis	1	2	11	0	1	1	5	0	1	0	0	7	8	33	13	0	3	0	2	4	0	1	1	2	1	26	0	15	3	18	1	11	19	24	21	0	8	0	1	22	2	46	1	0	9
5	OM07-5BH	Bacteroidetes	Parabacteroides	Parabacteroides distasonis	1	2	11	0	1	1	5	0	1	0	0	7	8	33	13	0	3	0	2	4	0	1	1	2	1	27	0	15	3	18	1	11	15	22	17	0	8	0	1	22	2	48	1	0	9
5	AM15-13	Bacteroidetes	Parabacteroides	Parabacteroides distasonis	1	2	11	0	1	1	5	0	1	0	0	7	8	33	12	0	3	0	2	4	0	1	1	2	1	24	0	14	3	19	1	11	15	21	17	0	8	0	1	22	2	49	1	0	9
5	TF10-4	Bacteroidetes	Parabacteroides	Parabacteroides distasonis	1	2	11	0	1	1	4	0	1	0	0	7	8	33	12	0	3	0	2	4	0	1	1	2	1	29	0	14	3	19	1	11	17	25	19	0	8	0	1	22	2	48	1	0	9
5	AM26-10	Bacteroidetes	Parabacteroides	Parabacteroides distasonis	1	2	11	0	1	1	4	0	1	0	0	7	8	33	12	0	3	0	2	4	0	1	1	2	1	29	0	14	3	19	1	11	15	22	17	0	8	0	1	22	2	46	1	0	9
5	AF14-4AC	Bacteroidetes	Parabacteroides	Parabacteroides distasonis	1	2	11	0	1	1	5	0	1	0	0	7	8	33	12	0	3	0	2	4	0	1	1	2	1	27	0	14	3	19	1	11	18	23	20	0	8	0	1	22	2	49	1	0	9
5	AF18-10	Bacteroidetes	Parabacteroides	Parabacteroides distasonis	1	2	11	0	1	1	3	0	1	0	0	7	8	32	12	0	2	0	2	4	0	1	1	2	1	26	0	14	2	17	1	11	15	21	18	0	8	0	1	22	2	46	1	0	7
5	AM33-1	Bacteroidetes	Parabacteroides	Parabacteroides distasonis	1	2	11	0	1	1	5	0	1	0	0	7	8	33	12	0	3	0	2	4	0	1	1	2	1	26	0	14	3	19	1	11	15	22	17	0	8	0	1	22	2	47	1	0	9
5	OF01-14	Bacteroidetes	Bacteroides	Bacteroides sp. 2_1_7	1	2	11	0	1	1	3	0	1	0	0	7	8	36	12	0	2	0	2	4	0	1	1	2	1	26	0	14	2	18	1	12	16	24	18	0	8	0	1	22	2	48	1	0	7
5	AF42-3	Bacteroidetes	Parabacteroides	Parabacteroides distasonis	2	2	13	0	1	1	6	0	1	0	0	12	8	36	17	0	3	0	2	4	0	1	1	2	1	36	0	18	3	21	1	13	21	24	23	0	15	0	4	24	2	48	1	0	9
5	OM02-13	Bacteroidetes	Parabacteroides	Parabacteroides distasonis	1	2	11	0	1	1	4	0	1	0	0	8	8	33	12	0	3	0	2	4	0	1	1	2	1	28	0	14	3	19	1	11	16	22	18	0	8	0	1	22	2	47	1	0	9
5	AM16-4	Bacteroidetes	Parabacteroides	Parabacteroides distasonis	1	2	11	0	1	1	5	0	1	0	0	7	8	33	12	0	3	0	2	4	0	1	1	2	1	31	0	14	3	19	1	11	16	24	18	0	8	0	1	22	2	48	1	0	9
5	AF36-3	Bacteroidetes	Parabacteroides	Parabacteroides distasonis	1	2	11	0	1	1	5	0	1	0	0	7	8	32	13	0	3	0	2	4	0	1	1	2	1	29	0	14	3	18	1	11	15	22	17	0	8	0	1	22	2	45	1	0	9
5	AM26-22AC	Bacteroidetes	Parabacteroides	Parabacteroides distasonis	1	2	11	0	1	1	5	0	1	0	0	7	8	33	13	0	3	0	2	4	0	1	1	2	1	29	0	16	3	19	1	11	15	22	17	0	8	0	1	23	2	46	1	0	9
5	AF27-14	Bacteroidetes	Parabacteroides	Parabacteroides sp. 20_3	1	2	11	0	1	1	3	0	1	0	0	7	8	32	12	0	2	0	2	4	0	1	1	2	1	28	0	14	2	17	1	11	15	23	17	0	8	0	1	22	2	47	1	0	7
5	AM44-16	Bacteroidetes	Parabacteroides	Parabacteroides sp. 20_3	2	2	12	0	1	1	4	0	1	0	0	10	9	34	15	0	3	0	2	4	0	1	1	2	1	30	0	18	3	20	1	14	20	25	23	0	15	0	3	24	2	47	1	0	9
5	TF12-11	Bacteroidetes	Parabacteroides	Parabacteroides sp. 20_3	1	2	11	0	1	1	4	0	1	0	0	7	8	32	12	0	3	0	2	4	0	1	1	2	1	28	0	14	3	18	1	11	16	24	18	0	8	0	1	22	2	48	1	0	9
5	AF39-10AC	Bacteroidetes	Parabacteroides	Parabacteroides sp. 20_3	1	2	11	0	1	1	4	0	1	0	0	7	8	32	12	0	3	0	2	4	0	1	1	2	1	27	0	14	3	19	1	12	17	22	20	0	9	0	1	22	2	49	1	0	9
5	AF19-14	Bacteroidetes	Parabacteroides	Parabacteroides sp. 20_3	1	2	11	0	1	1	5	0	1	0	0	7	8	33	12	0	2	0	2	4	0	1	1	2	1	25	0	14	2	17	1	11	17	24	20	0	8	0	1	22	2	49	1	0	7
5	AM17-47	Bacteroidetes	Parabacteroides	Parabacteroides sp. 20_3	1	2	11	0	1	1	4	0	1	0	0	7	8	32	12	0	3	0	2	4	0	1	1	2	1	26	0	14	3	18	1	11	15	23	17	0	8	0	1	22	2	47	1	0	9
5	TF09-4	Bacteroidetes	Parabacteroides	Parabacteroides sp. 20_3	1	2	11	0	1	1	5	0	1	0	0	7	8	33	12	0	3	0	2	4	0	1	1	2	1	26	0	14	3	18	1	11	16	22	20	0	10	0	1	22	2	48	1	0	9
5	OF04-13BH	Bacteroidetes	Parabacteroides	Parabacteroides sp. 20_3	1	2	11	0	1	1	6	0	1	0	0	7	8	32	12	0	3	0	2	4	0	1	1	2	1	25	0	14	3	18	1	11	15	22	17	0	8	0	1	22	2	49	1	0	9
5	AM32-23	Bacteroidetes	Parabacteroides	Parabacteroides distasonis	1	2	11	0	1	1	5	0	1	0	0	8	8	33	13	0	3	0	2	4	0	1	1	2	1	26	0	15	3	18	1	11	18	25	20	0	8	0	1	22	2	47	1	0	9
5	AM50-1	Bacteroidetes	Parabacteroides	Parabacteroides distasonis	2	2	12	0	1	1	6	0	2	0	0	11	8	37	16	0	3	0	2	4	0	1	1	2	1	32	0	17	3	20	1	11	18	26	20	0	8	0	3	23	2	47	1	0	9
5	AF21-43	Bacteroidetes	Parabacteroides	Parabacteroides sp. 20_3	1	2	11	0	1	1	5	0	1	0	0	7	8	32	12	0	3	0	2	4	0	1	1	2	1	27	0	14	3	18	1	11	16	23	18	0	8	0	1	22	2	47	1	0	9
5	AF33-31	Bacteroidetes	Parabacteroides	Parabacteroides distasonis	1	2	11	0	1	1	5	0	1	0	0	7	8	33	13	0	3	0	2	4	0	1	1	2	1	27	0	15	4	18	1	11	15	21	17	0	8	0	1	22	2	48	1	0	11
5	AM25-14	Bacteroidetes	Parabacteroides	Parabacteroides sp. 20_3	1	2	11	0	1	1	4	0	1	0	0	7	8	32	12	0	2	0	2	4	0	1	1	2	1	26	0	14	2	17	1	12	20	26	21	0	8	0	1	22	2	46	1	0	7
5	AF25-36AC	Bacteroidetes	Parabacteroides	Parabacteroides distasonis	2	2	12	0	1	1	5	0	1	0	0	11	8	38	19	0	4	0	2	4	0	1	1	2	1	34	0	21	3	23	1	13	19	26	20	0	14	0	3	23	2	47	1	0	11
5	AM54-10XD	Bacteroidetes	Parabacteroides	Parabacteroides distasonis	2	2	13	0	1	1	4	0	1	0	0	11	10	38	16	0	3	0	2	4	0	1	1	2	1	28	0	17	2	23	1	13	24	26	27	0	16	0	4	24	2	49	1	0	9
5	AM59-9XD	Bacteroidetes	Parabacteroides	Parabacteroides distasonis	2	2	14	0	1	1	7	0	1	0	0	10	8	38	19	0	2	0	2	4	0	1	1	2	1	36	0	18	4	23	1	12	18	27	20	0	13	0	3	27	2	47	1	0	9
5	AM27-42	Bacteroidetes	Parabacteroides	Parabacteroides sp. 20_3	2	2	14	0	1	1	5	0	1	0	0	11	9	37	15	0	4	0	2	4	0	1	1	2	1	40	0	17	3	23	1	16	21	28	25	0	18	0	4	29	3	48	1	0	11
5	OF04-11BH	Bacteroidetes	Parabacteroides	Parabacteroides distasonis	2	2	11	0	1	1	5	0	1	0	0	10	8	35	14	0	3	0	2	4	0	1	1	2	1	31	0	17	4	20	1	13	19	26	22	0	12	0	3	25	2	47	1	0	9
5	AM18-12LB	Bacteroidetes	Parabacteroides	Parabacteroides sp. 20_3	2	2	15	0	1	1	8	0	1	0	0	11	10	38	16	0	4	0	2	4	0	1	1	2	1	37	0	20	3	21	1	13	24	29	23	0	17	0	4	31	3	50	1	0	11
5	AM25-3	Bacteroidetes	Parabacteroides	Parabacteroides distasonis	1	2	11	0	1	1	5	0	1	0	0	7	8	36	13	0	3	0	2	4	0	1	1	2	1	27	0	15	3	19	1	10	16	21	17	0	8	0	1	22	2	44	1	0	9
188	AM08-6	Bacteroidetes	Parabacteroides	unclassified	1	2	11	1	1	1	2	0	1	0	0	10	6	27	13	0	2	0	1	2	0	1	1	2	1	22	0	14	2	16	1	8	15	22	18	0	8	0	1	22	3	51	1	0	6
27	AM16-50	Bacteroidetes	Parabacteroides	Parabacteroides merdae	1	1	10	1	1	1	4	0	1	0	0	12	7	33	13	0	2	0	1	3	0	1	1	2	1	26	0	14	2	17	1	9	14	19	16	0	8	0	1	22	3	48	1	0	6
27	AM26-6AC	Bacteroidetes	Parabacteroides	Parabacteroides merdae	1	1	10	1	1	1	4	0	1	0	0	8	7	33	14	0	2	0	1	2	0	1	1	2	1	25	0	15	2	16	1	10	14	20	19	0	11	0	1	22	3	48	1	0	6
27	AF26-22BH	Bacteroidetes	Parabacteroides	Parabacteroides merdae	1	1	10	1	1	1	2	0	1	0	0	9	7	33	14	0	3	0	1	2	0	1	1	2	1	25	0	15	3	17	1	10	15	20	20	0	11	0	1	22	3	49	1	0	8
27	AF31-17	Bacteroidetes	Parabacteroides	Parabacteroides merdae	1	1	10	1	1	1	3	0	1	0	0	9	7	33	14	0	3	0	1	2	0	1	1	2	1	29	0	15	3	17	1	10	16	23	22	0	11	0	1	22	3	44	1	0	8
27	AF33-34	Bacteroidetes	Parabacteroides	Parabacteroides merdae	1	1	10	1	1	1	5	0	1	0	0	9	7	33	14	0	3	0	1	2	0	1	1	2	1	27	0	15	3	17	1	10	15	21	19	0	10	0	1	22	3	47	1	0	8
27	OM05-11AA	Bacteroidetes	Parabacteroides	Parabacteroides merdae	1	1	10	1	1	1	2	0	1	0	0	13	7	33	14	0	2	0	1	3	0	1	1	2	1	26	0	16	2	17	1	9	15	20	18	0	9	0	1	22	3	47	1	0	6
27	OM06-16AC	Bacteroidetes	Parabacteroides	Parabacteroides merdae	1	1	10	1	1	1	3	0	1	0	0	8	7	33	12	0	3	0	1	2	0	1	1	2	1	25	0	13	3	17	1	10	18	22	20	0	9	0	1	22	3	46	1	0	7
27	AF35-4AC	Bacteroidetes	Parabacteroides	Parabacteroides merdae	1	1	11	1	1	1	3	0	1	0	0	8	8	33	12	0	2	0	1	2	0	1	1	2	1	27	0	13	2	16	1	9	17	22	20	0	9	0	1	22	3	48	1	0	5
27	AM50-15	Bacteroidetes	Parabacteroides	Parabacteroides merdae	1	1	14	1	1	1	3	0	1	0	0	15	8	35	15	0	2	0	1	4	0	1	1	2	1	31	0	15	2	20	1	11	18	23	21	0	11	0	3	25	3	48	1	0	6
27	AM34-17	Bacteroidetes	Parabacteroides	Parabacteroides merdae	1	1	10	1	1	1	3	0	1	0	0	8	7	33	14	0	2	0	1	2	0	1	1	2	1	24	0	15	2	17	1	10	17	22	20	0	9	0	1	22	3	49	1	0	5
27	AM14-15	Bacteroidetes	Parabacteroides	Parabacteroides merdae	1	1	10	1	1	1	4	0	1	0	0	9	7	33	16	0	3	0	1	2	0	1	1	2	1	26	0	17	3	17	1	10	18	26	23	0	10	0	1	22	3	47	1	0	8
27	AF38-4	Bacteroidetes	Parabacteroides	Parabacteroides merdae	1	1	10	1	1	1	3	0	1	0	0	9	7	33	12	0	2	0	1	2	0	1	1	2	1	24	0	13	2	16	1	10	17	24	23	0	11	0	1	22	3	47	1	0	6
27	AF19-8	Bacteroidetes	Parabacteroides	Parabacteroides merdae	1	1	10	1	1	1	2	0	1	0	0	13	7	33	12	0	2	0	1	3	0	1	1	2	1	26	0	14	2	17	1	9	14	20	17	0	9	0	1	22	3	47	1	0	6
27	AM48-24BH	Bacteroidetes	Parabacteroides	Parabacteroides merdae	1	1	12	1	1	1	2	0	1	0	0	12	8	36	20	0	3	0	1	3	0	1	2	2	1	31	0	20	4	21	1	10	20	26	23	0	12	0	3	25	3	46	1	0	8
27	AM30-44	Bacteroidetes	Parabacteroides	Parabacteroides merdae	1	1	12	1	2	2	2	0	1	0	0	12	9	40	16	0	3	0	1	2	0	1	2	2	1	31	0	17	4	23	1	10	17	22	23	0	12	0	4	27	3	47	1	0	9
165	AF17-28	Bacteroidetes	Parabacteroides	unclassified	1	2	9	1	1	1	2	0	1	0	0	10	8	29	12	0	2	0	2	2	0	1	1	2	1	26	0	13	2	16	1	9	15	23	18	0	9	0	1	22	3	51	1	0	7
165	AF48-14	Bacteroidetes	Parabacteroides	unclassified	1	2	10	1	1	1	2	0	1	0	0	9	8	32	14	0	2	0	2	2	0	2	1	2	1	28	0	16	2	20	1	9	16	22	21	0	11	0	4	28	4	50	1	0	7
192	OM02-37	Bacteroidetes	Parabacteroides	Parabacteroides gordonii	1	1	11	1	1	1	2	0	1	0	0	17	8	32	12	0	2	0	2	3	0	1	1	3	1	25	0	13	1	17	1	10	14	20	18	0	9	0	1	22	3	47	1	0	7
132	AF18-52	Bacteroidetes	Parabacteroides	unclassified	1	1	11	0	1	1	3	0	1	0	0	15	8	32	12	0	2	0	2	4	0	2	1	2	1	27	0	14	2	17	1	9	14	20	17	0	9	0	1	22	3	50	1	0	7
132	AF14-59	Bacteroidetes	Parabacteroides	unclassified	1	1	11	0	1	1	2	0	1	0	0	14	8	32	14	0	2	0	2	4	0	2	1	2	1	28	0	17	2	17	1	10	14	20	18	0	9	0	1	22	3	49	1	0	7
245	TM07-1AC	Bacteroidetes	Parabacteroides	unclassified	1	1	12	1	1	1	3	0	1	0	0	12	8	34	12	0	2	0	2	4	0	2	1	2	1	25	0	13	3	18	1	9	17	21	16	0	8	0	1	22	2	49	1	0	7
289	AM58-2XD	Bacteroidetes	Parabacteroides	unclassified	1	1	14	0	1	1	3	0	1	0	0	16	9	35	12	0	2	0	2	4	0	2	1	2	1	31	0	13	2	20	1	11	16	25	23	0	11	0	3	27	3	49	1	0	8
235	AF17-3	Bacteroidetes	Parabacteroides	Parabacteroides sp. ASF519	1	1	11	0	1	1	2	0	1	0	0	11	8	32	12	0	2	0	2	3	0	1	1	2	1	26	0	15	2	16	1	11	16	21	20	0	9	0	1	22	2	48	1	0	7
269	AF15-8	Bacteroidetes	Paraprevotella	Paraprevotella clara	1	1	7	1	1	1	2	0	0	0	0	1	6	18	13	1	2	0	1	2	0	1	1	2	0	21	0	16	2	18	6	10	19	23	19	0	10	0	1	25	2	46	1	0	4
302	OF04-15BH	Bacteroidetes	Bacteroides	unclassified	0	1	7	0	1	1	1	0	0	0	0	8	6	16	8	0	1	0	1	2	0	1	1	2	1	18	0	10	2	15	1	7	12	18	14	0	8	0	1	22	3	49	1	0	2
244	AF42-9	Bacteroidetes	Prevotella	Prevotella stercorea	0	0	12	0	1	1	2	0	0	0	0	2	4	12	10	0	1	0	0	2	0	0	1	1	0	18	0	11	2	12	1	5	17	24	19	0	7	0	1	24	3	54	1	0	3
294	TF09-12	Bacteroidetes	Prevotella	Prevotella disiens	0	1	12	0	1	1	2	0	0	0	0	0	3	16	11	0	1	0	0	2	0	0	2	1	0	11	0	12	3	15	1	8	15	21	20	0	11	0	3	25	1	56	1	0	2
194	AM42-24	Bacteroidetes	Prevotella	Prevotella sp. CAG:604	1	0	12	0	1	1	1	0	0	0	0	3	5	17	9	1	1	0	0	2	0	0	1	1	0	11	0	10	2	13	1	7	15	21	17	0	8	0	1	22	1	54	1	0	2
23	TF06-40	Bacteroidetes	Prevotella	Prevotella copri	1	0	11	0	1	1	3	0	0	0	0	2	5	20	8	1	1	0	0	2	0	0	1	1	0	14	0	9	2	13	2	7	15	19	17	0	8	0	1	22	1	54	1	0	2
23	AF12-50	Bacteroidetes	Prevotella	Prevotella copri	1	0	11	0	1	1	2	0	0	0	0	1	5	20	9	1	1	0	0	2	0	0	1	1	0	15	0	10	2	13	2	6	17	23	19	0	8	0	1	22	2	54	1	0	2
23	AF38-11	Bacteroidetes	Prevotella	Prevotella copri	1	0	11	0	1	1	3	0	0	0	0	2	5	21	8	1	1	0	0	2	0	0	1	1	0	13	0	9	2	13	2	7	15	19	17	0	8	0	1	22	2	54	1	0	2
23	AF22-1	Bacteroidetes	Prevotella	Prevotella copri	1	0	13	0	1	1	3	0	0	0	0	1	9	21	9	2	1	0	0	2	0	0	1	3	0	20	0	10	2	17	2	11	18	27	22	0	11	0	1	27	2	55	1	0	2
23	AF11-14	Bacteroidetes	Prevotella	Prevotella copri	1	0	11	0	1	1	2	0	0	0	0	2	5	20	8	1	1	0	0	2	0	0	1	1	0	14	0	9	2	13	2	7	14	19	16	0	8	0	1	23	2	54	1	0	2
23	AM42-23AC	Bacteroidetes	Prevotella	Prevotella copri	1	0	11	0	1	1	2	0	0	0	0	2	5	20	8	1	1	0	0	2	0	0	1	1	0	14	0	9	2	13	2	7	15	21	17	0	8	0	1	22	2	54	1	0	2
23	AF24-12	Bacteroidetes	Prevotella	Prevotella copri	1	0	11	0	1	1	3	0	0	0	0	0	5	21	8	1	1	0	0	2	0	0	1	1	0	12	0	9	2	13	2	7	16	21	19	0	8	0	1	22	1	54	1	0	2
23	OM06-11	Bacteroidetes	Prevotella	Prevotella copri	1	0	12	0	1	1	1	0	0	0	0	2	5	20	8	1	1	0	0	2	0	0	1	1	0	14	0	9	2	14	2	7	14	19	17	0	8	0	1	23	2	54	1	0	2
23	AM16-54	Bacteroidetes	Prevotella	Prevotella copri	1	0	11	0	1	1	2	0	0	0	0	1	5	20	9	1	1	0	0	2	0	0	1	1	0	17	0	10	2	14	2	7	15	20	18	0	8	0	1	22	2	54	1	0	2
23	AF15-25	Bacteroidetes	Prevotella	Prevotella copri	1	0	11	0	1	1	3	0	0	0	0	1	5	20	8	1	1	0	0	2	0	0	1	1	0	13	0	9	2	13	2	7	15	21	19	0	8	0	1	22	2	54	1	0	2
23	AF29-19	Bacteroidetes	Prevotella	Prevotella copri	1	0	12	0	1	1	1	0	0	0	0	2	5	20	8	1	1	0	0	2	0	0	1	1	0	15	0	9	2	14	2	7	15	20	18	0	8	0	1	22	2	54	1	0	2
23	AF10-17	Bacteroidetes	Prevotella	Prevotella copri	1	0	11	0	1	1	3	0	0	0	0	1	5	20	8	1	1	0	0	2	0	0	1	1	0	14	0	9	2	14	2	7	15	20	17	0	8	0	1	22	1	54	1	0	2
23	AM22-1	Bacteroidetes	Prevotella	Prevotella copri	1	0	11	0	1	1	2	0	0	0	0	0	5	21	8	1	1	0	0	2	0	0	1	1	0	12	0	9	2	13	2	7	16	21	18	0	8	0	1	22	1	54	1	0	2
23	AM22-19	Bacteroidetes	Prevotella	Prevotella copri	1	0	11	0	1	1	2	0	0	0	0	0	5	21	8	1	1	0	0	2	0	0	1	1	0	12	0	9	2	13	2	7	14	19	16	0	8	0	1	22	1	54	1	0	2
23	AM22-2	Bacteroidetes	Prevotella	Prevotella copri	1	0	11	0	1	1	2	0	0	0	0	0	5	21	8	1	1	0	0	2	0	0	1	1	0	12	0	9	2	13	2	7	16	21	18	0	8	0	1	22	1	54	1	0	2
23	AF43-2	Bacteroidetes	Prevotella	Prevotella copri	1	0	14	0	1	1	2	0	0	0	0	0	7	23	11	2	1	0	0	2	0	0	1	2	0	18	0	11	2	21	2	11	20	24	20	0	14	0	1	27	2	56	1	0	2
23	OM04-1	Bacteroidetes	Prevotella	Prevotella copri	1	0	15	0	1	1	3	0	0	0	0	0	7	23	11	2	2	0	0	2	0	0	1	1	0	16	0	11	2	19	3	14	22	27	22	0	16	0	5	29	1	55	1	0	3
23	AF46-2NS	Bacteroidetes	Prevotella	Prevotella copri	1	0	17	0	1	1	2	0	0	0	0	0	7	23	14	2	1	0	0	2	0	0	1	2	0	16	0	15	2	19	3	17	21	29	25	0	14	0	4	29	2	56	1	0	2
23	OF03-3	Bacteroidetes	Prevotella	Prevotella copri	1	0	15	0	1	1	1	0	0	0	0	1	7	26	10	1	1	0	0	2	0	0	1	2	0	16	0	10	2	20	2	10	22	27	21	0	12	0	1	28	2	56	1	0	3
90	TF12-30	Bacteroidetes	Prevotella	unclassified	1	0	13	0	1	1	2	0	0	0	0	6	5	19	10	1	1	0	0	2	0	0	1	1	0	13	0	10	3	13	2	7	14	22	16	0	8	0	1	22	1	54	1	0	2
90	AM34-19LB	Bacteroidetes	Prevotella	unclassified	1	0	13	0	1	1	2	0	0	0	0	5	7	21	13	1	1	0	0	2	0	0	1	1	0	15	0	13	3	17	2	9	18	26	22	0	13	0	1	25	1	55	1	0	2
90	AM23-5	Bacteroidetes	Prevotella	unclassified	1	0	11	0	1	1	2	0	0	0	0	5	5	19	8	1	1	0	0	2	0	0	1	1	0	11	0	9	3	13	2	7	15	22	17	0	8	0	1	22	2	54	1	0	2
97	AM22-3LB	Bacteroidetes	Bacteroides	Bacteroides sp. CAG:98	1	1	11	1	0	0	2	0	0	0	0	12	7	31	11	1	3	0	1	2	0	1	1	3	1	24	0	13	3	18	5	7	14	20	17	0	8	0	1	22	2	50	1	0	9
97	AM16-15	Bacteroidetes	Bacteroides	Bacteroides sp. CAG:98	1	1	11	1	0	0	2	0	0	0	0	13	7	31	10	1	2	0	1	2	0	1	1	3	1	22	0	13	2	16	5	7	16	22	18	0	8	0	1	22	2	50	1	0	7
97	AM25-34	Bacteroidetes	Bacteroides	Bacteroides sp. CAG:98	1	1	11	1	0	0	2	0	0	0	0	13	7	34	11	1	3	0	1	2	0	1	1	3	1	21	0	12	3	18	5	7	16	24	19	0	9	0	1	22	2	50	1	0	9
30	OM02-4	Bacteroidetes	Bacteroides	Bacteroides sp. 3_1_33FAA	1	1	11	1	1	0	4	0	0	0	0	12	7	40	17	1	3	0	1	3	0	1	1	2	1	32	0	18	3	20	5	9	16	23	20	0	9	0	1	22	2	50	1	0	8
30	AF15-23LB	Bacteroidetes	Bacteroides	Bacteroides sp. 3_1_33FAA	1	1	11	1	1	0	5	0	0	0	0	12	7	40	18	1	3	0	1	3	0	1	1	2	1	30	0	19	3	19	5	9	17	26	21	0	9	0	1	22	2	50	1	0	8
30	TM05-24	Bacteroidetes	Bacteroides	Bacteroides dorei	1	1	11	1	1	0	5	0	0	0	0	12	7	40	16	1	4	0	1	3	0	1	1	2	1	33	0	17	4	20	5	9	17	23	19	0	9	0	1	22	2	50	1	0	10
30	AM28-6	Bacteroidetes	Bacteroides	Bacteroides sp. 3_1_33FAA	1	1	11	1	1	0	5	0	0	0	0	12	7	40	18	1	4	0	1	3	0	1	1	2	1	30	0	19	4	20	5	9	16	25	20	0	9	0	1	22	2	50	1	0	10
30	AF16-29	Bacteroidetes	Bacteroides	Bacteroides sp. 3_1_33FAA	1	1	11	1	1	0	5	0	0	0	0	12	7	40	18	1	3	0	1	3	0	1	1	2	1	30	0	19	3	19	5	9	17	26	21	0	9	0	1	22	2	50	1	0	8
30	OF04-10BH	Bacteroidetes	Bacteroides	Bacteroides dorei	1	1	11	1	1	0	4	0	0	0	0	13	7	42	15	1	3	0	1	3	0	1	1	2	1	33	0	17	3	19	5	9	14	21	17	0	9	0	1	22	2	50	1	0	8
30	AM18-9	Bacteroidetes	Bacteroides	Bacteroides sp. 3_1_33FAA	1	1	11	1	1	0	4	0	0	0	0	12	7	40	18	1	3	0	1	3	0	1	1	2	1	30	0	19	3	19	5	9	17	25	21	0	9	0	1	22	2	50	1	0	8
30	AF17-1	Bacteroidetes	Bacteroides	Bacteroides sp. 3_1_33FAA	1	1	11	1	1	0	4	0	0	0	0	11	7	40	18	1	4	0	1	3	0	1	1	2	1	31	0	19	4	20	5	10	17	25	20	0	9	0	1	22	2	50	1	0	10
30	AM23-18	Bacteroidetes	Bacteroides	Bacteroides sp. 3_1_33FAA	1	1	11	1	1	0	4	0	0	0	0	13	7	40	17	1	3	0	1	3	0	1	1	2	1	29	0	18	3	19	5	9	16	26	19	0	9	0	1	22	2	50	1	0	8
30	AF39-10AT	Bacteroidetes	Bacteroides	Bacteroides sp. 3_1_33FAA	1	1	11	1	1	0	5	0	0	0	0	12	7	40	15	1	3	0	1	3	0	1	1	2	1	32	0	16	3	19	5	9	15	24	18	0	9	0	1	22	2	50	1	0	8
30	AF25-18	Bacteroidetes	Bacteroides	Bacteroides sp. 3_1_33FAA	1	1	11	1	1	0	5	0	0	0	0	13	7	41	17	1	4	0	1	3	0	1	1	2	1	33	0	18	4	20	5	9	18	27	22	0	9	0	2	22	2	50	1	0	10
30	AF14-1AC	Bacteroidetes	Bacteroides	Bacteroides dorei	1	1	11	1	1	0	3	0	0	0	0	12	7	40	16	1	3	0	1	3	0	1	1	2	1	29	0	18	3	19	5	9	18	29	22	0	9	0	1	22	2	50	1	0	8
30	AF27-18BH	Bacteroidetes	Bacteroides	Bacteroides dorei	1	1	11	1	1	0	4	0	0	0	0	13	7	40	15	1	3	0	1	3	0	1	1	2	1	30	0	16	3	19	5	9	17	26	20	0	9	0	1	22	2	50	1	0	8
30	TF05-10AC	Bacteroidetes	Bacteroides	Bacteroides sp. 3_1_33FAA	1	1	11	1	1	0	4	0	0	0	0	12	7	40	18	1	3	0	1	3	0	1	1	2	1	32	0	19	3	19	5	9	18	23	20	0	9	0	1	22	2	50	1	0	8
1	AF34-15	Bacteroidetes	Bacteroides	Bacteroides vulgatus	1	1	11	1	1	0	2	0	0	0	0	13	7	38	12	1	3	0	1	2	0	1	1	2	1	24	0	14	4	17	5	9	14	21	17	0	9	0	1	22	2	50	1	0	9
1	AM27-13	Bacteroidetes	Bacteroides	Bacteroides sp. 4_3_47FAA	1	1	11	1	1	0	3	0	0	0	0	13	7	38	12	1	3	0	1	2	0	1	1	2	1	26	0	14	4	17	5	9	14	22	17	0	9	0	1	22	2	50	1	0	9
1	TF05-18	Bacteroidetes	Bacteroides	Bacteroides vulgatus	1	1	11	1	1	0	3	0	0	0	0	11	7	36	14	1	3	0	1	2	0	1	1	2	1	24	0	16	4	18	5	9	18	25	19	0	9	0	1	22	2	50	1	0	9
1	AM28-1	Bacteroidetes	Bacteroides	Bacteroides vulgatus	1	1	11	1	1	0	3	0	0	0	0	10	7	36	12	1	3	0	1	2	0	1	1	2	1	24	0	14	4	18	5	9	14	22	17	0	9	0	1	22	2	50	1	0	9
1	AF39-1	Bacteroidetes	Bacteroides	Bacteroides vulgatus	1	1	11	1	1	0	2	0	0	0	0	12	7	38	12	1	3	0	1	2	0	1	1	2	1	24	0	14	3	18	5	9	18	26	21	0	9	0	1	22	2	50	1	0	8
1	AM43-4BH	Bacteroidetes	Bacteroides	Bacteroides vulgatus	1	1	11	1	1	0	3	0	0	0	0	11	7	38	12	1	4	0	1	2	0	1	1	2	1	27	0	14	4	20	5	9	16	23	20	0	9	0	1	22	2	50	1	0	10
1	AF39-8AT	Bacteroidetes	Bacteroides	Bacteroides vulgatus	1	1	11	1	1	0	2	0	0	0	0	12	7	38	12	1	3	0	1	2	0	1	1	2	1	24	0	14	3	18	5	9	18	26	21	0	9	0	1	22	2	50	1	0	8
1	AM44-21	Bacteroidetes	Bacteroides	Bacteroides vulgatus	1	1	11	1	1	0	3	0	0	0	0	13	7	39	12	1	3	0	1	2	0	1	1	2	1	28	0	15	4	17	5	9	16	24	19	0	9	0	1	22	2	50	1	0	9
1	TF10-3	Bacteroidetes	Bacteroides	Bacteroides vulgatus	1	1	11	1	1	0	2	0	0	0	0	12	7	44	12	1	3	0	1	2	0	1	1	2	1	24	0	14	3	18	5	9	17	21	18	0	9	0	1	22	2	50	1	0	8
1	AF18-14	Bacteroidetes	Bacteroides	Bacteroides vulgatus	1	1	12	1	1	0	1	0	0	0	0	12	7	36	12	1	2	0	1	2	0	1	1	3	1	25	0	14	3	17	5	9	18	25	21	0	9	0	1	22	2	50	1	0	7
1	AF35-15AC	Bacteroidetes	Bacteroides	Bacteroides vulgatus	1	1	11	1	1	0	2	0	0	0	0	12	7	37	13	1	3	0	1	2	0	1	1	2	1	25	0	15	3	18	5	9	14	19	17	0	9	0	1	22	2	50	1	0	8
1	OF05-14BH	Bacteroidetes	Bacteroides	Bacteroides vulgatus	1	1	11	1	1	0	2	0	0	0	0	11	7	38	14	1	4	0	1	2	0	1	1	3	1	25	0	16	3	20	5	9	17	24	21	0	9	0	1	22	2	50	1	0	10
1	OF05-20BH	Bacteroidetes	Bacteroides	Bacteroides vulgatus	1	1	11	1	1	0	2	0	0	0	0	11	7	38	14	1	4	0	1	2	0	1	1	3	1	25	0	16	3	20	5	9	17	24	21	0	9	0	1	22	2	50	1	0	10
1	AF13-53	Bacteroidetes	Bacteroides	Bacteroides vulgatus	1	1	11	1	1	0	4	0	0	0	0	12	8	38	15	1	4	0	1	2	0	1	1	2	1	26	0	16	4	19	5	9	16	23	19	0	9	0	1	22	2	50	1	0	10
1	AF32-15BH	Bacteroidetes	Bacteroides	Bacteroides sp. 4_3_47FAA	1	1	11	1	1	0	3	0	0	0	0	14	7	38	12	1	3	0	1	2	0	1	1	2	1	30	0	14	4	17	5	9	14	21	17	0	9	0	1	22	2	50	1	0	9
1	AM16-6	Bacteroidetes	Bacteroides	Bacteroides vulgatus	1	1	12	1	1	0	2	0	0	0	0	11	7	38	14	1	4	0	1	2	0	1	1	2	1	24	0	16	4	18	5	9	18	25	20	0	9	0	1	22	2	50	1	0	10
1	AF21-45	Bacteroidetes	Bacteroides	Bacteroides vulgatus	1	1	11	1	1	0	2	0	0	0	0	11	7	38	13	1	4	0	1	2	0	1	2	3	1	27	0	15	5	20	5	9	17	25	21	0	9	0	1	22	2	51	1	0	10
1	AM17-30	Bacteroidetes	Bacteroides	Bacteroides vulgatus	1	1	12	1	1	0	2	0	0	0	0	10	7	36	12	1	3	0	1	2	0	1	1	2	1	22	0	14	4	18	5	9	14	22	17	0	9	0	1	22	2	50	1	0	10
1	AM13-21	Bacteroidetes	Bacteroides	Bacteroides vulgatus	1	1	12	1	1	0	3	0	0	0	0	14	7	38	15	1	2	0	1	3	0	1	1	3	1	24	0	18	3	18	5	9	18	22	22	0	9	0	1	22	2	50	1	0	7
1	AF26-3BH	Bacteroidetes	Bacteroides	Bacteroides vulgatus	1	1	11	1	1	0	2	0	0	0	0	11	7	38	13	1	4	0	1	2	0	1	1	3	1	25	0	15	4	20	5	9	15	21	19	0	9	0	1	22	2	50	1	0	10
1	AF35-11AC	Bacteroidetes	Bacteroides	Bacteroides vulgatus	1	1	11	1	1	0	2	0	0	0	0	12	7	37	13	1	3	0	1	2	0	1	1	2	1	25	0	15	3	18	5	9	14	19	17	0	9	0	1	22	2	50	1	0	8
1	AF28-7	Bacteroidetes	Bacteroides	Bacteroides vulgatus	1	1	12	1	1	0	3	0	0	0	0	11	7	38	12	1	4	0	1	2	0	1	1	2	1	24	0	14	4	19	5	9	17	23	21	0	9	0	1	22	2	50	1	0	10
1	TM06-6	Bacteroidetes	Bacteroides	Bacteroides vulgatus	1	1	12	1	1	0	2	0	0	0	0	11	7	38	12	1	4	0	1	2	0	1	1	2	1	26	0	14	4	19	5	9	18	25	19	0	9	0	1	22	2	50	1	0	10
1	TM04-10	Bacteroidetes	Bacteroides	Bacteroides vulgatus	1	1	12	1	1	0	2	0	0	0	0	12	7	44	12	1	3	0	1	2	0	1	1	2	1	26	0	14	3	18	5	9	17	21	18	0	9	0	1	22	2	50	1	0	8
1	AM49-11	Bacteroidetes	Bacteroides	Bacteroides vulgatus	1	1	14	1	1	0	2	0	0	0	0	17	8	46	18	1	5	0	1	2	0	1	1	4	1	28	0	19	4	29	5	10	23	28	26	0	16	0	2	30	2	51	1	0	11
1	AM26-11	Bacteroidetes	Bacteroides	Bacteroides sp. 4_3_47FAA	1	1	11	1	1	0	2	0	0	0	0	12	7	38	12	1	4	0	1	2	0	1	1	2	1	26	0	14	4	19	5	9	14	22	17	0	9	0	1	22	2	50	1	0	10
1	AM38-19	Bacteroidetes	Bacteroides	Bacteroides vulgatus	1	1	12	1	1	0	3	0	0	0	0	12	7	38	14	1	4	0	1	2	0	1	1	3	1	23	0	16	4	20	5	9	18	24	23	0	9	0	1	22	2	50	1	0	10
1	AM39-10	Bacteroidetes	Bacteroides	Bacteroides vulgatus	1	1	11	1	1	0	2	0	0	0	0	11	7	38	12	1	4	0	1	2	0	1	1	2	1	26	0	14	4	20	5	9	14	21	18	0	9	0	1	22	2	50	1	0	10
1	AM25-23	Bacteroidetes	Bacteroides	Bacteroides vulgatus	1	1	12	1	1	0	2	0	0	0	0	11	7	38	12	1	4	0	1	2	0	1	1	2	1	28	0	15	4	20	5	9	16	23	20	0	9	0	1	22	2	50	1	0	10
1	AM39-30BH	Bacteroidetes	Bacteroides	Bacteroides vulgatus	1	1	12	1	1	0	2	0	0	0	0	11	7	38	12	1	4	0	1	2	0	1	1	2	1	25	0	14	4	19	5	9	17	24	21	0	9	0	1	22	2	50	1	0	10
1	AM13-10	Bacteroidetes	Bacteroides	Bacteroides vulgatus	1	1	11	1	1	0	3	0	0	0	0	11	7	38	12	1	4	0	1	2	0	1	1	3	1	24	0	14	4	19	5	9	16	24	20	0	9	0	1	22	2	50	1	0	10
1	AM29-2	Bacteroidetes	Bacteroides	Bacteroides vulgatus	1	1	11	1	1	0	2	0	0	0	0	11	7	40	12	1	4	0	1	2	0	1	1	2	1	25	0	14	4	20	5	9	14	21	18	0	9	0	1	22	2	50	1	0	10
1	AF12-25	Bacteroidetes	Bacteroides	Bacteroides vulgatus	1	1	12	1	1	0	2	0	0	0	0	12	7	38	14	1	4	0	1	2	0	1	1	2	1	24	0	16	4	19	5	10	20	26	21	0	9	0	1	22	2	50	1	0	10
1	AM14-27	Bacteroidetes	Bacteroides	Bacteroides vulgatus	1	1	11	1	1	0	4	0	0	0	0	12	7	38	13	1	4	0	1	2	0	1	1	2	1	26	0	14	4	19	5	9	14	21	17	0	9	0	1	22	2	50	1	0	10
1	AF20-1LB	Bacteroidetes	Bacteroides	Bacteroides vulgatus	1	1	11	1	1	0	2	0	0	0	0	11	7	38	12	1	4	0	1	2	0	1	1	2	1	24	0	14	4	19	5	9	15	23	18	0	9	0	1	22	2	50	1	0	10
1	OM07-1BH	Bacteroidetes	Bacteroides	Bacteroides vulgatus	1	1	11	1	1	0	2	0	0	0	0	12	7	37	12	1	3	0	1	2	0	1	1	2	1	25	0	14	4	18	5	9	15	22	18	0	9	0	1	22	2	50	1	0	9
1	OM07-4AC	Bacteroidetes	Bacteroides	Bacteroides vulgatus	1	1	11	1	1	0	2	0	0	0	0	12	7	37	12	1	3	0	1	2	0	1	1	2	1	25	0	14	4	18	5	9	15	22	18	0	9	0	1	22	2	50	1	0	9
1	AM21-14	Bacteroidetes	Bacteroides	Bacteroides vulgatus	1	1	11	1	1	0	3	0	0	0	0	11	7	37	12	1	3	0	1	2	0	1	1	2	1	24	0	14	4	19	5	9	15	22	18	0	9	0	1	22	2	50	1	0	9
1	AM21-42	Bacteroidetes	Bacteroides	Bacteroides vulgatus	1	1	11	1	1	0	3	0	0	0	0	11	7	37	12	1	3	0	1	2	0	1	1	2	1	24	0	14	4	19	5	9	15	22	18	0	9	0	1	22	2	50	1	0	9
1	AM51-1	Bacteroidetes	Bacteroides	Bacteroides vulgatus	1	1	12	1	1	0	2	0	0	0	0	14	9	44	15	1	3	0	1	2	0	1	1	4	1	29	0	16	4	24	5	9	19	28	22	0	13	0	1	26	2	50	1	0	9
1	OM08-13BH	Bacteroidetes	Bacteroides	Bacteroides vulgatus	1	1	11	1	1	0	4	0	0	0	0	13	7	42	12	1	3	0	1	2	0	1	1	2	1	27	0	14	3	18	5	10	21	28	24	0	9	0	1	22	2	50	1	0	9
1	AF36-14BH	Bacteroidetes	Bacteroides	Bacteroides vulgatus	1	1	11	1	1	0	2	0	0	0	0	12	7	38	12	1	4	0	1	2	0	1	1	2	1	26	0	14	4	18	5	9	15	24	18	0	9	0	1	22	2	50	1	0	10
1	AF20-10	Bacteroidetes	Bacteroides	Bacteroides vulgatus	1	1	12	1	1	0	2	0	0	0	0	12	7	38	12	1	3	0	1	2	0	1	1	2	1	25	0	14	4	17	5	9	14	22	18	0	9	0	1	22	2	50	1	0	9
1	AM32-26AC	Bacteroidetes	Bacteroides	Bacteroides vulgatus	2	1	11	1	1	0	2	0	0	0	0	13	8	38	15	1	3	0	1	2	0	1	1	2	1	29	0	16	4	20	5	10	17	25	21	0	9	0	2	25	2	50	1	0	9
1	AM46-1	Bacteroidetes	Bacteroides	Bacteroides vulgatus	2	1	11	1	2	0	2	0	0	0	0	14	9	44	15	2	4	0	1	2	0	1	1	3	1	27	0	17	4	25	5	9	17	22	21	0	12	0	3	32	2	50	1	0	11
1	AF04-12	Bacteroidetes	Bacteroides	Bacteroides vulgatus	1	1	12	1	1	0	3	0	0	0	0	12	7	41	12	1	3	0	1	2	0	1	1	2	1	25	0	14	4	17	5	9	14	23	18	0	9	0	1	22	2	50	1	0	9
1	OM03-13AC	Bacteroidetes	Bacteroides	Bacteroides vulgatus	1	1	11	1	1	0	3	0	0	0	0	11	7	38	12	1	4	0	1	2	0	1	1	3	1	25	0	14	4	19	5	9	14	21	18	0	9	0	1	22	2	50	1	0	10
1	AF19-16	Bacteroidetes	Bacteroides	Bacteroides vulgatus	1	1	11	1	1	0	2	0	0	0	0	13	7	39	12	1	3	0	1	2	0	1	1	2	1	26	0	15	4	17	5	9	17	27	20	0	9	0	1	22	2	50	1	0	9
1	AF29-13	Bacteroidetes	Bacteroides	Bacteroides vulgatus	1	1	12	1	1	0	2	0	0	0	0	13	7	37	12	1	3	0	1	3	0	1	1	2	1	25	0	14	4	21	5	9	14	20	17	0	9	0	1	22	2	50	1	0	9
1	AF15-6A	Bacteroidetes	Bacteroides	Bacteroides vulgatus	1	1	11	1	1	0	3	0	0	0	0	11	7	40	12	1	3	0	1	2	0	1	1	2	1	26	0	14	4	19	5	9	17	24	20	0	9	0	1	22	2	50	1	0	9
1	OM06-14	Bacteroidetes	Bacteroides	Bacteroides vulgatus	1	1	11	1	1	0	1	0	0	0	0	13	7	37	12	1	3	0	1	2	0	1	1	3	1	23	0	14	4	19	5	10	15	21	18	0	9	0	1	22	2	50	1	0	9
1	AM34-18LB	Bacteroidetes	Bacteroides	Bacteroides vulgatus	1	1	12	1	1	0	2	0	0	0	0	13	8	39	15	1	3	0	1	2	0	1	1	2	1	26	0	19	4	20	5	9	19	27	22	0	11	0	1	23	2	50	2	0	9
1	OM06-31AC	Bacteroidetes	Bacteroides	Bacteroides vulgatus	1	1	11	1	1	0	2	0	0	0	0	13	7	37	13	1	3	0	1	2	0	1	1	3	1	23	0	15	4	19	5	10	15	21	18	0	9	0	1	22	2	50	1	0	9
1	AF16-11	Bacteroidetes	Bacteroides	Bacteroides vulgatus	1	1	11	1	1	0	3	0	0	0	0	11	7	40	12	1	3	0	1	2	0	1	1	2	1	26	0	14	4	19	5	9	18	25	21	0	9	0	1	22	2	50	1	0	9
1	AM54-29XD	Bacteroidetes	Bacteroides	Bacteroides vulgatus	1	1	13	1	1	0	2	0	0	0	0	13	8	44	14	1	4	0	1	3	0	1	1	4	1	30	0	16	4	24	5	9	21	27	23	0	13	0	4	26	2	51	1	0	11
1	AF37-17	Bacteroidetes	Bacteroides	Bacteroides vulgatus	1	1	11	1	1	0	3	0	0	0	0	13	7	40	12	1	3	0	1	2	0	1	1	2	1	26	0	14	3	20	5	9	18	26	21	0	9	0	1	22	2	50	1	0	9
1	AF04-25	Bacteroidetes	Bacteroides	Bacteroides vulgatus	1	1	12	1	1	0	2	0	0	0	0	13	7	40	12	1	3	0	1	2	0	1	1	2	1	24	0	14	3	19	5	9	19	27	22	0	9	0	1	22	2	50	1	0	9
1	CF01-10	Bacteroidetes	Bacteroides	Bacteroides vulgatus	1	1	11	1	1	0	2	0	0	0	0	12	7	38	16	1	4	0	1	2	0	1	1	2	0	26	0	17	5	24	5	9	20	26	24	0	13	0	1	26	2	51	1	0	11
1	AM37-2	Bacteroidetes	Bacteroides	Bacteroides vulgatus	1	1	11	1	1	0	2	0	0	0	0	12	7	40	12	1	3	0	1	2	0	1	1	2	1	24	0	14	4	19	5	9	17	23	20	0	9	0	1	22	2	50	1	0	9
1	AM09-18	Bacteroidetes	Bacteroides	Bacteroides vulgatus	1	1	11	1	1	0	2	0	0	0	0	12	7	39	14	1	3	0	1	2	0	1	1	2	1	26	0	16	4	19	5	9	16	25	19	0	9	0	1	22	2	50	1	0	9
1	AF14-8	Bacteroidetes	Bacteroides	Bacteroides vulgatus	1	1	11	1	1	0	4	0	0	0	0	12	7	41	12	1	4	0	1	2	0	1	1	2	1	25	0	14	4	19	5	9	16	25	19	0	9	0	1	22	2	50	1	0	10
1	AF25-30LB	Bacteroidetes	Bacteroides	Bacteroides vulgatus	2	1	11	1	1	0	2	0	0	0	0	11	7	37	12	1	3	0	1	2	0	1	1	2	1	29	0	14	4	20	5	9	19	26	22	0	9	0	1	22	2	50	1	0	9
1	AF31-3	Bacteroidetes	Bacteroides	Bacteroides vulgatus	1	1	11	1	1	0	2	0	0	0	0	13	7	38	12	1	4	0	1	2	0	1	1	2	1	24	0	14	4	19	5	9	17	24	20	0	9	0	1	22	2	50	1	0	10
1	AM35-11	Bacteroidetes	Bacteroides	Bacteroides vulgatus	1	1	13	1	2	0	3	0	0	0	0	14	8	46	14	1	4	0	1	2	0	1	1	2	1	31	0	17	4	23	5	9	21	33	24	0	12	0	1	24	2	52	2	0	11
1	AF41-8MH	Bacteroidetes	Bacteroides	Bacteroides vulgatus	2	1	12	1	1	0	2	0	0	0	0	14	8	44	14	1	4	0	1	2	0	1	1	2	1	33	0	15	4	21	5	9	20	31	23	0	12	0	2	29	2	50	2	0	10
1	AM30-40	Bacteroidetes	Bacteroides	Bacteroides vulgatus	1	1	11	1	1	0	4	0	0	0	0	12	7	40	13	1	3	0	1	2	0	1	1	2	1	28	0	15	4	19	5	10	18	24	20	0	9	0	1	22	2	50	1	0	9
1	AF46-14NS	Bacteroidetes	Bacteroides	Bacteroides vulgatus	1	1	11	1	2	0	4	0	0	0	0	13	8	43	14	2	4	0	1	2	0	1	1	3	1	32	0	16	4	24	5	9	19	28	22	0	13	0	1	27	2	50	2	0	10
1	TM05-16	Bacteroidetes	Bacteroides	Bacteroides vulgatus	1	0	11	1	1	0	5	0	0	0	0	13	8	36	14	1	3	0	1	2	0	1	1	2	1	28	0	16	4	19	5	8	18	25	22	0	9	0	1	22	2	50	1	0	9
1	AF41-7	Bacteroidetes	Bacteroides	Bacteroides vulgatus	1	1	11	1	1	0	4	0	0	0	0	16	8	44	17	1	4	0	1	3	0	1	1	3	1	31	0	19	3	24	4	11	24	34	28	0	10	0	1	25	2	51	1	0	10
193	AF24-2	Bacteroidetes	Bacteroides	Bacteroides coprocola	2	1	11	1	0	0	0	0	0	0	0	7	7	26	13	0	3	0	2	2	0	1	1	3	1	22	0	14	2	17	5	8	15	21	17	0	8	0	1	22	3	52	1	0	4
326	AM42-38	Bacteroidetes	Bacteroides	Bacteroides coprophilus	1	1	11	0	0	0	2	0	0	0	0	12	7	27	12	1	3	0	2	2	0	1	1	3	1	19	0	13	2	17	5	7	14	20	16	0	8	0	1	22	3	50	1	0	4
31	TF10-3AC	Bacteroidetes	Bacteroides	Bacteroides plebeius	1	0	11	1	1	1	1	0	0	0	0	7	7	26	12	1	2	0	2	2	0	1	1	3	1	20	0	13	2	18	5	7	16	23	19	0	8	0	1	22	3	49	1	0	3
31	AM43-9BH	Bacteroidetes	Bacteroides	Bacteroides plebeius	1	0	11	1	1	1	2	0	0	0	0	8	7	32	12	1	2	0	2	2	0	1	1	3	1	21	0	13	2	17	5	7	16	21	17	0	8	0	1	22	4	49	1	0	3
31	AM43-8	Bacteroidetes	Bacteroides	Bacteroides plebeius	1	0	11	1	1	1	2	0	0	0	0	8	7	32	12	1	2	0	2	2	0	1	1	3	1	21	0	13	2	17	5	7	16	21	17	0	8	0	1	22	4	49	1	0	3
31	AF27-30	Bacteroidetes	Bacteroides	Bacteroides plebeius	1	0	11	1	1	1	1	0	0	0	0	7	7	29	12	1	2	0	2	2	0	1	1	3	1	21	0	13	2	17	5	7	16	24	19	0	8	0	1	22	3	50	1	0	3
31	AM23-23	Bacteroidetes	Bacteroides	Bacteroides plebeius	1	0	11	1	1	1	2	0	0	0	0	8	7	29	12	1	2	0	2	2	0	1	1	3	1	22	0	13	2	18	5	7	14	22	17	0	8	0	1	22	3	50	1	0	3
31	AM49-7BH	Bacteroidetes	Bacteroides	Bacteroides plebeius	1	0	12	1	1	1	1	0	0	0	0	10	9	32	14	1	2	0	2	3	0	1	1	3	1	24	0	15	2	20	6	7	18	28	22	0	9	0	3	24	3	51	1	0	3
31	AM09-36	Bacteroidetes	Bacteroides	Bacteroides plebeius	1	0	11	1	1	1	1	0	0	0	0	7	7	29	12	1	2	0	2	2	0	1	1	3	1	21	0	13	2	17	5	7	15	21	18	0	8	0	1	22	3	50	1	0	3
31	AF31-28B-AC	Bacteroidetes	Bacteroides	Bacteroides plebeius	1	0	12	1	1	1	1	0	0	0	0	7	7	29	12	1	2	0	2	2	0	1	1	3	1	22	0	13	2	17	5	7	16	22	17	0	8	0	1	22	3	49	1	0	3
31	AF27-1	Bacteroidetes	Bacteroides	Bacteroides plebeius	1	0	11	1	1	1	1	0	0	0	0	7	7	29	12	1	2	0	2	2	0	1	1	3	1	21	0	13	2	17	5	7	16	24	19	0	8	0	1	22	3	50	1	0	3
31	AF24-16AC	Bacteroidetes	Bacteroides	Bacteroides plebeius	1	0	11	1	1	1	1	0	0	0	0	7	7	29	12	1	2	0	2	2	0	1	1	3	1	21	0	13	2	18	5	7	15	23	18	0	8	0	1	22	3	50	1	0	3
31	AF24-20AC	Bacteroidetes	Bacteroides	Bacteroides plebeius	1	0	11	1	1	1	1	0	0	0	0	7	7	29	12	1	2	0	2	2	0	1	1	3	1	21	0	13	2	18	5	7	14	22	17	0	8	0	1	22	3	50	1	0	3
31	OM08-14	Bacteroidetes	Bacteroides	Bacteroides plebeius	1	0	11	1	1	1	1	0	0	0	0	8	7	29	12	1	2	0	2	2	0	1	1	3	1	22	0	13	2	17	5	7	15	22	18	0	8	0	1	22	3	50	1	0	3
31	AF25-1LB	Bacteroidetes	Bacteroides	Bacteroides plebeius	1	0	12	1	1	1	2	0	0	0	0	9	8	33	13	1	2	0	2	2	0	1	1	3	1	28	0	14	2	21	5	8	18	26	20	0	11	0	1	24	4	51	1	0	3
70	AF39-11	Bacteroidetes	Bacteroides	Bacteroides plebeius	1	0	11	1	1	1	1	0	0	0	0	8	7	26	12	1	2	0	2	2	0	1	1	3	1	23	0	13	2	16	5	7	15	21	17	0	8	0	1	22	3	50	1	0	3
70	AF39-5AC	Bacteroidetes	Bacteroides	Bacteroides plebeius	1	0	11	1	1	1	1	0	0	0	0	8	7	26	12	1	2	0	2	2	0	1	1	3	1	23	0	13	2	16	5	7	15	21	17	0	8	0	1	22	3	50	1	0	3
70	OM06-2	Bacteroidetes	Bacteroides	Bacteroides plebeius	1	0	11	1	1	1	1	0	0	0	0	8	7	29	12	1	2	0	2	2	0	1	1	3	1	21	0	13	2	16	5	7	17	20	17	0	8	0	1	22	3	49	1	0	3
70	AM17-44	Bacteroidetes	Bacteroides	Bacteroides plebeius	1	0	11	1	1	1	1	0	0	0	0	9	7	26	12	1	2	0	2	2	0	1	1	3	1	20	0	13	2	17	5	7	14	19	17	0	8	0	1	22	3	51	1	0	3
70	AM31-10	Bacteroidetes	Bacteroides	Bacteroides plebeius	1	0	11	1	1	1	1	0	0	0	0	8	7	29	13	1	2	0	2	2	0	1	1	3	1	23	0	13	2	16	5	7	14	20	16	0	8	0	1	22	3	50	1	0	3
154	OM05-12	Bacteroidetes	Bacteroides	unclassified	0	1	11	1	0	0	2	0	0	0	0	6	7	24	15	0	2	0	1	2	0	1	1	3	1	20	0	16	2	17	5	8	15	20	17	0	8	0	1	22	2	52	1	0	6
154	AF16-49	Bacteroidetes	Bacteroides	unclassified	0	1	12	1	0	0	2	0	0	0	0	6	7	24	15	0	2	0	1	2	0	1	1	3	1	20	0	16	2	17	5	8	20	22	19	0	8	0	1	22	2	53	1	0	6
313	AM26-2AC	Bacteroidetes	Bacteroides	Bacteroides salyersiae	1	2	11	1	0	0	7	0	1	0	0	10	8	31	15	0	2	0	2	2	0	2	2	3	1	24	0	16	3	18	5	10	12	20	17	0	10	0	1	22	2	48	1	0	6
272	AM40-30BH	Bacteroidetes	Bacteroides	Bacteroides nordii	1	2	11	1	0	0	3	0	2	0	0	10	8	31	13	0	2	0	2	2	0	2	2	3	1	21	0	14	3	16	5	11	12	19	17	0	9	0	1	22	3	52	1	0	6
13	AM26-13LB	Bacteroidetes	Bacteroides	Bacteroides fragilis	1	2	11	1	0	0	2	0	0	0	0	13	8	36	12	0	2	0	2	3	0	1	2	4	1	23	0	14	3	17	5	9	13	18	15	0	8	0	1	22	2	50	1	0	7
13	AM13-18	Bacteroidetes	Bacteroides	Bacteroides fragilis	1	2	11	1	0	0	2	0	0	0	0	15	8	33	18	0	2	0	2	3	0	1	2	4	1	23	0	20	3	18	5	9	18	25	21	0	8	0	1	22	2	50	1	0	7
13	AF26-6	Bacteroidetes	Bacteroides	Bacteroides fragilis	1	2	11	1	0	0	2	0	0	0	0	13	8	32	12	0	2	0	2	3	0	1	2	4	1	23	0	14	3	17	5	9	13	19	16	0	8	0	1	22	2	50	1	0	7
13	OM02-9	Bacteroidetes	Bacteroides	Bacteroides fragilis	1	2	13	1	0	0	2	0	0	0	0	13	8	33	12	0	2	0	2	3	0	1	2	4	1	24	0	14	3	18	5	9	15	21	15	0	8	0	1	22	2	50	1	0	7
13	TF09-1	Bacteroidetes	Bacteroides	Bacteroides fragilis	1	2	12	1	0	0	2	0	0	0	0	15	8	32	13	0	2	0	2	3	0	1	2	4	1	24	0	15	3	18	5	9	17	22	16	0	8	0	1	22	2	50	1	0	7
13	OM06-1	Bacteroidetes	Bacteroides	Bacteroides fragilis	1	2	12	1	0	0	2	0	0	0	0	15	8	35	12	0	2	0	2	3	0	1	2	4	1	25	0	14	3	18	5	9	14	21	15	0	8	0	1	22	2	50	1	0	7
13	AF15-10LB	Bacteroidetes	Bacteroides	Bacteroides fragilis	1	2	11	1	0	0	2	0	0	0	0	13	8	32	12	0	2	0	2	3	0	1	2	4	1	23	0	14	3	17	5	9	15	23	18	0	8	0	1	22	2	50	1	0	7
13	OF05-11AC	Bacteroidetes	Bacteroides	Bacteroides fragilis	1	2	13	1	0	0	2	0	0	0	0	13	8	35	12	0	2	0	2	3	0	1	2	4	1	26	0	14	3	17	5	9	17	25	17	0	8	0	1	22	2	50	1	0	7
13	AM15-16	Bacteroidetes	Bacteroides	Bacteroides fragilis	1	2	12	1	0	0	2	0	0	0	0	15	8	32	13	0	2	0	2	3	0	1	2	3	1	25	0	15	3	18	5	9	17	22	18	0	8	0	1	22	2	50	1	0	7
13	AF32-10	Bacteroidetes	Bacteroides	Bacteroides fragilis	1	2	11	1	0	0	2	0	0	0	0	13	8	32	12	0	2	0	2	3	0	1	2	3	1	25	0	14	3	17	5	9	16	25	18	0	8	0	1	22	2	50	1	0	7
13	OF05-13AC	Bacteroidetes	Bacteroides	Bacteroides fragilis	1	2	12	1	0	0	2	0	0	0	0	13	8	35	13	0	2	0	2	3	0	1	2	4	1	25	0	15	3	17	5	9	16	25	17	0	8	0	1	22	2	50	1	0	7
13	OM06-30AC	Bacteroidetes	Bacteroides	Bacteroides fragilis	1	2	12	1	0	0	2	0	0	0	0	15	8	35	12	0	2	0	2	3	0	1	2	4	1	25	0	14	3	18	5	9	14	21	15	0	8	0	1	22	2	50	1	0	7
13	AM16-16A	Bacteroidetes	Bacteroides	Bacteroides fragilis	1	2	12	1	0	0	2	0	0	0	0	15	8	32	12	0	2	0	2	3	0	1	2	3	1	25	0	14	3	18	5	9	17	22	18	0	8	0	1	22	2	49	1	0	7
13	TF05-31	Bacteroidetes	Bacteroides	Bacteroides fragilis	1	2	12	1	0	0	2	0	0	0	0	15	8	35	12	0	2	0	2	3	0	1	2	3	1	24	0	14	3	18	5	9	15	21	16	0	8	0	1	22	2	50	1	0	7
13	OM02-11	Bacteroidetes	Bacteroides	Bacteroides fragilis	1	2	13	1	0	0	2	0	0	0	0	13	8	33	12	0	2	0	2	3	0	1	2	4	1	24	0	14	3	18	5	9	15	21	15	0	8	0	1	22	2	50	1	0	7
13	TM08-15	Bacteroidetes	Bacteroides	Bacteroides fragilis	1	2	11	1	0	0	2	0	0	0	0	15	8	32	12	0	2	0	2	3	0	1	2	3	1	25	0	14	3	17	5	9	13	20	15	0	8	0	1	22	2	50	1	0	7
13	AM40-4AC	Bacteroidetes	Bacteroides	Bacteroides fragilis	1	2	11	1	0	0	2	0	0	0	0	13	8	32	12	0	2	0	2	3	0	1	2	4	1	22	0	14	3	17	5	9	14	21	17	0	8	0	1	22	2	50	1	0	7
13	AM31-13AC	Bacteroidetes	Bacteroides	Bacteroides fragilis	1	2	12	1	0	0	2	0	0	0	0	13	8	34	12	0	2	0	2	3	0	1	2	4	1	27	0	14	3	17	5	10	14	19	15	0	8	0	1	22	2	50	1	0	7
13	AF27-10	Bacteroidetes	Bacteroides	Bacteroides fragilis	1	2	11	1	0	0	2	0	0	0	0	13	8	32	12	0	2	0	2	3	0	1	2	4	1	25	0	14	3	17	5	9	13	22	15	0	8	0	1	22	2	50	1	0	7
13	AM47-7	Bacteroidetes	Bacteroides	Bacteroides fragilis	1	2	13	1	0	0	3	0	0	0	0	16	9	40	13	0	2	0	2	3	0	1	2	4	1	29	0	16	3	25	5	9	17	23	20	0	10	0	5	26	2	51	1	0	7
13	CF01-8	Bacteroidetes	Bacteroides	Bacteroides fragilis	1	2	15	1	0	0	3	0	0	0	0	17	10	37	16	0	2	0	2	3	0	1	2	4	1	29	0	17	3	24	5	9	18	22	19	0	9	0	6	23	2	51	1	0	7
13	AF46-2GN	Bacteroidetes	Bacteroides	Bacteroides fragilis	1	2	13	1	0	0	3	0	0	0	0	19	9	39	14	0	4	0	2	3	0	1	3	5	1	30	0	15	6	27	5	11	17	27	21	0	12	0	4	27	2	52	1	0	10
13	AF33-30	Bacteroidetes	Bacteroides	Bacteroides fragilis	1	2	12	1	0	0	3	0	0	0	0	20	9	42	13	0	2	0	2	3	0	1	2	4	1	34	0	14	3	22	5	10	17	25	20	0	12	0	4	25	3	50	1	0	7
41	OM04-9BH	Bacteroidetes	Bacteroides	Bacteroides fragilis	1	2	13	1	0	0	2	0	0	0	0	15	9	37	14	0	3	0	2	3	0	2	2	3	1	26	0	18	4	18	5	9	18	23	21	0	8	0	1	22	2	49	1	0	9
41	AF14-26	Bacteroidetes	Bacteroides	Bacteroides fragilis	1	2	12	1	0	0	2	0	0	0	0	13	8	33	13	0	2	0	2	3	0	2	2	3	1	26	0	16	3	17	5	8	16	22	18	0	9	0	1	22	2	49	1	0	7
41	OF01-1	Bacteroidetes	Bacteroides	Bacteroides fragilis	1	2	13	1	0	0	2	0	0	0	0	14	8	37	13	0	2	0	2	3	0	2	2	3	1	24	0	16	3	17	5	9	17	20	18	0	8	0	1	22	2	49	1	0	7
41	AM17-19	Bacteroidetes	Bacteroides	Bacteroides fragilis	1	2	13	1	0	0	2	0	0	0	0	15	8	36	13	0	2	0	2	3	0	2	2	3	1	23	0	16	3	17	5	10	18	22	21	0	9	0	1	22	2	49	1	0	7
41	AM18-6	Bacteroidetes	Bacteroides	Bacteroides fragilis	1	2	13	1	0	0	2	0	0	0	0	15	7	38	13	0	2	0	1	3	0	2	2	3	1	23	0	16	3	19	5	10	22	23	22	0	9	0	1	22	2	50	1	0	7
41	AF14-14AC	Bacteroidetes	Bacteroides	Bacteroides fragilis	1	2	12	1	0	0	2	0	0	0	0	13	8	33	13	0	2	0	2	3	0	2	2	3	1	26	0	16	3	17	5	8	16	22	18	0	9	0	1	22	2	50	1	0	7
41	OM05-11	Bacteroidetes	Bacteroides	Bacteroides fragilis	1	2	12	1	0	0	2	0	0	0	0	17	8	39	13	0	2	0	2	4	0	2	3	3	1	31	0	16	4	24	6	12	18	28	20	0	9	0	8	29	2	51	1	0	10
41	OF03-7	Bacteroidetes	Bacteroides	Bacteroides fragilis	1	2	13	1	0	0	2	0	0	0	0	21	10	40	13	0	4	0	3	3	0	2	3	3	1	30	0	17	5	20	6	12	20	26	23	0	11	0	4	27	2	49	1	0	10
145	OM02-29	Bacteroidetes	Bacteroides	Bacteroides faecis	1	1	12	1	1	1	6	0	0	0	0	16	8	29	13	1	2	0	2	3	0	1	1	2	0	23	0	14	2	17	5	10	21	23	20	0	9	0	1	22	2	52	1	0	7
145	AF17-5AC	Bacteroidetes	Bacteroides	Bacteroides faecis	3	1	12	1	1	1	6	0	0	0	0	14	8	29	13	1	2	0	2	3	0	1	1	2	0	21	0	14	2	19	5	10	19	22	20	0	9	0	1	22	2	51	1	0	7
29	AM15-10	Bacteroidetes	Bacteroides	Bacteroides thetaiotaomicron	1	1	12	1	1	1	5	0	0	0	0	15	8	29	13	1	2	0	2	3	0	1	1	2	0	24	0	15	2	18	5	10	18	22	19	0	9	0	1	22	2	51	1	0	7
29	AM26-17LB	Bacteroidetes	Bacteroides	Bacteroides thetaiotaomicron	3	1	12	1	1	1	5	0	0	0	0	16	8	29	13	1	2	0	2	3	0	1	1	2	0	25	0	15	2	18	5	10	17	20	18	0	9	0	1	22	2	51	1	0	7
29	AM09-21	Bacteroidetes	Bacteroides	Bacteroides thetaiotaomicron	3	1	11	1	1	1	4	0	0	0	0	17	8	32	13	1	2	0	2	3	0	1	1	3	0	25	0	14	2	18	5	11	18	24	20	0	9	0	1	22	2	50	1	0	7
29	AF14-20	Bacteroidetes	Bacteroides	Bacteroides thetaiotaomicron	3	1	11	1	1	1	6	0	0	0	0	17	8	29	13	1	2	0	2	3	0	1	1	2	0	25	0	14	2	18	5	10	16	21	18	0	9	0	1	22	2	51	1	0	7
29	AF24-19LB	Bacteroidetes	Bacteroides	Bacteroides thetaiotaomicron	1	1	11	1	1	1	6	0	0	0	0	17	8	29	13	1	2	0	2	3	0	1	1	2	0	23	0	15	2	18	5	10	15	19	17	0	9	0	1	22	2	52	1	0	7
29	AF03-26	Bacteroidetes	Bacteroides	Bacteroides thetaiotaomicron	1	1	11	1	1	1	5	0	0	0	0	13	8	35	13	1	2	0	2	3	0	1	1	3	0	24	0	15	2	17	5	11	19	23	19	0	9	0	1	22	2	52	1	0	7
29	AF28-2	Bacteroidetes	Bacteroides	Bacteroides sp. 1_1_6	1	1	11	1	1	1	5	0	0	0	0	15	8	35	13	1	2	0	2	3	0	1	1	3	0	25	0	15	2	17	5	10	18	25	20	0	9	0	1	22	2	51	1	0	7
29	AM30-26	Bacteroidetes	Bacteroides	Bacteroides thetaiotaomicron	1	1	11	1	1	1	4	0	0	0	0	15	8	33	13	1	2	0	2	3	0	1	1	3	0	24	0	15	2	17	5	10	21	26	22	0	9	0	1	22	2	51	1	0	7
29	AF37-12	Bacteroidetes	Bacteroides	Bacteroides thetaiotaomicron	3	1	12	1	1	1	6	0	0	0	0	16	8	32	13	1	3	0	2	3	0	1	1	2	0	28	0	15	3	19	5	10	17	21	19	0	9	0	1	22	2	51	1	0	9
29	AM23-12	Bacteroidetes	Bacteroides	Bacteroides sp. 1_1_14	1	1	10	1	1	1	5	0	0	0	0	15	8	29	13	1	2	0	2	3	0	1	1	2	0	23	0	15	2	16	5	10	14	19	17	0	9	0	1	22	2	51	1	0	7
29	AM51-2	Bacteroidetes	Bacteroides	Bacteroides thetaiotaomicron	5	1	14	1	1	1	5	0	0	0	0	21	9	32	16	1	2	0	2	3	0	1	1	4	0	25	0	18	2	18	6	13	19	25	23	0	14	0	4	24	2	50	2	0	8
29	AF45-16BH	Bacteroidetes	Bacteroides	Bacteroides thetaiotaomicron	1	1	12	1	1	1	6	0	0	0	0	24	8	31	16	1	2	0	2	3	0	1	1	4	0	27	0	15	2	21	6	12	22	29	23	0	13	0	1	26	2	50	1	0	8
29	OF03-10BH	Bacteroidetes	Bacteroides	Bacteroides thetaiotaomicron	2	1	12	1	1	1	4	0	0	0	0	24	9	33	16	1	2	0	2	3	0	1	1	4	0	29	0	16	2	18	6	13	18	25	20	0	13	0	7	29	2	51	1	0	7
29	OF05-16BH	Bacteroidetes	Bacteroides	Bacteroides thetaiotaomicron	3	1	14	1	1	1	5	0	0	0	0	19	9	32	17	1	2	0	2	3	0	1	1	4	0	26	0	18	2	23	5	12	23	36	25	0	13	0	1	31	2	52	1	0	8
34	AM22-13LB	Bacteroidetes	Bacteroides	Bacteroides caccae	1	1	14	1	1	1	4	0	0	0	0	13	7	30	12	1	2	0	1	3	0	1	2	3	0	22	0	13	2	17	5	11	18	20	16	0	8	0	1	22	2	51	0	0	7
34	AM26-6LB	Bacteroidetes	Bacteroides	Bacteroides caccae	1	1	14	1	1	1	4	0	0	0	0	14	7	30	12	1	2	0	1	3	0	1	2	2	0	21	0	13	2	17	5	11	18	20	16	0	8	0	1	22	2	51	0	0	7
34	AF24-29LB	Bacteroidetes	Bacteroides	Bacteroides caccae	1	1	13	1	1	1	4	0	0	0	0	10	7	33	13	1	1	0	1	3	0	1	2	2	0	28	0	14	2	15	5	10	21	23	19	0	9	0	1	22	2	52	1	0	6
34	AM16-49B	Bacteroidetes	Bacteroides	Bacteroides caccae	1	1	13	1	1	1	5	0	0	0	0	12	7	33	12	1	3	0	1	3	0	1	2	2	0	23	0	13	3	18	5	11	21	21	18	0	8	0	1	22	2	52	0	0	9
34	AM44-18	Bacteroidetes	Bacteroides	Bacteroides caccae	2	1	14	1	2	2	5	0	0	0	0	12	9	37	15	1	2	0	1	4	0	1	2	2	0	27	0	15	3	25	4	11	23	26	21	0	10	0	1	26	2	50	1	0	8
34	OF02-8	Bacteroidetes	Bacteroides	Bacteroides caccae	1	1	13	1	1	1	4	0	0	0	0	12	7	33	13	1	2	0	1	3	0	1	2	2	0	26	0	14	3	17	5	11	17	22	17	0	9	0	1	22	2	51	1	0	8
34	OF02-6LB	Bacteroidetes	Bacteroides	Bacteroides caccae	1	1	13	1	1	1	4	0	0	0	0	12	7	33	12	1	2	0	1	3	0	1	2	2	0	26	0	13	3	17	5	11	17	22	17	0	9	0	1	22	2	51	1	0	8
34	AM31-16AC	Bacteroidetes	Bacteroides	Bacteroides caccae	1	1	13	1	1	1	4	0	0	0	0	11	7	33	13	1	3	0	1	3	0	1	2	2	0	26	0	14	3	18	5	11	17	19	16	0	8	0	1	22	2	51	0	0	9
34	OM05-21BH	Bacteroidetes	Bacteroides	Bacteroides caccae	1	1	13	1	1	1	4	0	0	0	0	12	7	33	12	1	2	0	1	3	0	1	2	2	0	26	0	13	2	17	5	11	18	21	18	0	9	0	1	22	2	51	0	0	7
34	AM54-1GN	Bacteroidetes	Bacteroides	Bacteroides caccae	1	1	14	1	1	1	4	0	0	0	0	12	8	42	19	1	4	0	1	3	0	1	3	2	0	33	0	18	4	28	5	11	24	27	21	0	12	0	3	31	2	50	1	0	10
34	AF31-29AC	Bacteroidetes	Bacteroides	Bacteroides caccae	2	1	14	1	1	1	5	0	0	0	0	13	8	43	13	1	3	0	1	3	0	1	2	2	0	26	0	14	3	27	5	12	29	28	28	0	13	0	3	27	2	50	0	0	9
34	AF46-5GN	Bacteroidetes	Bacteroides	Bacteroides caccae	1	1	16	1	1	1	4	0	0	0	0	17	9	42	16	2	2	0	1	3	0	1	2	3	0	28	0	16	3	26	6	12	23	27	24	0	14	0	3	32	2	51	1	0	8
32	AM16-13	Bacteroidetes	Bacteroides	Bacteroides sp. D1	3	1	13	1	1	1	5	0	0	0	0	20	8	34	13	1	2	0	2	3	0	1	2	3	0	28	0	16	3	18	5	8	17	19	17	1	9	0	1	22	2	52	0	0	7
32	AF39-6AC	Bacteroidetes	Bacteroides	Bacteroides xylanisolvens	3	1	15	1	1	1	4	0	0	0	0	19	7	34	13	1	2	0	1	3	0	1	2	3	0	24	0	15	3	18	5	8	25	27	23	1	9	0	1	22	2	52	0	0	7
32	AF38-2	Bacteroidetes	Bacteroides	Bacteroides xylanisolvens	3	1	15	1	1	1	5	0	0	0	0	16	8	34	15	1	2	0	1	3	0	1	2	3	0	29	0	18	3	17	5	8	25	25	21	1	9	0	1	22	2	52	0	0	7
32	AM26-1	Bacteroidetes	Bacteroides	Bacteroides xylanisolvens	3	1	16	1	1	1	5	0	0	0	0	16	8	34	13	1	2	0	1	3	0	1	2	3	0	27	0	17	3	18	5	8	19	20	17	1	9	0	1	22	2	52	0	0	7
32	TM09-13	Bacteroidetes	Bacteroides	Bacteroides xylanisolvens	3	1	12	1	1	1	5	0	0	0	0	22	7	34	13	1	2	0	1	3	0	1	2	3	0	25	0	15	3	17	5	8	16	19	17	1	9	0	1	22	2	52	0	0	7
32	AM37-9	Bacteroidetes	Bacteroides	Bacteroides sp. D1	4	1	14	1	1	1	4	0	0	0	0	16	7	34	13	1	3	0	1	2	0	1	2	3	0	29	0	15	4	17	5	8	22	22	22	1	9	0	1	22	3	52	0	0	8
32	TF10-34	Bacteroidetes	Bacteroides	Bacteroides xylanisolvens	3	1	16	1	1	1	5	0	0	0	0	22	8	34	13	1	2	0	2	3	0	1	2	3	0	27	0	14	3	18	5	8	20	21	17	1	9	0	1	22	2	52	0	0	7
32	AM30-47	Bacteroidetes	Bacteroides	Bacteroides xylanisolvens	3	1	12	1	1	1	4	0	0	0	0	20	7	34	13	1	2	0	1	3	0	1	2	3	0	27	0	15	3	18	5	8	18	21	18	0	9	0	1	22	2	52	0	0	7
32	AM54-2NS	Bacteroidetes	Bacteroides	Bacteroides sp. D1	3	1	17	1	1	1	6	0	0	0	0	35	7	35	18	2	3	0	1	3	0	1	2	4	0	28	0	19	4	20	6	12	25	28	28	1	14	0	7	30	2	52	1	0	11
32	AF14-7	Bacteroidetes	Bacteroides	Bacteroides xylanisolvens	4	1	14	1	1	1	5	0	0	0	0	18	7	37	13	1	3	0	1	3	0	1	2	2	0	27	0	15	4	17	5	8	23	24	25	1	9	0	1	23	2	52	0	0	9
32	AF21-6AC	Bacteroidetes	Bacteroides	Bacteroides xylanisolvens	4	1	15	1	1	1	5	0	0	0	0	23	8	35	16	1	4	0	1	3	0	1	2	4	0	26	0	19	4	19	5	11	24	26	23	1	11	0	3	26	2	53	1	0	11
32	AF46-11NS	Bacteroidetes	Bacteroides	Bacteroides xylanisolvens	3	1	18	1	2	2	5	0	0	0	0	32	8	37	15	1	3	0	1	3	0	1	2	4	0	36	0	19	4	20	6	9	24	27	27	1	11	0	5	28	2	53	1	0	9
82	OF02-3LB	Bacteroidetes	Bacteroides	unclassified	3	1	13	1	2	2	6	0	0	0	0	19	8	37	13	1	2	0	2	2	0	1	2	2	0	24	0	14	3	18	5	8	17	19	18	1	9	0	1	22	3	52	0	0	6
82	AF27-33	Bacteroidetes	Bacteroides	unclassified	3	1	13	1	2	2	5	0	0	0	0	25	8	35	13	1	2	0	2	3	0	1	2	3	0	27	0	14	3	17	5	9	16	23	16	1	9	0	1	22	3	52	0	0	7
82	OM05-10AA	Bacteroidetes	Bacteroides	unclassified	3	1	13	1	2	2	5	0	0	0	0	24	8	35	13	1	2	0	2	3	0	1	2	3	0	27	0	14	3	17	5	9	16	21	16	1	9	0	1	22	3	52	0	0	7
82	AF26-7BH	Bacteroidetes	Bacteroides	unclassified	3	1	13	1	2	2	6	0	0	0	0	19	8	37	13	1	2	0	2	3	0	1	2	2	0	24	0	14	3	18	5	8	18	20	18	1	9	0	1	23	3	52	0	0	7
16	AF14-13AC	Bacteroidetes	Bacteroides	Bacteroides ovatus	3	1	13	1	2	2	6	0	0	0	0	19	8	35	13	1	3	0	2	3	0	1	2	3	0	25	0	14	4	18	5	10	22	22	21	1	9	0	1	22	2	52	0	0	9
16	AF27-16BH	Bacteroidetes	Bacteroides	Bacteroides ovatus	3	1	14	2	2	2	6	0	0	0	0	21	8	34	15	1	3	0	2	3	0	1	2	3	0	25	0	16	4	18	5	11	19	23	19	1	9	0	1	22	2	51	0	0	9
16	AM14-35	Bacteroidetes	Bacteroides	Bacteroides ovatus	3	1	12	1	2	2	5	0	0	0	0	19	8	34	13	1	4	0	2	3	0	1	2	3	0	27	0	14	5	20	5	9	17	21	20	1	9	0	1	22	2	52	0	0	11
16	AF26-20AA	Bacteroidetes	Bacteroides	Bacteroides ovatus	3	1	12	1	2	2	5	0	0	0	0	19	8	34	13	1	3	0	2	3	0	1	2	3	0	25	0	14	4	19	5	9	18	22	19	1	9	0	1	22	2	52	0	0	9
16	AM14-26	Bacteroidetes	Bacteroides	Bacteroides ovatus	3	1	12	1	2	2	5	0	0	0	0	19	8	34	13	1	4	0	2	3	0	1	2	3	0	27	0	14	5	20	5	9	17	21	20	1	9	0	1	22	2	52	0	0	11
16	AM14-40	Bacteroidetes	Bacteroides	Bacteroides ovatus	3	1	13	1	2	2	5	0	0	0	0	19	8	34	13	1	4	0	2	3	0	1	2	3	0	27	0	14	5	20	5	9	17	21	20	1	9	0	1	22	2	52	0	0	11
16	AF29-12	Bacteroidetes	Bacteroides	Bacteroides ovatus	3	1	12	1	2	2	5	0	0	0	0	19	8	34	15	1	2	0	2	3	0	1	2	3	0	26	0	16	3	18	5	9	18	21	20	1	9	0	1	22	2	52	0	0	7
16	TM07-20	Bacteroidetes	Bacteroides	Bacteroides ovatus	3	1	13	1	2	2	6	0	0	0	0	21	8	34	13	1	4	0	2	3	0	1	2	3	0	26	0	14	5	19	5	10	17	20	19	1	9	0	1	22	2	52	0	0	11
16	AM30-13	Bacteroidetes	Bacteroides	Bacteroides ovatus	3	1	13	1	2	2	5	0	0	0	0	19	8	37	13	1	2	0	2	3	0	1	2	3	0	26	0	14	3	18	5	9	18	19	18	1	9	0	1	22	2	52	0	0	7
16	AM17-48	Bacteroidetes	Bacteroides	Bacteroides ovatus	3	1	12	1	2	2	5	0	0	0	0	21	8	34	15	1	3	0	2	3	0	1	2	3	0	27	0	16	4	19	5	9	19	23	20	1	9	0	1	22	2	52	0	0	9
16	OF05-12AC	Bacteroidetes	Bacteroides	Bacteroides ovatus	3	1	14	1	2	2	5	0	0	0	0	21	8	31	15	1	2	0	2	3	0	1	2	3	0	26	0	16	3	18	5	9	20	23	20	1	9	0	1	22	2	52	0	0	7
16	AF24-28LB	Bacteroidetes	Bacteroides	Bacteroides ovatus	3	1	12	1	2	2	6	0	0	0	0	19	8	34	13	1	4	0	2	3	0	1	2	3	0	29	0	14	5	20	5	9	19	21	21	1	9	0	1	22	2	52	0	0	11
16	OF01-19AC	Bacteroidetes	Bacteroides	Bacteroides ovatus	3	1	12	1	2	2	5	0	0	0	0	19	8	34	15	1	2	0	2	3	0	1	2	3	0	25	0	16	3	18	5	9	18	21	21	1	9	0	1	22	2	52	0	0	7
16	AM40-4	Bacteroidetes	Bacteroides	Bacteroides ovatus	3	1	12	1	2	2	6	0	0	0	0	20	8	34	13	1	3	0	2	3	0	1	2	3	0	28	0	14	4	19	5	9	16	22	17	1	9	0	1	22	2	52	0	0	9
16	AF04-46	Bacteroidetes	Bacteroides	Bacteroides ovatus	4	1	12	1	2	2	6	0	0	0	0	16	8	34	13	1	3	0	2	3	0	1	2	3	0	28	0	14	4	19	5	9	18	22	19	1	9	0	1	22	2	52	0	0	9
16	AF04-17	Bacteroidetes	Bacteroides	Bacteroides ovatus	4	1	12	1	2	2	6	0	0	0	0	16	8	34	13	1	3	0	2	3	0	1	2	3	0	28	0	14	4	19	5	9	18	22	19	1	9	0	1	22	2	52	0	0	9
16	AF32-8BH	Bacteroidetes	Bacteroides	Bacteroides fragilis	3	1	12	1	2	2	7	0	0	0	0	16	8	37	13	1	3	0	2	3	0	1	2	3	0	28	0	14	4	19	5	9	26	27	23	1	9	0	1	22	2	52	0	0	9
16	AM54-35XD	Bacteroidetes	Bacteroides	Bacteroides ovatus	3	1	13	1	2	2	8	0	0	0	0	23	9	40	17	1	4	0	2	3	0	1	2	3	0	34	0	18	5	26	5	10	21	23	24	1	12	0	5	25	2	53	0	0	11
16	AF42-23	Bacteroidetes	Bacteroides	Bacteroides ovatus	3	1	13	1	2	2	5	0	0	0	0	20	8	37	15	1	3	0	2	3	0	1	2	4	0	26	0	16	4	22	6	10	19	23	20	1	11	0	5	27	2	52	0	0	10
16	AF45-17BH	Bacteroidetes	Bacteroides	Bacteroides ovatus	3	1	15	1	2	2	7	0	0	0	0	25	8	36	15	1	3	0	2	4	0	2	2	4	0	30	0	17	4	20	5	11	22	25	25	1	14	0	4	28	2	52	0	0	9
16	AM56-10ce	Bacteroidetes	Bacteroides	Bacteroides fragilis	3	1	16	1	2	2	7	0	0	0	0	28	9	38	16	2	5	0	2	3	0	1	2	4	0	34	0	18	5	26	5	9	21	23	23	1	10	0	3	22	2	52	0	0	13
16	CF01-10NS	Bacteroidetes	Bacteroides	Bacteroides sp. 3_1_23	3	1	16	1	2	2	8	0	0	0	0	23	9	37	15	1	3	0	2	3	0	1	2	3	0	30	0	17	4	22	5	10	22	26	24	1	12	0	3	24	2	52	0	0	9
79	AF20-9LB	Bacteroidetes	Bacteroides	Bacteroides ovatus	3	1	12	1	2	2	6	0	0	0	0	24	8	34	15	1	2	0	2	3	0	1	2	3	0	27	0	16	3	19	5	9	22	24	20	1	9	0	1	22	2	52	0	0	7
79	AM32-14LB	Bacteroidetes	Bacteroides	Bacteroides ovatus	3	1	12	1	2	2	6	0	0	0	0	18	8	34	13	1	3	0	2	3	0	1	2	3	0	31	0	15	4	19	5	9	16	20	19	1	9	0	1	22	2	52	0	0	9
79	OF03-11BH	Bacteroidetes	Bacteroides	Bacteroides sp. 3_1_23	3	1	12	1	2	2	7	0	0	0	0	21	8	34	13	1	4	0	2	2	0	1	2	3	0	25	0	15	5	20	5	9	21	26	24	0	9	0	1	22	2	52	0	0	10
79	AM50-10BH	Bacteroidetes	Bacteroides	Bacteroides ovatus	4	1	14	1	2	2	6	0	0	0	0	20	8	39	14	1	3	0	2	3	0	1	2	4	0	36	0	17	4	21	5	9	16	24	20	1	10	0	1	24	2	51	0	0	9
321	OF03-9BH	Bacteroidetes	Bacteroides	Bacteroides stercorirosoris	1	1	14	1	1	1	3	0	1	0	0	11	8	37	17	0	2	0	2	2	0	1	1	3	1	37	0	19	2	18	3	11	19	25	23	0	11	0	3	27	3	48	1	0	9
290	OM05-15BH	Bacteroidetes	Bacteroides	Bacteroides oleiciplenus	1	1	12	1	0	0	2	0	1	0	0	10	8	31	13	0	2	0	2	3	0	1	1	3	1	26	0	16	2	17	3	10	16	21	18	0	9	0	1	22	2	49	1	0	7
98	AF29-17	Bacteroidetes	Bacteroides	Bacteroides cellulosilyticus	1	1	10	1	1	1	4	0	1	0	0	9	8	31	13	0	2	0	2	3	0	1	1	3	1	26	0	16	2	19	4	9	18	22	19	0	9	0	1	22	3	50	1	0	7
98	AF17-25	Bacteroidetes	Bacteroides	Bacteroides cellulosilyticus	1	1	10	1	1	1	5	0	1	0	0	10	8	31	13	0	2	0	2	3	0	1	1	3	1	26	0	16	2	17	3	9	15	22	18	0	9	0	1	22	3	50	1	0	7
98	AF22-3AC	Bacteroidetes	Bacteroides	Bacteroides cellulosilyticus	1	1	10	1	1	1	4	0	1	0	0	10	8	31	13	0	2	0	2	3	0	1	1	3	1	28	0	17	2	18	3	9	14	19	18	0	9	0	1	22	3	50	1	0	7
295	AF39-11AC	Bacteroidetes	Bacteroides	unclassified	1	1	12	1	1	1	2	0	1	0	0	12	8	31	14	0	2	0	2	3	0	1	1	3	1	26	0	16	2	17	3	9	19	23	22	0	9	0	1	22	3	51	1	0	7
38	AM27-2	Bacteroidetes	Bacteroides	Bacteroides intestinalis	1	1	12	1	1	1	2	0	1	0	0	10	8	31	13	0	2	0	2	2	0	1	1	3	1	25	0	15	2	16	3	10	15	21	17	0	9	0	1	22	3	52	1	0	7
38	OF03-26	Bacteroidetes	Bacteroides	Bacteroides intestinalis	1	1	12	1	1	1	2	0	1	0	0	11	8	31	13	0	2	0	2	2	0	1	1	3	1	22	0	16	2	16	3	11	16	20	18	0	9	0	1	22	3	52	1	0	7
38	TF12-32	Bacteroidetes	Bacteroides	Bacteroides intestinalis	1	1	12	1	1	1	2	0	1	0	0	10	8	31	13	0	2	0	2	3	0	1	1	3	1	22	0	16	2	17	3	9	18	23	20	0	9	0	1	22	3	52	1	0	7
38	AM15-15	Bacteroidetes	Bacteroides	Bacteroides intestinalis	1	1	12	1	1	1	2	0	1	0	0	10	8	31	14	0	2	0	2	3	0	1	1	3	1	24	0	16	2	17	3	9	15	19	17	0	9	0	1	22	3	52	1	0	7
38	AM16-24	Bacteroidetes	Bacteroides	unclassified	1	1	12	1	0	0	1	0	0	0	0	12	8	28	13	0	2	0	2	3	0	1	1	3	1	26	0	16	2	17	3	10	15	21	19	0	9	0	1	22	2	52	1	0	7
38	AF31-23	Bacteroidetes	Bacteroides	Bacteroides intestinalis	1	1	12	1	1	1	1	0	1	0	0	10	8	31	13	0	2	0	2	3	0	1	1	3	1	23	0	16	2	17	3	10	15	19	17	0	9	0	1	22	3	52	1	0	7
38	AF19-10AC	Bacteroidetes	Bacteroides	Bacteroides intestinalis	1	1	12	1	1	1	2	0	1	0	0	11	8	32	13	0	2	0	2	2	0	1	1	3	1	25	0	16	2	16	3	10	15	21	17	0	9	0	1	22	3	52	1	0	7
38	AF36-16BH	Bacteroidetes	Bacteroides	Bacteroides intestinalis	1	1	12	1	1	1	3	0	1	0	0	10	8	31	13	0	2	0	2	2	0	1	1	3	1	25	0	16	2	16	3	10	16	22	18	0	9	0	1	22	3	52	1	0	7
38	TM06-30	Bacteroidetes	Bacteroides	Bacteroides intestinalis	1	1	11	1	1	1	2	0	1	0	0	10	8	31	13	0	2	0	2	3	0	1	1	3	1	20	0	16	2	17	3	9	14	19	18	0	9	0	1	22	3	52	1	0	7
112	AM43-4	Bacteroidetes	Bacteroides	Bacteroides intestinalis	1	1	13	1	1	1	3	0	1	0	0	11	8	31	13	0	2	0	2	3	0	1	1	3	1	26	0	17	2	18	3	10	16	20	17	0	9	0	1	22	3	52	1	0	7
112	AM27-17	Bacteroidetes	Bacteroides	Bacteroides intestinalis	1	1	13	1	1	1	3	0	1	0	0	10	8	31	13	0	2	0	2	3	0	1	1	3	1	24	0	16	2	17	3	9	17	24	18	0	9	0	1	22	3	52	1	0	7
112	AF14-32	Bacteroidetes	Bacteroides	Bacteroides intestinalis	1	1	13	1	1	1	3	0	1	0	0	11	8	31	13	0	2	0	2	3	0	1	1	3	1	24	0	17	2	18	3	10	16	20	17	0	9	0	1	22	3	52	1	0	7
310	OM08-11	Bacteroidetes	Bacteroides	unclassified	1	1	12	1	0	0	2	0	1	0	0	10	7	28	13	1	2	0	1	3	0	1	1	3	1	24	0	14	2	15	5	8	17	24	19	0	8	0	1	22	2	52	0	0	7
35	AF28-11	Bacteroidetes	Bacteroides	Bacteroides uniformis	1	1	13	1	0	0	2	0	0	0	0	6	7	40	12	1	3	0	1	2	0	1	1	2	0	28	0	14	3	17	5	10	17	20	18	0	10	0	1	22	2	46	0	0	9
35	AM37-7	Bacteroidetes	Bacteroides	Bacteroides uniformis	1	1	12	1	0	0	1	0	0	0	0	6	7	37	12	1	3	0	1	2	0	1	1	2	0	24	0	13	3	17	5	10	18	23	21	0	10	0	1	22	2	46	0	0	9
35	OM03-4	Bacteroidetes	Bacteroides	Bacteroides uniformis	1	1	13	1	0	0	3	0	0	0	0	7	7	40	12	1	3	0	1	3	0	1	1	2	0	30	0	14	3	19	5	10	18	23	20	0	9	0	1	22	2	46	0	0	9
35	AF25-5LB	Bacteroidetes	Bacteroides	Bacteroides sp. D20	1	1	13	1	0	0	3	0	0	0	0	7	7	40	12	1	2	0	1	2	0	1	1	2	0	26	0	14	2	17	5	10	17	20	18	0	10	0	1	22	2	47	0	0	7
35	AM29-4LB	Bacteroidetes	Bacteroides	Bacteroides uniformis	1	1	12	1	0	0	1	0	0	0	0	6	7	40	12	1	3	0	1	2	0	1	1	2	0	27	0	14	3	17	5	10	19	23	20	0	10	0	1	22	2	46	0	0	9
35	AF19-3LB	Bacteroidetes	Bacteroides	Bacteroides uniformis	1	1	12	1	0	0	1	0	0	0	0	6	7	40	12	1	3	0	1	2	0	1	1	2	0	27	0	13	3	17	5	10	19	23	20	0	10	0	1	22	2	46	0	0	9
35	AM29-2AC	Bacteroidetes	Bacteroides	Bacteroides uniformis	1	1	12	1	0	0	1	0	0	0	0	6	7	40	12	1	3	0	1	2	0	1	1	2	0	27	0	14	3	17	5	10	19	23	20	0	10	0	1	22	2	46	0	0	9
35	AF25-17LB	Bacteroidetes	Bacteroides	Bacteroides sp. D20	1	1	13	1	0	0	3	0	0	0	0	7	7	40	12	1	2	0	1	2	0	1	1	2	0	26	0	14	2	17	5	10	18	21	19	0	10	0	1	22	2	47	0	0	7
35	AF42-11	Bacteroidetes	Bacteroides	Bacteroides uniformis	1	1	14	1	0	0	1	0	0	0	0	7	8	44	12	2	3	0	1	2	0	1	2	3	1	30	0	14	4	20	5	11	19	28	23	0	15	0	5	25	2	46	0	0	10
35	TM06-34	Bacteroidetes	Bacteroides	Bacteroides sp. D20	1	1	14	1	0	0	1	0	0	0	0	10	8	45	13	2	4	0	1	3	0	1	1	2	0	32	0	15	4	21	5	14	18	27	25	0	19	0	6	28	2	49	0	0	11
2	AF29-11	Bacteroidetes	Bacteroides	Bacteroides sp. D20	2	1	12	1	0	0	2	0	0	0	0	11	7	30	14	1	2	0	1	3	0	1	1	2	0	29	0	17	2	18	5	9	15	19	17	0	9	0	1	22	2	46	0	0	6
2	AM18-14LB	Bacteroidetes	Bacteroides	Bacteroides uniformis	1	1	12	1	0	0	2	0	0	0	0	9	8	30	12	1	2	0	1	3	0	1	1	2	0	28	0	14	2	17	5	9	18	23	20	0	9	0	1	22	2	46	0	0	7
2	AM30-49	Bacteroidetes	Bacteroides	Bacteroides uniformis	1	1	12	1	0	0	2	0	0	0	0	9	7	30	12	1	2	0	1	3	0	1	1	2	0	27	0	15	2	17	5	10	16	23	18	0	9	0	1	22	2	46	0	0	6
2	OM08-13	Bacteroidetes	Bacteroides	Bacteroides sp. D20	1	1	12	1	0	0	2	0	0	0	0	10	7	30	12	1	2	0	1	3	0	1	1	2	0	24	0	14	2	17	5	9	15	20	17	0	9	0	1	22	2	46	0	0	7
2	TM04-30	Bacteroidetes	Bacteroides	Bacteroides uniformis	1	1	12	1	0	0	2	0	0	0	0	8	7	30	12	1	2	0	1	3	0	1	1	2	0	29	0	14	2	17	5	9	15	20	17	0	9	0	1	22	2	46	0	0	6
2	AM14-1	Bacteroidetes	Bacteroides	Bacteroides uniformis	1	1	12	1	0	0	2	0	0	0	0	10	7	30	12	1	2	0	1	3	0	1	1	2	0	26	0	14	2	17	5	9	16	22	18	0	9	0	1	22	2	46	0	0	7
2	AF20-13LB	Bacteroidetes	Bacteroides	Bacteroides sp. 4_1_36	1	1	12	1	0	0	2	0	0	0	0	8	7	33	12	1	3	0	1	3	0	1	1	2	0	28	0	14	3	18	5	9	17	20	18	0	8	0	1	22	2	45	0	0	8
2	AM39-1	Bacteroidetes	Bacteroides	Bacteroides uniformis	1	1	12	1	0	0	3	0	0	0	0	10	7	30	12	1	2	0	1	3	0	1	1	2	0	25	0	14	2	17	5	9	17	24	19	0	9	0	1	22	2	46	0	0	7
2	OM04-14BH	Bacteroidetes	Bacteroides	Bacteroides uniformis	1	1	13	1	0	0	2	0	0	0	0	10	7	30	14	1	2	0	1	3	0	1	1	2	0	28	0	16	2	17	5	9	19	24	21	0	9	0	1	23	2	47	0	0	6
2	AM44-19	Bacteroidetes	Bacteroides	Bacteroides sp. D20	1	1	12	1	0	0	3	0	0	0	0	9	7	33	12	1	2	0	1	3	0	1	1	2	0	27	0	15	2	17	5	10	18	22	18	0	9	0	1	22	2	46	0	0	6
2	AM21-40	Bacteroidetes	Bacteroides	Bacteroides uniformis	1	1	12	1	0	0	2	0	0	0	0	9	7	30	12	1	2	0	1	3	0	1	1	2	0	25	0	14	2	17	5	10	15	20	17	0	9	0	1	22	2	46	0	0	6
2	AF34-31BH	Bacteroidetes	Bacteroides	Bacteroides sp. D20	1	1	12	1	0	0	2	0	0	0	0	8	7	30	12	1	2	0	1	3	0	1	1	2	0	28	0	16	2	17	5	9	17	22	19	0	9	0	1	22	2	46	0	0	6
2	AM32-11AC	Bacteroidetes	Bacteroides	Bacteroides sp. D20	1	1	13	1	0	0	2	0	0	0	0	10	7	30	12	1	2	0	1	3	0	1	1	2	0	29	0	14	2	17	5	10	15	21	17	0	9	0	1	22	2	46	0	0	6
2	AM26-2	Bacteroidetes	Bacteroides	Bacteroides sp. D20	1	1	12	1	0	0	3	0	0	0	0	8	7	33	12	1	2	0	1	3	0	1	1	2	0	27	0	14	2	17	5	10	17	22	19	0	9	0	1	22	2	47	0	0	7
2	AM07-18	Bacteroidetes	Bacteroides	Bacteroides sp. D20	1	1	12	1	0	0	3	0	0	0	0	8	7	33	12	1	2	0	1	3	0	1	1	2	0	27	0	14	2	17	5	10	16	21	18	0	9	0	1	22	2	47	0	0	7
2	OM05-12BH	Bacteroidetes	Bacteroides	Bacteroides uniformis	1	1	12	1	0	0	3	0	0	0	0	8	7	33	13	1	2	0	1	3	0	1	1	2	0	26	0	14	2	17	5	9	15	20	17	0	9	0	1	22	2	46	0	0	6
2	TF09-22	Bacteroidetes	Bacteroides	Bacteroides uniformis	1	1	12	1	0	0	3	0	0	0	0	9	7	30	12	1	2	0	1	3	0	1	1	2	0	28	0	14	2	17	5	9	19	24	21	0	9	0	1	22	2	46	0	0	6
2	OF04-14	Bacteroidetes	Bacteroides	Bacteroides uniformis	1	1	12	1	0	0	2	0	0	0	0	8	7	30	12	1	2	0	1	3	0	1	1	2	0	28	0	14	2	17	5	9	17	23	19	0	9	0	1	22	2	46	0	0	6
2	TF07-2	Bacteroidetes	Bacteroides	Bacteroides uniformis	1	1	12	1	0	0	2	0	0	0	0	8	7	30	14	1	2	0	1	3	0	1	1	2	0	26	0	16	2	17	5	9	17	23	19	0	9	0	1	22	2	46	0	0	6
2	TM09-11	Bacteroidetes	Bacteroides	Bacteroides sp. D20	1	1	12	1	0	0	1	0	0	0	0	10	7	30	12	1	3	0	1	3	0	1	1	2	0	26	0	14	3	18	5	9	16	20	17	0	9	0	1	22	2	46	0	0	9
2	AM29-1AC	Bacteroidetes	Bacteroides	Bacteroides uniformis	1	1	12	1	0	0	4	0	0	0	0	10	7	33	12	1	2	0	1	3	0	1	1	2	0	27	0	14	2	17	5	9	17	21	17	0	9	0	1	22	2	47	0	0	6
2	AM29-12AC	Bacteroidetes	Bacteroides	Bacteroides uniformis	1	1	12	1	0	0	4	0	0	0	0	10	7	33	12	1	2	0	1	3	0	1	1	2	0	27	0	14	2	17	5	9	17	21	17	0	9	0	1	22	2	46	0	0	6
2	OM05-11BH	Bacteroidetes	Bacteroides	Bacteroides uniformis	1	1	12	1	0	0	3	0	0	0	0	8	7	33	12	1	2	0	1	3	0	1	1	2	0	26	0	13	2	17	5	9	15	20	17	0	9	0	1	22	2	46	0	0	6
2	OM07-9	Bacteroidetes	Bacteroides	Bacteroides uniformis	1	1	12	1	0	0	3	0	0	0	0	8	7	30	12	1	2	0	1	3	0	2	1	2	0	29	0	14	2	17	5	11	16	21	18	0	9	0	1	22	2	46	0	0	7
2	AM09-11	Bacteroidetes	Bacteroides	Bacteroides uniformis	1	1	12	1	0	0	2	0	0	0	0	9	7	30	12	1	2	0	1	3	0	1	1	2	0	26	0	14	2	17	5	10	15	21	17	0	9	0	1	22	2	46	0	0	6
2	AF32-17	Bacteroidetes	Bacteroides	Bacteroides uniformis	1	1	12	1	0	0	2	0	0	0	0	9	7	30	12	1	2	0	1	3	0	1	1	2	0	26	0	14	2	17	5	11	15	21	17	0	9	0	1	22	2	46	0	0	6
2	AF35-22	Bacteroidetes	Bacteroides	Bacteroides sp. 4_1_36	1	1	12	1	0	0	2	0	0	0	0	8	8	33	12	1	2	0	1	3	0	1	1	2	0	28	0	14	2	17	5	10	15	22	17	0	9	0	1	22	2	46	0	0	6
2	AF19-23	Bacteroidetes	Bacteroides	Bacteroides uniformis	1	1	12	1	0	0	3	0	0	0	0	8	7	30	12	1	2	0	1	3	0	1	1	2	0	29	0	14	2	17	5	9	18	24	20	0	9	0	1	22	2	46	0	0	6
2	AM43-9	Bacteroidetes	Bacteroides	Bacteroides uniformis	1	1	12	1	0	0	2	0	0	0	0	9	7	30	12	1	2	0	1	3	0	1	1	2	0	27	0	14	2	17	5	9	17	24	19	0	9	0	1	23	2	46	0	0	6
2	AM31-23	Bacteroidetes	Bacteroides	Bacteroides uniformis	1	1	12	1	0	0	2	0	0	0	0	10	7	33	12	1	2	0	1	3	0	1	1	2	0	27	0	14	2	18	5	9	19	23	19	0	9	0	1	22	2	46	0	0	6
2	TM07-1	Bacteroidetes	Bacteroides	Bacteroides sp. 4_1_36	1	1	13	1	0	0	2	0	0	0	0	9	7	30	12	1	2	0	1	3	0	1	1	2	0	29	0	14	2	17	5	9	16	21	17	0	9	0	1	23	2	46	0	0	6
2	AM30-16	Bacteroidetes	Bacteroides	Bacteroides sp. 4_1_36	1	1	12	1	0	0	2	0	0	0	0	8	7	30	12	1	2	0	1	3	0	1	1	2	0	26	0	14	2	17	5	9	16	21	17	0	9	0	1	22	2	46	0	0	6
2	AF21-53	Bacteroidetes	Bacteroides	Bacteroides uniformis	1	1	13	1	0	0	2	0	0	0	0	10	7	30	12	1	2	0	1	3	0	1	1	2	0	27	0	13	2	17	5	9	18	22	20	0	9	0	1	22	2	47	0	0	6
2	AF17-20	Bacteroidetes	Bacteroides	Bacteroides uniformis	1	1	12	1	0	0	3	0	0	0	0	8	8	33	14	1	2	0	1	3	0	1	1	2	0	27	0	16	2	17	5	9	19	24	21	0	9	0	1	22	2	46	0	0	6
2	AM50-4	Bacteroidetes	Bacteroides	Bacteroides uniformis	1	1	13	1	0	0	2	0	0	0	0	10	7	36	15	1	2	0	1	3	0	1	2	2	0	30	0	15	3	18	5	11	18	25	20	0	14	0	6	27	2	46	0	0	8
2	AF18-33	Bacteroidetes	Bacteroides	Bacteroides sp. D20	1	1	12	1	0	0	1	0	0	0	0	10	7	33	12	1	2	0	1	3	0	1	1	2	0	28	0	14	2	17	5	9	17	20	17	0	9	0	1	22	2	46	0	0	7
2	AM41-16	Bacteroidetes	Bacteroides	Bacteroides sp. D20	1	1	12	1	0	0	3	0	0	0	0	10	7	33	14	1	2	0	1	3	0	1	1	2	0	28	0	16	2	17	5	9	21	24	21	0	9	0	1	22	2	45	0	0	7
2	AF39-16AC	Bacteroidetes	Bacteroides	Bacteroides sp. D20	1	1	13	1	0	0	2	0	0	0	0	10	8	30	12	1	2	0	1	3	0	1	1	2	0	27	0	12	2	17	5	10	19	24	21	0	9	0	1	22	2	46	0	0	6
2	AF37-16AC	Bacteroidetes	Bacteroides	Bacteroides sp. D20	1	1	12	1	0	0	1	0	0	0	0	10	7	33	12	1	3	0	1	3	0	1	1	2	0	26	0	14	3	18	5	9	17	20	19	0	9	0	1	22	2	46	0	0	9
2	AM27-46	Bacteroidetes	Bacteroides	Bacteroides uniformis	1	1	12	1	0	0	2	0	0	0	0	11	8	36	17	2	2	0	1	3	0	1	1	2	0	34	0	18	2	21	5	11	21	26	23	0	18	0	5	26	2	47	0	0	7
2	AM28-49	Bacteroidetes	Bacteroides	Bacteroides uniformis	1	1	13	1	0	0	3	0	0	0	0	9	7	30	12	1	2	0	1	3	0	1	1	2	0	28	0	14	2	17	5	9	15	20	17	0	9	0	1	22	2	45	0	0	6
2	AM16-3	Bacteroidetes	Bacteroides	Bacteroides uniformis	1	1	12	1	0	0	2	0	0	0	0	10	7	33	12	1	2	0	1	3	0	1	1	2	0	26	0	14	2	17	5	9	15	20	17	0	9	0	1	22	2	46	0	0	6
2	TM10-17	Bacteroidetes	Bacteroides	Bacteroides uniformis	1	1	12	1	0	0	2	0	0	0	0	9	7	30	12	1	2	0	1	3	0	1	1	2	0	25	0	15	2	17	5	10	15	20	17	0	9	0	1	22	2	46	0	0	6
2	AF04-22	Bacteroidetes	Bacteroides	Bacteroides sp. 4_1_36	1	1	12	1	0	0	2	0	0	0	0	8	7	30	14	1	2	0	1	3	0	1	1	2	0	28	0	15	2	17	5	9	17	21	19	0	9	0	1	22	2	46	0	0	6
2	AF27-10BH	Bacteroidetes	Bacteroides	Bacteroides sp. 4_1_36	1	1	12	1	0	0	3	0	0	0	0	8	7	33	12	1	2	0	1	3	0	1	1	2	0	26	0	14	2	17	5	9	15	19	17	0	9	0	1	22	2	46	0	0	6
2	AF26-10BH	Bacteroidetes	Bacteroides	Bacteroides sp. D20	1	1	12	1	0	0	1	0	0	0	0	10	7	30	12	1	3	0	1	3	0	1	1	2	0	26	0	14	3	18	5	9	18	24	22	0	9	0	1	23	2	46	0	0	9
2	AF33-23	Bacteroidetes	Bacteroides	Bacteroides sp. D20	1	1	12	1	0	0	2	0	0	0	0	10	7	33	12	1	3	0	1	3	0	1	1	2	0	29	0	14	3	18	5	9	18	20	18	0	9	0	1	22	2	46	0	0	9
2	AF14-14	Bacteroidetes	Bacteroides	Bacteroides uniformis	1	1	13	1	0	0	2	0	0	0	0	9	7	30	12	1	2	0	1	3	0	1	1	2	0	28	0	14	2	17	5	10	20	27	22	0	9	0	1	22	2	46	0	0	6
2	AM51-7	Bacteroidetes	Bacteroides	Bacteroides sp. D20	1	1	12	1	0	0	2	0	0	0	0	11	8	38	14	2	2	0	1	3	0	1	2	2	0	32	0	15	3	20	5	13	20	25	25	0	18	0	6	30	2	46	0	0	8
2	AF36-11BH	Bacteroidetes	Bacteroides	Bacteroides sp. 4_1_36	1	1	12	1	0	0	2	0	0	0	0	9	7	30	12	1	2	0	1	3	0	1	1	2	0	28	0	14	2	17	5	9	16	21	18	0	9	0	1	22	2	46	0	0	6
2	AF25-38AC	Bacteroidetes	Bacteroides	Bacteroides sp. 4_1_36	1	1	12	1	0	0	3	0	0	0	0	9	7	30	12	1	2	0	1	3	0	1	1	2	0	27	0	13	2	17	5	10	19	24	21	0	9	0	1	22	2	46	0	0	6
2	AF15-14LB	Bacteroidetes	Bacteroides	Bacteroides sp. 4_1_36	1	1	12	1	0	0	3	0	0	0	0	9	7	36	12	1	2	0	1	3	0	1	1	2	0	29	0	13	2	17	5	9	18	23	18	0	9	0	1	22	2	46	0	0	6
2	AF16-7	Bacteroidetes	Bacteroides	Bacteroides sp. 4_1_36	1	1	12	1	0	0	3	0	0	0	0	9	7	36	12	1	2	0	1	3	0	1	1	2	0	29	0	13	2	17	5	9	17	22	17	0	9	0	1	22	2	46	0	0	6
2	TF08-13	Bacteroidetes	Bacteroides	Bacteroides uniformis	1	1	12	1	0	0	2	0	0	0	0	9	7	33	12	1	2	0	1	2	0	1	1	2	0	28	0	14	2	16	5	9	15	20	17	0	9	0	1	22	2	46	0	0	6
2	AF14-42	Bacteroidetes	Bacteroides	Bacteroides uniformis	1	1	13	1	0	0	2	0	0	0	0	9	7	30	12	1	2	0	1	3	0	1	1	2	0	28	0	15	2	17	5	10	20	27	22	0	9	0	1	22	2	44	0	0	6
2	OF03-17	Bacteroidetes	Bacteroides	Bacteroides uniformis	1	1	12	1	0	0	2	0	0	0	0	12	8	40	14	2	3	0	1	3	0	1	2	2	0	33	0	15	4	22	5	13	23	27	23	0	13	0	5	25	2	45	0	0	8
2	AM34-25	Bacteroidetes	Bacteroides	Bacteroides uniformis	1	1	13	1	0	0	2	0	0	0	0	14	8	37	13	2	2	0	1	4	0	1	2	2	0	33	0	14	3	20	5	10	21	27	25	0	14	0	7	27	2	46	0	0	8
2	OM03-9	Bacteroidetes	Bacteroides	Bacteroides sp. 4_1_36	1	1	12	1	0	0	6	0	0	0	0	10	8	33	14	2	3	0	1	3	0	1	2	3	0	35	0	14	4	22	6	12	22	27	23	0	12	0	4	29	2	45	0	0	8
44	AM18-17	Bacteroidetes	Bacteroides	Bacteroides eggerthii	1	1	12	1	0	0	2	0	0	0	0	1	8	30	12	1	2	0	2	2	0	1	1	3	1	26	0	13	2	16	4	9	14	19	15	0	8	0	1	22	2	51	0	0	5
44	AM14-12	Bacteroidetes	Bacteroides	Bacteroides eggerthii	1	1	13	1	0	0	2	0	0	0	0	1	8	30	14	1	2	0	2	2	0	1	1	3	1	25	0	16	2	16	4	9	18	22	18	0	8	0	1	22	2	51	0	0	5
44	AM38-13	Bacteroidetes	Bacteroides	Bacteroides eggerthii	1	1	12	1	0	0	2	0	0	0	0	1	8	30	12	1	2	0	2	2	0	1	1	3	1	27	0	13	2	16	4	9	18	23	20	0	8	0	1	22	2	52	0	0	5
44	AM10-54	Bacteroidetes	Bacteroides	Bacteroides eggerthii	1	1	11	1	0	0	2	0	0	0	0	1	8	30	12	1	2	0	2	2	0	1	1	3	1	24	0	13	2	16	4	9	15	21	17	0	8	0	1	22	2	52	0	0	5
44	AM42-16	Bacteroidetes	Bacteroides	Bacteroides eggerthii	1	1	12	1	0	0	2	0	0	0	0	1	8	33	14	1	3	0	2	2	0	1	1	3	1	25	0	15	3	17	4	9	17	23	18	0	8	0	1	22	2	51	0	0	7
44	AF18-1	Bacteroidetes	Bacteroides	Bacteroides eggerthii	1	1	12	1	0	0	2	0	0	0	0	1	8	30	14	1	2	0	2	2	0	1	1	3	1	26	0	15	2	16	4	9	16	20	18	0	8	0	1	22	2	50	0	0	5
44	AM26-26AC	Bacteroidetes	Bacteroides	Bacteroides eggerthii	1	1	12	1	0	0	3	0	0	0	0	1	8	30	12	1	2	0	2	2	0	1	1	3	1	26	0	13	2	16	4	9	16	20	17	0	8	0	1	22	2	52	0	0	5
44	AF33-15AC	Bacteroidetes	Bacteroides	Bacteroides eggerthii	1	1	12	2	0	0	2	0	0	0	0	1	9	30	12	1	3	0	2	2	0	1	1	3	1	27	0	13	3	17	4	9	15	20	16	0	8	0	1	23	2	51	0	0	7
158	AM10-21B	Bacteroidetes	Bacteroides	unclassified	1	1	11	1	0	0	1	0	0	0	0	1	8	32	13	1	2	0	2	2	0	1	1	2	1	27	0	14	1	17	4	7	14	19	15	0	8	0	1	22	2	51	0	0	5
158	OM08-17BH	Bacteroidetes	Bacteroides	unclassified	1	1	12	1	0	0	1	0	0	0	0	1	8	32	12	1	2	0	2	2	0	1	1	2	1	25	0	13	1	17	4	7	18	23	18	0	8	0	1	22	2	49	0	0	5
11	AM50-6	Bacteroidetes	Bacteroides	Bacteroides stercoris	1	1	15	1	0	0	2	0	0	0	0	9	10	28	14	1	2	0	1	3	0	1	2	4	1	26	0	15	3	23	4	13	21	26	26	0	12	0	3	23	2	48	0	0	5
11	AF35-20	Bacteroidetes	Bacteroides	Bacteroides stercoris	1	1	11	1	0	0	2	0	0	0	0	3	8	37	12	1	2	0	1	2	0	1	1	2	1	25	0	13	3	19	4	10	16	20	17	0	9	0	1	22	2	47	1	0	6
11	AF35-14BH	Bacteroidetes	Bacteroides	Bacteroides stercoris	1	1	11	1	0	0	2	0	0	0	0	3	8	37	12	1	3	0	1	2	0	1	1	2	1	25	0	13	3	20	4	10	16	20	17	0	9	0	1	22	2	47	0	0	7
11	AF25-6	Bacteroidetes	Bacteroides	Bacteroides stercoris	1	1	11	1	0	0	3	0	0	0	0	6	7	30	14	1	2	0	1	2	0	1	1	2	1	20	0	15	2	17	4	10	22	28	23	0	9	0	1	22	2	49	0	0	5
11	TF03-6	Bacteroidetes	Bacteroides	Bacteroides stercoris	1	1	11	1	0	0	2	0	0	0	0	5	7	30	12	1	2	0	1	2	0	1	1	2	1	25	0	14	2	17	4	11	16	24	19	0	9	0	1	22	2	48	0	0	5
11	AF25-30AC	Bacteroidetes	Bacteroides	Bacteroides stercoris	1	1	11	1	0	0	3	0	0	0	0	6	7	30	14	1	2	0	1	2	0	1	1	2	1	20	0	15	2	17	4	10	22	28	23	0	9	0	1	22	2	48	0	0	5
11	AF12-7	Bacteroidetes	Bacteroides	Bacteroides stercoris	1	1	12	1	0	0	2	0	0	0	0	6	8	33	14	1	3	0	1	2	0	1	1	3	1	23	0	15	3	18	4	11	21	24	21	0	10	0	1	22	2	48	0	0	7
11	AF16-30	Bacteroidetes	Bacteroides	Bacteroides stercoris	1	1	11	1	0	0	3	0	0	0	0	5	7	27	14	1	3	0	1	2	0	1	1	2	1	22	0	15	3	18	4	10	21	29	23	0	9	0	1	22	2	49	0	0	7
11	AF05-4	Bacteroidetes	Bacteroides	Bacteroides stercoris	1	1	11	1	0	0	2	0	0	0	0	4	7	34	12	1	3	0	1	2	0	1	1	2	1	23	0	13	3	18	4	11	17	21	17	0	10	0	1	22	2	47	0	0	7
11	TF05-14	Bacteroidetes	Bacteroides	Bacteroides stercoris	1	1	11	1	0	0	2	0	0	0	0	6	8	31	12	1	3	0	1	2	0	1	1	2	1	26	0	13	3	18	4	10	15	21	17	0	9	0	1	22	2	48	0	0	7
11	AF26-20BH	Bacteroidetes	Bacteroides	Bacteroides stercoris	1	1	11	1	0	0	2	0	0	0	0	4	7	27	12	1	2	0	1	2	0	1	1	2	1	24	0	13	2	17	4	10	14	19	16	0	8	0	1	24	2	49	0	0	5
11	AM47-5	Bacteroidetes	Bacteroides	Bacteroides stercoris	1	1	14	1	0	0	2	0	0	0	0	5	10	30	13	1	2	0	1	2	0	1	1	4	2	26	0	14	2	22	6	13	16	22	21	0	14	0	4	25	2	47	0	0	5
11	AM27-18	Bacteroidetes	Bacteroides	Bacteroides stercoris	1	1	13	1	0	0	3	0	0	0	0	3	7	27	14	1	2	0	1	2	0	1	1	2	1	24	0	15	2	17	4	10	19	23	18	0	8	0	1	22	2	48	0	0	5
11	AM51-2BH	Bacteroidetes	Bacteroides	Bacteroides stercoris	2	1	13	1	0	0	2	0	0	0	0	7	10	34	13	1	3	0	1	3	0	1	2	5	2	31	0	14	4	20	6	12	16	22	23	0	13	0	3	23	2	47	0	0	7
11	AM49-4	Bacteroidetes	Bacteroides	Bacteroides stercoris	1	0	14	1	0	0	2	0	0	0	0	6	13	36	12	1	3	0	1	3	0	1	3	5	2	31	0	13	6	23	6	14	20	26	25	0	16	0	3	23	2	47	0	0	7
11	AM28-15	Bacteroidetes	Bacteroides	Bacteroides stercoris	1	1	11	1	0	0	2	0	0	0	0	6	8	34	12	1	3	0	1	2	0	1	1	3	1	25	0	13	3	18	4	13	17	22	17	0	12	0	1	22	2	49	0	0	7
11	AM36-9BH	Bacteroidetes	Bacteroides	Bacteroides stercoris	1	1	11	1	0	0	2	0	0	0	0	6	8	34	12	1	3	0	1	2	0	1	1	2	1	26	0	13	3	18	4	10	15	19	17	0	9	0	1	22	2	48	0	0	7
11	AF19-2	Bacteroidetes	Bacteroides	Bacteroides stercoris	1	1	13	1	0	0	2	0	0	0	0	3	7	30	12	1	3	0	1	2	0	1	1	2	1	25	0	13	3	18	4	12	19	24	17	0	10	0	1	22	2	49	0	0	7
11	AF37-11AC	Bacteroidetes	Bacteroides	Bacteroides stercoris	1	1	11	1	0	0	2	0	0	0	0	5	8	34	12	1	2	0	1	2	0	1	1	2	1	25	0	13	3	17	4	10	15	20	17	0	9	0	1	22	2	48	0	0	6
11	AM40-34	Bacteroidetes	Bacteroides	Bacteroides stercoris	1	1	12	1	0	0	2	0	0	0	0	5	8	30	13	1	3	0	1	2	0	1	1	2	1	24	0	14	3	18	4	11	17	23	20	0	9	0	1	22	2	50	0	0	7
11	AM32-16LB	Bacteroidetes	Bacteroides	Bacteroides stercoris	1	1	12	1	0	0	2	0	0	0	0	5	7	33	12	1	3	0	1	2	0	1	1	2	1	22	0	14	3	18	4	10	15	20	18	0	9	0	1	22	2	48	0	0	7
11	AM25-16	Bacteroidetes	Bacteroides	Bacteroides stercoris	1	1	11	1	0	0	3	0	0	0	0	8	8	35	13	1	3	0	1	2	0	1	1	3	1	23	0	15	3	18	4	11	23	28	25	0	10	0	1	21	2	47	0	0	7
11	AF41-6	Bacteroidetes	Bacteroides	Bacteroides stercoris	1	1	12	1	0	0	3	0	0	0	0	6	9	32	13	1	3	0	1	3	0	1	1	3	1	27	0	15	3	22	4	11	20	30	25	0	13	0	5	25	2	50	0	0	7
11	TM06-26	Bacteroidetes	Bacteroides	Bacteroides stercoris	1	1	12	1	0	0	2	0	0	0	0	7	11	36	12	1	3	0	1	2	0	1	1	3	1	29	0	13	3	18	5	10	15	20	18	0	8	0	5	24	2	50	0	0	7
108	AF19-1AC	Bacteroidetes	Bacteroides	Bacteroides clarus	1	1	12	1	0	0	2	0	1	0	0	5	7	32	12	1	2	0	1	2	0	1	1	3	1	28	0	13	2	17	4	10	17	23	17	0	9	0	1	22	2	48	0	0	6
108	AF14-44	Bacteroidetes	Bacteroides	Bacteroides clarus	1	1	13	1	0	0	2	0	2	0	0	2	7	32	12	1	2	0	1	2	0	1	1	3	1	24	0	13	2	17	4	9	18	24	18	0	8	0	1	22	2	49	0	0	6
108	AF14-27	Bacteroidetes	Bacteroides	Bacteroides clarus	1	1	13	1	0	0	2	0	2	0	0	2	7	32	12	1	2	0	1	2	0	1	1	3	1	24	0	13	2	17	4	9	19	25	19	0	8	0	1	22	2	49	0	0	6
303	AM18-2	Proteobacteria	Desulfovibrio	unclassified	0	1	12	0	28	36	2	0	6	0	0	0	4	76	14	4	2	0	1	5	1	0	1	2	0	61	0	15	2	12	7	7	12	16	13	0	6	0	2	28	1	54	1	0	4
296	TF07-50	Proteobacteria	unclassified	Burkholderiales bacterium 1_1_47	0	1	4	0	0	0	1	0	6	0	0	0	2	23	10	0	1	0	1	2	0	0	1	1	1	17	0	11	1	9	4	3	3	5	1	0	3	0	4	18	1	54	1	0	1
113	AF15-45LB	Proteobacteria	Sutterella	unclassified	0	1	5	1	0	0	1	0	2	0	0	0	0	23	8	0	1	0	0	2	0	0	1	0	0	22	0	8	1	8	6	7	8	8	5	0	7	0	3	19	1	52	1	0	1
113	AF15-44LB	Proteobacteria	Sutterella	unclassified	0	1	5	1	0	0	1	0	2	0	0	0	0	23	8	0	1	0	0	2	0	0	1	0	0	22	0	8	1	8	6	7	8	8	5	0	7	0	3	19	1	52	1	0	1
113	AM18-8-1	Proteobacteria	Sutterella	unclassified	0	1	5	1	0	0	1	0	2	0	0	0	0	23	8	0	1	0	0	2	0	0	1	0	0	22	0	8	1	8	6	7	9	9	6	0	7	0	3	19	1	52	1	0	1
207	AM11-39	Proteobacteria	Sutterella	unclassified	0	1	4	0	0	0	1	0	9	0	0	0	1	26	9	0	1	0	1	2	0	0	1	0	0	17	0	10	1	9	5	3	6	9	7	0	5	0	2	20	1	53	1	0	0
56	AF37-11	Proteobacteria	Klebsiella	Klebsiella pneumoniae	0	2	11	0	7	0	12	7	40	0	0	0	7	263	46	69	2	0	3	3	1	3	1	5	1	125	0	17	1	16	17	14	17	26	22	0	8	0	4	31	3	52	2	1	6
56	TF06-5AC	Proteobacteria	Klebsiella	Klebsiella pneumoniae	0	2	11	0	7	0	12	8	35	0	0	1	7	274	40	67	3	0	3	5	1	3	1	5	1	118	0	17	2	17	17	14	19	28	24	0	8	0	4	29	3	52	2	1	9
56	AM17-27	Proteobacteria	Klebsiella	Klebsiella pneumoniae	0	2	11	0	7	0	12	7	36	0	0	0	6	268	38	60	2	0	3	7	1	3	1	5	1	131	0	17	3	17	17	14	19	28	24	0	8	0	4	29	3	52	2	1	9
56	TM10-8AC	Proteobacteria	Klebsiella	Klebsiella pneumoniae	0	2	11	0	7	0	12	7	36	0	0	0	8	265	53	75	3	0	3	6	1	3	1	5	1	134	0	19	1	17	17	14	17	26	23	0	8	0	4	30	3	52	2	1	9
56	OM02-11LB	Proteobacteria	Klebsiella	Klebsiella pneumoniae	0	2	12	0	6	0	12	7	26	0	0	1	6	267	43	74	3	0	3	5	1	3	1	5	1	119	0	17	1	17	17	14	19	28	24	0	8	0	4	29	3	52	2	1	9
56	TF06-6	Proteobacteria	Klebsiella	Klebsiella pneumoniae	0	2	12	0	7	0	12	8	40	0	0	1	7	271	46	75	2	0	3	5	2	3	1	5	1	127	0	18	1	16	17	14	18	26	22	0	8	0	4	32	3	52	2	1	8
56	AM28-14AC	Proteobacteria	Klebsiella	Klebsiella pneumoniae	0	2	11	0	6	0	13	9	29	0	0	0	8	252	45	74	2	0	3	5	2	3	1	5	1	138	0	17	2	15	17	14	17	25	22	0	9	0	4	28	3	53	2	1	8
22	AM12-30	Proteobacteria	Escherichia	Escherichia coli	0	1	13	0	22	38	14	2	13	0	0	1	8	192	41	57	2	0	3	3	1	1	1	4	1	147	0	18	1	17	18	15	23	28	26	0	9	0	4	26	3	55	2	1	7
22	AM20-38	Proteobacteria	Escherichia	Escherichia coli	0	1	11	0	22	38	13	9	14	0	0	1	8	196	53	61	2	0	3	3	1	1	1	4	1	154	0	18	1	16	18	14	18	28	24	0	8	0	4	26	3	55	2	1	7
22	AM34-8	Proteobacteria	Escherichia	Escherichia coli	0	1	12	0	22	38	16	4	17	0	0	1	7	174	41	41	2	0	3	5	1	1	1	3	1	148	0	18	1	16	18	14	17	26	23	0	8	0	4	26	3	53	2	1	7
22	AM23-14AC	Proteobacteria	Escherichia	Escherichia coli	0	1	11	0	21	38	11	1	18	0	0	1	7	175	30	47	2	0	3	6	1	1	1	3	1	148	0	18	3	16	18	14	17	26	23	0	8	0	4	26	3	53	2	1	7
22	AM22-14AC	Proteobacteria	Escherichia	Escherichia coli	0	1	12	0	21	39	14	5	16	0	0	1	8	172	36	54	2	0	3	3	1	1	1	4	1	142	0	18	1	17	18	14	18	26	22	0	8	0	4	26	3	54	2	1	7
22	AF17-8LB	Proteobacteria	Escherichia	Escherichia coli	0	1	12	0	21	38	16	5	18	0	0	1	7	193	37	55	2	0	3	3	1	1	1	3	1	147	0	18	1	17	18	14	19	27	23	0	8	0	4	26	3	54	2	1	7
22	AM23-18AC	Proteobacteria	Escherichia	Escherichia coli	0	1	11	0	21	38	18	4	19	0	0	1	7	176	34	50	2	0	3	3	1	1	1	3	1	152	0	18	1	16	18	14	17	26	23	0	8	0	4	26	3	53	2	1	7
22	AF17-4	Proteobacteria	Escherichia	Escherichia coli	0	1	12	0	23	38	17	3	16	0	0	1	7	179	41	47	2	0	3	3	1	1	1	4	1	149	0	18	4	16	18	16	20	27	28	0	12	0	4	25	3	54	2	1	7
22	AF18-23LB	Proteobacteria	Escherichia	Escherichia coli	0	1	13	0	29	45	20	5	24	0	0	1	9	234	40	60	2	0	4	5	1	1	1	4	1	186	0	20	1	19	19	18	22	35	30	0	12	0	7	35	3	58	2	1	7
22	OM02-11AC	Proteobacteria	Escherichia	Escherichia coli	0	1	11	0	22	38	11	5	16	0	0	1	8	203	42	51	2	0	3	3	1	1	1	3	1	153	0	18	1	16	18	14	18	27	24	0	8	0	4	26	4	55	2	1	6
22	OM02-28	Proteobacteria	Escherichia	Escherichia coli	0	1	11	0	22	38	10	5	15	0	0	1	8	196	42	51	2	0	3	3	1	1	1	3	1	153	0	18	1	16	18	14	18	27	24	0	8	0	4	26	3	55	2	1	6
22	OM01-11	Proteobacteria	Escherichia	Escherichia coli	0	1	11	0	21	39	17	3	18	0	0	1	7	188	47	49	2	0	3	4	1	1	1	3	1	150	0	18	1	16	18	14	18	27	24	0	8	0	4	26	3	54	2	1	7
22	AF31-11BH	Proteobacteria	Escherichia	Escherichia coli	0	1	11	0	23	38	10	5	15	0	0	3	8	197	41	51	2	0	3	3	1	1	1	3	1	154	0	18	1	16	18	14	18	27	24	0	8	0	4	26	3	55	2	1	6
22	AF14-7LB	Proteobacteria	Escherichia	Escherichia coli	0	1	11	0	22	40	11	1	17	0	0	1	7	181	32	47	2	0	3	4	1	1	1	3	1	149	0	18	1	16	18	14	17	26	25	0	9	0	4	26	3	53	2	1	7
22	AF14-15AC	Proteobacteria	Escherichia	Escherichia coli	0	1	11	0	22	40	11	1	17	0	0	1	7	181	33	47	2	0	3	4	1	1	1	3	1	149	0	18	1	16	18	14	17	26	25	0	9	0	4	26	3	53	2	1	7
22	OM02-12AC	Proteobacteria	Escherichia	Escherichia coli	0	1	11	0	22	38	10	5	15	0	0	1	8	196	42	51	2	0	3	3	1	1	1	3	1	153	0	18	1	16	18	14	18	27	24	0	8	0	4	26	3	55	2	1	6
22	AM28-16AC	Proteobacteria	Escherichia	Escherichia coli	0	1	11	0	23	39	17	1	19	0	0	1	7	172	29	35	2	0	3	3	1	1	1	3	1	151	0	18	1	16	18	14	17	26	23	0	8	0	4	26	3	54	2	1	7
22	AF13-13-H	Proteobacteria	Escherichia	Escherichia coli	0	1	13	0	24	41	16	1	18	0	0	1	9	196	43	50	2	0	4	3	4	1	1	3	1	170	0	19	3	19	18	15	22	31	28	0	9	0	5	34	3	52	2	1	7
22	AM22-15AC	Proteobacteria	Escherichia	Escherichia coli	0	1	11	0	24	55	17	2	20	0	0	1	7	174	33	40	2	0	3	3	1	1	1	3	1	151	0	18	3	16	18	14	18	27	24	0	8	0	4	25	3	53	2	1	7
238	AM17-37	Proteobacteria	Citrobacter	Citrobacter sp. 30_2	0	2	11	0	27	36	16	1	17	0	0	0	7	214	18	46	2	0	3	3	1	2	1	3	1	168	0	18	1	16	18	14	17	27	22	0	8	0	4	27	3	54	2	1	7
212	AM16-28	Proteobacteria	Enterobacter	Enterobacter cloacae	0	2	12	0	42	70	14	12	38	0	0	1	7	227	42	52	2	0	4	4	1	2	1	3	1	168	0	18	1	16	18	13	17	26	22	0	8	0	4	28	3	53	2	1	7
254	AM17-18	Proteobacteria	Enterobacter	Enterobacter sp. MGH_22	0	2	12	0	31	36	17	11	29	0	0	1	7	209	41	53	2	0	3	4	2	1	1	3	1	159	0	18	3	16	17	13	18	27	24	0	9	0	4	28	3	55	2	1	6
335	AM17-61	Proteobacteria	Enterobacter	Enterobacter cloacae	0	2	12	0	30	37	18	11	19	0	0	2	7	205	35	60	2	0	3	3	1	1	1	3	1	137	0	18	1	16	18	13	18	27	23	0	9	0	4	27	3	53	2	1	6
183	OF05-25	Actinobacteria	Propionibacterium	Propionibacterium sp. KPL2009	0	1	9	0	2	0	2	0	18	1	0	7	7	80	12	26	2	0	2	4	2	0	0	1	0	28	2	14	1	14	7	10	15	22	15	0	10	1	2	25	0	59	2	1	8
148	TF04-14	Actinobacteria	Bifidobacterium	Bifidobacterium animalis	0	1	9	0	0	0	0	2	13	0	0	3	6	54	8	0	0	0	0	2	1	0	0	2	0	9	1	10	0	10	0	6	13	19	13	0	10	0	2	24	0	52	2	0	5
148	OM05-7AA	Actinobacteria	Bifidobacterium	Bifidobacterium animalis	0	1	9	0	0	0	0	2	13	0	0	3	6	53	8	0	0	0	0	2	1	0	0	2	0	9	1	10	0	10	0	6	13	19	13	0	10	0	2	24	0	52	2	0	5
327	AF13-3LB	Actinobacteria	Bifidobacterium	Bifidobacterium pseudolongum	0	1	9	0	0	0	0	2	8	0	0	2	6	55	8	2	0	0	0	2	1	1	0	2	0	10	1	11	0	10	0	6	16	21	16	0	9	0	2	24	0	52	2	0	5
3	AM18-42	Actinobacteria	Bifidobacterium	Bifidobacterium pseudocatenulatum	0	1	9	0	0	0	0	0	16	1	0	1	6	64	8	3	0	0	0	2	1	0	0	2	0	13	1	10	0	10	2	6	13	18	13	0	10	0	2	24	0	53	2	0	5
3	AM43-10	Actinobacteria	Bifidobacterium	Bifidobacterium pseudocatenulatum	0	1	9	0	0	0	0	0	18	1	0	1	6	60	9	2	0	0	0	2	1	0	0	2	0	11	1	10	0	10	2	6	13	19	14	0	10	0	2	24	0	53	2	0	5
3	TF05-2AC	Actinobacteria	Bifidobacterium	Bifidobacterium pseudocatenulatum	0	1	9	0	0	0	0	0	18	1	0	2	6	66	9	2	0	0	0	2	1	0	0	2	0	11	1	10	0	10	2	6	14	19	13	0	9	0	2	24	0	53	2	0	5
3	AF11-18	Actinobacteria	Bifidobacterium	Bifidobacterium pseudocatenulatum	0	1	9	0	0	0	0	0	18	1	0	2	6	68	8	2	0	0	0	2	1	0	0	2	0	11	1	10	0	10	2	6	13	17	13	0	10	0	2	24	0	53	2	0	5
3	TM10-1	Actinobacteria	Bifidobacterium	Bifidobacterium pseudocatenulatum	0	1	9	0	0	0	0	0	21	1	0	1	6	62	8	2	0	0	0	2	1	0	0	2	0	13	1	10	0	10	2	6	13	18	13	0	10	0	2	24	0	53	2	0	5
3	AM26-14LB	Actinobacteria	Bifidobacterium	Bifidobacterium pseudocatenulatum	0	1	9	0	0	0	0	0	23	1	0	2	6	59	8	2	0	0	0	2	1	0	0	2	0	11	1	10	0	10	2	6	13	18	13	0	10	0	2	24	0	53	2	0	5
3	AF17-20AC	Actinobacteria	Bifidobacterium	Bifidobacterium pseudocatenulatum	0	1	9	0	0	0	0	0	18	1	0	2	6	59	8	2	0	0	0	2	1	0	0	2	0	11	1	10	0	10	2	6	13	18	13	0	10	0	2	24	0	53	2	0	5
3	AF20-20AC	Actinobacteria	Bifidobacterium	Bifidobacterium pseudocatenulatum	0	1	9	0	0	0	0	0	19	1	0	2	6	53	9	2	0	0	0	2	1	0	0	2	0	12	1	10	0	10	2	6	14	19	14	0	10	0	2	24	0	53	2	0	5
3	TF05-19AC	Actinobacteria	Bifidobacterium	Bifidobacterium pseudocatenulatum	0	1	10	0	0	0	0	0	16	1	0	1	6	57	8	2	0	0	0	2	1	0	0	2	0	11	1	10	0	10	2	6	14	18	14	0	10	0	2	24	0	53	3	0	5
3	AM20-6	Actinobacteria	Bifidobacterium	Bifidobacterium pseudocatenulatum	0	1	9	0	0	0	0	0	16	1	0	2	6	53	8	2	0	0	0	2	1	0	0	2	0	13	1	10	0	10	2	6	15	21	15	0	10	0	2	24	0	53	4	0	5
3	AM20-1	Actinobacteria	Bifidobacterium	Bifidobacterium pseudocatenulatum	0	1	9	0	0	0	0	0	16	1	0	2	6	53	8	2	0	0	0	2	1	0	0	2	0	13	1	10	0	10	2	6	15	21	15	0	10	0	2	24	0	53	4	0	5
3	OF01-8	Actinobacteria	Bifidobacterium	Bifidobacterium pseudocatenulatum	0	1	9	0	0	0	0	0	19	1	0	2	6	53	9	2	0	0	0	2	1	0	0	2	0	12	1	10	0	10	2	6	15	20	15	0	10	0	2	24	0	53	2	0	5
3	AM11-10	Actinobacteria	Bifidobacterium	Bifidobacterium pseudocatenulatum	0	1	9	0	0	0	0	0	16	1	0	1	6	64	11	2	0	0	0	2	1	0	0	2	0	11	1	13	0	10	2	6	14	18	14	0	10	0	2	24	0	53	2	0	5
3	TF08-3AT	Actinobacteria	Bifidobacterium	Bifidobacterium pseudocatenulatum	0	1	9	0	0	0	0	0	16	1	0	2	6	65	8	2	0	0	0	2	1	0	0	2	0	13	1	10	0	10	2	6	14	18	14	0	10	0	2	24	0	53	3	0	5
3	AM33-6	Actinobacteria	Bifidobacterium	Bifidobacterium pseudocatenulatum	0	1	9	0	0	0	0	0	21	1	0	2	6	53	9	2	0	0	0	2	1	0	0	2	0	13	1	10	0	10	2	6	14	18	14	0	10	0	2	24	0	53	2	0	5
3	AM10-2	Actinobacteria	Bifidobacterium	Bifidobacterium pseudocatenulatum	0	1	9	0	0	0	0	0	16	1	0	2	6	54	8	2	0	0	0	2	1	0	0	2	0	12	1	10	0	10	2	6	13	19	13	0	10	0	2	24	0	53	2	0	5
3	AM13-2	Actinobacteria	Bifidobacterium	Bifidobacterium pseudocatenulatum	0	1	9	0	0	0	0	0	17	1	0	1	6	60	8	2	0	0	0	2	1	0	0	2	0	11	1	10	0	10	2	6	13	19	12	0	9	0	2	24	0	53	2	0	5
3	AF26-1	Actinobacteria	Bifidobacterium	Bifidobacterium pseudocatenulatum	0	1	9	0	0	0	0	0	16	1	0	1	6	60	8	2	0	0	0	2	1	0	0	2	0	10	1	10	0	10	2	6	14	18	14	0	10	0	2	24	0	53	2	0	5
3	OF01-12	Actinobacteria	Bifidobacterium	Bifidobacterium pseudocatenulatum	0	1	9	0	0	0	0	0	19	1	0	2	6	53	9	2	0	0	0	2	1	0	0	2	0	12	1	10	0	10	2	6	15	20	15	0	10	0	2	24	0	53	2	0	5
3	TM07-3AT	Actinobacteria	Bifidobacterium	Bifidobacterium pseudocatenulatum	0	1	10	0	0	0	0	0	15	1	0	2	6	59	8	2	0	0	0	2	1	0	0	2	0	13	1	10	0	10	2	6	13	19	13	0	10	0	2	24	0	53	2	0	5
3	AM38-8	Actinobacteria	Bifidobacterium	Bifidobacterium pseudocatenulatum	0	1	9	0	0	0	0	0	17	1	0	2	6	56	8	2	0	0	0	2	1	0	0	2	0	13	1	10	0	10	2	6	15	19	15	0	10	0	2	24	0	53	2	0	5
3	AF02-36-1	Actinobacteria	Bifidobacterium	Bifidobacterium pseudocatenulatum	0	1	9	0	0	0	0	0	22	1	0	1	6	65	8	2	0	0	0	2	1	0	0	2	0	11	1	10	0	10	2	6	13	18	13	0	10	0	2	24	0	53	2	0	5
3	OF05-12	Actinobacteria	Bifidobacterium	Bifidobacterium pseudocatenulatum	0	1	9	0	0	0	0	0	18	1	0	2	6	61	8	2	0	0	0	2	1	0	0	2	0	13	1	10	0	11	2	6	16	20	15	0	9	0	2	24	0	53	3	0	5
3	AF03-28	Actinobacteria	Bifidobacterium	Bifidobacterium pseudocatenulatum	0	1	9	0	0	0	0	0	21	1	0	1	6	58	9	2	0	0	0	2	1	0	0	2	0	13	1	10	0	10	2	6	13	18	13	0	10	0	2	24	0	53	2	0	5
3	OM05-2	Actinobacteria	Bifidobacterium	Bifidobacterium pseudocatenulatum	0	1	9	0	0	0	0	0	22	1	0	1	6	61	8	2	0	0	0	2	1	0	0	2	0	13	1	10	0	10	2	6	14	19	13	0	9	0	2	24	0	53	2	0	5
3	AF45-10BH	Actinobacteria	Bifidobacterium	Bifidobacterium pseudocatenulatum	0	1	9	0	0	0	0	0	20	1	0	2	9	67	8	3	0	0	0	3	1	0	0	2	0	13	1	10	0	12	2	6	18	22	20	0	13	0	2	33	0	54	2	0	5
3	TF07-23	Actinobacteria	Bifidobacterium	Bifidobacterium pseudocatenulatum	0	1	9	0	0	0	0	0	18	1	0	1	6	54	9	2	0	0	0	2	1	0	0	2	0	13	1	10	0	10	2	6	15	19	15	0	10	0	2	24	0	53	2	0	5
3	AM13-8	Actinobacteria	Bifidobacterium	Bifidobacterium pseudocatenulatum	0	1	9	0	0	0	0	0	17	1	0	1	6	60	8	2	0	0	0	2	1	0	0	2	0	11	1	10	0	10	2	6	13	18	12	0	9	0	2	24	0	53	2	0	5
3	AF36-12AT	Actinobacteria	Bifidobacterium	Bifidobacterium pseudocatenulatum	0	1	10	0	0	0	0	0	18	1	0	2	6	53	8	2	0	0	0	2	1	0	0	2	0	13	1	10	0	10	2	6	16	22	16	0	10	0	2	24	0	53	4	0	5
3	AM10-24	Actinobacteria	Bifidobacterium	Bifidobacterium pseudocatenulatum	0	1	9	0	0	0	0	0	16	1	0	2	6	54	8	2	0	0	0	2	1	0	0	2	0	12	1	10	0	10	2	6	13	19	13	0	10	0	2	24	0	53	2	0	5
3	AF12-8LB-d	Actinobacteria	Bifidobacterium	Bifidobacterium pseudocatenulatum	0	1	9	0	0	0	0	0	22	1	0	2	6	55	8	2	0	0	0	2	1	0	0	2	0	18	1	10	0	10	2	6	13	18	13	0	10	0	2	24	0	53	2	0	5
3	TM08-2	Actinobacteria	Bifidobacterium	Bifidobacterium pseudocatenulatum	0	1	11	0	0	0	0	0	23	1	0	2	7	72	9	3	0	0	0	3	1	0	0	2	0	12	2	11	0	11	2	6	18	22	18	0	12	0	7	34	0	55	2	0	5
3	AM20-9-6.0	Actinobacteria	Bifidobacterium	Bifidobacterium pseudocatenulatum	0	1	9	0	0	0	0	0	17	1	0	2	6	55	8	2	0	0	0	2	1	0	0	2	0	11	1	10	0	10	2	6	13	17	12	0	9	0	2	24	0	53	2	0	5
3	AM36-5BH	Actinobacteria	Bifidobacterium	Bifidobacterium pseudocatenulatum	0	1	9	0	0	0	0	0	17	1	0	2	6	54	8	2	0	0	0	2	1	0	0	2	0	12	1	10	0	10	2	6	13	19	13	0	10	0	2	24	0	53	2	0	5
3	AM36-2AC	Actinobacteria	Bifidobacterium	Bifidobacterium pseudocatenulatum	0	1	9	0	0	0	0	0	17	1	0	2	6	54	8	2	0	0	0	2	1	0	0	2	0	12	1	10	0	10	2	6	13	19	13	0	10	0	2	24	0	53	2	0	5
3	OM10-8	Actinobacteria	Bifidobacterium	Bifidobacterium pseudocatenulatum	0	1	13	0	0	0	0	0	26	1	0	1	8	65	9	2	0	0	0	4	1	0	0	2	0	12	2	11	0	15	2	9	15	21	19	0	17	0	7	38	0	54	3	0	5
3	AF12-10-6.0	Actinobacteria	Bifidobacterium	Bifidobacterium pseudocatenulatum	0	1	9	0	0	0	0	0	22	1	0	2	6	55	8	2	0	0	0	2	1	0	0	2	0	18	1	10	0	10	2	6	13	18	13	0	10	0	2	24	0	53	2	0	5
3	AF12-8A-LB	Actinobacteria	Bifidobacterium	Bifidobacterium pseudocatenulatum	0	1	9	0	0	0	0	0	22	1	0	2	6	55	8	2	0	0	0	2	1	0	0	2	0	18	1	10	0	10	2	6	13	18	13	0	10	0	2	24	0	53	2	0	5
3	TF07-45	Actinobacteria	Bifidobacterium	Bifidobacterium pseudocatenulatum	0	1	10	0	0	0	0	0	18	1	0	1	6	53	8	2	0	0	0	2	1	0	0	2	0	13	1	10	0	10	2	6	16	20	16	0	10	0	2	24	0	53	3	0	5
3	AF41-3MH	Actinobacteria	Bifidobacterium	Bifidobacterium pseudocatenulatum	0	1	10	0	0	0	0	0	23	1	0	2	8	72	10	3	0	0	0	3	1	0	0	2	0	14	1	12	0	11	2	7	17	24	19	0	14	0	4	38	0	51	2	0	5
3	TM01-4	Actinobacteria	Bifidobacterium	Bifidobacterium pseudocatenulatum	0	1	12	0	0	0	0	0	25	1	0	1	8	76	10	3	0	0	0	4	1	0	0	2	0	17	2	12	0	16	2	6	17	25	19	0	16	0	6	37	0	52	3	0	6
3	AM19-19	Actinobacteria	Bifidobacterium	Bifidobacterium pseudocatenulatum	0	1	13	0	0	0	0	0	22	1	0	1	8	71	11	2	0	0	0	5	1	0	0	3	0	16	1	12	0	11	2	7	15	22	18	0	15	0	2	32	0	53	2	0	6
3	OF01-2	Actinobacteria	Bifidobacterium	Bifidobacterium pseudocatenulatum	0	1	9	0	0	0	0	0	19	1	0	2	6	53	9	2	0	0	0	2	1	0	0	2	0	12	1	10	0	10	2	6	14	20	14	0	10	0	2	24	0	53	2	0	5
3	TM05-11	Actinobacteria	Bifidobacterium	Bifidobacterium pseudocatenulatum	0	1	9	0	0	0	0	0	21	1	0	1	6	61	8	2	0	0	0	2	1	0	0	2	0	13	1	10	0	10	2	6	14	18	14	0	10	0	2	24	0	53	3	0	5
3	TM04-13	Actinobacteria	Bifidobacterium	Bifidobacterium pseudocatenulatum	0	1	9	0	0	0	0	0	19	1	0	1	6	55	8	2	0	0	0	2	1	0	0	2	0	12	1	10	0	10	2	6	13	18	13	0	10	0	2	24	0	53	2	0	5
3	AM08-25	Actinobacteria	Bifidobacterium	Bifidobacterium pseudocatenulatum	0	1	10	0	0	0	0	0	22	1	0	2	6	65	8	2	0	0	0	2	1	0	0	2	0	13	1	10	0	10	2	6	15	19	15	0	10	0	2	24	0	53	2	0	5
3	AM08-2	Actinobacteria	Bifidobacterium	Bifidobacterium pseudocatenulatum	0	1	10	0	0	0	0	0	22	1	0	2	6	63	8	2	0	0	0	2	1	0	0	2	0	13	1	10	0	10	2	6	15	19	15	0	10	0	2	24	0	53	2	0	5
3	AF18-2AC	Actinobacteria	Bifidobacterium	Bifidobacterium pseudocatenulatum	0	1	11	0	0	0	0	0	22	1	0	3	8	77	11	3	0	0	0	4	1	0	0	2	0	14	1	13	0	12	2	8	20	28	22	0	14	0	4	40	0	54	3	0	5
3	CF01-1	Actinobacteria	Bifidobacterium	Bifidobacterium pseudocatenulatum	0	1	12	0	0	0	0	0	26	2	0	3	8	72	10	3	0	0	0	4	1	0	0	2	0	12	2	12	0	12	2	7	21	27	23	0	14	0	4	44	0	56	4	0	6
3	OF01-21AC	Actinobacteria	Bifidobacterium	Bifidobacterium pseudocatenulatum	0	1	10	0	0	0	0	0	26	1	0	2	9	64	10	2	0	0	0	4	1	0	0	2	0	16	1	11	0	12	2	8	19	29	22	0	15	0	4	37	0	52	2	0	5
20	AM34-11	Actinobacteria	Bifidobacterium	Bifidobacterium stercoris	0	1	9	0	0	0	0	0	12	1	0	1	6	59	8	2	0	0	0	2	1	0	0	2	0	11	1	10	0	10	2	6	14	20	13	0	9	0	2	24	0	53	2	0	5
20	AM36-3AC	Actinobacteria	Bifidobacterium	Bifidobacterium adolescentis	0	1	9	0	0	0	0	0	20	1	0	1	6	62	9	2	0	0	0	2	1	0	0	2	0	11	1	10	0	10	2	6	14	20	13	0	9	0	2	24	0	53	2	0	5
20	AF28-4AC	Actinobacteria	Bifidobacterium	Bifidobacterium stercoris	0	1	10	0	0	0	0	0	16	1	0	1	6	57	8	2	0	0	0	2	1	0	0	2	0	11	1	10	0	10	2	6	15	21	14	0	9	0	2	24	0	53	3	0	5
20	OF04-9AC	Actinobacteria	Bifidobacterium	Bifidobacterium stercoris	0	1	11	0	0	0	0	0	16	1	0	1	6	57	8	2	0	0	0	2	1	0	0	2	0	11	1	10	0	10	2	6	15	21	14	0	9	0	2	24	0	53	3	0	5
20	OF04-5	Actinobacteria	Bifidobacterium	Bifidobacterium stercoris	0	1	10	0	0	0	0	0	16	1	0	1	6	57	8	2	0	0	0	2	1	0	0	2	0	11	1	10	0	10	2	6	15	21	14	0	9	0	2	24	0	53	3	0	5
20	TF06-29	Actinobacteria	Bifidobacterium	Bifidobacterium adolescentis	0	1	9	0	0	0	0	0	16	1	0	1	6	60	8	2	0	0	0	2	1	0	0	2	0	11	1	10	0	10	2	6	16	22	15	0	9	0	2	24	0	53	3	0	5
20	TF06-10AC	Actinobacteria	Bifidobacterium	Bifidobacterium adolescentis	0	1	9	0	0	0	0	0	16	1	0	1	6	60	8	2	0	0	0	2	1	0	0	2	0	11	1	10	0	10	2	6	16	22	15	0	9	0	2	24	0	53	3	0	5
20	AM13-11	Actinobacteria	Bifidobacterium	Bifidobacterium adolescentis	0	1	9	0	0	0	0	0	12	1	0	0	6	59	8	2	0	0	0	2	1	0	0	2	0	11	1	10	0	10	2	6	17	23	16	0	9	0	2	24	0	53	3	0	5
20	AF15-3	Actinobacteria	Bifidobacterium	Bifidobacterium adolescentis	0	1	10	0	0	0	0	0	17	1	0	1	6	61	9	2	0	0	0	2	1	0	0	2	0	11	1	10	0	10	2	6	14	19	13	0	9	0	2	24	0	53	3	0	5
20	AM14-37	Actinobacteria	Bifidobacterium	Bifidobacterium stercoris	0	0	9	0	0	0	0	0	13	1	0	2	6	61	8	2	0	0	0	2	1	0	0	2	0	12	1	10	0	10	2	6	15	21	14	0	9	0	2	24	0	53	4	0	5
20	AM12-20	Actinobacteria	Bifidobacterium	Bifidobacterium adolescentis	0	1	9	0	0	0	0	0	16	1	0	1	6	58	9	2	0	0	0	2	1	0	0	2	0	12	1	10	0	10	2	6	15	21	14	0	9	0	2	24	0	53	2	0	5
20	TM06-4	Actinobacteria	Bifidobacterium	Bifidobacterium stercoris	0	1	9	0	0	0	0	0	16	1	0	1	6	64	8	2	0	0	0	2	1	0	0	2	0	11	1	10	0	10	2	6	14	21	13	0	9	0	2	24	0	53	3	0	5
20	TM06-51	Actinobacteria	Bifidobacterium	Bifidobacterium stercoris	0	1	11	0	0	0	0	0	15	1	0	1	6	58	8	2	0	0	0	2	1	0	0	2	0	11	1	10	0	10	2	6	15	20	13	0	9	0	2	24	0	53	3	0	5
20	TF06-2AC	Actinobacteria	Bifidobacterium	Bifidobacterium adolescentis	0	1	9	0	0	0	0	0	16	1	0	1	6	60	8	2	0	0	0	2	1	0	0	2	0	11	1	10	0	10	2	6	16	22	15	0	9	0	2	24	0	53	3	0	5
20	AM41-17	Actinobacteria	Bifidobacterium	Bifidobacterium adolescentis	0	1	9	0	0	0	0	0	16	1	0	2	6	59	8	2	0	0	0	2	1	0	0	2	0	11	1	10	0	10	2	6	13	19	12	0	9	0	2	24	0	53	2	0	5
20	AF21-27	Actinobacteria	Bifidobacterium	Bifidobacterium adolescentis	0	1	10	0	0	0	0	0	16	1	0	1	6	58	8	2	0	0	0	2	1	0	0	2	0	16	1	10	0	10	2	6	15	20	14	0	9	0	2	24	0	52	2	0	5
20	AF14-56	Actinobacteria	Bifidobacterium	Bifidobacterium adolescentis	0	1	9	0	0	0	0	0	16	1	0	1	6	64	9	2	0	0	0	2	1	0	0	2	0	11	1	11	0	10	2	6	14	19	13	0	9	0	2	24	0	53	2	0	5
20	AM12-59	Actinobacteria	Bifidobacterium	Bifidobacterium stercoris	0	1	9	0	0	0	0	0	16	1	0	1	6	67	8	2	0	0	0	2	1	0	0	2	0	11	1	10	0	10	2	6	16	22	15	0	9	0	2	24	0	53	2	0	5
20	AF45-19	Actinobacteria	Bifidobacterium	Bifidobacterium adolescentis	0	0	10	0	0	0	0	0	18	1	0	2	8	75	10	3	0	0	0	4	2	0	0	2	0	14	1	12	0	13	2	8	19	24	17	0	13	0	5	35	0	53	5	0	6
4	AM39-8AC	Actinobacteria	Bifidobacterium	Bifidobacterium longum	0	1	12	0	0	0	0	0	15	1	0	1	6	53	13	2	0	0	0	2	1	0	0	2	0	11	1	16	1	10	2	7	14	19	14	0	9	0	2	24	0	53	3	0	5
4	AF30-12	Actinobacteria	Bifidobacterium	Bifidobacterium longum	0	1	10	0	0	0	0	0	15	1	0	1	6	51	13	2	0	0	0	2	1	0	0	2	0	11	1	15	1	10	2	8	13	19	13	0	9	0	2	24	0	53	2	0	5
4	TM06-1	Actinobacteria	Bifidobacterium	Bifidobacterium longum	0	1	10	0	0	0	0	0	15	1	0	1	6	51	13	2	0	0	0	2	1	0	0	2	0	11	1	15	1	10	2	7	13	19	13	0	10	0	2	24	0	53	2	0	5
4	AM16-2	Actinobacteria	Bifidobacterium	Bifidobacterium longum	0	1	9	0	0	0	0	0	15	1	0	1	6	49	13	2	0	0	0	2	1	0	0	2	0	11	1	16	1	10	2	7	14	20	14	0	9	0	2	24	0	53	2	0	5
4	AM39-10AC	Actinobacteria	Bifidobacterium	Bifidobacterium longum	0	1	9	0	0	0	0	0	15	2	0	2	6	53	10	2	0	0	0	2	1	0	0	2	0	11	1	13	1	10	2	8	13	19	13	0	10	0	2	24	0	53	2	0	5
4	TF01-22	Actinobacteria	Bifidobacterium	Bifidobacterium longum	0	1	9	0	0	0	0	0	16	1	0	2	6	53	9	2	0	0	0	2	1	0	0	2	0	11	1	12	1	10	2	8	14	20	14	0	9	0	2	24	0	53	2	0	5
4	TF08-4AC	Actinobacteria	Bifidobacterium	Bifidobacterium longum	0	1	10	0	0	0	0	0	15	1	0	2	6	58	12	2	0	0	0	2	1	0	0	2	0	11	1	15	1	10	2	8	13	21	13	0	9	0	2	24	0	53	2	0	5
4	AF36-1	Actinobacteria	Bifidobacterium	Bifidobacterium longum	0	1	9	0	0	0	0	0	15	1	0	1	6	52	12	2	0	0	0	2	1	0	0	2	0	11	1	15	1	10	2	8	13	19	13	0	9	0	2	24	0	53	2	0	5
4	AF05-2	Actinobacteria	Bifidobacterium	Bifidobacterium longum	0	1	9	0	0	0	0	0	15	1	0	1	6	56	11	2	0	0	0	2	1	0	0	2	0	11	1	14	1	10	2	8	15	20	15	0	10	0	2	24	0	53	3	0	5
4	AF05-16	Actinobacteria	Bifidobacterium	Bifidobacterium longum	0	1	9	0	0	0	0	0	15	1	0	1	6	56	11	2	0	0	0	2	1	0	0	2	0	11	1	14	1	10	2	8	15	20	15	0	10	0	2	24	0	53	3	0	5
4	AF03-20	Actinobacteria	Bifidobacterium	Bifidobacterium longum	0	1	12	0	0	0	0	0	15	1	0	1	6	56	14	2	0	0	0	2	1	0	0	2	0	11	1	16	1	10	2	7	13	19	13	0	9	0	2	24	0	53	2	0	5
4	TM05-14	Actinobacteria	Bifidobacterium	Bifidobacterium longum	0	1	10	0	0	0	0	0	15	1	0	1	6	55	13	2	0	0	0	2	1	0	0	2	0	11	1	15	1	10	2	8	15	20	14	0	10	0	2	24	0	53	2	0	5
4	TF07-34	Actinobacteria	Bifidobacterium	Bifidobacterium longum	0	1	11	0	0	0	0	0	15	1	0	2	6	51	13	2	0	0	0	2	1	0	0	2	0	11	1	15	1	10	2	7	13	20	13	0	9	0	2	24	0	53	2	0	5
4	AM31-13LB	Actinobacteria	Bifidobacterium	Bifidobacterium longum	0	1	10	0	0	0	0	0	15	1	0	2	6	56	12	2	0	0	0	2	1	0	0	2	0	11	1	15	1	10	2	7	13	19	13	0	9	0	2	24	0	53	2	0	5
4	AF03-27	Actinobacteria	Bifidobacterium	Bifidobacterium longum	0	1	12	0	0	0	0	0	15	1	0	1	6	55	13	2	0	0	0	2	1	0	0	2	0	11	1	15	1	10	2	7	13	19	13	0	9	0	2	24	0	53	2	0	5
4	AF03-10	Actinobacteria	Bifidobacterium	Bifidobacterium longum	0	1	12	0	0	0	0	0	15	1	0	1	6	56	13	2	0	0	0	2	1	0	0	2	0	11	1	15	1	10	2	7	13	19	13	0	9	0	2	24	0	53	2	0	5
4	AF08-2	Actinobacteria	Bifidobacterium	Bifidobacterium longum	0	1	9	0	0	0	0	0	15	1	0	2	6	52	14	2	0	0	0	2	1	0	0	2	0	11	1	16	1	10	2	8	14	20	14	0	9	0	2	24	0	53	2	0	5
4	AF27-1BH	Actinobacteria	Bifidobacterium	Bifidobacterium longum	0	1	9	0	0	0	0	0	15	1	0	2	6	49	13	2	0	0	0	2	1	0	0	2	0	16	1	16	1	10	2	7	13	19	13	0	9	0	2	24	0	53	2	0	5
4	AF30-11	Actinobacteria	Bifidobacterium	Bifidobacterium longum	0	1	10	0	0	0	0	0	15	1	0	1	6	51	13	2	0	0	0	2	1	0	0	2	0	11	1	15	1	10	2	8	13	19	13	0	9	0	2	24	0	53	2	0	5
4	AM42-13AT	Actinobacteria	Bifidobacterium	Bifidobacterium longum	0	1	9	0	0	0	0	0	15	1	0	2	6	50	10	2	0	0	0	2	1	0	0	2	0	11	1	12	1	10	2	7	13	18	13	0	9	0	2	24	0	53	2	0	5
4	AM12-16	Actinobacteria	Bifidobacterium	Bifidobacterium longum	0	1	9	0	0	0	0	0	15	1	0	1	6	52	10	2	0	0	0	2	1	0	0	2	0	11	1	13	0	10	2	8	13	20	13	0	10	0	2	24	0	53	2	0	5
4	AF11-41	Actinobacteria	Bifidobacterium	Bifidobacterium longum	0	1	9	0	0	0	0	0	15	1	0	2	6	55	12	2	0	0	0	2	1	0	0	2	0	11	1	15	1	10	2	8	14	20	14	0	9	0	2	24	0	53	3	0	5
4	AF14-34	Actinobacteria	Bifidobacterium	Bifidobacterium longum	0	1	9	0	0	0	0	0	15	1	0	1	6	55	13	2	0	0	0	2	1	0	0	2	0	11	1	15	0	10	2	9	13	19	13	0	10	0	2	24	0	53	2	0	5
4	TM01-1	Actinobacteria	Bifidobacterium	Bifidobacterium longum	0	1	9	0	0	0	0	0	15	1	0	2	6	51	12	2	0	0	0	2	1	0	0	2	0	11	1	15	1	10	2	8	13	18	13	0	10	0	2	24	0	53	2	0	5
4	AF04-13	Actinobacteria	Bifidobacterium	Bifidobacterium longum	0	1	9	0	0	0	0	0	15	1	0	1	6	55	12	2	0	0	0	2	1	0	0	2	0	11	1	15	1	10	2	8	13	19	13	0	10	0	2	24	0	53	2	0	5
4	AF14-22	Actinobacteria	Bifidobacterium	Bifidobacterium longum	0	1	9	0	0	0	0	0	15	1	0	1	6	55	13	2	0	0	0	2	1	0	0	2	0	11	1	15	0	10	2	9	13	19	13	0	10	0	2	24	0	53	2	0	5
4	AF11-12	Actinobacteria	Bifidobacterium	Bifidobacterium longum	0	1	10	0	0	0	0	0	15	1	0	2	6	53	16	2	0	0	0	2	1	0	0	2	0	11	1	18	1	10	2	8	15	21	14	0	9	0	2	24	0	53	3	0	5
4	TF06-12AC	Actinobacteria	Bifidobacterium	Bifidobacterium longum	0	1	10	0	0	0	0	0	15	1	0	1	6	49	14	2	0	0	0	2	1	0	0	2	0	11	1	17	1	10	2	8	14	21	13	0	10	0	2	24	0	53	2	0	5
4	AF35-13AC	Actinobacteria	Bifidobacterium	Bifidobacterium longum	0	1	9	0	0	0	0	0	15	1	0	0	6	56	13	2	0	0	0	2	1	0	0	2	0	11	1	15	1	10	2	8	13	18	13	0	10	0	2	24	0	53	2	0	5
4	AM20-39	Actinobacteria	Bifidobacterium	Bifidobacterium longum	0	1	9	0	0	0	0	0	16	1	0	2	6	55	12	3	0	0	0	2	1	0	0	2	0	11	1	15	1	10	2	8	13	19	13	0	10	0	2	24	0	53	2	0	5
4	AM11-2	Actinobacteria	Bifidobacterium	Bifidobacterium longum	0	1	9	0	0	0	0	0	15	1	0	2	6	50	14	2	0	0	0	2	1	0	0	2	0	11	1	16	1	10	2	7	13	19	13	0	9	0	2	24	0	53	2	0	5
4	AM21-20	Actinobacteria	Bifidobacterium	Bifidobacterium longum	0	1	9	0	0	0	0	0	15	1	0	2	6	53	10	2	0	0	0	2	1	0	0	2	0	11	1	12	1	10	2	7	13	19	13	0	9	0	2	24	0	53	2	0	5
4	TF07-39	Actinobacteria	Bifidobacterium	Bifidobacterium longum	0	1	11	0	0	0	0	0	15	1	0	2	6	54	14	2	0	0	0	2	1	0	0	2	0	11	1	16	1	10	2	7	13	20	13	0	9	0	2	24	0	53	2	0	5
4	AM11-5	Actinobacteria	Bifidobacterium	Bifidobacterium longum	0	1	9	0	0	0	0	0	15	1	0	2	6	50	15	2	0	0	0	2	1	0	0	2	0	11	1	16	1	10	2	7	13	19	13	0	9	0	2	24	0	53	2	0	5
4	TF06-45A	Actinobacteria	Bifidobacterium	Bifidobacterium longum	0	1	10	0	0	0	0	0	15	1	0	1	6	49	14	2	0	0	0	2	1	0	0	2	0	11	1	17	1	10	2	8	14	21	13	0	10	0	2	24	0	53	2	0	5
4	OM05-2BH	Actinobacteria	Bifidobacterium	Bifidobacterium longum	0	1	9	0	0	0	0	0	15	1	0	1	6	53	12	2	0	0	0	2	1	0	0	2	0	11	1	15	1	10	2	8	13	19	13	0	10	0	2	24	0	53	2	0	5
4	TF07-31	Actinobacteria	Bifidobacterium	Bifidobacterium longum	0	1	11	0	0	0	0	0	15	1	0	2	6	54	13	2	0	0	0	2	1	0	0	2	0	11	1	15	1	10	2	7	13	20	13	0	9	0	2	24	0	53	2	0	5
4	AF13-41	Actinobacteria	Bifidobacterium	Bifidobacterium longum	0	1	9	0	0	0	0	1	15	1	0	2	6	48	14	2	0	0	0	2	1	0	0	2	0	11	2	17	1	10	2	7	14	20	14	0	10	0	2	24	0	53	3	0	5
4	AF13-34	Actinobacteria	Bifidobacterium	Bifidobacterium longum	0	1	9	0	0	0	0	1	15	1	0	2	6	48	14	2	0	0	0	2	1	0	0	2	0	11	2	17	1	10	2	7	14	20	14	0	10	0	2	24	0	53	3	0	5
4	AM34-3	Actinobacteria	Bifidobacterium	Bifidobacterium longum	0	1	12	0	0	0	0	0	15	1	0	1	6	57	12	2	0	0	0	2	1	0	0	2	0	11	1	15	1	10	2	7	14	20	14	0	9	0	2	24	0	53	2	0	5
4	AF34-9AC	Actinobacteria	Bifidobacterium	Bifidobacterium longum	0	1	9	0	0	0	0	0	16	1	0	2	6	49	14	2	0	0	0	2	1	0	0	2	0	11	1	16	1	10	2	7	14	21	14	0	10	0	2	24	0	53	2	0	5
4	AM30-9LB	Actinobacteria	Bifidobacterium	Bifidobacterium longum	0	1	9	0	0	0	0	0	15	1	0	2	6	51	13	2	0	0	0	2	1	0	0	2	0	11	1	16	1	10	2	7	15	22	15	0	9	0	2	24	0	53	3	0	5
4	TM04-48B	Actinobacteria	Bifidobacterium	Bifidobacterium longum	0	1	9	0	0	0	0	0	15	1	0	1	6	47	10	2	0	0	0	2	1	0	0	2	0	11	1	13	1	10	2	8	13	19	13	0	9	0	2	24	0	53	2	0	5
4	TM02-7	Actinobacteria	Bifidobacterium	Bifidobacterium longum	0	1	9	0	0	0	0	0	15	1	0	1	6	51	12	2	0	0	0	2	1	0	0	2	0	11	1	15	1	10	2	8	13	20	13	0	9	0	2	24	0	53	2	0	5
4	AF26-10	Actinobacteria	Bifidobacterium	Bifidobacterium longum	0	1	9	0	0	0	0	0	15	1	0	1	6	53	13	2	0	0	0	2	1	0	0	2	0	16	1	16	1	10	2	7	14	21	14	0	9	0	2	24	0	53	2	0	5
4	AM20-3	Actinobacteria	Bifidobacterium	Bifidobacterium longum	0	1	9	0	0	0	0	0	17	1	0	2	6	52	12	2	0	0	0	2	1	0	0	2	0	11	1	15	1	10	2	8	13	19	13	0	10	0	2	24	0	53	2	0	5
4	AM20-19AC	Actinobacteria	Bifidobacterium	Bifidobacterium longum	0	1	9	0	0	0	0	0	16	1	0	2	6	53	12	2	0	0	0	2	1	0	0	2	0	11	1	15	1	10	2	8	13	19	13	0	10	0	2	24	0	53	2	0	5
4	TM04-17	Actinobacteria	Bifidobacterium	Bifidobacterium longum	0	1	9	0	0	0	0	0	15	1	0	1	6	48	9	2	0	0	0	2	1	0	0	2	0	11	1	12	1	10	2	8	13	19	13	0	9	0	2	24	0	53	2	0	5
4	AM10-15B	Actinobacteria	Bifidobacterium	Bifidobacterium longum	0	1	9	0	0	0	0	0	15	1	0	1	6	52	14	2	0	0	0	2	1	0	0	2	0	11	1	15	1	10	2	8	13	18	13	0	10	0	2	24	0	53	2	0	5
4	OF01-16	Actinobacteria	Bifidobacterium	Bifidobacterium longum	0	1	8	0	0	0	0	0	15	2	0	1	6	48	12	2	0	0	0	2	1	0	0	2	0	11	1	15	1	10	2	7	12	19	13	0	10	0	2	23	0	53	2	0	5
15	TM04-12	Actinobacteria	Bifidobacterium	Bifidobacterium bifidum	0	1	11	0	0	0	0	0	14	1	0	6	7	22	9	11	0	0	0	4	1	0	0	2	0	11	1	10	1	10	2	7	14	21	12	0	9	0	2	24	0	58	2	0	7
15	TF05-39	Actinobacteria	Bifidobacterium	Bifidobacterium bifidum	0	1	9	0	0	0	0	0	14	1	0	6	7	22	9	11	0	0	0	4	1	0	0	2	0	11	1	10	1	10	2	7	13	20	12	0	9	0	2	24	0	58	2	0	7
15	TM07-4AC	Actinobacteria	Bifidobacterium	Bifidobacterium bifidum	0	1	10	0	0	0	0	0	14	1	0	6	7	22	9	11	0	0	0	4	1	0	0	2	0	11	1	10	1	10	2	7	13	19	12	0	9	0	2	24	0	58	2	0	7
15	TM05-15	Actinobacteria	Bifidobacterium	Bifidobacterium bifidum	0	1	9	0	0	0	0	0	14	1	0	6	7	22	9	11	0	0	0	4	1	0	0	2	0	11	1	10	1	10	2	7	13	20	12	0	9	0	2	24	0	57	2	0	7
15	AM36-1AC	Actinobacteria	Bifidobacterium	Bifidobacterium bifidum	0	1	9	0	0	0	0	0	14	1	0	6	7	22	8	11	0	0	0	4	1	0	0	2	0	12	1	10	1	10	2	7	14	20	13	0	9	0	2	24	0	57	2	0	7
15	AM12-10	Actinobacteria	Bifidobacterium	Bifidobacterium bifidum	0	1	11	0	0	0	0	0	14	1	0	5	7	24	10	10	0	0	0	4	1	0	0	2	0	11	1	10	1	10	2	7	15	21	13	0	9	0	2	23	0	58	3	0	7
15	AM42-15AC	Actinobacteria	Bifidobacterium	Bifidobacterium bifidum	0	1	11	0	0	0	0	0	14	1	0	5	7	24	10	10	0	0	0	4	1	0	0	2	0	12	1	10	1	10	2	7	14	20	12	0	9	0	2	24	0	57	2	0	7
15	TF06-13	Actinobacteria	Bifidobacterium	Bifidobacterium bifidum	0	1	9	0	0	0	0	0	14	1	0	6	7	22	8	12	0	0	0	4	1	0	0	2	0	11	1	10	1	10	2	7	13	19	12	0	9	0	2	24	0	57	2	0	7
15	TF07-22	Actinobacteria	Bifidobacterium	Bifidobacterium bifidum	0	1	9	0	0	0	0	0	14	1	0	5	8	23	8	11	0	0	0	4	1	0	0	2	0	11	1	10	1	10	2	7	13	21	12	0	9	0	2	24	0	58	2	0	7
15	AM18-1	Actinobacteria	Bifidobacterium	Bifidobacterium bifidum	0	1	9	0	0	0	0	0	14	1	0	6	7	22	9	11	0	0	0	4	1	0	0	2	0	11	1	10	1	10	2	7	13	19	12	0	9	0	2	24	0	56	2	0	7
15	AM18-12AC	Actinobacteria	Bifidobacterium	Bifidobacterium bifidum	0	1	9	0	0	0	0	0	14	1	0	6	7	22	9	11	0	0	0	4	1	0	0	2	0	11	1	10	1	10	2	7	13	19	12	0	9	0	2	24	0	58	2	0	7
15	AM18-11	Actinobacteria	Bifidobacterium	Bifidobacterium bifidum	0	1	9	0	0	0	0	0	14	1	0	6	7	22	9	11	0	0	0	4	1	0	0	2	0	11	1	10	1	10	2	7	13	19	12	0	9	0	2	24	0	58	2	0	7
15	AM12-9	Actinobacteria	Bifidobacterium	Bifidobacterium bifidum	0	1	11	0	0	0	0	0	14	1	0	5	7	24	10	10	0	0	0	4	1	0	0	2	0	11	1	10	1	10	2	7	15	21	13	0	9	0	2	23	0	58	3	0	7
15	AM18-29	Actinobacteria	Bifidobacterium	Bifidobacterium bifidum	0	1	9	0	0	0	0	0	14	1	0	6	7	22	10	11	0	0	0	4	1	0	0	2	0	11	1	11	1	10	2	7	13	19	12	0	9	0	2	24	0	57	2	0	7
15	TF06-14AC	Actinobacteria	Bifidobacterium	Bifidobacterium bifidum	0	1	9	0	0	0	0	0	14	1	0	6	7	22	8	12	0	0	0	4	1	0	0	2	0	11	1	10	1	10	2	7	13	19	12	0	9	0	2	24	0	57	2	0	7
15	TF05-1	Actinobacteria	Bifidobacterium	Bifidobacterium bifidum	0	1	11	0	0	0	0	0	14	1	0	5	7	24	10	10	0	0	0	4	1	0	0	2	0	11	1	10	1	10	2	7	14	20	12	0	9	0	2	23	0	57	2	0	7
15	TM06-5	Actinobacteria	Bifidobacterium	Bifidobacterium bifidum	0	1	10	0	0	0	0	0	14	1	0	6	7	24	10	10	0	0	0	4	1	0	0	2	0	11	1	10	1	10	2	7	13	21	12	0	9	0	2	24	0	58	2	0	7
15	TM02-17	Actinobacteria	Bifidobacterium	Bifidobacterium bifidum	0	1	10	0	0	0	0	0	14	1	0	6	7	24	10	10	0	0	0	4	1	0	0	2	0	11	1	10	1	10	2	7	13	21	12	0	9	0	2	23	0	58	2	0	7
15	TM02-15	Actinobacteria	Bifidobacterium	Bifidobacterium bifidum	0	1	10	0	0	0	0	0	14	1	0	6	7	24	10	10	0	0	0	4	1	0	0	2	0	11	1	10	1	10	2	7	13	21	12	0	9	0	2	23	0	57	2	0	7
15	TM06-10	Actinobacteria	Bifidobacterium	Bifidobacterium bifidum	0	1	10	0	0	0	0	0	14	1	0	6	7	24	10	10	0	0	0	4	1	0	0	2	0	11	1	10	1	10	2	7	13	21	12	0	9	0	2	24	0	57	2	0	7
15	AF11-25B	Actinobacteria	Bifidobacterium	Bifidobacterium bifidum	0	1	10	0	0	0	0	0	14	1	0	6	7	24	11	10	0	0	0	4	1	0	0	2	0	11	1	11	1	10	2	7	14	22	13	0	9	0	2	23	0	58	3	0	7
15	AF45-10	Actinobacteria	Bifidobacterium	Bifidobacterium bifidum	0	1	10	0	0	0	0	0	17	1	0	10	7	24	8	15	0	0	0	5	2	0	0	2	0	12	1	10	1	12	2	8	17	24	16	0	12	0	4	26	0	58	2	0	8
179	AM16-19	Actinobacteria	Eggerthella	unclassified	0	0	8	0	0	0	0	0	7	1	0	1	0	24	11	0	1	0	0	2	0	1	1	2	1	19	0	11	1	13	5	7	14	19	14	0	9	0	2	27	1	51	1	0	2
230	TF05-26B-4	Actinobacteria	Eggerthella	Eggerthella lenta	0	1	9	0	3	0	0	0	12	1	0	0	2	56	13	0	1	0	1	2	0	1	1	2	1	42	0	16	1	15	8	9	11	16	12	1	9	0	2	28	1	50	1	0	2
40	AM30-3LB	Actinobacteria	Olsenella	unclassified	0	1	5	0	1	0	0	0	10	1	0	0	1	44	11	40	2	0	0	2	0	1	1	2	1	10	0	12	3	14	5	7	11	17	11	0	9	0	2	27	1	52	1	0	4
40	AM39-30AC	Actinobacteria	Olsenella	unclassified	0	1	5	0	1	0	0	0	8	1	0	0	1	45	11	29	2	0	0	2	0	1	1	2	1	9	0	12	3	14	5	7	10	15	10	0	9	0	2	27	1	51	1	0	4
40	AF16-14LB	Actinobacteria	Olsenella	unclassified	0	1	5	0	1	0	0	0	8	1	0	0	1	46	11	41	2	0	0	2	0	1	1	2	1	11	0	12	3	14	5	7	11	16	11	0	9	0	2	27	1	52	1	0	4
40	AF15-43LB	Actinobacteria	Olsenella	unclassified	0	1	5	0	1	0	0	0	8	1	0	0	1	47	11	41	2	0	0	2	0	1	1	2	1	11	0	12	3	14	5	7	11	16	11	0	9	0	2	27	1	52	1	0	4
40	AM05-7	Actinobacteria	Olsenella	unclassified	0	1	5	0	1	0	0	0	8	1	0	0	1	45	11	34	2	0	0	2	0	1	1	2	1	10	0	12	3	14	5	7	10	15	10	0	9	0	2	27	1	52	1	0	4
40	AM05-17	Actinobacteria	Olsenella	unclassified	0	1	5	0	1	0	0	0	8	1	0	0	1	45	11	34	2	0	0	2	0	1	1	2	1	10	0	12	3	14	5	7	10	15	10	0	9	0	2	27	1	52	1	0	4
40	AF21-51	Actinobacteria	Olsenella	unclassified	0	1	5	0	1	0	0	0	10	1	0	0	1	47	11	44	2	0	0	2	0	1	1	2	1	10	0	12	3	14	5	7	11	16	11	0	9	0	2	27	1	52	1	0	4
40	TM06-36	Actinobacteria	Olsenella	unclassified	0	1	5	0	1	0	0	0	8	1	0	0	1	45	11	38	2	0	0	2	0	1	1	2	1	9	0	12	3	14	5	7	10	15	10	0	9	0	2	27	1	52	1	0	4
40	AM04-33	Actinobacteria	Olsenella	unclassified	0	1	5	0	1	0	0	0	10	1	0	0	1	48	11	35	2	0	0	2	0	1	1	2	1	10	0	12	3	14	5	7	10	16	10	0	9	0	2	27	1	52	1	0	4
312	TF08-14	Actinobacteria	Collinsella	Collinsella tanakaei	0	1	6	0	0	0	0	0	12	1	0	1	0	46	8	35	1	0	0	2	0	1	1	2	1	16	0	8	2	11	4	7	11	14	11	0	9	0	2	28	1	51	1	0	2
171	AF08-23	Actinobacteria	Collinsella	unclassified	0	0	6	0	1	0	0	0	8	0	0	0	0	33	8	26	1	0	0	1	0	1	1	2	1	15	0	8	2	10	3	7	11	18	10	0	7	0	2	26	1	52	1	0	2
311	AM25-33	Actinobacteria	Collinsella	Collinsella intestinalis	0	0	6	0	0	0	0	0	7	1	0	0	0	33	9	16	1	0	0	1	0	0	1	2	1	13	0	9	2	10	3	7	10	13	9	0	7	0	2	27	1	52	1	0	2
174	AM30-5LB	Actinobacteria	Collinsella	Collinsella intestinalis	0	0	4	0	0	0	0	0	2	1	0	0	0	29	7	13	1	0	0	0	0	0	1	2	1	12	0	8	2	10	3	6	8	11	8	0	4	0	2	25	1	48	1	0	2
195	AM34-10	Actinobacteria	Collinsella	unclassified	0	0	6	0	0	0	0	0	5	1	0	0	0	33	8	32	1	0	0	2	0	0	1	2	1	10	0	8	2	11	3	8	11	14	10	0	8	0	2	27	1	51	1	0	3
26	TM10-22	Actinobacteria	Collinsella	unclassified	0	0	6	0	0	0	0	0	5	1	0	0	0	31	9	24	1	0	0	2	0	0	1	2	1	16	0	10	2	11	4	8	12	15	11	0	8	0	2	28	1	52	1	0	2
26	AF18-8	Actinobacteria	Collinsella	unclassified	0	0	6	0	0	0	0	0	5	1	0	0	0	30	9	24	1	0	0	2	0	0	1	2	1	15	0	9	2	11	3	8	12	16	11	0	8	0	2	28	1	52	1	0	2
26	AM10-26	Actinobacteria	Collinsella	unclassified	0	0	6	0	0	0	0	0	5	1	0	0	0	28	8	24	1	0	0	2	0	0	1	2	1	12	0	8	2	11	4	8	12	16	11	0	9	0	2	28	1	52	1	0	2
26	AM10-32	Actinobacteria	Collinsella	unclassified	0	0	6	0	0	0	0	0	5	1	0	0	0	28	8	24	1	0	0	2	0	0	1	2	1	12	0	8	2	11	4	8	12	16	11	0	8	0	2	28	1	52	1	0	2
26	AF18-33LB	Actinobacteria	Collinsella	unclassified	0	0	6	0	0	0	0	0	5	1	0	0	0	31	9	24	1	0	0	2	0	0	1	2	1	15	0	9	2	11	3	8	12	16	11	0	9	0	2	28	1	52	1	0	2
26	TF09-1AT	Actinobacteria	Collinsella	unclassified	0	0	6	0	0	0	0	0	5	1	0	0	0	31	9	26	1	0	0	2	0	0	1	2	1	14	0	9	2	11	3	8	12	15	11	0	9	0	2	27	1	52	1	0	2
26	AM10-48	Actinobacteria	Collinsella	unclassified	0	0	6	0	0	0	0	0	5	1	0	0	0	28	8	24	1	0	0	2	0	0	1	2	1	12	0	8	2	11	4	8	12	16	11	0	8	0	2	28	1	52	1	0	2
26	AF18-8LB	Actinobacteria	Collinsella	unclassified	0	0	6	0	0	0	0	0	5	1	0	0	0	31	9	27	1	0	0	2	0	0	1	2	1	15	0	9	2	11	3	8	12	16	11	0	8	0	2	28	1	52	1	0	2
26	TM05-38	Actinobacteria	Collinsella	unclassified	0	0	5	0	0	0	0	0	5	1	0	0	0	31	10	29	1	0	0	2	0	0	1	2	1	14	0	10	2	11	3	8	12	15	11	0	9	0	2	28	1	52	1	0	2
26	AF31-11	Actinobacteria	Collinsella	unclassified	0	0	6	0	0	0	0	0	5	1	0	0	0	31	9	32	1	0	0	2	0	0	1	2	1	12	0	9	2	11	4	8	12	15	11	0	9	0	2	29	1	52	1	0	3
26	AM28-11LB	Actinobacteria	Collinsella	unclassified	0	0	6	0	0	0	0	0	5	1	0	0	0	30	9	27	1	0	0	2	0	0	1	2	1	12	0	9	2	11	3	8	12	16	11	0	8	0	2	26	1	52	1	0	2
26	AM10-11	Actinobacteria	Collinsella	unclassified	0	0	6	0	0	0	0	0	5	1	0	0	0	28	8	23	1	0	0	2	0	0	1	2	1	12	0	8	2	11	4	8	12	16	11	0	9	0	2	28	1	52	1	0	2
26	AM10-27	Actinobacteria	Collinsella	unclassified	0	0	6	0	0	0	0	0	5	1	0	0	0	28	8	24	1	0	0	2	0	0	1	2	1	12	0	8	2	11	4	8	12	16	11	0	9	0	2	28	1	52	1	0	2
26	AF38-3AC	Actinobacteria	Collinsella	unclassified	0	0	6	0	0	0	0	0	5	1	0	0	0	31	8	26	1	0	0	2	0	0	1	2	1	15	0	8	2	11	3	8	16	20	15	0	9	0	2	28	1	52	1	0	2
26	OM07-12	Actinobacteria	Collinsella	unclassified	0	0	7	0	0	0	0	0	5	1	0	0	0	30	9	31	1	0	0	2	0	0	1	2	1	12	0	9	2	11	3	8	12	15	11	0	9	0	2	28	1	52	1	0	2
170	TF05-9AC	Actinobacteria	Collinsella	unclassified	0	0	6	0	0	0	0	0	5	1	0	0	0	33	8	22	1	0	0	2	0	0	1	2	1	8	0	8	2	10	3	8	12	15	11	0	8	0	2	27	1	52	1	0	2
106	AF28-5AC	Actinobacteria	Collinsella	unclassified	0	0	6	0	0	0	0	0	6	1	0	0	0	33	8	21	1	0	0	2	0	0	1	2	1	9	0	8	2	11	3	8	13	16	12	0	8	0	2	29	1	52	1	0	2
106	AF25-2LB	Actinobacteria	Collinsella	unclassified	0	0	6	0	0	0	0	0	5	1	0	0	0	33	7	23	1	0	0	2	0	0	1	2	1	9	0	7	2	11	3	8	12	15	11	0	8	0	2	28	1	52	1	0	2
106	AM38-1BH	Actinobacteria	Collinsella	unclassified	0	0	6	0	0	0	0	0	6	1	0	0	0	32	8	21	1	0	0	2	0	0	1	2	1	10	0	8	2	10	3	8	12	15	11	0	9	0	2	28	1	52	1	0	2
261	AM17-1	Actinobacteria	Collinsella	unclassified	0	0	5	0	0	0	0	0	5	1	0	0	0	33	8	31	1	0	0	2	0	0	1	2	1	8	0	8	2	11	3	8	13	16	12	0	8	0	2	27	1	52	1	0	2
160	AF23-4AC	Actinobacteria	Collinsella	unclassified	0	0	6	0	0	0	0	0	6	1	0	0	0	33	9	25	1	0	0	2	0	0	1	2	1	9	0	9	2	11	3	8	12	16	11	0	8	0	2	27	1	52	1	0	2
160	AF23-6	Actinobacteria	Collinsella	unclassified	0	0	6	0	0	0	0	0	6	1	0	0	0	33	9	25	1	0	0	2	0	0	1	2	1	9	0	9	2	11	3	8	12	16	11	0	8	0	2	27	1	52	1	0	2
203	AF20-14LB	Actinobacteria	Collinsella	unclassified	0	0	6	0	0	0	0	0	5	1	0	0	0	33	8	27	1	0	0	2	0	0	1	2	1	8	0	8	2	11	3	8	14	17	13	0	8	0	2	29	1	52	1	0	3
178	AM41-2BH	Actinobacteria	Collinsella	unclassified	0	0	6	0	0	0	0	0	5	1	0	0	0	35	9	36	1	0	0	2	0	0	1	2	1	9	0	9	2	11	3	8	13	16	12	0	8	0	2	27	1	52	1	0	3
325	AF29-7AC	Actinobacteria	Collinsella	unclassified	0	0	6	0	0	0	0	0	5	1	0	0	0	33	9	33	1	0	0	2	0	0	1	2	1	11	0	9	2	11	3	8	12	17	11	0	8	0	2	27	1	52	1	0	3
166	AF11-11	Actinobacteria	Collinsella	unclassified	0	0	6	0	0	0	0	0	5	1	0	0	0	33	8	26	1	0	0	2	0	0	1	2	1	12	0	8	2	11	3	8	12	16	11	0	8	0	2	27	1	52	1	0	2
336	AM13-34	Actinobacteria	Collinsella	unclassified	0	0	6	0	0	0	0	0	5	1	0	0	0	33	9	32	1	0	0	2	0	0	1	2	1	12	0	9	2	11	3	8	13	17	12	0	8	0	2	27	1	52	1	0	3
156	AM23-17	Actinobacteria	Collinsella	unclassified	0	0	6	0	0	0	0	0	5	1	0	0	0	33	8	37	1	0	0	2	0	0	1	2	1	8	0	8	2	11	3	8	12	15	11	0	8	0	2	28	1	52	1	0	2
156	AM36-4AA	Actinobacteria	Collinsella	unclassified	0	0	6	0	0	0	0	0	5	1	0	0	0	33	9	31	1	0	0	2	0	0	1	2	1	12	0	9	2	10	3	8	12	16	11	0	8	0	2	28	1	51	1	0	3
318	AF37-9	Actinobacteria	Collinsella	unclassified	0	0	6	0	0	0	0	0	5	1	0	0	0	34	10	24	1	0	0	2	0	0	1	2	1	11	0	10	2	11	3	8	12	15	11	0	8	0	2	29	1	52	1	0	2
231	TF11-5AC	Actinobacteria	Collinsella	unclassified	0	0	6	0	0	0	0	0	5	1	0	0	0	34	7	30	1	0	0	2	0	0	1	2	1	10	0	7	2	11	3	8	12	15	11	0	8	0	2	27	1	52	1	0	3
206	AF04-24	Actinobacteria	Collinsella	unclassified	0	0	6	0	0	0	0	0	5	1	0	0	0	34	8	28	1	0	0	2	0	0	1	2	1	10	0	8	2	11	3	8	12	16	11	0	8	0	2	28	1	52	1	0	3
129	TM04-29	Actinobacteria	Collinsella	unclassified	0	0	6	0	0	0	0	0	5	1	0	0	0	35	10	22	1	0	0	2	0	0	1	2	1	9	0	10	2	11	3	8	12	16	11	0	8	0	2	27	1	52	1	0	2
129	TM04-9	Actinobacteria	Collinsella	unclassified	0	0	6	0	0	0	0	0	5	1	0	0	0	35	10	22	1	0	0	2	0	0	1	2	1	9	0	10	2	11	3	8	12	16	11	0	8	0	2	27	1	52	1	0	2
146	AF23-3LB	Actinobacteria	Collinsella	unclassified	0	0	6	0	0	0	0	0	5	1	0	0	0	33	9	26	1	0	0	2	0	0	1	2	1	12	0	10	2	11	3	8	12	15	11	0	8	0	2	27	1	52	1	0	2
146	AF23-2	Actinobacteria	Collinsella	unclassified	0	0	6	0	0	0	0	0	5	1	0	0	0	33	9	26	1	0	0	2	0	0	1	2	1	12	0	9	2	11	3	8	12	15	11	0	8	0	2	27	1	52	1	0	2
232	AM24-1	Actinobacteria	Collinsella	unclassified	0	0	6	0	0	0	0	0	5	1	0	0	0	33	9	37	1	0	0	2	0	0	1	2	1	9	0	10	2	11	3	8	12	15	11	0	8	0	2	28	1	52	1	0	3
264	AF36-3AT	Actinobacteria	Collinsella	unclassified	0	0	6	0	0	0	0	0	5	1	0	0	0	33	8	31	1	0	0	2	0	0	1	2	1	9	0	7	2	11	3	8	12	15	11	0	8	0	2	27	1	52	1	0	3
58	TF10-11AT	Actinobacteria	Collinsella	unclassified	0	0	6	0	0	0	0	0	5	1	0	0	0	34	8	26	1	0	0	2	0	0	1	2	1	13	0	8	2	11	3	8	12	15	11	0	8	0	2	28	1	52	1	0	3
58	OM04-5	Actinobacteria	Collinsella	unclassified	0	0	6	0	0	0	0	0	5	1	0	0	0	34	9	26	1	0	0	2	0	0	1	2	1	13	0	9	2	11	3	8	12	15	11	0	8	0	2	27	1	52	1	0	3
58	AM43-1	Actinobacteria	Collinsella	unclassified	0	0	6	0	0	0	0	0	5	1	0	0	0	34	10	29	1	0	0	2	0	0	1	2	1	13	0	10	2	11	3	8	13	16	12	0	8	0	2	27	1	52	1	0	3
58	AM12-1	Actinobacteria	Collinsella	unclassified	0	0	6	0	0	0	0	0	5	1	0	0	0	34	10	31	1	0	0	2	0	0	1	2	1	12	0	9	2	11	3	8	12	15	11	0	8	0	2	28	1	52	1	0	3
58	OM08-14AT	Actinobacteria	Collinsella	unclassified	0	0	6	0	0	0	0	0	5	1	0	0	0	35	9	38	1	0	0	2	0	0	1	2	1	12	0	9	2	11	3	8	12	15	11	0	8	0	2	27	1	52	1	0	3
58	AF39-11AT	Actinobacteria	Collinsella	unclassified	0	0	6	0	0	0	0	0	5	1	0	0	0	33	9	27	1	0	0	2	0	0	1	2	1	13	0	9	2	11	3	8	13	16	12	0	8	0	2	28	1	52	1	0	3
87	AF02-46-1	Actinobacteria	Collinsella	unclassified	0	0	6	0	0	0	0	0	5	1	0	0	0	34	9	21	1	0	0	2	0	0	1	2	1	9	0	9	2	11	3	8	12	16	11	0	8	0	2	28	1	52	1	0	2
87	AM29-10AC	Actinobacteria	Collinsella	unclassified	0	0	5	0	0	0	0	0	5	1	0	0	0	34	8	30	1	0	0	2	0	0	1	2	1	7	0	8	2	11	3	8	13	17	12	0	8	0	2	28	1	52	1	0	2
87	AF19-7AC	Actinobacteria	Collinsella	unclassified	0	0	5	0	0	0	0	0	5	1	0	0	0	34	8	30	1	0	0	2	0	0	1	2	1	7	0	8	2	11	3	8	13	17	12	0	8	0	2	28	1	52	1	0	2
87	AF19-1LB	Actinobacteria	Collinsella	unclassified	0	0	5	0	0	0	0	0	5	1	0	0	0	34	8	30	1	0	0	2	0	0	1	2	1	7	0	8	2	10	3	8	13	17	12	0	8	0	2	27	1	52	1	0	2
298	AF15-51	Actinobacteria	Collinsella	unclassified	0	0	6	0	0	0	0	0	5	1	0	0	0	32	9	27	1	0	0	2	0	0	1	2	1	13	0	9	2	11	3	8	12	16	11	0	8	0	2	28	1	52	1	0	3
210	AF14-35	Actinobacteria	Collinsella	unclassified	0	0	6	0	0	0	0	0	5	1	0	0	0	33	9	26	1	0	0	2	0	0	1	2	1	9	0	9	2	11	3	8	12	15	11	0	8	0	2	27	1	52	1	0	2
255	AM44-11	Actinobacteria	Collinsella	unclassified	0	0	6	0	0	0	0	0	5	1	0	0	0	33	9	26	1	0	0	2	0	0	1	2	1	10	0	9	2	11	3	8	12	15	11	0	8	0	2	29	1	52	1	0	3
250	AM20-15AC	Actinobacteria	Collinsella	unclassified	0	0	6	0	0	0	0	0	5	1	0	0	0	33	9	34	1	0	0	2	0	0	1	2	1	9	0	8	2	11	3	8	12	15	11	0	8	0	2	27	1	52	1	0	2
211	OM06-18AC	Actinobacteria	Collinsella	unclassified	0	0	6	0	0	0	0	0	5	1	0	0	0	33	9	30	1	0	0	2	0	0	1	2	1	9	0	9	2	11	3	8	12	17	11	0	8	0	2	28	1	52	1	0	2
334	TF06-6AC	Actinobacteria	Collinsella	unclassified	0	0	6	0	0	0	0	0	5	1	0	0	0	34	7	25	1	0	0	2	0	0	1	2	1	9	0	7	2	10	3	8	11	14	10	0	8	0	2	28	1	52	1	0	3
76	AF16-8	Actinobacteria	Collinsella	unclassified	0	0	6	0	0	0	0	0	5	1	0	0	0	33	9	23	1	0	0	2	0	0	1	2	1	12	0	9	2	10	3	8	12	15	11	0	8	0	2	27	1	52	1	0	2
76	TF12-2AT	Actinobacteria	Collinsella	unclassified	0	0	6	0	0	0	0	0	5	1	0	0	0	33	9	23	1	0	0	2	0	0	1	2	1	9	0	9	2	11	3	8	12	15	11	0	8	0	2	29	1	52	1	0	3
76	TM05-37	Actinobacteria	Collinsella	unclassified	0	0	6	0	0	0	0	0	5	1	0	0	0	34	9	36	1	0	0	2	0	0	1	2	1	9	0	10	2	11	3	8	12	15	11	0	8	0	2	29	1	52	1	0	3
76	TM09-10AT	Actinobacteria	Collinsella	unclassified	0	0	5	0	0	0	0	0	5	1	0	0	0	33	9	23	1	0	0	2	0	0	1	2	1	11	0	10	2	11	3	8	12	15	11	0	8	0	2	27	1	52	1	0	3
322	AM42-18AC	Actinobacteria	Collinsella	unclassified	0	0	6	0	0	0	0	0	5	1	0	0	0	33	9	26	1	0	0	2	0	0	1	2	1	10	0	9	2	11	3	8	12	16	11	0	8	0	2	27	1	51	1	0	3
228	AM15-2	Actinobacteria	Collinsella	unclassified	0	0	6	0	0	0	0	0	5	1	0	0	0	33	8	25	1	0	0	2	0	0	1	2	1	9	0	8	2	11	3	8	12	15	11	0	9	0	2	30	1	52	1	0	2
213	OF03-4AA	Actinobacteria	Collinsella	unclassified	0	0	6	0	0	0	0	0	5	1	0	0	0	41	11	31	1	0	0	2	0	0	1	2	1	15	0	10	2	10	4	10	15	19	14	0	14	0	2	35	1	52	1	0	2
252	AM31-2AC	Actinobacteria	Collinsella	unclassified	0	0	5	0	0	0	0	0	5	1	0	0	0	33	8	31	1	0	0	2	0	0	1	2	1	10	0	8	2	11	3	8	12	16	11	0	8	0	2	31	1	52	1	0	3
251	TF08-11AT	Actinobacteria	Collinsella	unclassified	0	0	6	0	0	0	0	0	5	1	0	0	0	33	9	29	1	0	0	2	0	0	1	2	1	9	0	10	2	11	3	8	12	16	11	0	8	0	2	27	1	52	1	0	3
306	OF02-10	Actinobacteria	Collinsella	unclassified	0	0	6	0	0	0	0	0	5	1	0	0	0	34	10	24	1	0	0	2	0	0	1	2	1	11	0	9	2	11	3	8	12	15	11	0	8	0	2	28	1	52	1	0	3
196	AM16-21	Actinobacteria	Collinsella	unclassified	0	0	6	0	0	0	0	0	5	1	0	0	0	32	8	24	1	0	0	2	0	0	1	2	1	9	0	9	2	11	3	8	12	16	11	0	8	0	2	29	1	52	1	0	2
140	AF05-9	Actinobacteria	Collinsella	unclassified	0	0	6	0	0	0	0	0	5	1	0	0	0	32	9	27	1	0	0	2	0	0	1	2	1	9	0	9	2	11	3	8	12	15	11	0	8	0	2	28	1	52	1	0	3
140	AF05-8-2	Actinobacteria	Collinsella	unclassified	0	0	6	0	0	0	0	0	5	1	0	0	0	32	9	27	1	0	0	2	0	0	1	2	1	9	0	9	2	11	3	8	12	15	11	0	8	0	2	28	1	52	1	0	3
164	TM06-3	Actinobacteria	Collinsella	unclassified	0	0	6	0	0	0	0	0	5	1	0	0	0	33	8	26	1	0	0	2	0	0	1	2	1	12	0	8	2	11	3	8	12	15	11	0	8	0	2	27	1	52	1	0	3
164	AF33-16	Actinobacteria	Collinsella	unclassified	0	0	6	0	0	0	0	0	5	1	0	0	0	33	8	32	1	0	0	2	0	0	1	2	1	13	0	8	2	11	3	8	12	15	11	0	8	0	2	28	1	52	1	0	3
234	AM40-7AC	Actinobacteria	Collinsella	unclassified	0	0	6	0	0	0	0	0	5	1	0	0	0	33	8	26	1	0	0	2	0	0	1	2	1	9	0	8	2	11	3	8	13	17	12	0	8	0	2	29	1	51	1	0	3
267	AM18-10	Actinobacteria	Collinsella	unclassified	0	0	6	0	0	0	0	0	5	1	0	0	0	34	8	30	1	0	0	2	0	0	1	2	1	9	0	8	2	11	3	8	12	15	11	0	8	0	2	28	1	52	1	0	2
91	AM09-41	Actinobacteria	Collinsella	unclassified	0	0	6	0	0	0	0	0	5	1	0	0	0	34	9	27	1	0	0	2	0	0	1	2	1	12	0	9	2	11	3	8	12	16	11	0	8	0	2	27	1	52	1	0	3
91	AM33-4BH	Actinobacteria	Collinsella	unclassified	0	0	6	0	0	0	0	0	5	1	0	0	0	33	10	31	1	0	0	2	0	0	1	2	1	9	0	10	2	11	3	8	12	15	11	0	8	0	2	28	1	52	1	0	3
91	TF07-1	Actinobacteria	Collinsella	unclassified	0	0	5	0	0	0	0	0	5	1	0	0	0	34	8	26	1	0	0	2	0	0	1	2	1	8	0	8	2	10	3	8	13	17	12	0	8	0	2	28	1	52	1	0	3
[truncated: 198 more columns]

## Sheet: ARDB
Supplementary Table 9. The function annotation of 1520 genomes (ARDB)
Cluster	Strain_id	Phylum	Genus	Species	ardb_1013:emrd:--	ardb_1014:blt:chloramphenicol,doxorubicin,fluoroquinolone,puromycin	ardb_1017:bl2e_cfxa:cephalosporin	ardb_1041:bl2a_iii2:penicillin	ardb_1046:vant:vancomycin	ardb_1048:emea:fluoroquinolone	ardb_1050:emea:fluoroquinolone	ardb_1054:vansd:vancomycin,teicoplanin	ardb_1060:lnua:lincomycin	ardb_1063:vansd:vancomycin,teicoplanin	ardb_1067:vansc:vancomycin	ardb_1106:teta:tetracycline	ardb_1110:erma:lincosamide,streptogramin_b,macrolide	ardb_1118:emrd:--	ardb_1122:emrd:--	ardb_1153:mdth:deoxycholate,fosfomycin	ardb_1168:bl1_ampc:cephalosporin	ardb_1171:bl3_ccra:cephamycin,cephalosporin,carbapenem,penicillin	ardb_1172:bl3_ccra:cephamycin,cephalosporin,carbapenem,penicillin	ardb_1174:bl3_ccra:cephamycin,cephalosporin,carbapenem,penicillin	ardb_1181:arna:polymyxin	ardb_1184:arna:polymyxin	ardb_1186:arna:polymyxin	ardb_1187:arna:polymyxin	ardb_1188:arna:polymyxin	ardb_1197:arna:polymyxin	ardb_119:aph3iiia:isepamicin,butirosin,paromomycin,amikacin,neomycin,kanamycin,lividomycin,ribostamycin,gentamincin_b	ardb_1273:vansc:vancomycin	ardb_131:mdtf:doxorubicin,erythromycin	ardb_132:acrb:aminoglycoside,glycylcycline,macrolide,beta_lactam,acriflavin	ardb_1333:fosb:fosfomycin	ardb_1339:lnub:lincomycin	ardb_133:acrb:aminoglycoside,glycylcycline,macrolide,beta_lactam,acriflavin	ardb_134:acrb:aminoglycoside,glycylcycline,macrolide,beta_lactam,acriflavin	ardb_1355:baca:bacitracin	ardb_1362:baca:bacitracin	ardb_1371:baca:bacitracin	ardb_1390:mdfa:--	ardb_1398:fosb:fosfomycin	ardb_139:mdtf:doxorubicin,erythromycin	ardb_1419:mdte:doxorubicin,erythromycin	ardb_141:mdtf:doxorubicin,erythromycin	ardb_1423:emrd:--	ardb_1424:emrd:--	ardb_1436:bl1_ampc:cephalosporin
229	AF25-13AC	Firmicutes	unclassified	unclassified	0	0	0	0	0	0	0	0	0	0	0	0	0	0	0	0	0	0	0	0	0	0	0	0	0	0	0	0	0	0	0	0	0	0	0	0	0	0	0	0	0	0	0	0	0
205	OM04-12BH	Firmicutes	Firmicutes	unclassified	0	0	0	0	0	0	0	0	0	0	0	0	0	0	0	0	0	0	0	0	0	0	0	0	0	0	0	0	0	0	0	0	0	0	0	0	0	0	0	0	0	0	0	0	0
105	OM08-11AC	Firmicutes	Firmicutes	Firmicutes_bacterium_CAG:65	0	0	0	0	0	0	0	0	0	0	0	0	0	0	0	0	0	0	0	0	0	0	0	0	0	0	0	0	0	0	0	0	0	0	0	0	0	0	0	0	0	0	0	0	0
105	AF22-6AC	Firmicutes	Firmicutes	Firmicutes_bacterium_CAG:65	0	0	0	0	0	0	0	0	0	0	0	0	0	0	0	0	0	0	0	0	0	0	0	0	0	0	0	0	0	0	0	0	0	0	0	0	0	0	0	0	0	0	0	0	0
105	AM59-13	Firmicutes	Firmicutes	Firmicutes_bacterium_CAG:65	0	0	0	0	0	0	0	0	0	0	0	0	0	0	0	0	0	0	0	0	0	0	0	0	0	0	0	0	0	0	0	0	0	0	0	0	0	0	0	0	0	0	0	0	0
61	TF08-15	Firmicutes	Clostridium	Clostridium_sp._CAG:91	0	0	0	0	0	0	0	0	0	0	0	0	0	0	0	0	0	0	0	0	0	0	0	0	0	0	0	0	0	0	0	0	0	0	0	0	0	0	0	0	0	0	0	0	0
61	AM34-9AC	Firmicutes	Clostridium	Clostridium_sp._CAG:91	0	0	0	0	0	0	0	0	0	0	0	0	0	0	0	0	0	0	0	0	0	0	0	0	0	0	0	0	0	0	0	0	0	0	0	0	0	0	0	0	0	0	0	0	0
61	AF34-10BH	Firmicutes	Clostridium	Clostridium_sp._CAG:91	0	0	0	0	0	0	0	0	0	0	0	0	0	0	0	0	0	0	0	0	0	0	0	0	0	0	0	0	0	0	0	0	0	0	0	0	0	0	0	0	0	0	0	0	0
61	AF46-9NS	Firmicutes	Clostridium	Clostridium_sp._CAG:91	0	0	0	0	0	0	0	0	0	0	0	0	0	0	0	0	0	0	0	0	0	0	0	0	0	0	0	0	0	0	0	0	0	0	0	0	0	0	0	0	0	0	0	0	0
61	AF46-12NS	Firmicutes	Clostridium	Clostridium_sp._CAG:91	0	0	0	0	0	0	0	0	0	0	0	0	0	0	0	0	0	0	0	0	0	0	0	0	0	0	0	0	0	0	0	0	0	0	0	0	0	0	0	0	0	0	0	0	0
61	AF36-18BH	Firmicutes	Clostridium	Clostridium_sp._CAG:91	0	0	0	0	0	0	0	0	0	0	0	0	0	0	0	0	0	0	0	0	0	0	0	0	0	0	0	0	0	0	0	0	0	0	0	0	0	0	0	0	0	0	0	0	0
102	TM09-10	Firmicutes	Firmicutes	Firmicutes_bacterium_CAG:24	0	0	0	0	0	0	0	0	0	0	0	0	0	0	0	0	0	0	0	0	0	0	0	0	0	0	0	0	0	0	0	0	0	0	0	0	0	0	0	0	0	0	0	0	0
102	AF16-15	Firmicutes	Firmicutes	Firmicutes_bacterium_CAG:24	0	0	0	0	0	0	0	0	0	0	0	0	0	0	0	0	0	0	0	0	0	0	0	0	0	0	0	0	0	0	0	0	0	0	0	0	0	0	0	0	0	0	0	0	0
102	AF36-19BH	Firmicutes	Firmicutes	Firmicutes_bacterium_CAG:24	0	0	0	0	0	0	0	0	0	0	0	0	0	0	0	0	0	0	0	0	0	0	0	0	0	0	0	0	0	0	0	0	0	0	0	0	0	0	0	0	0	0	0	0	0
116	TF05-5AC	Firmicutes	Clostridiales	Clostridiales_bacterium_VE202-27	0	0	0	0	0	0	0	0	0	0	0	0	0	0	0	0	0	0	0	0	0	0	0	0	0	0	0	0	0	0	0	0	0	0	0	0	0	0	0	0	0	0	0	0	0
116	AF26-4BH	Firmicutes	Clostridiales	Clostridiales_bacterium_VE202-27	0	0	0	0	0	0	0	0	0	0	0	0	0	0	0	0	0	0	0	0	0	0	0	0	0	0	0	0	0	0	0	0	0	0	0	0	0	0	0	0	0	0	0	0	0
95	TF09-5	Firmicutes	Lachnospiraceae	Lachnospiraceae_bacterium_3_1_57FAA_CT1	0	0	0	0	0	0	0	0	0	0	0	0	0	0	0	0	0	0	0	0	0	0	0	0	0	0	0	0	0	0	0	0	0	0	0	0	0	0	0	0	0	0	0	0	0
95	OM02-3	Firmicutes	Lachnospiraceae	Lachnospiraceae_bacterium_3_1_57FAA_CT1	0	0	0	0	0	0	0	0	0	0	0	0	0	0	0	0	0	0	0	0	0	0	0	0	0	0	0	0	0	0	0	0	0	0	0	0	0	0	0	0	0	0	0	0	0
95	OM02-31	Firmicutes	Lachnospiraceae	Lachnospiraceae_bacterium_3_1_57FAA_CT1	0	0	0	0	0	0	0	0	0	0	0	0	0	0	0	0	0	0	0	0	0	0	0	0	0	0	0	0	0	0	0	0	0	0	0	0	0	0	0	0	0	0	0	0	0
221	OF01-20	Firmicutes	Lachnospiraceae	unclassified	0	0	0	0	0	0	0	0	0	0	0	0	0	0	0	0	0	0	0	0	0	0	0	0	0	0	0	0	0	0	0	0	0	0	0	0	0	0	0	0	0	0	0	0	0
123	AM16-25	Firmicutes	Roseburia	unclassified	0	0	0	0	0	0	0	0	0	0	0	0	0	0	0	0	0	0	0	0	0	0	0	0	0	0	0	0	0	0	0	0	0	0	0	0	0	0	0	0	0	0	0	0	0
123	AM51-8	Firmicutes	Roseburia	unclassified	0	0	0	0	0	0	0	0	0	0	0	0	0	0	0	0	0	0	0	0	0	0	0	0	0	0	0	0	0	0	0	0	0	0	0	0	0	0	0	0	0	0	0	0	0
24	AF02-12	Firmicutes	Roseburia	Roseburia_sp._CAG:45	0	0	0	0	0	0	0	0	0	0	0	0	0	0	0	0	0	0	0	0	0	0	0	0	0	0	0	0	0	0	0	0	0	0	0	0	0	0	0	0	0	0	0	0	0
24	AF22-2LB	Firmicutes	Roseburia	Roseburia_sp._CAG:45	0	0	0	0	0	0	0	0	0	0	0	0	0	0	0	0	0	0	0	0	0	0	0	0	0	0	0	0	0	0	0	0	0	0	0	0	0	0	0	0	0	0	0	0	0
24	AF22-8AC	Firmicutes	Roseburia	Roseburia_sp._CAG:45	0	0	0	0	0	0	0	0	0	0	0	0	0	0	0	0	0	0	0	0	0	0	0	0	0	0	0	0	0	0	0	0	0	0	0	0	0	0	0	0	0	0	0	0	0
24	AF20-18LB	Firmicutes	Roseburia	Roseburia_sp._CAG:45	0	0	0	0	0	0	0	0	0	0	0	0	0	0	0	0	0	0	0	0	0	0	0	0	0	0	0	0	0	0	0	0	0	0	0	0	0	0	0	0	0	0	0	0	0
24	OM03-18	Firmicutes	Roseburia	Roseburia_sp._CAG:45	0	0	0	0	0	0	0	0	0	0	0	0	0	0	0	0	0	0	0	0	0	0	0	0	0	0	0	0	0	0	0	0	0	0	0	0	0	0	0	0	0	0	0	0	0
24	OM03-7AC	Firmicutes	Roseburia	Roseburia_sp._CAG:45	0	0	0	0	0	0	0	0	0	0	0	0	0	0	0	0	0	0	0	0	0	0	0	0	0	0	0	0	0	0	0	0	0	0	0	0	0	0	0	0	0	0	0	0	0
24	AF25-18LB	Firmicutes	Roseburia	Roseburia_sp._CAG:45	0	0	0	0	0	0	0	0	0	0	0	0	0	0	0	0	0	0	0	0	0	0	0	0	0	0	0	0	0	0	0	0	0	0	0	0	0	0	0	0	0	0	0	0	0
24	AF25-15LB	Firmicutes	Roseburia	Roseburia_sp._CAG:45	0	0	0	0	0	0	0	0	0	0	0	0	0	0	0	0	0	0	0	0	0	0	0	0	0	0	0	0	0	0	0	0	0	0	0	0	0	0	0	0	0	0	0	0	0
24	AF25-13LB	Firmicutes	Roseburia	Roseburia_sp._CAG:45	0	0	0	0	0	0	0	0	0	0	0	0	0	0	0	0	0	0	0	0	0	0	0	0	0	0	0	0	0	0	0	0	0	0	0	0	0	0	0	0	0	0	0	0	0
24	AF15-21	Firmicutes	Roseburia	Roseburia_sp._CAG:45	0	0	0	0	0	0	0	0	0	0	0	0	0	0	0	0	0	0	0	0	0	0	0	0	0	0	0	0	0	0	0	0	0	0	0	0	0	0	0	0	0	0	0	0	0
24	AF34-16	Firmicutes	Roseburia	Roseburia_sp._CAG:45	0	0	0	0	0	0	0	0	0	0	0	0	0	0	0	0	0	0	0	0	0	0	0	0	0	0	0	0	0	0	0	0	0	0	0	0	0	0	0	0	0	0	0	0	0
24	AF12-17LB	Firmicutes	Roseburia	Roseburia_sp._CAG:45	0	0	0	0	0	0	0	0	0	0	0	0	0	0	0	0	0	0	0	0	0	0	0	0	0	0	0	0	0	0	0	0	0	0	0	0	0	0	0	0	0	0	0	0	0
24	OM04-10BH	Firmicutes	Roseburia	Roseburia_sp._CAG:45	0	0	0	0	0	0	0	0	0	0	0	0	0	0	0	0	0	0	0	0	0	0	0	0	0	0	0	0	0	0	0	0	0	0	0	0	0	0	0	0	0	0	0	0	0
24	OM04-15AA	Firmicutes	Roseburia	Roseburia_sp._CAG:45	0	0	0	0	0	0	0	0	0	0	0	0	0	0	0	0	0	0	0	0	0	0	0	0	0	0	0	0	0	0	0	0	0	0	0	0	0	0	0	0	0	0	0	0	0
24	AF42-8	Firmicutes	Roseburia	Roseburia_sp._CAG:45	0	0	0	0	0	0	0	0	0	0	0	0	0	0	0	0	0	0	0	0	0	0	0	0	0	0	0	0	0	0	0	0	0	0	0	0	0	0	0	0	0	0	0	0	0
24	OM04-10AA	Firmicutes	Roseburia	Roseburia_sp._CAG:45	0	0	0	0	0	0	0	0	0	0	0	0	0	0	0	0	0	0	0	0	0	0	0	0	0	0	0	0	0	0	0	0	0	0	0	0	0	0	0	0	0	0	0	0	0
24	AF25-25LB	Firmicutes	Roseburia	Roseburia_sp._CAG:45	0	0	0	0	0	0	0	0	0	0	0	0	0	0	0	0	0	0	0	0	0	0	0	0	0	0	0	0	0	0	0	0	0	0	0	0	0	0	0	0	0	0	0	0	0
338	TF10-5	Firmicutes	Roseburia	Roseburia_sp._CAG:18	0	0	0	0	0	0	0	0	0	0	0	0	0	0	0	0	0	0	0	0	0	0	0	0	0	0	0	0	0	0	0	0	0	0	0	0	0	0	0	0	0	0	0	0	0
6	AF38-24	Firmicutes	Eubacterium	Eubacterium_rectale	0	0	0	0	0	0	0	0	0	0	0	0	0	0	0	0	0	0	0	0	0	0	0	0	0	0	0	0	0	0	0	0	0	0	0	0	0	0	0	0	0	0	0	0	0
6	OM05-3AA	Firmicutes	Eubacterium	Eubacterium_rectale	0	0	0	0	0	0	0	0	0	0	0	0	0	0	0	0	0	0	0	0	0	0	0	0	0	0	0	0	0	0	0	0	0	0	0	0	0	0	0	0	0	0	0	0	0
6	AM42-1	Firmicutes	Eubacterium	Eubacterium_rectale	0	0	0	0	0	0	0	0	0	0	0	0	0	0	0	0	0	0	0	0	0	0	0	0	0	0	0	0	0	0	0	0	0	0	0	0	0	0	0	0	0	0	0	0	0
6	AF39-14AC	Firmicutes	Eubacterium	Eubacterium_rectale	0	0	0	0	0	0	0	0	0	0	0	0	0	0	0	0	0	0	0	0	0	0	0	0	0	0	0	0	0	0	0	0	0	0	0	0	0	0	0	0	0	0	0	0	0
6	AF06-19	Firmicutes	Eubacterium	Eubacterium_rectale	0	0	0	0	0	0	0	0	0	0	0	0	0	0	0	0	0	0	0	0	0	0	0	0	0	0	0	0	0	0	0	0	0	0	0	0	0	0	0	0	0	0	0	0	0
6	AM42-17AT	Firmicutes	Eubacterium	Eubacterium_rectale	0	0	0	0	0	0	0	0	0	0	0	0	0	0	0	0	0	0	0	0	0	0	0	0	0	0	0	0	0	0	0	0	0	0	0	0	0	0	0	0	0	0	0	0	0
6	OM05-8AA	Firmicutes	Eubacterium	Eubacterium_rectale	0	0	0	0	0	0	0	0	0	0	0	0	0	0	0	0	0	0	0	0	0	0	0	0	0	0	0	0	0	0	0	0	0	0	0	0	0	0	0	0	0	0	0	0	0
6	AF24-17	Firmicutes	Eubacterium	Eubacterium_rectale	0	0	0	0	0	0	0	0	0	0	0	0	0	0	0	0	0	0	0	0	0	0	0	0	0	0	0	0	0	0	0	0	0	0	0	0	0	0	0	0	0	0	0	0	0
6	AF24-9LB	Firmicutes	Eubacterium	Eubacterium_rectale	0	0	0	0	0	0	0	0	0	0	0	0	0	0	0	0	0	0	0	0	0	0	0	0	0	0	0	0	0	0	0	0	0	0	0	0	0	0	0	0	0	0	0	0	0
6	TF11-15AC	Firmicutes	Eubacterium	Eubacterium_rectale	0	0	0	0	0	0	0	0	0	0	0	0	0	0	0	0	0	0	0	0	0	0	0	0	0	0	0	0	0	0	0	0	0	0	0	0	0	0	0	0	0	0	0	0	0
6	AM16-11	Firmicutes	Eubacterium	Eubacterium_rectale	0	0	0	0	0	0	0	0	0	0	0	0	0	0	0	0	0	0	0	0	0	0	0	0	0	0	0	0	0	0	0	0	0	0	0	0	0	0	0	0	0	0	0	0	0
6	AF19-3AC	Firmicutes	Eubacterium	Eubacterium_rectale	0	0	0	0	0	0	0	0	0	0	0	0	0	0	0	0	0	0	0	0	0	0	0	0	0	0	0	0	0	0	0	0	0	0	0	0	0	0	0	0	0	0	0	0	0
6	AM29-10	Firmicutes	Eubacterium	Eubacterium_rectale	0	0	0	0	0	0	0	0	0	0	0	0	0	0	0	0	0	0	0	0	0	0	0	0	0	0	0	0	0	0	0	0	0	0	0	0	0	0	0	0	0	0	0	0	0
6	AF25-15	Firmicutes	Eubacterium	Eubacterium_rectale	0	0	0	0	0	0	0	0	0	0	0	0	0	0	0	0	0	0	0	0	0	0	0	0	0	0	0	0	0	0	0	0	0	0	0	0	0	0	0	0	0	0	0	0	0
6	AF36-2BH	Firmicutes	Eubacterium	Eubacterium_rectale	0	0	0	0	0	0	0	0	0	0	0	0	0	0	0	0	0	0	0	0	0	0	0	0	0	0	0	0	0	0	0	0	0	0	0	0	0	0	0	0	0	0	0	0	0
6	OM05-6AA	Firmicutes	Eubacterium	Eubacterium_rectale	0	0	0	0	0	0	0	0	0	0	0	0	0	0	0	0	0	0	0	0	0	0	0	0	0	0	0	0	0	0	0	0	0	0	0	0	0	0	0	0	0	0	0	0	0
6	TM10-3	Firmicutes	Eubacterium	Eubacterium_rectale	0	0	0	0	0	0	0	0	0	0	0	0	0	0	0	0	0	0	0	0	0	0	0	0	0	0	0	0	0	0	0	0	0	0	0	0	0	0	0	0	0	0	0	0	0
6	AM44-2AT	Firmicutes	Eubacterium	Eubacterium_rectale	0	0	0	0	0	0	0	0	0	0	0	0	0	0	0	0	0	0	0	0	0	0	0	0	0	0	0	0	0	0	0	0	0	0	0	0	0	0	0	0	0	0	0	0	0
6	AM44-1AT	Firmicutes	Eubacterium	Eubacterium_rectale	0	0	0	0	0	0	0	0	0	0	0	0	0	0	0	0	0	0	0	0	0	0	0	0	0	0	0	0	0	0	0	0	0	0	0	0	0	0	0	0	0	0	0	0	0
6	AM22-4	Firmicutes	Eubacterium	Eubacterium_rectale	0	0	0	0	0	0	0	0	0	0	0	0	0	0	0	0	0	0	0	0	0	0	0	0	0	0	0	0	0	0	0	0	0	0	0	0	0	0	0	0	0	0	0	0	0
6	AM30-13AC	Firmicutes	Eubacterium	Eubacterium_rectale	0	0	0	0	0	0	0	0	0	0	0	0	0	0	0	0	0	0	0	0	0	0	0	0	0	0	0	0	0	0	0	0	0	0	0	0	0	0	0	0	0	0	0	0	0
6	AF19-4	Firmicutes	Eubacterium	Eubacterium_rectale	0	0	0	0	0	0	0	0	0	0	0	0	0	0	0	0	0	0	0	0	0	0	0	0	0	0	0	0	0	0	0	0	0	0	0	0	0	0	0	0	0	0	0	0	0
6	OM07-13	Firmicutes	Eubacterium	Eubacterium_rectale	0	0	0	0	0	0	0	0	0	0	0	0	0	0	0	0	0	0	0	0	0	0	0	0	0	0	0	0	0	0	0	0	0	0	0	0	0	0	0	0	0	0	0	0	0
6	AM36-3AA	Firmicutes	Eubacterium	Eubacterium_rectale	0	0	0	0	0	0	0	0	0	0	0	0	0	0	0	0	0	0	0	0	0	0	0	0	0	0	0	0	0	0	0	0	0	0	0	0	0	0	0	0	0	0	0	0	0
6	AM26-2LB	Firmicutes	Eubacterium	Eubacterium_rectale	0	0	0	0	0	0	0	0	0	0	0	0	0	0	0	0	0	0	0	0	0	0	0	0	0	0	0	0	0	0	0	0	0	0	0	0	0	0	0	0	0	0	0	0	0
6	AF18-18LB	Firmicutes	Eubacterium	Eubacterium_rectale	0	0	0	0	0	0	0	0	0	0	0	0	0	0	0	0	0	0	0	0	0	0	0	0	0	0	0	0	0	0	0	0	0	0	0	0	0	0	0	0	0	0	0	0	0
6	AF17-27	Firmicutes	Eubacterium	Eubacterium_rectale	0	0	0	0	0	0	0	0	0	0	0	0	0	0	0	0	0	0	0	0	0	0	0	0	0	0	0	0	0	0	0	0	0	0	0	0	0	0	0	0	0	0	0	0	0
6	OM08-12AT	Firmicutes	Eubacterium	Eubacterium_rectale	0	0	0	0	0	0	0	0	0	0	0	0	0	0	0	0	0	0	0	0	0	0	0	0	0	0	0	0	0	0	0	0	0	0	0	0	0	0	0	0	0	0	0	0	0
6	AM48-7	Firmicutes	Eubacterium	Eubacterium_rectale	0	0	0	0	0	0	0	0	0	0	0	0	0	0	0	0	0	0	0	0	0	0	0	0	0	0	0	0	0	0	0	0	0	0	0	0	0	0	0	0	0	0	0	0	0
6	AF18-16LB	Firmicutes	Eubacterium	Eubacterium_rectale	0	0	0	0	0	0	0	0	0	0	0	0	0	0	0	0	0	0	0	0	0	0	0	0	0	0	0	0	0	0	0	0	0	0	0	0	0	0	0	0	0	0	0	0	0
6	AM54-25XD	Firmicutes	Eubacterium	Eubacterium_rectale	0	0	0	0	0	0	0	0	0	0	0	0	0	0	0	0	0	0	0	0	0	0	0	0	0	0	0	0	0	0	0	0	0	0	0	0	0	0	0	0	0	0	0	0	0
6	AM47-6BH	Firmicutes	Eubacterium	Eubacterium_rectale	0	0	0	0	0	0	0	0	0	0	0	0	0	0	0	0	0	0	0	0	0	0	0	0	0	0	0	0	0	0	0	0	0	0	0	0	0	0	0	0	0	0	0	0	0
6	AM31-7AC	Firmicutes	Eubacterium	Eubacterium_rectale	0	0	0	0	0	0	0	0	0	0	0	0	0	0	0	0	0	0	0	0	0	0	0	0	0	0	0	0	0	0	0	0	0	0	0	0	0	0	0	0	0	0	0	0	0
6	AF12-8	Firmicutes	Eubacterium	Eubacterium_rectale	0	0	0	0	0	0	0	0	0	0	0	0	0	0	0	0	0	0	0	0	0	0	0	0	0	0	0	0	0	0	0	0	0	0	0	0	0	0	0	0	0	0	0	0	0
125	AM23-20	Firmicutes	Roseburia	unclassified	0	0	0	0	0	0	0	0	0	0	0	0	0	0	0	0	0	0	0	0	0	0	0	0	0	0	0	0	0	0	0	0	0	0	0	0	0	0	0	0	0	0	0	0	0
125	OF03-24	Firmicutes	Roseburia	unclassified	0	0	0	0	0	0	0	0	0	0	0	0	0	0	0	0	0	0	0	0	0	0	0	0	0	0	0	0	0	0	0	0	0	0	0	0	0	0	0	0	0	0	0	0	0
69	AM37-1AC	Firmicutes	Roseburia	Roseburia_intestinalis	0	0	0	0	0	0	0	0	0	0	0	0	0	0	0	0	0	0	0	0	0	0	0	0	0	0	0	0	0	0	0	0	0	0	0	0	0	0	0	0	0	0	0	0	0
69	AM22-21LB	Firmicutes	Roseburia	Roseburia_intestinalis	0	0	0	0	0	0	0	0	0	0	0	0	0	0	0	0	0	0	0	0	0	0	0	0	0	0	0	0	0	0	0	0	0	0	0	0	0	0	0	0	0	0	0	0	0
69	AF36-10AT	Firmicutes	Roseburia	Roseburia_intestinalis	0	0	0	0	0	0	0	0	0	0	0	0	0	0	0	0	0	0	0	0	0	0	0	0	0	0	0	0	0	0	0	0	0	0	0	0	0	0	0	0	0	0	0	0	0
69	AM43-11	Firmicutes	Roseburia	Roseburia_intestinalis	0	0	0	0	0	0	0	0	0	0	0	0	0	0	0	0	0	0	0	0	0	0	0	0	0	0	0	0	0	0	0	0	0	0	0	0	0	0	0	0	0	0	0	0	0
69	AF31-21AC	Firmicutes	Roseburia	Roseburia_intestinalis	0	0	0	0	0	0	0	0	0	0	0	0	0	0	0	0	0	0	0	0	0	0	0	0	0	0	0	0	0	0	0	0	0	0	0	0	0	0	0	0	0	0	0	0	0
49	AM23-23AC	Firmicutes	Roseburia	Roseburia_inulinivorans	0	0	0	0	0	0	0	0	0	0	0	0	0	0	0	0	0	0	0	0	0	0	0	0	0	0	0	0	0	0	0	0	0	0	0	0	0	0	0	0	0	0	0	0	0
49	AM32-8LB	Firmicutes	Roseburia	Roseburia_inulinivorans	0	0	0	0	0	0	0	0	0	0	0	0	0	0	0	0	0	0	0	0	0	0	0	0	0	0	0	0	0	0	0	0	0	0	0	0	0	0	0	0	0	0	0	0	0
49	AM27-11	Firmicutes	Roseburia	Roseburia_inulinivorans	0	0	0	0	0	0	0	0	0	0	0	0	0	0	0	0	0	0	0	0	0	0	0	0	0	0	0	0	0	0	0	0	0	0	0	0	0	0	0	0	0	0	0	0	0
49	AF24-4	Firmicutes	Roseburia	Roseburia_inulinivorans	0	0	0	0	0	0	0	0	0	0	0	0	0	0	0	0	0	0	0	0	0	0	0	0	0	0	0	0	0	0	0	0	0	0	0	0	0	0	0	0	0	0	0	0	0
49	AM42-1AC	Firmicutes	Roseburia	Roseburia_inulinivorans	0	0	0	0	0	0	0	0	0	0	0	0	0	0	0	0	0	0	0	0	0	0	0	0	0	0	0	0	0	0	0	0	0	0	0	0	0	0	0	0	0	0	0	0	0
49	AF28-15	Firmicutes	Roseburia	Roseburia_inulinivorans	0	0	0	0	0	0	0	0	0	0	0	0	0	0	0	0	0	0	0	0	0	0	0	0	0	0	0	0	0	0	0	0	0	0	0	0	0	0	0	0	0	0	0	0	0
49	AF21-31	Firmicutes	Roseburia	Roseburia_inulinivorans	0	0	0	0	0	0	0	0	0	0	0	0	0	0	0	0	0	0	0	0	0	0	0	0	0	0	0	0	0	0	0	0	0	0	0	0	0	0	0	0	0	0	0	0	0
260	AF22-12AC	Firmicutes	Roseburia	Roseburia_hominis	0	0	0	0	0	0	0	0	0	0	0	0	0	0	0	0	0	0	0	0	0	0	0	0	0	0	0	0	0	0	0	0	0	0	0	0	0	0	0	0	0	0	0	0	0
223	OF09-6	Firmicutes	unclassified	unclassified	0	0	0	0	0	0	0	0	0	0	0	0	0	0	0	0	0	0	0	0	0	0	0	0	0	0	0	0	0	0	0	0	0	0	0	0	0	0	0	0	0	0	0	0	0
48	AM27-36LB	Firmicutes	unclassified	unclassified	0	0	0	0	0	0	0	0	0	0	0	0	0	0	0	0	0	0	0	0	0	0	0	0	0	0	0	0	0	0	0	0	0	0	0	0	0	0	0	0	0	0	0	0	0
48	AF29-16BH	Firmicutes	unclassified	unclassified	0	0	0	0	0	0	0	0	0	0	0	0	0	0	0	0	0	0	0	0	0	0	0	0	0	0	0	0	0	0	0	0	0	0	0	0	0	0	0	0	0	0	0	0	0
48	AF18-31LB	Firmicutes	unclassified	unclassified	0	0	0	0	0	0	0	0	0	0	0	0	0	0	0	0	0	0	0	0	0	0	0	0	0	0	0	0	0	0	0	0	0	0	0	0	0	0	0	0	0	0	0	0	0
48	AF31-3BH	Firmicutes	unclassified	unclassified	0	0	0	0	0	0	0	0	0	0	0	0	0	0	0	0	0	0	0	0	0	0	0	0	0	0	0	0	0	0	0	0	0	0	0	0	0	0	0	0	0	0	0	0	0
48	AM23-16LB	Firmicutes	unclassified	unclassified	0	0	0	0	0	0	0	0	0	0	0	0	0	0	0	0	0	0	0	0	0	0	0	0	0	0	0	0	0	0	0	0	0	0	0	0	0	0	0	0	0	0	0	0	0
48	OF09-1	Firmicutes	unclassified	unclassified	0	0	0	0	0	0	0	0	0	0	0	0	0	0	0	0	0	0	0	0	0	0	0	0	0	0	0	0	0	0	0	0	0	0	0	0	0	0	0	0	0	0	0	0	0
48	AF42-6	Firmicutes	unclassified	unclassified	0	0	0	0	0	0	0	0	0	0	0	0	0	0	0	0	0	0	0	0	0	0	0	0	0	0	0	0	0	0	0	0	0	0	0	0	0	0	0	0	0	0	0	0	0
249	OM08-6BH	Firmicutes	unclassified	unclassified	0	0	0	0	0	0	0	0	0	0	0	0	0	0	0	0	0	0	0	0	0	0	0	0	0	0	0	0	0	0	0	0	0	0	0	0	0	0	0	0	0	0	0	0	0
224	AF33-28	Firmicutes	unclassified	unclassified	0	0	0	0	0	0	0	0	0	0	0	0	0	0	0	0	0	0	0	0	0	0	0	0	0	0	0	0	0	0	0	0	0	0	0	0	0	0	0	0	0	0	0	0	0
331	AM58-1XD	Firmicutes	Clostridium	unclassified	0	0	0	0	0	0	0	0	0	0	0	0	0	0	0	0	0	0	0	0	0	0	0	0	0	0	0	0	0	0	0	0	0	0	0	0	0	0	0	0	0	0	0	0	0
54	TM09-12	Firmicutes	Clostridium	Clostridium_hathewayi	0	0	0	0	0	0	0	0	0	0	0	0	0	0	0	0	0	0	0	0	0	0	0	0	0	0	0	0	0	0	0	0	0	0	0	0	0	0	0	0	0	0	0	0	0
54	AF19-13AC	Firmicutes	Clostridiales	Clostridiales_bacterium_VE202-04	0	0	0	0	0	0	0	0	0	0	0	0	0	0	0	0	0	0	0	0	0	0	0	0	0	0	0	0	0	0	0	0	0	0	0	0	0	0	0	0	0	0	0	0	0
54	TF09-11AC	Firmicutes	Clostridium	Clostridium_hathewayi	0	0	0	0	0	0	0	0	0	0	0	0	0	0	0	0	0	0	0	0	0	0	0	0	0	0	0	0	0	0	0	0	0	0	0	0	0	0	0	0	0	0	0	0	0
54	AM35-8	Firmicutes	Clostridium	Clostridium_hathewayi	0	0	0	0	0	0	0	0	0	0	0	0	0	0	0	0	0	0	0	0	0	0	0	0	0	0	0	0	0	0	0	0	0	0	0	0	0	0	0	0	0	0	0	0	0
54	OM02-1	Firmicutes	Clostridium	Clostridium_hathewayi	0	0	0	0	0	0	0	0	0	0	0	0	0	0	0	0	0	0	0	0	0	0	0	0	0	0	0	0	0	0	0	0	0	0	0	0	0	0	0	0	0	0	0	0	0
54	AF33-11	Firmicutes	Clostridium	Clostridium_hathewayi	0	0	0	0	0	0	0	0	0	0	0	0	0	0	0	0	0	0	0	0	0	0	0	0	0	0	0	0	0	0	0	0	0	0	0	0	0	0	0	0	0	0	0	0	0
54	TF05-11AC	Firmicutes	Clostridium	Clostridium_hathewayi	0	0	0	0	0	0	0	0	0	0	0	0	0	0	0	0	0	0	0	0	0	0	0	0	0	0	0	0	0	0	0	0	0	0	0	0	0	0	0	0	0	0	0	0	0
134	AM39-16AC	Firmicutes	Clostridium	Clostridium_hathewayi	0	0	0	0	0	0	0	0	0	0	0	0	0	0	0	0	0	0	0	0	0	0	0	0	0	0	0	0	0	0	0	0	0	0	0	0	0	0	0	0	0	0	0	0	0
134	AM58-2	Firmicutes	Clostridium	Clostridium_hathewayi	0	0	0	0	0	0	0	0	0	0	0	0	0	0	0	0	0	0	0	0	0	0	0	0	0	0	0	0	0	0	0	0	0	0	0	0	0	0	0	0	0	0	0	0	0
52	OF03-18AA	Firmicutes	Clostridium	unclassified	0	0	0	0	0	0	0	0	0	0	0	0	0	0	0	0	0	0	0	0	0	0	0	0	0	0	0	0	0	0	0	0	0	0	0	0	0	0	0	0	0	0	0	0	0
52	AM16-23	Firmicutes	Clostridium	unclassified	0	0	0	0	0	0	0	0	0	0	0	0	0	0	0	0	0	0	0	0	0	0	0	0	0	0	0	0	0	0	0	0	0	0	0	0	0	0	0	0	0	0	0	0	0
52	AM22-16AC	Firmicutes	Clostridium	unclassified	0	0	0	0	0	0	0	0	0	0	0	0	0	0	0	0	0	0	0	0	0	0	0	0	0	0	0	0	0	0	0	0	0	0	0	0	0	0	0	0	0	0	0	0	0
52	AF20-17LB	Firmicutes	Clostridium	unclassified	0	0	0	0	0	0	0	0	0	0	0	0	0	0	0	0	0	0	0	0	0	0	0	0	0	0	0	0	0	0	0	0	0	0	0	0	0	0	0	0	0	0	0	0	0
52	OF09-10	Firmicutes	Clostridium	unclassified	0	0	0	0	0	0	0	0	0	0	0	0	0	0	0	0	0	0	0	0	0	0	0	0	0	0	0	0	0	0	0	0	0	0	0	0	0	0	0	0	0	0	0	0	0
52	AF37-5AT	Firmicutes	Clostridium	unclassified	0	0	0	0	0	0	0	0	0	0	0	0	0	0	0	0	0	0	0	0	0	0	0	0	0	0	0	0	0	0	0	0	0	0	0	0	0	0	0	0	0	0	0	0	0
52	AM45-5	Firmicutes	Clostridium	unclassified	0	0	0	0	0	0	0	0	0	0	0	0	0	0	0	0	0	0	0	0	0	0	0	0	0	0	0	0	0	0	0	0	0	0	0	0	0	0	0	0	0	0	0	0	0
45	AF28-12	Firmicutes	butyrate-producing	butyrate-producing_bacterium_SS3/4	0	0	0	0	0	0	0	0	0	0	0	0	0	0	0	0	0	0	0	0	0	0	0	0	0	0	0	0	0	0	0	0	0	0	0	0	0	0	0	0	0	0	0	0	0
45	AF02-42	Firmicutes	butyrate-producing	butyrate-producing_bacterium_SS3/4	0	0	0	0	0	0	0	0	0	0	0	0	0	0	0	0	0	0	0	0	0	0	0	0	0	0	0	0	0	0	0	0	0	0	0	0	0	0	0	0	0	0	0	0	0
45	AF36-10	Firmicutes	butyrate-producing	butyrate-producing_bacterium_SS3/4	0	0	0	0	0	0	0	0	0	0	0	0	0	0	0	0	0	0	0	0	0	0	0	0	0	0	0	0	0	0	0	0	0	0	0	0	0	0	0	0	0	0	0	0	0
45	TF01-6	Firmicutes	butyrate-producing	butyrate-producing_bacterium_SS3/4	0	0	0	0	0	0	0	0	0	0	0	0	0	0	0	0	0	0	0	0	0	0	0	0	0	0	0	0	0	0	0	0	0	0	0	0	0	0	0	0	0	0	0	0	0
45	AM25-23AC	Firmicutes	butyrate-producing	butyrate-producing_bacterium_SS3/4	0	0	0	0	0	0	0	0	0	0	0	0	0	0	0	0	0	0	0	0	0	0	0	0	0	0	0	0	0	0	0	0	0	0	0	0	0	0	0	0	0	0	0	0	0
45	OF05-3	Firmicutes	butyrate-producing	butyrate-producing_bacterium_SS3/4	0	0	0	0	0	0	0	0	0	0	0	0	0	0	0	0	0	0	0	0	0	0	0	0	0	0	0	0	0	0	0	0	0	0	0	0	0	0	0	0	0	0	0	0	0
45	AM34-11AC	Firmicutes	butyrate-producing	butyrate-producing_bacterium_SS3/4	0	0	0	0	0	0	0	0	0	0	0	0	0	0	0	0	0	0	0	0	0	0	0	0	0	0	0	0	0	0	0	0	0	0	0	0	0	0	0	0	0	0	0	0	0
45	OF11-28	Firmicutes	butyrate-producing	butyrate-producing_bacterium_SS3/4	0	0	0	0	0	0	0	0	0	0	0	0	0	0	0	0	0	0	0	0	0	0	0	0	0	0	0	0	0	0	0	0	0	0	0	0	0	0	0	0	0	0	0	0	0
103	AM30-24	Firmicutes	Clostridium	unclassified	0	0	0	0	0	0	0	0	0	0	0	0	0	0	0	0	0	0	0	0	0	0	0	0	0	0	0	0	0	0	0	0	0	0	0	0	0	0	0	0	0	0	0	0	0
103	AF12-19	Firmicutes	Clostridium	unclassified	0	0	0	0	0	0	0	0	0	0	0	0	0	0	0	0	0	0	0	0	0	0	0	0	0	0	0	0	0	0	0	0	0	0	0	0	0	0	0	0	0	0	0	0	0
103	AF12-28	Firmicutes	Clostridium	unclassified	0	0	0	0	0	0	0	0	0	0	0	0	0	0	0	0	0	0	0	0	0	0	0	0	0	0	0	0	0	0	0	0	0	0	0	0	0	0	0	0	0	0	0	0	0
17	AM28-20LB	Firmicutes	Clostridium	Clostridium_sp._CAG:43	0	0	0	0	0	0	0	0	0	0	0	0	0	0	0	0	0	0	0	0	0	0	0	0	0	0	0	0	0	0	0	0	0	0	0	0	0	0	0	0	0	0	0	0	0
17	TF11-13AC	Firmicutes	Clostridium	Clostridium_sp._CAG:43	0	0	0	0	0	0	0	0	0	0	0	0	0	0	0	0	0	0	0	0	0	0	0	0	0	0	0	0	0	0	0	0	0	0	0	0	0	0	0	0	0	0	0	0	0
17	AF12-41	Firmicutes	Clostridium	Clostridium_sp._CAG:43	0	0	0	0	0	0	0	0	0	0	0	0	0	0	0	0	0	0	0	0	0	0	0	0	0	0	0	0	0	0	0	0	0	0	0	0	0	0	0	0	0	0	0	0	0
17	TF06-15AC	Firmicutes	Clostridium	Clostridium_sp._CAG:43	0	0	0	0	0	0	0	0	0	0	0	0	0	0	0	0	0	0	0	0	0	0	0	0	0	0	0	0	0	0	0	0	0	0	0	0	0	0	0	0	0	0	0	0	0
17	OM05-5BH	Firmicutes	Clostridium	Clostridium_sp._CAG:43	0	0	0	0	0	0	0	0	0	0	0	0	0	0	0	0	0	0	0	0	0	0	0	0	0	0	0	0	0	0	0	0	0	0	0	0	0	0	0	0	0	0	0	0	0
17	AM43-3BH	Firmicutes	Clostridium	Clostridium_sp._CAG:43	0	0	0	0	0	0	0	0	0	0	0	0	0	0	0	0	0	0	0	0	0	0	0	0	0	0	0	0	0	0	0	0	0	0	0	0	0	0	0	0	0	0	0	0	0
17	AF32-7AC	Firmicutes	Clostridium	Clostridium_sp._CAG:43	0	0	0	0	0	0	0	0	0	0	0	0	0	0	0	0	0	0	0	0	0	0	0	0	0	0	0	0	0	0	0	0	0	0	0	0	0	0	0	0	0	0	0	0	0
17	AF20-7	Firmicutes	Clostridium	Clostridium_sp._CAG:43	0	0	0	0	0	0	0	0	0	0	0	0	0	0	0	0	0	0	0	0	0	0	0	0	0	0	0	0	0	0	0	0	0	0	0	0	0	0	0	0	0	0	0	0	0
17	AF35-15	Firmicutes	Clostridium	Clostridium_sp._CAG:43	0	0	0	0	0	0	0	0	0	0	0	0	0	0	0	0	0	0	0	0	0	0	0	0	0	0	0	0	0	0	0	0	0	0	0	0	0	0	0	0	0	0	0	0	0
17	AF50-3	Firmicutes	Clostridium	Clostridium_sp._CAG:43	0	0	0	0	0	0	0	0	0	0	0	0	0	0	0	0	0	0	0	0	0	0	0	0	0	0	0	0	0	0	0	0	0	0	0	0	0	0	0	0	0	0	0	0	0
17	AF27-5AA	Firmicutes	Clostridium	Clostridium_sp._CAG:43	0	0	0	0	0	0	0	0	0	0	0	0	0	0	0	0	0	0	0	0	0	0	0	0	0	0	0	0	0	0	0	0	0	0	0	0	0	0	0	0	0	0	0	0	0
17	AF02-29	Firmicutes	Clostridium	Clostridium_sp._CAG:43	0	0	0	0	0	0	0	0	0	0	0	0	0	0	0	0	0	0	0	0	0	0	0	0	0	0	0	0	0	0	0	0	0	0	0	0	0	0	0	0	0	0	0	0	0
17	OM04-7	Firmicutes	Clostridium	Clostridium_sp._CAG:43	0	0	0	0	0	0	0	0	0	0	0	0	0	0	0	0	0	0	0	0	0	0	0	0	0	0	0	0	0	0	0	0	0	0	0	0	0	0	0	0	0	0	0	0	0
17	AM27-28	Firmicutes	Clostridium	Clostridium_sp._CAG:43	0	0	0	0	0	0	0	0	0	0	0	0	0	0	0	0	0	0	0	0	0	0	0	0	0	0	0	0	0	0	0	0	0	0	0	0	0	0	0	0	0	0	0	0	0
17	AF24-2LB	Firmicutes	Clostridium	Clostridium_sp._CAG:43	0	0	0	0	0	0	0	0	0	0	0	0	0	0	0	0	0	0	0	0	0	0	0	0	0	0	0	0	0	0	0	0	0	0	0	0	0	0	0	0	0	0	0	0	0
17	AF22-10	Firmicutes	Clostridium	Clostridium_sp._CAG:43	0	0	0	0	0	0	0	0	0	0	0	0	0	0	0	0	0	0	0	0	0	0	0	0	0	0	0	0	0	0	0	0	0	0	0	0	0	0	0	0	0	0	0	0	0
17	OF13-4	Firmicutes	Clostridium	Clostridium_sp._CAG:43	0	0	0	0	0	0	0	0	0	0	0	0	0	0	0	0	0	0	0	0	0	0	0	0	0	0	0	0	0	0	0	0	0	0	0	0	0	0	0	0	0	0	0	0	0
17	AF37-7	Firmicutes	Clostridium	Clostridium_sp._CAG:43	0	0	0	0	0	0	0	0	0	0	0	0	0	0	0	0	0	0	0	0	0	0	0	0	0	0	0	0	0	0	0	0	0	0	0	0	0	0	0	0	0	0	0	0	0
17	AM48-13	Firmicutes	Clostridium	Clostridium_sp._CAG:43	0	0	0	0	0	0	0	0	0	0	0	0	0	0	0	0	0	0	0	0	0	0	0	0	0	0	0	0	0	0	0	0	0	0	0	0	0	0	0	0	0	0	0	0	0
17	AM18-55	Firmicutes	Clostridium	Clostridium_sp._CAG:43	0	0	0	0	0	0	0	0	0	0	0	0	0	0	0	0	0	0	0	0	0	0	0	0	0	0	0	0	0	0	0	0	0	0	0	0	0	0	0	0	0	0	0	0	0
17	AF21-20LB	Firmicutes	Clostridium	Clostridium_sp._CAG:43	0	0	0	0	0	0	0	0	0	0	0	0	0	0	0	0	0	0	0	0	0	0	0	0	0	0	0	0	0	0	0	0	0	0	0	0	0	0	0	0	0	0	0	0	0
17	AF29-8BH	Firmicutes	Clostridium	Clostridium_sp._CAG:43	0	0	0	0	0	0	0	0	0	0	0	0	0	0	0	0	0	0	0	0	0	0	0	0	0	0	0	0	0	0	0	0	0	0	0	0	0	0	0	0	0	0	0	0	0
147	AM39-1BH	Firmicutes	Clostridium	Clostridium_symbiosum	0	0	0	0	0	0	0	0	0	0	0	0	0	0	0	0	0	0	0	0	0	0	0	0	0	0	0	0	0	0	0	0	0	0	0	0	0	0	0	0	0	0	0	0	0
147	OF01-1AC	Firmicutes	Clostridium	Clostridium_symbiosum	0	0	0	0	0	0	0	0	0	0	0	0	0	0	0	0	0	0	0	0	0	0	0	0	0	0	0	0	0	0	0	0	0	0	0	0	0	0	0	0	0	0	0	0	0
256	AM29-11AC	Firmicutes	Clostridium	Clostridium_sp._CAG:149	0	0	0	0	0	0	0	0	0	0	0	0	0	0	0	0	0	0	0	0	0	0	0	0	0	0	0	0	0	0	0	0	0	0	0	0	0	0	0	0	0	0	0	0	0
270	AM48-27BH	Firmicutes	unclassified	unclassified	0	0	0	0	0	0	0	0	0	0	0	0	0	0	0	0	0	0	0	0	0	0	0	0	0	0	0	0	0	0	0	0	0	0	0	0	0	0	0	0	0	0	0	0	0
121	AM42-4	Firmicutes	Clostridium	unclassified	0	0	0	0	0	0	0	0	0	0	0	0	0	0	0	0	0	0	0	0	0	0	0	0	0	0	0	0	0	0	0	0	0	0	0	0	0	0	0	0	0	0	0	0	0
121	OF09-36	Firmicutes	Clostridium	unclassified	0	0	0	0	0	0	0	0	0	0	0	0	0	0	0	0	0	0	0	0	0	0	0	0	0	0	0	0	0	0	0	0	0	0	0	0	0	0	0	0	0	0	0	0	0
133	AF32-12BH	Firmicutes	Clostridium	unclassified	0	0	0	0	0	0	0	0	0	0	0	0	0	0	0	0	0	0	0	0	0	0	0	0	0	0	0	0	0	0	0	0	0	0	0	0	0	0	0	0	0	0	0	0	0
133	OM02-18AC	Firmicutes	Clostridium	unclassified	0	0	0	0	0	0	0	0	0	0	0	0	0	0	0	0	0	0	0	0	0	0	0	0	0	0	0	0	0	0	0	0	0	0	0	0	0	0	0	0	0	0	0	0	0
202	AF27-2AA	Firmicutes	Clostridium	unclassified	0	0	0	0	0	0	0	0	0	0	0	0	0	0	0	0	0	0	0	0	0	0	0	0	0	0	0	0	0	0	0	0	0	0	0	0	0	0	0	0	0	0	0	0	0
329	AM33-3	Firmicutes	Clostridium	unclassified	0	0	0	0	0	0	0	0	0	0	0	0	0	0	0	0	0	0	0	0	0	0	0	0	0	0	0	0	0	0	0	0	0	0	0	0	0	0	0	0	0	0	0	0	0
75	TM06-18	Firmicutes	Clostridium	Clostridium_sp._CAG:7	0	0	0	0	0	0	0	0	0	0	0	0	0	0	0	0	0	0	0	0	0	0	0	0	0	0	0	0	0	0	0	0	0	0	0	0	0	0	0	0	0	0	0	0	0
75	AM51-4	Firmicutes	Clostridium	Clostridium_sp._CAG:7	0	0	0	0	0	0	0	0	0	0	0	0	0	0	0	0	0	0	0	0	0	0	0	0	0	0	0	0	0	0	0	0	0	0	0	0	0	0	0	0	0	0	0	0	0
75	AM22-11AC	Firmicutes	Clostridium	Clostridium_sp._CAG:7	0	0	0	0	0	0	0	0	0	0	0	0	0	0	0	0	0	0	0	0	0	0	0	0	0	0	0	0	0	0	0	0	0	0	0	0	0	0	0	0	0	0	0	0	0
75	AM32-2	Firmicutes	Clostridium	Clostridium_sp._CAG:7	0	0	0	0	0	0	0	0	0	0	0	0	0	0	0	0	0	0	0	0	0	0	0	0	0	0	0	0	0	0	0	0	0	0	0	0	0	0	0	0	0	0	0	0	0
75	OM04-12AA	Firmicutes	Clostridium	Clostridium_sp._CAG:7	0	0	0	0	0	0	0	0	0	0	0	0	0	0	0	0	0	0	0	0	0	0	0	0	0	0	0	0	0	0	0	0	0	0	0	0	0	0	0	0	0	0	0	0	0
268	AF04-15	Firmicutes	Clostridium	Clostridium_asparagiforme	0	0	0	0	0	0	0	0	0	0	0	0	0	0	0	0	0	0	0	0	0	0	0	0	0	0	0	0	0	0	0	0	0	0	0	0	0	0	0	0	0	0	0	0	0
279	AF18-27	Firmicutes	Clostridium	unclassified	0	0	0	0	0	0	0	0	0	0	0	0	0	0	0	0	0	0	0	0	0	0	0	0	0	0	0	0	0	0	0	0	0	0	0	0	0	0	0	0	0	0	0	0	0
47	AM07-19	Firmicutes	Clostridium	Clostridium_clostridioforme	0	0	0	0	0	0	0	0	0	0	0	0	0	0	0	0	0	0	0	0	0	0	0	0	0	0	0	0	0	0	0	0	0	0	0	0	0	0	0	0	0	0	0	0	0
47	AF31-1	Firmicutes	Clostridiales	Clostridiales_bacterium_VE202-07	0	0	0	0	0	0	0	0	0	0	0	0	0	0	0	0	0	0	0	0	0	0	0	0	0	0	0	0	0	0	0	0	0	0	0	0	0	0	0	0	0	0	0	0	0
47	AF14-18	Firmicutes	Clostridium	Clostridium_bolteae	0	0	0	0	0	0	0	0	0	0	0	0	0	0	0	0	0	0	0	0	0	0	0	0	0	0	0	0	0	0	0	0	0	0	0	0	0	0	0	0	0	0	0	0	0
47	AF27-9	Firmicutes	Clostridium	Clostridium_bolteae	0	0	0	0	0	0	0	0	0	0	0	0	0	0	0	0	0	0	0	0	0	0	0	0	0	0	0	0	0	0	0	0	0	0	0	0	0	0	0	0	0	0	0	0	0
47	TF09-4AC	Firmicutes	Clostridium	Clostridium_bolteae	0	0	0	0	0	0	0	0	0	0	0	0	0	0	0	0	0	0	0	0	0	0	0	0	0	0	0	0	0	0	0	0	0	0	0	0	0	0	0	0	0	0	0	0	0
47	AF24-13	Firmicutes	Clostridium	Clostridium_bolteae	0	0	0	0	0	0	0	0	0	0	0	0	0	0	0	0	0	0	0	0	0	0	0	0	0	0	0	0	0	0	0	0	0	0	0	0	0	0	0	0	0	0	0	0	0
47	AM35-14	Firmicutes	Clostridium	Clostridium_bolteae	0	0	0	0	0	0	0	0	0	0	0	0	0	0	0	0	0	0	0	0	0	0	0	0	0	0	0	0	0	0	0	0	0	0	0	0	0	0	0	0	0	0	0	0	0
47	OF13-16	Firmicutes	Clostridium	Clostridium_bolteae	0	0	0	0	0	0	0	0	0	0	0	0	0	0	0	0	0	0	0	0	0	0	0	0	0	0	0	0	0	0	0	0	0	0	0	0	0	0	0	0	0	0	0	0	0
283	AF29-4	Firmicutes	Clostridium	Clostridium_citroniae	0	0	0	0	0	0	0	0	0	0	0	0	0	0	0	0	0	0	0	0	0	0	0	0	0	0	0	0	0	0	0	0	0	0	0	0	0	0	0	0	0	0	0	0	0
222	TF09-2AC	Firmicutes	Clostridiales	Clostridiales_bacterium_1_7_47FAA	0	0	0	0	0	0	0	0	0	0	0	0	0	0	0	0	0	0	0	0	0	0	0	0	0	0	0	0	0	0	0	0	0	0	0	0	0	0	0	0	0	0	0	0	0
92	AM40-2AC	Firmicutes	Clostridiales	unclassified	0	0	0	0	0	0	0	0	0	0	0	0	0	0	0	0	0	0	0	0	0	0	0	0	0	0	0	0	0	0	0	0	0	0	0	0	0	0	0	0	0	0	0	0	0
92	AF19-9LB	Firmicutes	Clostridiales	unclassified	0	0	0	0	0	0	0	0	0	0	0	0	0	0	0	0	0	0	0	0	0	0	0	0	0	0	0	0	0	0	0	0	0	0	0	0	0	0	0	0	0	0	0	0	0
92	AM25-9	Firmicutes	Clostridiales	unclassified	0	0	0	0	0	0	0	0	0	0	0	0	0	0	0	0	0	0	0	0	0	0	0	0	0	0	0	0	0	0	0	0	0	0	0	0	0	0	0	0	0	0	0	0	0
236	OF03-15BH	Firmicutes	Blautia	unclassified	0	0	0	0	0	0	0	0	0	0	0	0	0	0	0	0	0	0	0	0	0	0	0	0	0	0	0	0	0	0	0	0	0	0	0	0	0	0	0	0	0	0	0	0	0
144	OF01-4LB	Firmicutes	unclassified	unclassified	0	0	0	0	0	0	0	0	0	1	0	0	0	0	0	0	0	0	0	0	0	0	0	0	0	0	0	0	0	0	0	0	0	0	0	0	0	0	0	0	0	0	0	0	0
144	AF13-16	Firmicutes	Firmicutes	unclassified	0	0	0	0	0	0	0	0	0	0	0	0	0	0	0	0	0	0	0	0	0	0	0	0	0	0	0	0	0	0	0	0	0	0	0	0	0	0	0	0	0	0	0	0	0
128	OM04-13BH	Firmicutes	Firmicutes	Firmicutes_bacterium_CAG:227	0	0	0	0	0	0	0	0	0	0	0	0	0	0	0	0	0	0	0	0	0	0	0	0	0	0	0	0	0	0	0	0	0	0	0	0	0	0	0	0	0	0	0	0	0
128	AM10-47	Firmicutes	Firmicutes	Firmicutes_bacterium_CAG:227	0	0	0	0	0	0	0	0	0	0	0	0	0	0	0	0	0	0	0	0	0	0	0	0	0	0	0	0	0	0	0	0	0	0	0	0	0	0	0	0	0	0	0	0	0
81	AM25-11LB	Firmicutes	Lachnospiraceae	Lachnospiraceae_bacterium_6_1_63FAA	0	0	0	0	0	0	0	0	0	0	0	0	0	0	0	0	0	0	0	0	0	0	0	0	0	0	0	0	0	0	0	0	0	0	0	0	0	0	0	0	0	0	0	0	0
81	AM25-39	Firmicutes	Lachnospiraceae	Lachnospiraceae_bacterium_6_1_63FAA	0	0	0	0	0	0	0	0	0	0	0	0	0	0	0	0	0	0	0	0	0	0	0	0	0	0	0	0	0	0	0	0	0	0	0	0	0	0	0	0	0	0	0	0	0
81	AM25-40	Firmicutes	Lachnospiraceae	Lachnospiraceae_bacterium_6_1_63FAA	0	0	0	0	0	0	0	0	0	0	0	0	0	0	0	0	0	0	0	0	0	0	0	0	0	0	0	0	0	0	0	0	0	0	0	0	0	0	0	0	0	0	0	0	0
81	AM25-22	Firmicutes	Lachnospiraceae	Lachnospiraceae_bacterium_6_1_63FAA	0	0	0	0	0	0	0	0	0	0	0	0	0	0	0	0	0	0	0	0	0	0	0	0	0	0	0	0	0	0	0	0	0	0	0	0	0	0	0	0	0	0	0	0	0
46	AF22-5LB	Firmicutes	Blautia	Blautia_sp._CAG:52	0	0	0	0	0	0	0	0	0	0	0	0	0	0	0	0	0	0	0	0	0	0	0	0	0	0	0	0	0	0	0	0	0	0	0	0	0	0	0	0	0	0	0	0	0
46	AF19-34	Firmicutes	Blautia	Blautia_sp._CAG:52	0	0	0	0	0	0	0	0	0	0	0	0	0	0	0	0	0	0	0	0	0	0	0	0	0	0	1	0	0	0	0	0	0	0	0	0	0	0	0	0	0	0	0	0	0
46	TF11-31AT	Firmicutes	Blautia	Blautia_sp._CAG:52	0	0	0	0	0	0	0	0	0	0	0	0	0	0	0	0	0	0	0	0	0	0	0	0	0	0	0	0	0	0	0	0	0	0	0	0	0	0	0	0	0	0	0	0	0
46	AM16-16B	Firmicutes	Blautia	Blautia_sp._CAG:52	0	0	0	0	0	0	0	0	0	0	0	0	0	0	0	0	0	0	0	0	0	0	0	0	0	0	0	0	0	0	0	0	0	0	0	0	0	0	0	0	0	0	0	0	0
46	AM22-22LB	Firmicutes	Blautia	Blautia_sp._CAG:52	0	0	0	0	0	0	0	0	0	0	0	0	0	0	0	0	0	0	0	0	0	0	0	0	0	0	0	0	0	0	0	0	0	0	0	0	0	0	0	0	0	0	0	0	0
46	AM46-3MH	Firmicutes	Blautia	Blautia_sp._CAG:52	0	0	0	0	0	0	0	0	0	0	0	0	0	0	0	0	0	0	0	0	0	0	0	0	0	0	0	0	0	0	0	0	0	0	0	0	0	0	0	0	0	0	0	0	0
46	AF25-12LB	Firmicutes	Blautia	Blautia_sp._CAG:52	0	0	0	0	0	0	0	0	0	0	0	0	0	0	0	0	0	0	0	0	0	0	0	0	0	0	0	0	0	0	0	0	0	0	0	0	0	0	0	0	0	0	0	0	0
46	AM46-5	Firmicutes	Blautia	Blautia_sp._CAG:52	0	0	0	0	0	0	0	0	0	0	0	0	0	0	0	0	0	0	0	0	0	0	0	0	0	0	0	0	0	0	0	0	0	0	0	0	0	0	0	0	0	0	0	0	0
184	OF09-33XD	Firmicutes	unclassified	unclassified	0	0	0	0	0	0	0	1	0	0	0	0	0	0	0	0	0	0	0	0	0	0	0	0	0	0	0	0	0	0	0	0	0	0	0	0	0	0	0	0	0	0	0	0	0
12	AF26-2	Firmicutes	Blautia	Blautia_sp._CAG:37	0	0	0	0	0	0	0	0	0	0	0	0	0	0	0	0	0	0	0	0	0	0	0	0	0	0	0	0	0	0	0	0	0	0	0	0	0	0	0	0	0	0	0	0	0
12	OM06-15AC	Firmicutes	Blautia	Blautia_sp._CAG:37	0	0	0	0	0	0	0	0	0	0	0	0	0	0	0	0	0	0	0	0	0	0	0	0	0	0	0	0	0	0	0	0	0	0	0	0	0	0	0	0	0	0	0	0	0
12	AM28-10	Firmicutes	Blautia	Blautia_sp._CAG:37	0	0	0	0	0	0	0	0	0	0	0	0	0	0	0	0	0	0	0	0	0	0	0	0	0	0	0	0	0	0	0	0	0	0	0	0	0	0	0	0	0	0	0	0	0
12	AM28-27	Firmicutes	Blautia	Blautia_sp._CAG:37	0	0	0	0	0	0	0	0	0	0	0	0	0	0	0	0	0	0	0	0	0	0	0	0	0	0	0	0	0	0	0	0	0	0	0	0	0	0	0	0	0	0	0	0	0
12	AF32-4BH	Firmicutes	Blautia	Blautia_sp._CAG:37	0	0	0	0	0	0	0	0	0	0	0	0	0	0	0	0	0	0	0	0	0	0	0	0	0	0	0	0	0	0	0	0	0	0	0	0	0	0	0	0	0	0	0	0	0
12	AF19-13LB	Firmicutes	Blautia	Blautia_sp._CAG:37	0	0	0	0	0	0	0	0	0	0	0	0	0	0	0	0	0	0	0	0	0	0	0	0	0	0	0	0	0	0	0	0	0	0	0	0	0	0	0	0	0	0	0	0	0
12	AF17-9LB	Firmicutes	Blautia	Blautia_sp._CAG:37	0	0	0	0	0	0	0	0	0	0	0	0	0	0	0	0	0	0	0	0	0	0	0	0	0	0	0	0	0	0	0	0	0	0	0	0	0	0	0	0	0	0	0	0	0
12	AM23-13AC	Firmicutes	Blautia	Blautia_sp._CAG:37	0	0	0	0	0	0	0	0	0	0	0	0	0	0	0	0	0	0	0	0	0	0	0	0	0	0	0	0	0	0	0	0	0	0	0	0	0	0	0	0	0	0	0	0	0
12	AM42-2	Firmicutes	Blautia	Blautia_sp._CAG:37	0	0	0	0	0	0	0	0	0	0	0	0	0	0	0	0	0	0	0	0	0	0	0	0	0	0	0	0	0	0	0	0	0	0	0	0	0	0	0	0	0	0	0	0	0
12	TM10-2	Firmicutes	Blautia	Blautia_sp._CAG:37	0	0	0	0	0	0	0	0	0	0	0	0	0	0	0	0	0	0	0	0	0	0	0	0	0	0	0	0	0	0	0	0	0	0	0	0	0	0	0	0	0	0	0	0	0
12	AM28-36	Firmicutes	Blautia	Blautia_sp._CAG:37	0	0	0	0	0	0	0	0	0	0	0	0	0	0	0	0	0	0	0	0	0	0	0	0	0	0	0	0	0	0	0	0	0	0	0	0	0	0	0	0	0	0	0	0	0
12	OM05-6	Firmicutes	Blautia	Blautia_sp._CAG:37	0	0	0	0	0	0	0	0	0	0	0	0	0	0	0	0	0	0	0	0	0	0	0	0	0	0	0	0	0	0	0	0	0	0	0	0	0	0	0	0	0	0	0	0	0
12	OF03-13	Firmicutes	Blautia	Blautia_sp._CAG:37	0	0	0	0	0	0	0	0	0	0	0	0	0	0	0	0	0	0	0	0	0	0	0	0	0	0	0	0	0	0	0	0	0	0	0	0	0	0	0	0	0	0	0	0	0
12	TF10-30	Firmicutes	Blautia	Blautia_sp._CAG:37	0	0	0	0	0	0	0	0	0	0	0	0	0	0	0	0	0	0	0	0	0	0	0	0	0	0	0	0	0	0	0	0	0	0	0	0	0	0	0	0	0	0	0	0	0
12	AM29-29	Firmicutes	Blautia	Blautia_sp._CAG:37	0	0	0	0	0	0	0	0	0	0	0	0	0	0	0	0	0	0	0	0	0	0	0	0	0	0	0	0	0	0	0	0	0	0	0	0	0	0	0	0	0	0	0	0	0
12	OF09-25XD	Firmicutes	Blautia	Blautia_sp._CAG:37	0	0	0	0	0	0	0	0	0	0	0	0	0	0	0	0	0	0	0	0	0	0	0	0	0	0	0	0	0	0	0	0	0	0	0	0	0	0	0	0	0	0	0	0	0
12	TF12-12AT	Firmicutes	Blautia	Blautia_sp._CAG:37	0	0	0	0	0	0	0	0	0	0	0	0	0	0	0	0	0	0	0	0	0	0	0	0	0	0	0	0	0	0	0	0	0	0	0	0	0	0	0	0	0	0	0	0	0
12	OF11-22	Firmicutes	Blautia	Blautia_sp._CAG:37	0	0	0	0	0	0	0	0	0	0	0	0	0	0	0	0	0	0	0	0	0	0	0	0	0	0	0	0	0	0	0	0	0	0	0	0	0	0	0	0	0	0	0	0	0
12	AF19-1	Firmicutes	Blautia	Blautia_sp._CAG:37	0	0	0	0	0	0	0	0	0	0	0	0	0	0	0	0	0	0	0	0	0	0	0	0	0	0	0	0	0	0	0	0	0	0	0	0	0	0	0	0	0	0	0	0	0
12	AF14-40	Firmicutes	Blautia	Blautia_sp._CAG:37	0	0	0	0	0	0	0	0	0	0	0	0	0	0	0	0	0	0	0	0	0	0	0	0	0	0	0	0	0	0	0	0	0	0	0	0	0	0	0	0	0	0	0	0	0
12	AF34-10	Firmicutes	Blautia	Blautia_sp._CAG:37	0	0	0	0	0	0	0	0	0	0	0	0	0	0	0	0	0	0	0	0	0	0	0	0	0	0	0	0	0	0	0	0	0	0	0	0	0	0	0	0	0	0	0	0	0
12	AM47-4	Firmicutes	Blautia	Blautia_sp._CAG:37	0	0	0	0	0	0	0	0	0	0	0	0	0	0	0	0	0	0	0	0	0	0	0	0	0	0	0	0	0	0	0	0	0	0	0	0	0	0	0	0	0	0	0	0	0
12	TF12-31AT	Firmicutes	Blautia	Blautia_sp._CAG:37	0	0	0	0	0	0	0	0	0	0	0	0	0	0	0	0	0	0	0	0	0	0	0	0	0	0	0	0	0	0	0	0	0	0	0	0	0	0	0	0	0	0	0	0	0
200	AF46-10NS	Firmicutes	Ruminococcus	unclassified	0	0	0	0	0	0	0	0	0	0	0	0	0	0	0	0	0	0	0	0	0	0	0	0	0	0	0	0	0	0	0	0	0	0	0	0	0	0	0	0	0	0	0	0	0
73	AM36-5	Firmicutes	Ruminococcus	Ruminococcus_sp._CAG:17	0	0	0	0	0	0	0	0	0	0	0	0	0	0	0	0	0	0	0	0	0	0	0	0	0	0	0	0	0	0	0	0	0	0	0	0	0	0	0	0	0	0	0	0	0
73	AM36-2AA	Firmicutes	Ruminococcus	Ruminococcus_sp._CAG:17	0	0	0	0	0	0	0	0	0	0	0	0	0	0	0	0	0	0	0	0	0	0	0	0	0	0	0	0	0	0	0	0	0	0	0	0	0	0	0	0	0	0	0	0	0
73	AM41-10BH	Firmicutes	Ruminococcus	Ruminococcus_sp._CAG:17	0	0	0	0	0	0	0	0	0	0	0	0	0	0	0	0	0	0	0	0	0	0	0	0	0	0	0	0	0	0	0	0	0	0	0	0	0	0	0	0	0	0	0	0	0
73	OM08-9BH	Firmicutes	Ruminococcus	Ruminococcus_sp._CAG:17	0	0	0	0	0	0	0	0	0	0	0	0	0	0	0	0	0	0	0	0	0	0	0	0	0	0	0	0	0	0	0	0	0	0	0	0	0	0	0	0	0	0	0	0	0
73	OF03-6AA	Firmicutes	Ruminococcus	Ruminococcus_sp._CAG:17	0	0	0	0	0	0	0	0	0	0	0	0	0	0	0	0	0	0	0	0	0	0	0	0	0	0	0	0	0	0	0	0	0	0	0	0	0	0	0	0	0	0	0	0	0
65	AF17-12	Firmicutes	Ruminococcus	Ruminococcus_sp._CAG:90	0	0	0	0	0	0	0	0	0	0	0	0	0	0	0	0	0	0	0	0	0	0	0	0	0	0	0	0	0	0	0	0	0	0	0	0	0	0	0	0	0	0	0	0	0
65	AF20-12LB	Firmicutes	Ruminococcus	Ruminococcus_sp._CAG:90	0	0	0	0	0	0	0	0	0	0	0	0	0	0	0	0	0	0	0	0	0	0	0	0	0	0	0	0	0	0	0	0	0	0	0	0	0	0	0	0	0	0	0	0	0
65	AM23-1	Firmicutes	Ruminococcus	Ruminococcus_sp._CAG:90	0	0	0	0	0	0	0	0	0	0	0	0	0	0	0	0	0	0	0	0	0	0	0	0	0	0	0	0	0	0	0	0	0	0	0	0	0	0	0	0	0	0	0	0	0
65	AM26-12LB	Firmicutes	Ruminococcus	Ruminococcus_sp._CAG:90	0	0	0	0	0	0	0	0	0	0	0	0	0	0	0	0	0	0	0	0	0	0	0	0	0	0	0	0	0	0	0	0	0	0	0	0	0	0	0	0	0	0	0	0	0
65	OF02-6	Firmicutes	Ruminococcus	Ruminococcus_sp._CAG:90	0	0	0	0	0	0	0	0	0	0	0	0	0	0	0	0	0	0	0	0	0	0	0	0	0	0	0	0	0	0	0	0	0	0	0	0	0	0	0	0	0	0	0	0	0
177	AF31-8BH	Firmicutes	Ruminococcus	Ruminococcus_sp._CAG:60	0	0	0	0	0	0	0	0	0	0	0	0	0	0	0	0	0	0	0	0	0	0	0	0	0	0	0	0	0	0	0	0	0	0	0	0	0	0	0	0	0	0	0	0	0
292	AM42-11	Firmicutes	Ruminococcus	unclassified	0	0	0	0	0	0	0	0	0	0	0	0	0	0	0	0	0	0	0	0	0	0	0	0	0	0	0	0	0	0	0	0	0	0	0	0	0	0	0	0	0	0	0	0	0
126	OM07-19	Firmicutes	Blautia	Blautia_sp._CAG:237	0	0	0	0	0	0	0	0	0	0	0	0	0	0	0	0	0	0	0	0	0	0	0	0	0	0	0	0	0	0	0	0	0	0	0	0	0	0	0	0	0	0	0	0	0
126	AF19-10LB	Firmicutes	Blautia	Blautia_sp._CAG:237	0	0	0	0	0	0	0	0	0	0	0	0	0	0	0	0	0	0	0	0	0	0	0	0	0	0	0	0	0	0	0	0	0	0	0	0	0	0	0	0	0	0	0	0	0
14	AF39-4	Firmicutes	Ruminococcus	Ruminococcus_obeum	0	0	0	0	0	0	0	0	0	0	0	0	0	0	0	0	0	0	0	0	0	0	0	0	0	0	0	0	0	0	0	0	0	0	0	0	0	0	0	0	0	0	0	0	0
14	AM22-9LB	Firmicutes	Ruminococcus	Ruminococcus_obeum	0	0	0	0	0	0	0	0	0	0	0	0	0	0	0	0	0	0	0	0	0	0	0	0	0	0	0	0	0	0	0	0	0	0	0	0	0	0	0	0	0	0	0	0	0
14	AM18-2AC	Firmicutes	Ruminococcus	Ruminococcus_obeum	0	0	0	0	0	0	0	0	0	0	0	0	0	0	0	0	0	0	0	0	0	0	0	0	0	0	0	0	0	0	0	0	0	0	0	0	0	0	0	0	0	0	0	0	0
14	AM29-25AC	Firmicutes	Ruminococcus	Ruminococcus_obeum	0	0	0	0	0	0	0	0	0	0	0	0	0	0	0	0	0	0	0	0	0	0	0	0	0	0	0	0	0	0	0	0	0	0	0	0	0	0	0	0	0	0	0	0	0
14	OM06-11AA	Firmicutes	Ruminococcus	Ruminococcus_obeum	0	0	0	0	0	0	0	0	0	0	0	0	0	0	0	0	0	0	0	0	0	0	0	0	0	0	0	0	0	0	0	0	0	0	0	0	0	0	0	0	0	0	0	0	0
14	AM37-4AC	Firmicutes	Ruminococcus	Ruminococcus_obeum	0	0	0	0	0	0	0	0	0	0	0	0	0	0	0	0	0	0	0	0	0	0	0	0	0	0	0	0	0	0	0	0	0	0	0	0	0	0	0	0	0	0	0	0	0
14	AF14-23	Firmicutes	Ruminococcus	Ruminococcus_obeum	0	0	0	0	0	0	0	0	0	0	0	0	0	0	0	0	0	0	0	0	0	0	0	0	0	0	0	0	0	0	0	0	0	0	0	0	0	0	0	0	0	0	0	0	0
14	AF35-14AC	Firmicutes	Ruminococcus	Ruminococcus_obeum	0	0	0	0	0	0	0	0	0	0	0	0	0	0	0	0	0	0	0	0	0	0	0	0	0	0	0	0	0	0	0	0	0	0	0	0	0	0	0	0	0	0	0	0	0
14	AM41-5	Firmicutes	Ruminococcus	Ruminococcus_obeum	0	0	0	0	0	0	0	0	0	0	0	0	0	0	0	0	0	0	0	0	0	0	0	0	0	0	0	0	0	0	0	0	0	0	0	0	0	0	0	0	0	0	0	0	0
14	AF24-10LB	Firmicutes	Ruminococcus	Ruminococcus_obeum	0	0	0	0	0	0	0	0	0	0	0	0	0	0	0	0	0	0	0	0	0	0	0	0	0	0	0	0	0	0	0	0	0	0	0	0	0	0	0	0	0	0	0	0	0
14	AF37-6AC	Firmicutes	Ruminococcus	Ruminococcus_obeum	0	0	0	0	0	0	0	0	0	0	0	0	0	0	0	0	0	0	0	0	0	0	0	0	0	0	0	0	0	0	0	0	0	0	0	0	0	0	0	0	0	0	0	0	0
14	AF14-52	Firmicutes	Ruminococcus	Ruminococcus_obeum	0	0	0	0	0	0	0	0	0	0	0	0	0	0	0	0	0	0	0	0	0	0	0	0	0	0	0	0	0	0	0	0	0	0	0	0	0	0	0	0	0	0	0	0	0
14	TM09-13AC	Firmicutes	Ruminococcus	Ruminococcus_obeum	0	0	0	0	0	0	0	0	0	0	0	0	0	0	0	0	0	0	0	0	0	0	0	0	0	0	0	0	0	0	0	0	0	0	0	0	0	0	0	0	0	0	0	0	0
14	AM34-12	Firmicutes	Ruminococcus	Ruminococcus_obeum	0	0	0	0	0	0	0	0	0	0	0	0	0	0	0	0	0	0	0	0	0	0	0	0	0	0	0	0	0	0	0	0	0	0	0	0	0	0	0	0	0	0	0	0	0
14	AF25-21	Firmicutes	Ruminococcus	Ruminococcus_obeum	0	0	0	0	0	0	0	0	0	0	0	0	0	0	0	0	0	0	0	0	0	0	0	0	0	0	0	0	0	0	0	0	0	0	0	0	0	0	0	0	0	0	0	0	0
14	AM54-7NE	Firmicutes	Ruminococcus	Ruminococcus_obeum	0	0	0	0	0	0	0	0	0	0	0	0	0	0	0	0	0	0	0	0	0	0	0	0	0	0	0	0	0	0	0	0	0	0	0	0	0	0	0	0	0	0	0	0	0
14	AM39-5AC	Firmicutes	Ruminococcus	Ruminococcus_obeum	0	0	0	0	0	0	0	0	0	0	0	0	0	0	0	0	0	0	0	0	0	0	0	0	0	0	0	0	0	0	0	0	0	0	0	0	0	0	0	0	0	0	0	0	0
14	AF29-2BH	Firmicutes	Ruminococcus	Ruminococcus_obeum	0	0	0	0	0	0	0	0	0	0	0	0	0	0	0	0	0	0	0	0	0	0	0	0	0	0	0	0	0	0	0	0	0	0	0	0	0	0	0	0	0	0	0	0	0
14	TF09-10AC	Firmicutes	Ruminococcus	Ruminococcus_obeum	0	0	0	0	0	0	0	0	0	0	0	0	0	0	0	0	0	0	0	0	0	0	0	0	0	0	0	0	0	0	0	0	0	0	0	0	0	0	0	0	0	0	0	0	0
14	AM27-32LB	Firmicutes	Ruminococcus	Ruminococcus_obeum	0	0	0	0	0	0	0	0	0	0	0	0	0	0	0	0	0	0	0	0	0	0	0	0	0	0	0	0	0	0	0	0	0	0	0	0	0	0	0	0	0	0	0	0	0
14	OM03-6	Firmicutes	Ruminococcus	Ruminococcus_obeum	0	0	0	0	0	0	0	0	0	0	0	0	0	0	0	0	0	0	0	0	0	0	0	0	0	0	0	0	0	0	0	0	0	0	0	0	0	0	0	0	0	0	0	0	0
14	OF03-14	Firmicutes	Ruminococcus	Ruminococcus_obeum	0	0	0	0	0	0	0	0	0	0	0	0	0	0	0	0	0	0	0	0	0	0	0	0	0	0	0	0	0	0	0	0	0	0	0	0	0	0	0	0	0	0	0	0	0
14	AF21-24	Firmicutes	Ruminococcus	Ruminococcus_obeum	0	0	0	0	0	0	0	0	0	0	0	0	0	0	0	0	0	0	0	0	0	0	0	0	0	0	0	0	0	0	0	0	0	0	0	0	0	0	0	0	0	0	0	0	0
149	AF17-22AC	Firmicutes	Ruminococcus	unclassified	0	0	0	0	0	0	0	0	0	0	0	0	0	0	0	0	0	0	0	0	0	0	0	0	0	0	0	0	0	0	0	0	0	0	0	0	0	0	0	0	0	0	0	0	0
149	AF45-4BH	Firmicutes	Ruminococcus	unclassified	0	0	0	0	0	0	0	0	0	0	0	0	0	0	0	0	0	0	0	0	0	0	0	0	0	0	0	0	0	0	0	0	0	0	0	0	0	0	0	0	0	0	0	0	0
107	AM28-23	Firmicutes	Ruminococcus	Ruminococcus_obeum	0	0	0	0	0	0	0	0	0	0	0	0	0	0	0	0	0	0	0	0	0	0	0	0	0	0	0	0	0	0	0	0	0	0	0	0	0	0	0	0	0	0	0	0	0
107	AM43-41	Firmicutes	Ruminococcus	Ruminococcus_obeum	0	0	0	0	0	0	0	0	0	0	0	0	0	0	0	0	0	0	0	0	0	0	0	0	0	0	0	0	0	0	0	0	0	0	0	0	0	0	0	0	0	0	0	0	0
107	AM32-10AC	Firmicutes	Ruminococcus	Ruminococcus_obeum	0	0	0	0	0	0	0	0	0	0	0	0	0	0	0	0	0	0	0	0	0	0	0	0	0	0	0	0	0	0	0	0	0	0	0	0	0	0	0	0	0	0	0	0	0
197	AF41-9	Firmicutes	Ruminococcus	unclassified	0	0	0	0	0	0	0	0	0	0	0	0	0	0	0	0	0	0	0	0	0	0	0	0	0	0	0	0	0	0	0	0	0	0	0	0	0	0	0	0	0	0	0	0	0
243	AF21-42	Firmicutes	Ruminococcus	unclassified	0	0	0	0	0	0	0	0	0	0	0	0	0	0	0	0	0	0	0	0	0	0	0	0	0	0	0	0	0	0	0	0	0	0	0	0	0	0	0	0	0	0	0	0	0
28	AF31-16BH	Firmicutes	Ruminococcus	unclassified	0	0	0	0	0	0	0	0	0	0	0	0	0	0	0	0	0	0	0	0	0	0	0	0	0	0	0	0	0	0	0	0	0	0	0	0	0	0	0	0	0	0	0	0	0
28	AM07-21	Firmicutes	Ruminococcus	unclassified	0	0	0	0	0	0	0	0	0	0	0	0	0	0	0	0	0	0	0	0	0	0	0	0	0	0	0	0	0	0	0	0	0	0	0	0	0	0	0	0	0	0	0	0	0
28	AF24-32LB	Firmicutes	Ruminococcus	unclassified	0	0	0	0	0	0	0	0	0	0	0	0	0	0	0	0	0	0	0	0	0	0	0	0	0	0	0	0	0	0	0	0	0	0	0	0	0	0	0	0	0	0	0	0	0
28	AF37-6AT	Firmicutes	Ruminococcus	unclassified	0	0	0	0	0	0	0	0	0	0	0	0	0	0	0	0	0	0	0	0	0	0	0	0	0	0	1	0	0	0	0	0	0	0	0	0	0	0	0	0	0	0	0	0	0
28	AM29-26	Firmicutes	Ruminococcus	unclassified	0	0	0	0	0	0	0	0	0	0	0	0	0	0	0	0	0	0	0	0	0	0	0	0	0	0	0	0	0	0	0	0	0	0	0	0	0	0	0	0	0	0	0	0	0
28	AM22-13	Firmicutes	Ruminococcus	unclassified	0	0	0	0	0	0	0	0	0	0	0	0	0	0	0	0	0	0	0	0	0	0	0	0	0	0	0	0	0	0	0	0	0	0	0	0	0	0	0	0	0	0	0	0	0
28	AM30-15AC	Firmicutes	Ruminococcus	unclassified	0	0	0	0	0	0	0	0	0	0	0	0	0	0	0	0	0	0	0	0	0	0	0	0	0	0	0	0	0	0	0	0	0	0	0	0	0	0	0	0	0	0	0	0	0
28	AF13-28	Firmicutes	Ruminococcus	unclassified	0	0	0	0	0	0	0	0	0	0	0	0	0	0	0	0	0	0	0	0	0	0	0	0	0	0	0	0	0	0	0	0	0	0	0	0	0	0	0	0	0	0	0	0	0
28	OM08-7	Firmicutes	Ruminococcus	unclassified	0	0	0	0	0	0	0	0	0	0	0	0	0	0	0	0	0	0	0	0	0	0	0	0	0	0	0	0	0	0	0	0	0	0	0	0	0	0	0	0	0	0	0	0	0
28	TM10-9AT	Firmicutes	Ruminococcus	unclassified	0	0	0	0	0	0	0	0	0	0	0	0	0	0	0	0	0	0	0	0	0	0	0	0	0	0	0	0	0	0	0	0	0	0	0	0	0	0	0	0	0	0	0	0	0
28	AF13-37	Firmicutes	Ruminococcus	unclassified	0	0	0	0	0	0	0	0	0	0	0	0	0	0	0	0	0	0	0	0	0	0	0	0	0	0	0	0	0	0	0	0	0	0	0	0	0	0	0	0	0	0	0	0	0
28	AM28-41	Firmicutes	Ruminococcus	unclassified	0	0	0	0	0	0	0	0	0	0	0	0	0	0	0	0	0	0	0	0	0	0	0	0	0	0	0	0	0	0	0	0	0	0	0	0	0	0	0	0	0	0	0	0	0
28	AF21-3	Firmicutes	Ruminococcus	unclassified	0	0	0	0	0	0	0	0	0	0	0	0	0	0	0	0	0	0	0	0	0	0	0	0	0	0	0	0	0	0	0	0	0	0	0	0	0	0	0	0	0	0	0	0	0
28	AF42-9BH	Firmicutes	Ruminococcus	unclassified	0	0	0	0	0	0	0	0	0	0	0	0	0	0	0	0	0	0	0	0	0	0	0	0	0	0	0	0	0	0	0	0	0	0	0	0	0	0	0	0	0	0	0	0	0
28	AM58-7XD	Firmicutes	Ruminococcus	unclassified	0	0	0	0	0	0	0	0	0	0	0	0	0	0	0	0	0	0	0	0	0	0	0	0	0	0	0	0	0	0	0	0	0	0	0	0	0	0	0	0	0	0	0	0	0
9	AF33-11BH	Firmicutes	Ruminococcus	Ruminococcus_sp._CAG:9	0	0	0	0	0	0	0	0	0	0	0	0	0	0	0	0	0	0	0	0	0	0	0	0	0	0	0	0	0	0	0	0	0	0	0	0	0	0	0	0	0	0	0	0	0
9	AM23-1LB	Firmicutes	Ruminococcus	Ruminococcus_sp._CAG:9	0	0	0	0	0	0	0	0	0	0	0	0	0	0	0	0	0	0	0	0	0	0	0	0	0	0	0	0	0	0	0	0	0	0	0	0	0	0	0	0	0	0	0	0	0
9	AM27-16	Firmicutes	Ruminococcus	Ruminococcus_sp._CAG:9	0	0	0	0	0	0	0	0	0	0	0	0	0	0	0	0	0	0	0	0	0	0	0	0	0	0	0	0	0	0	0	0	0	0	0	0	0	0	0	0	0	0	0	0	0
9	AF25-28AC	Firmicutes	Ruminococcus	Ruminococcus_sp._CAG:9	0	0	0	0	0	0	0	0	0	0	0	0	0	0	0	0	0	0	0	0	0	0	0	0	0	0	0	0	0	0	0	0	0	0	0	0	0	0	0	0	0	0	0	0	0
9	AM42-10AC	Firmicutes	Ruminococcus	Ruminococcus_sp._CAG:9	0	0	0	0	0	0	0	0	0	0	0	0	0	0	0	0	0	0	0	0	0	0	0	0	0	0	0	0	0	0	0	0	0	0	0	0	0	0	0	0	0	0	0	0	0
9	AM12-48	Firmicutes	Ruminococcus	Ruminococcus_sp._CAG:9	0	0	0	0	0	0	0	0	0	0	0	0	0	0	0	0	0	0	0	0	0	0	0	0	0	0	0	0	0	0	0	0	0	0	0	0	0	0	0	0	0	0	0	0	0
9	AM32-17LB	Firmicutes	Ruminococcus	Ruminococcus_sp._CAG:9	0	0	0	0	0	0	0	0	0	0	0	0	0	0	0	0	0	0	0	0	0	0	0	0	0	0	0	0	0	0	0	0	0	0	0	0	0	0	0	0	0	0	0	0	0
9	AM34-9LB	Firmicutes	Ruminococcus	Ruminococcus_sp._CAG:9	0	0	0	0	0	0	0	0	0	0	0	0	0	0	0	0	0	0	0	0	0	0	0	0	0	0	0	0	0	0	0	0	0	0	0	0	0	0	0	0	0	0	0	0	0
9	AM36-17	Firmicutes	Ruminococcus	Ruminococcus_sp._CAG:9	0	0	0	0	0	0	0	0	0	0	0	0	0	0	0	0	0	0	0	0	0	0	0	0	0	0	0	0	0	0	0	0	0	0	0	0	0	0	0	0	0	0	0	0	0
9	OM05-7	Firmicutes	Ruminococcus	Ruminococcus_sp._CAG:9	0	0	0	0	0	0	0	0	0	0	0	0	0	0	0	0	0	0	0	0	0	0	0	0	0	0	0	0	0	0	0	0	0	0	0	0	0	0	0	0	0	0	0	0	0
9	TF11-2AC	Firmicutes	Ruminococcus	Ruminococcus_sp._CAG:9	0	0	0	0	0	0	0	0	0	0	0	0	0	0	0	0	0	0	0	0	0	0	0	0	0	0	0	0	0	0	0	0	0	0	0	0	0	0	0	0	0	0	0	0	0
9	AF19-29	Firmicutes	Ruminococcus	Ruminococcus_sp._CAG:9	0	0	0	0	0	0	0	0	0	0	0	0	0	0	0	0	0	0	0	0	0	0	0	0	0	0	0	0	0	0	0	0	0	0	0	0	0	0	0	0	0	0	0	0	0
9	TM09-4	Firmicutes	Ruminococcus	Ruminococcus_sp._CAG:9	0	0	0	0	0	0	0	0	0	0	0	0	0	0	0	0	0	0	0	0	0	0	0	0	0	0	0	0	0	0	0	0	0	0	0	0	0	0	0	0	0	0	0	0	0
9	AM40-10AC	Firmicutes	Ruminococcus	Ruminococcus_sp._CAG:9	0	0	0	0	0	0	0	0	0	0	0	0	0	0	0	0	0	0	0	0	0	0	0	0	0	0	0	0	0	0	0	0	0	0	0	0	0	0	0	0	0	0	0	0	0
9	AM18-15	Firmicutes	Ruminococcus	Ruminococcus_sp._CAG:9	0	0	0	0	0	0	0	0	0	0	0	0	0	0	0	0	0	0	0	0	0	0	0	0	0	0	0	0	0	0	0	0	0	0	0	0	0	0	0	0	0	0	0	0	0
9	AM18-44	Firmicutes	Ruminococcus	Ruminococcus_sp._CAG:9	0	0	0	0	0	0	0	0	0	0	0	0	0	0	0	0	0	0	0	0	0	0	0	0	0	0	0	0	0	0	0	0	0	0	0	0	0	0	0	0	0	0	0	0	0
9	AM54-14NS	Firmicutes	Ruminococcus	Ruminococcus_sp._CAG:9	0	0	0	0	0	0	0	0	0	0	0	0	0	0	0	0	0	0	0	0	0	0	0	0	0	0	0	0	0	0	0	0	0	0	0	0	0	0	0	0	0	0	0	0	0
9	AM50-15BH	Firmicutes	Ruminococcus	Ruminococcus_sp._CAG:9	0	0	0	0	0	0	0	0	0	0	0	0	0	0	0	0	0	0	0	0	0	0	0	0	0	0	0	0	0	0	0	0	0	0	0	0	0	0	0	0	0	0	0	0	0
9	OM02-16LB	Firmicutes	Ruminococcus	Ruminococcus_sp._5_1_39BFAA	0	0	0	0	0	0	0	0	0	0	0	0	0	0	0	0	0	0	0	0	0	0	0	0	0	0	0	0	0	0	0	0	0	0	0	0	0	0	0	0	0	0	0	0	0
9	AM45-2	Firmicutes	Ruminococcus	Ruminococcus_sp._CAG:9	0	0	0	0	0	0	0	0	0	0	0	0	0	0	0	0	0	0	0	0	0	0	0	0	0	0	0	0	0	0	0	0	0	0	0	0	0	0	0	0	0	0	0	0	0
9	AM45-9BH	Firmicutes	Ruminococcus	Ruminococcus_sp._CAG:9	0	0	0	0	0	0	0	0	0	0	0	0	0	0	0	0	0	0	0	0	0	0	0	0	0	0	0	0	0	0	0	0	0	0	0	0	0	0	0	0	0	0	0	0	0
9	TF06-23	Firmicutes	Ruminococcus	Ruminococcus_sp._CAG:9	0	0	0	0	0	0	0	0	0	0	0	0	0	0	0	0	0	0	0	0	0	0	0	0	0	0	0	0	0	0	0	0	0	0	0	0	0	0	0	0	0	0	0	0	0
9	AM44-9AT	Firmicutes	Ruminococcus	Ruminococcus_sp._CAG:9	0	0	0	0	0	0	0	0	0	0	0	0	0	0	0	0	0	0	0	0	0	0	0	0	0	0	0	0	0	0	0	0	0	0	0	0	0	0	0	0	0	0	0	0	0
9	AM29-12LB	Firmicutes	Ruminococcus	Ruminococcus_sp._CAG:9	0	0	0	0	0	0	0	0	0	0	0	0	0	0	0	0	0	0	0	0	0	0	0	0	0	0	0	0	0	0	0	0	0	0	0	0	0	0	0	0	0	0	0	0	0
9	AM46-18	Firmicutes	Ruminococcus	Ruminococcus_sp._CAG:9	0	0	0	0	0	0	0	0	0	0	0	0	0	0	0	0	0	0	0	0	0	0	0	0	0	0	0	0	0	0	0	0	0	0	0	0	0	0	0	0	0	0	0	0	0
9	AF14-5	Firmicutes	Ruminococcus	Ruminococcus_sp._CAG:9	0	0	0	0	0	0	0	0	0	0	0	0	0	0	0	0	0	0	0	0	0	0	0	0	0	0	0	0	0	0	0	0	0	0	0	0	0	0	0	0	0	0	0	0	0
9	AF25-23LB	Firmicutes	Ruminococcus	Ruminococcus_sp._CAG:9	0	0	0	0	0	0	0	0	0	0	0	0	0	0	0	0	0	0	0	0	0	0	0	0	0	0	0	0	0	0	0	0	0	0	0	0	0	0	0	0	0	0	0	0	0
248	OM02-15	Firmicutes	Roseburia	unclassified	0	0	0	0	0	0	0	0	0	0	0	0	0	0	0	0	0	0	0	0	0	0	0	0	0	0	0	0	0	0	0	0	0	0	0	0	0	0	0	0	0	0	0	0	0
127	AF14-10	Firmicutes	Ruminococcus	unclassified	0	0	0	0	0	0	0	0	0	0	0	0	0	0	0	0	0	0	0	0	0	0	0	0	0	0	0	0	0	0	0	0	0	0	0	0	0	0	0	0	0	0	0	0	0
127	OM02-2LB	Firmicutes	Dorea	unclassified	0	0	0	0	0	0	0	0	0	0	0	0	0	0	0	0	0	0	0	0	0	0	0	0	0	0	0	0	0	0	0	0	0	0	0	0	0	0	0	0	0	0	0	0	0
262	AM22-16	Firmicutes	Ruminococcus	Ruminococcus_torques	0	0	0	0	0	0	0	0	0	0	0	0	0	0	0	0	0	0	0	0	0	0	0	0	0	0	0	0	0	0	0	0	0	0	0	0	0	0	0	0	0	0	0	0	0
101	TF11-7	Firmicutes	Ruminococcus	Ruminococcus_lactaris	0	0	0	0	0	0	0	0	0	0	0	0	0	0	0	0	0	0	0	0	0	0	0	0	0	0	0	0	0	0	0	0	0	0	0	0	0	0	0	0	0	0	0	0	0
101	AM09-9	Firmicutes	Ruminococcus	Ruminococcus_lactaris	0	0	0	0	0	0	0	0	0	0	0	0	0	0	0	0	0	0	0	0	0	0	0	0	0	0	0	0	0	0	0	0	0	0	0	0	0	0	0	0	0	0	0	0	0
101	AM25-1LB	Firmicutes	Ruminococcus	Ruminococcus_lactaris	0	0	0	0	0	0	0	0	0	0	0	0	0	0	0	0	0	0	0	0	0	0	0	0	0	0	0	0	0	0	0	0	0	0	0	0	0	0	0	0	0	0	0	0	0
7	AF12-5	Firmicutes	Ruminococcus	Ruminococcus_sp._CAG:55	0	0	0	0	0	0	0	0	0	0	0	0	0	0	0	0	0	0	0	0	0	0	0	0	0	0	0	0	0	0	0	0	0	0	0	0	0	0	0	0	0	0	0	0	0
7	AM27-27	Firmicutes	Ruminococcus	Ruminococcus_sp._CAG:55	0	0	0	0	0	0	0	0	0	0	0	0	0	0	0	0	0	0	0	0	0	0	0	0	0	0	0	0	0	0	0	0	0	0	0	0	0	0	0	0	0	0	0	0	0
7	AM27-11LB	Firmicutes	Ruminococcus	Ruminococcus_sp._CAG:55	0	0	0	0	0	0	0	0	0	0	0	0	0	0	0	0	0	0	0	0	0	0	0	0	0	0	0	0	0	0	0	0	0	0	0	0	0	0	0	0	0	0	0	0	0
7	TF10-6	Firmicutes	Ruminococcus	Ruminococcus_sp._CAG:55	0	0	0	0	0	0	0	0	0	0	0	0	0	0	0	0	0	0	0	0	0	0	0	0	0	0	0	0	0	0	0	0	0	0	0	0	0	0	0	0	0	0	0	0	0
7	AM09-18-1	Firmicutes	Ruminococcus	Ruminococcus_sp._CAG:55	0	0	0	0	0	0	0	0	0	0	0	0	0	0	0	0	0	0	0	0	0	0	0	0	0	0	0	0	0	0	0	0	0	0	0	0	0	0	0	0	0	0	0	0	0
7	AM41-2AC	Firmicutes	Ruminococcus	Ruminococcus_sp._CAG:55	0	0	0	0	0	0	0	0	0	0	0	0	0	0	0	0	0	0	0	0	0	0	0	0	0	0	0	0	0	0	0	0	0	0	0	0	0	0	0	0	0	0	0	0	0
7	AF27-11AA	Firmicutes	Ruminococcus	Ruminococcus_sp._CAG:55	0	0	0	0	0	0	0	0	0	0	0	0	0	0	0	0	0	0	0	0	0	0	0	0	0	0	0	0	0	0	0	0	0	0	0	0	0	0	0	0	0	0	0	0	0
7	AF31-14BH	Firmicutes	Ruminococcus	Ruminococcus_sp._CAG:55	0	0	0	0	0	0	0	0	0	0	0	0	0	0	0	0	0	0	0	0	0	0	0	0	0	0	0	0	0	0	0	0	0	0	0	0	0	0	0	0	0	0	0	0	0
7	AF24-16	Firmicutes	Ruminococcus	Ruminococcus_sp._CAG:55	0	0	0	0	0	0	0	0	0	0	0	0	0	0	0	0	0	0	0	0	0	0	0	0	0	0	0	0	0	0	0	0	0	0	0	0	0	0	0	0	0	0	0	0	0
7	TF08-4	Firmicutes	Ruminococcus	Ruminococcus_sp._CAG:55	0	0	0	0	0	0	0	0	0	0	0	0	0	0	0	0	0	0	0	0	0	0	0	0	0	0	0	0	0	0	0	0	0	0	0	0	0	0	0	0	0	0	0	0	0
7	AM29-5AC	Firmicutes	Ruminococcus	Ruminococcus_sp._CAG:55	0	0	0	0	0	0	0	0	0	0	0	0	0	0	0	0	0	0	0	0	0	0	0	0	0	0	0	0	0	0	0	0	0	0	0	0	0	0	0	0	0	0	0	0	0
7	AM29-1LB	Firmicutes	Ruminococcus	Ruminococcus_sp._CAG:55	0	0	0	0	0	0	0	0	0	0	0	0	0	0	0	0	0	0	0	0	0	0	0	0	0	0	0	0	0	0	0	0	0	0	0	0	0	0	0	0	0	0	0	0	0
7	OM07-7	Firmicutes	Ruminococcus	Ruminococcus_sp._CAG:55	0	0	0	0	0	0	0	0	0	0	0	0	0	0	0	0	0	0	0	0	0	0	0	0	0	0	0	0	0	0	0	0	0	0	0	0	0	0	0	0	0	0	0	0	0
7	AF27-3	Firmicutes	Ruminococcus	Ruminococcus_sp._CAG:55	0	0	0	0	0	0	0	0	0	0	0	0	0	0	0	0	0	0	0	0	0	0	0	0	0	0	0	0	0	0	0	0	0	0	0	0	0	0	0	0	0	0	0	0	0
7	OM08-13AT	Firmicutes	Ruminococcus	Ruminococcus_sp._CAG:55	0	0	0	0	0	0	0	0	0	0	0	0	0	0	0	0	0	0	0	0	0	0	0	0	0	0	0	0	0	0	0	0	0	0	0	0	0	0	0	0	0	0	0	0	0
7	TF10-12AC	Firmicutes	Ruminococcus	Ruminococcus_sp._CAG:55	0	0	0	0	0	0	0	0	0	0	0	0	0	0	0	0	0	0	0	0	0	0	0	0	0	0	0	0	0	0	0	0	0	0	0	0	0	0	0	0	0	0	0	0	0
7	OF05-2BH	Firmicutes	Ruminococcus	Ruminococcus_sp._CAG:55	0	0	0	0	0	0	0	0	0	0	0	0	0	0	0	0	0	0	0	0	0	0	0	0	0	0	0	0	0	0	0	0	0	0	0	0	0	0	0	0	0	0	0	0	0
7	AF32-2AC	Firmicutes	Ruminococcus	Ruminococcus_sp._CAG:55	0	0	0	0	0	0	0	0	0	0	0	0	0	0	0	0	0	0	0	0	0	0	0	0	0	0	0	0	0	0	0	0	0	0	0	0	0	0	0	0	0	0	0	0	0
7	AF19-4LB	Firmicutes	Ruminococcus	Ruminococcus_sp._CAG:55	0	0	0	0	0	0	0	0	0	0	0	0	0	0	0	0	0	0	0	0	0	0	0	0	0	0	0	0	0	0	0	0	0	0	0	0	0	0	0	0	0	0	0	0	0
7	AF25-13	Firmicutes	Ruminococcus	Ruminococcus_sp._CAG:55	0	0	0	0	0	0	0	0	0	0	0	0	0	0	0	0	0	0	0	0	0	0	0	0	0	0	0	0	0	0	0	0	0	0	0	0	0	0	0	0	0	0	0	0	0
7	AM16-34	Firmicutes	Ruminococcus	Ruminococcus_sp._CAG:55	0	0	0	0	0	0	0	0	0	0	0	0	0	0	0	0	0	0	0	0	0	0	0	0	0	0	0	0	0	0	0	0	0	0	0	0	0	0	0	0	0	0	0	0	0
7	AM29-10LB	Firmicutes	Ruminococcus	Ruminococcus_sp._CAG:55	0	0	0	0	0	0	0	0	0	0	0	0	0	0	0	0	0	0	0	0	0	0	0	0	0	0	0	0	0	0	0	0	0	0	0	0	0	0	0	0	0	0	0	0	0
7	AM29-1	Firmicutes	Ruminococcus	Ruminococcus_sp._CAG:55	0	0	0	0	0	0	0	0	0	0	0	0	0	0	0	0	0	0	0	0	0	0	0	0	0	0	0	0	0	0	0	0	0	0	0	0	0	0	0	0	0	0	0	0	0
7	AM29-19LB	Firmicutes	Ruminococcus	Ruminococcus_sp._CAG:55	0	0	0	0	0	0	0	0	0	0	0	0	0	0	0	0	0	0	0	0	0	0	0	0	0	0	0	0	0	0	0	0	0	0	0	0	0	0	0	0	0	0	0	0	0
7	AM22-14LB	Firmicutes	Ruminococcus	Ruminococcus_sp._CAG:55	0	0	0	0	0	0	0	0	0	0	0	0	0	0	0	0	0	0	0	0	0	0	0	0	0	0	0	0	0	0	0	0	0	0	0	0	0	0	0	0	0	0	0	0	0
7	AM33-14	Firmicutes	Ruminococcus	Ruminococcus_sp._CAG:55	0	0	0	0	0	0	0	0	0	0	0	0	0	0	0	0	0	0	0	0	0	0	0	0	0	0	0	0	0	0	0	0	0	0	0	0	0	0	0	0	0	0	0	0	0
7	AM49-10BH	Firmicutes	Ruminococcus	Ruminococcus_sp._CAG:55	0	0	0	0	0	0	0	0	0	0	0	0	0	0	0	0	0	0	0	0	0	0	0	0	0	0	0	0	0	0	0	0	0	0	0	0	0	0	0	0	0	0	0	0	0
7	AF27-12AA	Firmicutes	Ruminococcus	Ruminococcus_sp._CAG:55	0	0	0	0	0	0	0	0	0	0	0	0	0	0	0	0	0	0	0	0	0	0	0	0	0	0	0	0	0	0	0	0	0	0	0	0	0	0	0	0	0	0	0	0	0
7	AM57-5	Firmicutes	Ruminococcus	Ruminococcus_sp._CAG:55	0	0	0	0	0	0	0	0	0	0	0	0	0	0	0	0	0	0	0	0	0	0	0	0	0	0	0	0	0	0	0	0	0	0	0	0	0	0	0	0	0	0	0	0	0
7	AM49-8	Firmicutes	Ruminococcus	Ruminococcus_sp._CAG:55	0	0	0	0	0	0	0	0	0	0	0	0	0	0	0	0	0	0	0	0	0	0	0	0	0	0	0	0	0	0	0	0	0	0	0	0	0	0	0	0	0	0	0	0	0
7	OM04-4AA	Firmicutes	Ruminococcus	Ruminococcus_sp._CAG:55	0	0	0	0	0	0	0	0	0	0	0	0	0	0	0	0	0	0	0	0	0	0	0	0	0	0	0	0	0	0	0	0	0	0	0	0	0	0	0	0	0	0	0	0	0
7	AF25-3LB	Firmicutes	Ruminococcus	Ruminococcus_sp._CAG:55	0	0	0	0	0	0	0	0	0	0	0	0	0	0	0	0	0	0	0	0	0	0	0	0	0	0	0	0	0	0	0	0	0	0	0	0	0	0	0	0	0	0	0	0	0
7	AF25-17	Firmicutes	Ruminococcus	Ruminococcus_sp._CAG:55	0	0	0	0	0	0	0	0	0	0	0	0	0	0	0	0	0	0	0	0	0	0	0	0	0	0	0	0	0	0	0	0	0	0	0	0	0	0	0	0	0	0	0	0	0
78	AM43-11BH	Firmicutes	Firmicutes	Firmicutes_bacterium_CAG:212	0	0	0	0	0	0	0	0	0	0	0	0	0	0	0	0	0	0	0	0	0	0	0	0	0	0	0	0	0	0	0	0	0	0	0	0	0	0	0	0	0	0	0	0	0
78	AM41-5BH	Firmicutes	Firmicutes	Firmicutes_bacterium_CAG:212	0	0	0	0	0	0	0	0	0	0	0	0	0	0	0	0	0	0	0	0	0	0	0	0	0	0	0	0	0	0	0	0	0	0	0	0	0	0	0	0	0	0	0	0	0
78	OM07-11	Firmicutes	Firmicutes	Firmicutes_bacterium_CAG:212	0	0	0	0	0	0	0	0	0	0	0	0	0	0	0	0	0	0	0	0	0	0	0	0	0	0	0	0	0	0	0	0	0	0	0	0	0	0	0	0	0	0	0	0	0
78	AM31-12AC	Firmicutes	Firmicutes	Firmicutes_bacterium_CAG:212	0	0	0	0	0	0	0	0	0	0	0	0	0	0	0	0	0	0	0	0	0	0	0	0	0	0	0	0	0	0	0	0	0	0	0	0	0	0	0	0	0	0	0	0	0
153	AM23-2LB	Firmicutes	Lachnospiraceae	Lachnospiraceae_bacterium_1_4_56FAA	0	0	0	0	0	0	0	0	0	0	0	0	0	0	0	0	0	0	0	0	0	0	0	0	0	0	0	0	0	0	0	0	0	0	0	0	0	0	0	0	0	0	0	0	0
153	AM40-2BH	Firmicutes	Lachnospiraceae	Lachnospiraceae_bacterium_1_4_56FAA	0	0	0	0	0	0	0	0	0	0	0	0	0	0	0	0	0	0	0	0	0	0	0	0	0	0	0	0	0	0	0	0	0	0	0	0	0	0	0	0	0	0	0	0	0
18	AF19-16AC	Firmicutes	Ruminococcus	Ruminococcus_gnavus	0	0	0	0	0	0	0	0	0	0	0	0	0	0	0	0	0	0	0	0	0	0	0	0	0	0	0	0	0	0	0	0	0	0	0	0	0	0	0	0	0	0	0	0	0
18	AM27-32	Firmicutes	Ruminococcus	Ruminococcus_gnavus	0	0	0	0	0	0	0	0	0	0	0	0	0	0	0	0	0	0	0	0	0	0	0	0	0	0	0	0	0	0	0	0	0	0	0	0	0	0	0	0	0	0	0	0	0
18	AF24-23LB	Firmicutes	Ruminococcus	Ruminococcus_gnavus	0	0	0	0	0	0	0	0	0	0	0	0	0	0	0	0	0	0	0	0	0	0	0	0	0	0	0	0	0	0	0	0	0	0	0	0	0	0	0	0	0	0	0	0	0
18	AM38-12	Firmicutes	Ruminococcus	Ruminococcus_gnavus	0	0	0	0	0	0	0	0	0	0	0	0	0	0	0	0	0	0	0	0	0	0	0	0	0	0	0	0	0	0	0	0	0	0	0	0	0	0	0	0	0	0	0	0	0
18	AM25-19	Firmicutes	Ruminococcus	Ruminococcus_gnavus	0	0	0	0	0	0	0	0	0	0	0	0	0	0	0	0	0	0	0	0	0	0	0	0	0	0	0	0	0	0	0	0	0	0	0	0	0	0	0	0	0	0	0	0	0
18	AM22-7AC	Firmicutes	Ruminococcus	Ruminococcus_gnavus	0	0	0	0	0	0	0	0	0	0	0	0	0	0	0	0	0	0	0	0	0	0	0	0	0	0	0	0	0	0	0	0	0	0	0	0	0	0	0	0	0	0	0	0	0
18	TM07-2AC	Firmicutes	Lachnospiraceae	Lachnospiraceae_bacterium_2_1_58FAA	0	0	0	0	0	0	0	0	0	0	0	0	0	0	0	0	0	0	0	0	0	0	0	0	0	0	0	0	0	0	0	0	0	0	0	0	0	0	0	0	0	0	0	0	0
18	AM12-54	Firmicutes	Ruminococcus	Ruminococcus_gnavus	0	0	0	0	0	0	0	0	0	0	0	0	0	0	0	0	0	0	0	0	0	0	0	0	0	0	0	0	0	0	0	0	0	0	0	0	0	0	0	0	0	0	0	0	0
18	AM17-51	Firmicutes	Ruminococcus	Ruminococcus_gnavus	0	0	0	0	0	0	0	0	0	0	0	0	0	0	0	0	0	0	0	0	0	0	0	0	0	0	0	0	0	0	0	0	0	0	0	0	0	0	0	0	0	0	0	0	0
18	AM13-39	Firmicutes	Ruminococcus	Ruminococcus_gnavus	0	0	0	0	0	0	0	0	0	0	0	0	0	0	0	0	0	0	0	0	0	0	0	0	0	0	0	0	0	0	0	0	0	0	0	0	0	0	0	0	0	0	0	0	0
18	AF34-4BH	Firmicutes	Ruminococcus	Ruminococcus_gnavus	0	0	0	0	0	0	0	0	0	0	0	0	0	0	0	0	0	0	0	0	0	0	0	0	0	0	0	0	0	0	0	0	0	0	0	0	0	0	0	0	0	0	0	0	0
18	AM32-6	Firmicutes	Ruminococcus	Ruminococcus_gnavus	0	0	0	0	0	0	0	0	0	0	0	0	0	0	0	0	0	0	0	0	0	0	0	0	0	0	0	0	0	0	0	0	0	0	0	0	0	0	0	0	0	0	0	0	0
18	AM21-41	Firmicutes	Ruminococcus	Ruminococcus_gnavus	0	0	0	0	0	0	0	0	0	0	0	0	0	0	0	0	0	0	0	0	0	0	0	0	0	0	0	0	0	0	0	0	0	0	0	0	0	0	0	0	0	0	0	0	0
18	AM21-18	Firmicutes	Ruminococcus	Ruminococcus_gnavus	0	0	0	0	0	0	0	0	0	0	0	0	0	0	0	0	0	0	0	0	0	0	0	0	0	0	0	0	0	0	0	0	0	0	0	0	0	0	0	0	0	0	0	0	0
18	TM04-16	Firmicutes	Ruminococcus	Ruminococcus_gnavus	0	0	0	0	0	0	0	0	0	0	0	0	0	0	0	0	0	0	0	0	0	0	0	0	0	0	0	0	0	0	0	0	0	0	0	0	0	0	0	0	0	0	0	0	0
18	AM51-4BH	Firmicutes	Ruminococcus	Ruminococcus_gnavus	0	0	0	0	0	0	0	0	0	0	0	0	0	0	0	0	0	0	0	0	0	0	0	0	0	0	0	0	0	0	0	0	0	0	0	0	0	0	0	0	0	0	0	0	0
18	AF13-14A	Firmicutes	Ruminococcus	Ruminococcus_gnavus	0	0	0	0	0	0	0	0	0	0	0	0	0	0	0	0	0	0	0	0	0	0	0	0	0	0	0	0	0	0	0	0	0	0	0	0	0	0	0	0	0	0	0	0	0
18	AF27-4BH	Firmicutes	Ruminococcus	Ruminococcus_gnavus	0	0	0	0	0	0	0	0	0	0	0	0	0	0	0	0	0	0	0	0	0	0	0	0	0	0	0	0	0	0	0	0	0	0	0	0	0	0	0	0	0	0	0	0	0
18	AF33-12	Firmicutes	Ruminococcus	Ruminococcus_gnavus	0	0	0	0	0	0	0	0	0	0	0	0	0	0	0	0	0	0	0	0	0	0	0	0	0	0	0	0	0	0	0	0	0	0	0	0	0	0	0	0	0	0	0	0	0
18	TF01-20-2	Firmicutes	Ruminococcus	Ruminococcus_gnavus	0	0	0	0	0	0	0	0	0	0	0	0	0	0	0	0	0	0	0	0	0	0	0	0	0	0	0	0	0	0	0	0	0	0	0	0	0	0	0	0	0	0	0	0	0
199	AF18-22	Firmicutes	Lachnospiraceae	unclassified	0	0	0	0	0	0	0	0	0	0	0	0	0	0	0	0	0	0	0	0	0	0	0	0	0	0	0	0	0	0	0	0	0	0	0	0	0	0	0	0	0	0	0	0	0
246	AF19-21	Firmicutes	Clostridiales	Clostridiales_bacterium_VE202-21	0	0	0	0	0	0	0	0	0	0	0	0	0	0	0	0	0	0	0	0	0	0	0	0	0	0	0	0	0	0	0	0	0	0	0	0	0	0	0	0	0	0	0	0	0
307	AF19-22AC	Firmicutes	Clostridium	unclassified	0	0	0	0	0	0	0	0	0	0	0	0	0	0	0	0	0	0	0	0	0	0	0	0	0	0	0	0	0	0	0	0	0	0	0	0	0	0	0	0	0	0	0	0	0
319	OM05-10BH	Firmicutes	Ruminococcus	unclassified	0	0	0	0	0	0	0	0	0	0	0	0	0	0	0	0	0	0	0	0	0	0	0	0	0	0	1	0	0	0	0	0	0	0	0	0	0	0	0	0	0	0	0	0	0
60	AF37-2AT	Firmicutes	Clostridiales	Clostridiales_bacterium_VE202-14	0	0	0	0	0	0	0	0	0	0	0	0	0	0	0	0	0	0	0	0	0	0	0	0	0	0	0	0	0	0	0	0	0	0	0	0	0	0	0	0	0	0	0	0	0
60	AF37-1	Firmicutes	Clostridiales	Clostridiales_bacterium_VE202-14	0	0	0	0	0	0	0	0	0	0	0	0	0	0	0	0	0	0	0	0	0	0	0	0	0	0	0	0	0	0	0	0	0	0	0	0	0	0	0	0	0	0	0	0	0
60	AM38-2BH	Firmicutes	Clostridiales	Clostridiales_bacterium_VE202-14	0	0	0	0	0	0	0	0	0	0	0	0	0	0	0	0	0	0	0	0	0	0	0	0	0	0	0	0	0	0	0	0	0	0	0	0	0	0	0	0	0	0	0	0	0
60	AF14-9AC	Firmicutes	Clostridiales	Clostridiales_bacterium_VE202-14	0	0	0	0	0	0	0	0	0	0	0	0	0	0	0	0	0	0	0	0	0	0	0	0	0	0	0	0	0	0	0	0	0	0	0	0	0	0	0	0	0	0	0	0	0
60	AF07-16	Firmicutes	Clostridiales	Clostridiales_bacterium_VE202-14	0	0	0	0	0	0	0	0	0	0	0	0	0	0	0	0	0	0	0	0	0	0	0	0	0	0	0	0	0	0	0	0	0	0	0	0	0	0	0	0	0	0	0	0	0
60	AM14-42	Firmicutes	Clostridiales	Clostridiales_bacterium_VE202-14	0	0	0	0	0	0	0	0	0	0	0	0	0	0	0	0	0	0	0	0	0	0	0	0	0	0	0	0	0	0	0	0	0	0	0	0	0	0	0	0	0	0	0	0	0
320	AF21-14LB	Firmicutes	Coprococcus	unclassified	0	0	0	0	0	0	0	0	0	0	0	0	0	0	0	0	0	0	0	0	0	0	0	0	0	0	0	0	0	0	0	0	0	0	0	0	0	0	0	0	0	0	0	0	0
62	AF18-48	Firmicutes	Coprococcus	Coprococcus_sp._HPP0074	0	0	0	0	0	0	0	0	0	0	0	0	0	0	0	0	0	0	0	0	0	0	0	0	0	0	0	0	0	0	0	0	0	0	0	0	1	0	0	0	0	0	0	0	0
62	AM27-12LB	Firmicutes	Coprococcus	Coprococcus_sp._HPP0074	0	0	0	0	0	0	0	0	0	0	0	0	0	0	0	0	0	0	0	0	0	0	0	0	0	0	0	0	0	0	0	0	0	0	0	0	1	0	0	0	0	0	0	0	0
62	AM25-15LB	Firmicutes	Coprococcus	Coprococcus_sp._HPP0048	0	0	0	0	0	0	0	0	0	0	0	0	0	0	0	0	0	0	0	0	0	0	0	0	0	0	0	0	0	0	0	0	0	0	0	0	0	0	0	0	0	0	0	0	0
62	AM25-17	Firmicutes	Lachnospiraceae	Lachnospiraceae_bacterium_9_1_43BFAA	0	0	0	0	0	0	0	0	0	0	0	0	0	0	0	0	0	0	0	0	0	0	0	0	0	0	0	0	0	0	0	0	0	0	0	0	1	0	0	0	0	0	0	0	0
62	AM25-4LB	Firmicutes	Coprococcus	Coprococcus_sp._HPP0048	0	0	0	0	0	0	0	0	0	0	0	0	0	0	0	0	0	0	0	0	0	0	0	0	0	0	0	0	0	0	0	0	0	0	0	0	0	0	0	0	0	0	0	0	0
62	AF27-8	Firmicutes	Coprococcus	Coprococcus_sp._HPP0074	0	0	0	0	0	0	0	0	0	0	0	0	0	0	0	0	0	0	0	0	0	0	0	0	0	0	0	0	0	0	0	0	0	0	0	0	1	0	0	0	0	0	0	0	0
124	AM23-10LB	Firmicutes	Clostridium	Clostridium_nexile	0	0	0	0	0	0	0	0	0	0	0	0	0	0	0	0	0	0	0	0	0	0	0	0	0	0	0	0	0	0	0	0	0	0	0	0	0	0	0	0	0	0	0	0	0
124	OF02-4LB	Firmicutes	Clostridium	Clostridium_nexile	0	0	0	0	0	0	0	0	0	0	0	0	0	0	0	0	0	0	0	0	0	0	0	0	0	0	0	0	0	0	0	0	0	0	0	0	0	0	0	0	0	0	0	0	0
64	TM07-19	Firmicutes	Coprococcus	Coprococcus_comes	0	0	0	0	0	0	0	0	0	0	0	0	0	0	0	0	0	0	0	0	0	0	0	0	0	0	0	0	0	0	0	0	0	0	0	0	0	0	0	0	0	0	0	0	0
64	AM22-12LB	Firmicutes	Coprococcus	Coprococcus_comes	0	0	0	0	0	0	0	0	0	0	0	0	0	0	0	0	0	0	0	0	0	0	0	0	0	0	0	0	0	0	0	0	0	0	0	0	0	0	0	0	0	0	0	0	0
64	AF18-12LB	Firmicutes	Coprococcus	Coprococcus_comes	0	0	0	0	0	0	0	0	0	0	0	0	0	0	0	0	0	0	0	0	0	0	0	0	0	0	0	0	0	0	0	0	0	0	0	0	0	0	0	0	0	0	0	0	0
64	AF16-31	Firmicutes	Coprococcus	Coprococcus_comes	0	0	0	0	0	0	0	0	0	0	0	0	0	0	0	0	0	0	0	0	0	0	0	0	0	0	0	0	0	0	0	0	0	0	0	0	0	0	0	0	0	0	0	0	0
64	AM23-3	Firmicutes	Coprococcus	Coprococcus_comes	0	0	0	0	0	0	0	0	0	0	0	0	0	0	0	0	0	0	0	0	0	0	0	0	0	0	0	0	0	0	0	0	0	0	0	0	0	0	0	0	0	0	0	0	0
162	AF36-15AT	Firmicutes	Dorea	unclassified	0	0	0	0	0	0	0	0	0	0	0	0	0	0	0	0	0	0	0	0	0	0	0	0	0	0	0	0	0	0	0	0	0	0	0	0	0	0	0	0	0	0	0	0	0
162	AM58-8	Firmicutes	Dorea	unclassified	0	0	0	0	0	0	0	0	0	0	0	0	0	0	0	0	0	0	0	0	0	0	0	0	0	0	0	0	0	0	0	0	0	0	0	0	0	0	0	0	0	0	0	0	0
198	AF15-17LB	Firmicutes	Clostridium	unclassified	0	0	0	0	0	0	0	0	0	0	0	0	0	0	0	0	0	0	0	0	0	0	0	0	0	0	0	0	0	0	0	0	0	0	0	0	0	0	0	0	0	0	0	0	0
84	AM10-31	Firmicutes	Dorea	Dorea_sp._CAG:105	0	0	0	0	0	0	0	0	0	0	0	0	0	0	0	0	0	0	0	0	0	0	0	0	0	0	0	0	0	0	0	0	0	0	0	0	0	0	0	0	0	0	0	0	0
84	AM13-35	Firmicutes	Dorea	Dorea_sp._CAG:105	0	0	0	0	0	0	0	0	0	0	0	0	0	0	0	0	0	0	0	0	0	0	0	0	0	0	0	0	0	0	0	0	0	0	0	0	0	0	0	0	0	0	0	0	0
84	AF24-7LB	Firmicutes	Dorea	Dorea_sp._CAG:105	0	0	0	0	0	0	0	0	0	0	0	0	0	0	0	0	0	0	0	0	0	0	0	0	0	0	0	0	0	0	0	0	0	0	0	0	0	0	0	0	0	0	0	0	0
84	OM07-5	Firmicutes	Dorea	Dorea_sp._CAG:105	0	0	0	0	0	0	0	0	0	0	0	0	0	0	0	0	0	0	0	0	0	0	0	0	0	0	0	0	0	0	0	0	0	0	0	0	0	0	0	0	0	0	0	0	0
10	AM40-15AC	Firmicutes	Dorea	Dorea_formicigenerans	0	0	0	0	0	0	0	0	0	0	0	0	0	0	0	0	0	0	0	0	0	0	0	0	0	0	0	0	0	0	0	0	0	0	0	0	0	0	0	0	0	0	0	0	0
10	AM37-5	Firmicutes	Dorea	Dorea_formicigenerans	0	0	0	0	0	0	0	0	0	0	0	0	0	0	0	0	0	0	0	0	0	0	0	0	0	0	0	0	0	0	0	0	0	0	0	0	0	0	0	0	0	0	0	0	0
10	AF36-1BH	Firmicutes	Dorea	Dorea_formicigenerans	0	0	0	0	0	0	0	0	0	0	0	0	0	0	0	0	0	0	0	0	0	0	0	0	0	0	0	0	0	0	0	0	0	0	0	0	0	0	0	0	0	0	0	0	0
10	TM05-5	Firmicutes	Dorea	Dorea_formicigenerans	0	0	0	0	0	0	0	0	0	0	0	0	0	0	0	0	0	0	0	0	0	0	0	0	0	0	0	0	0	0	0	0	0	0	0	0	0	0	0	0	0	0	0	0	0
10	AF19-4AC	Firmicutes	Dorea	Dorea_formicigenerans	0	0	0	0	0	0	0	0	0	0	0	0	0	0	0	0	0	0	0	0	0	0	0	0	0	0	0	0	0	0	0	0	0	0	0	0	0	0	0	0	0	0	0	0	0
10	OM03-2	Firmicutes	Dorea	Dorea_formicigenerans	0	0	0	0	0	0	0	0	0	0	0	0	0	0	0	0	0	0	0	0	0	0	0	0	0	0	0	0	0	0	0	0	0	0	0	0	0	0	0	0	0	0	0	0	0
10	AF31-13BH	Firmicutes	Dorea	Dorea_formicigenerans	0	0	0	0	0	0	0	0	0	0	0	0	0	0	0	0	0	0	0	0	0	0	0	0	0	0	0	0	0	0	0	0	0	0	0	0	0	0	0	0	0	0	0	0	0
10	TM09-19AC	Firmicutes	Dorea	Dorea_formicigenerans	0	0	0	0	0	0	0	0	0	0	0	0	0	0	0	0	0	0	0	0	0	0	0	0	0	0	0	0	0	0	0	0	0	0	0	0	0	0	0	0	0	0	0	0	0
10	TF12-1	Firmicutes	Dorea	Dorea_formicigenerans	0	0	0	0	0	0	0	0	0	0	0	0	0	0	0	0	0	0	0	0	0	0	0	0	0	0	0	0	0	0	0	0	0	0	0	0	0	0	0	0	0	0	0	0	0
10	AF19-13	Firmicutes	Dorea	Dorea_formicigenerans	0	0	0	0	0	0	0	0	0	0	0	0	0	0	0	0	0	0	0	0	0	0	0	0	0	0	0	0	0	0	0	0	0	0	0	0	0	0	0	0	0	0	0	0	0
10	AM42-8	Firmicutes	Dorea	Dorea_formicigenerans	0	0	0	0	0	0	0	0	0	0	0	0	0	0	0	0	0	0	0	0	0	0	0	0	0	0	0	0	0	0	0	0	0	0	0	0	0	0	0	0	0	0	0	0	0
10	AM37-11	Firmicutes	Dorea	Dorea_formicigenerans	0	0	0	0	0	0	0	0	0	0	0	0	0	0	0	0	0	0	0	0	0	0	0	0	0	0	0	0	0	0	0	0	0	0	0	0	0	0	0	0	0	0	0	0	0
10	OM02-12	Firmicutes	Dorea	Dorea_formicigenerans	0	0	0	0	0	0	0	0	0	0	0	0	0	0	0	0	0	0	0	0	0	0	0	0	0	0	0	0	0	0	0	0	0	0	0	0	0	0	0	0	0	0	0	0	0
10	TM09-16AC	Firmicutes	Dorea	Dorea_formicigenerans	0	0	0	0	0	0	0	0	0	0	0	0	0	0	0	0	0	0	0	0	0	0	0	0	0	0	0	0	0	0	0	0	0	0	0	0	0	0	0	0	0	0	0	0	0
10	AM46-16	Firmicutes	Dorea	Dorea_formicigenerans	0	0	0	0	0	0	0	0	0	0	0	0	0	0	0	0	0	0	0	0	0	0	0	0	0	0	0	0	0	0	0	0	0	0	0	0	0	0	0	0	0	0	0	0	0
10	AM35-12	Firmicutes	Dorea	Dorea_formicigenerans	0	0	0	0	0	0	0	0	0	0	0	0	0	0	0	0	0	0	0	0	0	0	0	0	0	0	0	0	0	0	0	0	0	0	0	0	0	0	0	0	0	0	0	0	0
10	TF11-11	Firmicutes	Dorea	Dorea_formicigenerans	0	0	0	0	0	0	0	0	0	0	0	0	0	0	0	0	0	0	0	0	0	0	0	0	0	0	0	0	0	0	0	0	0	0	0	0	0	0	0	0	0	0	0	0	0
10	TF09-3	Firmicutes	Dorea	Dorea_formicigenerans	0	0	0	0	0	0	0	0	0	0	0	0	0	0	0	0	0	0	0	0	0	0	0	0	0	0	0	0	0	0	0	0	0	0	0	0	0	0	0	0	0	0	0	0	0
10	AM23-7AC	Firmicutes	Dorea	Dorea_formicigenerans	0	0	0	0	0	0	0	0	0	0	0	0	0	0	0	0	0	0	0	0	0	0	0	0	0	0	0	0	0	0	0	0	0	0	0	0	0	0	0	0	0	0	0	0	0
10	AF42-21	Firmicutes	Dorea	Dorea_formicigenerans	0	0	0	0	0	0	0	0	0	0	0	0	0	0	0	0	0	0	0	0	0	0	0	0	0	0	0	0	0	0	0	0	0	0	0	0	0	0	0	0	0	0	0	0	0
10	AM29-11	Firmicutes	Dorea	Dorea_formicigenerans	0	0	0	0	0	0	0	0	0	0	0	0	0	0	0	0	0	0	0	0	0	0	0	0	0	0	0	0	0	0	0	0	0	0	0	0	0	0	0	0	0	0	0	0	0
10	AF25-11	Firmicutes	Dorea	Dorea_formicigenerans	0	0	0	0	0	0	0	0	0	0	0	0	0	0	0	0	0	0	0	0	0	0	0	0	0	0	0	0	0	0	0	0	0	0	0	0	0	0	0	0	0	0	0	0	0
10	AF12-11	Firmicutes	Dorea	Dorea_formicigenerans	0	0	0	0	0	0	0	0	0	0	0	0	0	0	0	0	0	0	0	0	0	0	0	0	0	0	0	0	0	0	0	0	0	0	0	0	0	0	0	0	0	0	0	0	0
10	AF21-25	Firmicutes	Dorea	Dorea_formicigenerans	0	0	0	0	0	0	0	0	0	0	0	0	0	0	0	0	0	0	0	0	0	0	0	0	0	0	0	0	0	0	0	0	0	0	0	0	0	0	0	0	0	0	0	0	0
77	OM02-16	Firmicutes	Dorea	Dorea_longicatena	0	0	0	0	0	0	0	0	0	0	0	0	0	0	0	0	0	0	0	0	0	0	0	0	0	0	0	0	0	0	0	0	0	0	0	0	0	0	0	0	0	0	0	0	0
77	AF17-8AC	Firmicutes	Dorea	Dorea_longicatena	0	0	0	0	0	0	0	0	0	0	0	0	0	0	0	0	0	0	0	0	0	0	0	0	0	0	0	0	0	0	0	0	0	0	0	0	0	0	0	0	0	0	0	0	0
77	AM23-13	Firmicutes	Dorea	Dorea_longicatena	0	0	0	0	0	0	0	0	0	0	0	0	0	0	0	0	0	0	0	0	0	0	0	0	0	0	0	0	0	0	0	0	0	0	0	0	0	0	0	0	0	0	0	0	0
77	AM22-22	Firmicutes	Dorea	Dorea_longicatena	0	0	0	0	0	0	0	0	0	0	0	0	0	0	0	0	0	0	0	0	0	0	0	0	0	0	0	0	0	0	0	0	0	0	0	0	0	0	0	0	0	0	0	0	0
161	AF37-5	Firmicutes	Clostridium	Clostridium_sp._CAG:62	0	0	0	0	0	0	0	0	0	0	0	0	0	0	0	0	0	0	0	0	0	0	0	0	0	0	0	0	0	0	0	0	0	0	0	0	0	0	0	0	0	0	0	0	0
161	AF36-4	Firmicutes	Clostridium	Clostridium_sp._CAG:62	0	0	0	0	0	0	0	0	0	0	0	0	0	0	0	0	0	0	0	0	0	0	0	0	0	0	0	0	0	0	0	0	0	0	0	0	0	0	0	0	0	0	0	0	0
155	OM07-9AC	Firmicutes	Clostridium	Clostridium_sp._CAG:277	0	0	0	0	0	0	0	0	0	0	0	0	0	0	0	0	0	0	0	0	0	0	0	0	0	0	0	0	0	0	0	0	0	0	0	0	0	0	0	0	0	0	0	0	0
155	OM07-10AC	Firmicutes	Clostridium	Clostridium_sp._CAG:277	0	0	0	0	0	0	0	0	0	0	0	0	0	0	0	0	0	0	0	0	0	0	0	0	0	0	0	0	0	0	0	0	0	0	0	0	0	0	0	0	0	0	0	0	0
259	AM59-24XD	Firmicutes	Roseburia	Roseburia_sp._CAG:380	0	0	0	0	0	0	0	0	0	0	0	0	0	0	0	0	0	0	0	0	0	0	0	0	0	0	0	0	0	0	0	0	0	0	0	0	0	0	0	0	0	0	0	0	0
94	OM05-9BH	Firmicutes	Clostridium	Clostridium_sp._CAG:75	0	0	0	0	0	0	0	0	0	0	0	0	0	0	0	0	0	0	0	0	0	0	0	0	0	0	0	0	0	0	0	0	0	0	0	0	0	0	0	0	0	0	0	0	0
94	OM05-6BH	Firmicutes	Clostridium	Clostridium_sp._CAG:75	0	0	0	0	0	0	0	0	0	0	0	0	0	0	0	0	0	0	0	0	0	0	0	0	0	0	0	0	0	0	0	0	0	0	0	0	0	0	0	0	0	0	0	0	0
94	AM49-4BH	Firmicutes	Clostridium	Clostridium_sp._CAG:75	0	0	0	0	0	0	0	0	0	0	0	0	0	0	0	0	0	0	0	0	0	0	0	0	0	0	0	0	0	0	0	0	0	0	0	0	0	0	0	0	0	0	0	0	0
109	TF01-11	Firmicutes	Clostridium	Clostridium_sp._CAG:122	0	0	0	0	0	0	0	0	0	0	0	0	0	0	0	0	0	0	0	0	0	0	0	0	0	0	0	0	0	0	0	0	0	0	0	0	0	0	0	0	0	0	0	0	0
109	AM27-31LB	Firmicutes	Clostridium	Clostridium_sp._CAG:122	0	0	0	0	0	0	0	0	0	0	0	0	0	0	0	0	0	0	0	0	0	0	0	0	0	0	0	0	0	0	0	0	0	0	0	0	0	0	0	0	0	0	0	0	0
109	AF34-13	Firmicutes	Clostridium	Clostridium_sp._CAG:122	0	0	0	0	0	0	0	0	0	0	0	0	0	0	0	0	0	0	0	0	0	0	0	0	0	0	0	0	0	0	0	0	0	0	0	0	0	0	0	0	0	0	0	0	0
138	AM46-8	Firmicutes	Eubacterium	unclassified	0	0	0	0	0	0	0	0	0	0	0	0	0	0	0	0	0	0	0	0	0	0	0	0	0	0	0	0	0	0	0	0	0	0	1	0	0	0	0	0	0	0	0	0	0
138	AM49-13BH	Firmicutes	Eubacterium	unclassified	0	0	0	0	0	0	0	0	0	0	0	0	0	0	0	0	0	0	0	0	0	0	0	0	0	0	0	0	0	0	0	0	0	0	1	0	0	0	0	0	0	0	0	0	0
33	AF18-47	Firmicutes	Eubacterium	Eubacterium_eligens	0	0	0	0	0	0	0	0	0	0	0	0	0	0	0	0	0	0	0	0	0	0	0	0	0	0	0	0	0	0	0	0	0	0	1	0	0	0	0	0	0	0	0	0	0
33	AF36-7BH	Firmicutes	Eubacterium	Eubacterium_eligens	0	0	0	0	0	0	0	0	0	0	0	0	0	0	0	0	0	0	0	0	0	0	0	0	0	0	0	0	0	0	0	0	0	0	1	0	0	0	0	0	0	0	0	0	0
33	AM14-19	Firmicutes	Eubacterium	Eubacterium_eligens	0	0	0	0	0	0	0	0	0	0	0	0	0	0	0	0	0	0	0	0	0	0	0	0	0	0	0	0	0	0	0	0	0	0	1	0	0	0	0	0	0	0	0	0	0
33	AF35-21	Firmicutes	Eubacterium	Eubacterium_eligens	0	0	0	0	0	0	0	0	0	0	0	0	0	0	0	0	0	0	0	0	0	0	0	0	0	0	0	0	0	0	0	0	0	0	1	0	0	0	0	0	0	0	0	0	0
33	AM43-40	Firmicutes	Eubacterium	Eubacterium_eligens	0	0	0	0	0	0	0	0	0	0	0	0	0	0	0	0	0	0	0	0	0	0	0	0	0	0	0	0	0	0	0	0	0	0	1	0	0	0	0	0	0	0	0	0	0
33	AM48-8	Firmicutes	Eubacterium	Eubacterium_eligens	0	0	0	0	0	0	0	0	0	0	0	0	0	0	0	0	0	0	0	0	0	0	0	0	0	0	0	0	0	0	0	0	0	0	1	0	0	0	0	0	0	0	0	0	0
33	AM37-3BH	Firmicutes	Eubacterium	Eubacterium_eligens	0	0	0	0	0	0	0	0	0	0	0	0	0	0	0	0	0	0	0	0	0	0	0	0	0	0	0	0	0	0	0	0	0	0	1	0	0	0	0	0	0	0	0	0	0
33	AF06-14	Firmicutes	Eubacterium	Eubacterium_eligens	0	0	0	0	0	0	0	0	0	0	0	0	0	0	0	0	0	0	0	0	0	0	0	0	0	0	0	0	0	0	0	0	0	0	1	0	0	0	0	0	0	0	0	0	0
33	AM32-2AC	Firmicutes	Eubacterium	Eubacterium_eligens	0	0	0	0	0	0	0	0	0	0	0	0	0	0	0	0	0	0	0	0	0	0	0	0	0	0	0	0	0	0	0	0	0	0	1	0	0	0	0	0	0	0	0	0	0
33	AF41-18	Firmicutes	Eubacterium	Eubacterium_eligens	0	0	0	0	0	0	0	0	0	0	0	0	0	0	0	0	0	0	0	0	0	0	0	0	0	0	0	0	0	0	0	0	0	0	1	0	0	0	0	0	0	0	0	0	0
33	AF42-3BH	Firmicutes	Eubacterium	Eubacterium_eligens	0	0	0	0	0	0	0	0	0	0	0	0	0	0	0	0	0	0	0	0	0	0	0	0	0	0	0	0	0	0	0	0	0	0	1	0	0	0	0	0	0	0	0	0	0
33	AF45-13BH	Firmicutes	Eubacterium	Eubacterium_eligens	0	0	0	0	0	0	0	0	0	0	0	0	0	0	0	0	0	0	0	0	0	0	0	0	0	0	0	0	0	0	0	0	0	0	1	0	0	0	0	0	0	0	0	0	0
220	AF22-9	Firmicutes	Eubacterium	unclassified	0	0	0	0	0	0	0	0	0	0	0	0	0	0	0	0	0	0	0	0	0	0	0	0	0	0	0	0	0	0	0	0	0	0	1	0	0	0	0	0	0	0	0	0	0
115	AF19-12LB	Firmicutes	Eubacterium	Eubacterium_sp._CAG:156	0	0	0	0	0	0	0	0	0	0	0	0	0	0	0	0	0	0	0	0	0	0	0	0	0	0	0	0	0	0	0	0	0	0	0	0	0	0	0	0	0	0	0	0	0
115	AF17-7	Firmicutes	Eubacterium	Eubacterium_sp._CAG:156	0	0	0	0	0	0	0	0	0	0	0	0	0	0	0	0	0	0	0	0	0	0	0	0	0	0	0	0	0	0	0	0	0	0	0	0	0	0	0	0	0	0	0	0	0
142	AF34-35BH	Firmicutes	Eubacterium	Eubacterium_sp._CAG:192	0	0	0	0	0	0	0	0	0	0	0	0	0	0	0	0	0	0	0	0	0	0	0	0	0	0	0	0	0	0	0	0	0	0	0	0	0	0	0	0	0	0	0	0	0
142	AF36-5BH	Firmicutes	Eubacterium	Eubacterium_sp._CAG:192	0	0	0	0	0	0	0	0	0	0	0	0	0	0	0	0	0	0	0	0	0	0	0	0	0	0	0	0	0	0	0	0	0	0	0	0	0	0	0	0	0	0	0	0	0
53	AF37-4	Firmicutes	Eubacterium	Eubacterium_ventriosum	0	0	0	0	0	0	0	0	0	0	0	0	0	0	0	0	0	0	0	0	0	0	0	0	0	0	0	0	0	0	0	0	0	0	0	0	0	0	0	0	0	0	0	0	0
53	AM23-22	Firmicutes	Eubacterium	Eubacterium_ventriosum	0	0	0	0	0	0	0	0	0	0	0	0	0	0	0	0	0	0	0	0	0	0	0	0	0	0	0	0	0	0	0	0	0	0	0	0	0	0	0	0	0	0	0	0	0
53	AM40-7BH	Firmicutes	Eubacterium	Eubacterium_ventriosum	0	0	0	0	0	0	0	0	0	0	0	0	0	0	0	0	0	0	0	0	0	0	0	0	0	0	0	0	0	0	0	0	0	0	0	0	0	0	0	0	0	0	0	0	0
53	AM44-11BH	Firmicutes	Eubacterium	Eubacterium_ventriosum	0	0	0	0	0	0	0	0	0	0	0	0	0	0	0	0	0	0	0	0	0	0	0	0	0	0	0	0	0	0	0	0	0	0	0	0	0	0	0	0	0	0	0	0	0
53	AM43-2	Firmicutes	Eubacterium	Eubacterium_ventriosum	0	0	0	0	0	0	0	0	0	0	0	0	0	0	0	0	0	0	0	0	0	0	0	0	0	0	0	0	0	0	0	0	0	0	0	0	0	0	0	0	0	0	0	0	0
53	AM42-30	Firmicutes	Eubacterium	Eubacterium_ventriosum	0	0	0	0	0	0	0	0	0	0	0	0	0	0	0	0	0	0	0	0	0	0	0	0	0	0	0	0	0	0	0	0	0	0	0	0	0	0	0	0	0	0	0	0	0
53	AM32-23AC	Firmicutes	Eubacterium	Eubacterium_ventriosum	0	0	0	0	0	0	0	0	0	0	0	0	0	0	0	0	0	0	0	0	0	0	0	0	0	0	0	0	0	0	0	0	0	0	0	0	0	0	0	0	0	0	0	0	0
131	AF16-48	Firmicutes	Eubacterium	Eubacterium_sp._CAG:161	0	0	0	0	0	0	0	0	0	0	0	0	0	0	0	0	0	0	0	0	0	0	0	0	0	0	0	0	0	0	0	0	0	0	0	0	0	0	0	0	0	0	0	0	0
131	AF15-50	Firmicutes	Eubacterium	Eubacterium_sp._CAG:161	0	0	0	0	0	0	0	0	0	0	0	0	0	0	0	0	0	0	0	0	0	0	0	0	0	0	0	0	0	0	0	0	0	0	0	0	0	0	0	0	0	0	0	0	0
66	AM34-3LB	Firmicutes	Eubacterium	Eubacterium_hallii	0	0	0	0	0	0	0	0	0	0	0	0	0	0	0	0	0	0	0	0	0	0	0	0	0	0	0	0	0	0	0	0	0	0	0	0	0	0	0	0	0	0	0	0	0
66	AF31-17AC	Firmicutes	Eubacterium	Eubacterium_hallii	0	0	0	0	0	0	0	0	0	0	0	0	0	0	0	0	0	0	0	0	0	0	0	0	0	0	0	0	0	0	0	0	0	0	0	0	0	0	0	0	0	0	0	0	0
66	AF45-14BH	Firmicutes	Eubacterium	Eubacterium_hallii	0	0	0	0	0	0	0	0	0	0	0	0	0	0	0	0	0	0	0	0	0	0	0	0	0	0	0	0	0	0	0	0	0	0	0	0	0	0	0	0	0	0	0	0	0
66	AM48-23BH	Firmicutes	Eubacterium	Eubacterium_hallii	0	0	0	0	0	0	0	0	0	0	0	0	0	0	0	0	0	0	0	0	0	0	0	0	0	0	0	0	0	0	0	0	0	0	0	0	0	0	0	0	0	0	0	0	0
66	TM10-1AC	Firmicutes	Eubacterium	Eubacterium_hallii	0	0	0	0	0	0	0	0	0	0	0	0	0	0	0	0	0	0	0	0	0	0	0	0	0	0	0	0	0	0	0	0	0	0	0	0	0	0	0	0	0	0	0	0	0
337	AF12-30	Firmicutes	Firmicutes	Firmicutes_bacterium_CAG:270	0	0	0	0	0	0	0	0	0	0	0	0	0	0	0	0	0	0	0	0	0	0	0	0	0	0	0	0	0	0	0	0	0	0	0	0	0	0	0	0	0	0	0	0	0
51	AM10-38	Firmicutes	Lachnospiraceae	Lachnospiraceae_bacterium_CAG:25	0	0	0	0	0	0	0	0	0	0	0	0	0	0	0	0	0	0	0	0	0	0	0	0	0	0	0	0	0	0	0	0	0	0	0	0	0	0	0	0	0	0	0	0	0
51	AM26-1LB	Firmicutes	Lachnospiraceae	Lachnospiraceae_bacterium_CAG:25	0	0	0	0	0	0	0	0	0	0	0	0	0	0	0	0	0	0	0	0	0	0	0	0	0	0	0	0	0	0	0	0	0	0	0	0	0	0	0	0	0	0	0	0	0
51	OM02-26	Firmicutes	Lachnospiraceae	Lachnospiraceae_bacterium_CAG:25	0	0	0	0	0	0	0	0	0	0	0	0	0	0	0	0	0	0	0	0	0	0	0	0	0	0	0	0	0	0	0	0	0	0	0	0	0	0	0	0	0	0	0	0	0
51	AM25-27	Firmicutes	Lachnospiraceae	Lachnospiraceae_bacterium_CAG:25	0	0	0	0	0	0	0	0	0	0	0	0	0	0	0	0	0	0	0	0	0	0	0	0	0	0	0	0	0	0	0	0	0	0	0	0	0	0	0	0	0	0	0	0	0
51	AM23-7LB	Firmicutes	Lachnospiraceae	Lachnospiraceae_bacterium_CAG:25	0	0	0	0	0	0	0	0	0	0	0	0	0	0	0	0	0	0	0	0	0	0	0	0	0	0	0	0	0	0	0	0	0	0	0	0	0	0	0	0	0	0	0	0	0
51	TF10-8AT	Firmicutes	Lachnospiraceae	Lachnospiraceae_bacterium_CAG:25	0	0	0	0	0	0	0	0	0	0	0	0	0	0	0	0	0	0	0	0	0	0	0	0	0	0	0	0	0	0	0	0	0	0	0	0	0	0	0	0	0	0	0	0	0
51	AM21-21	Firmicutes	Lachnospiraceae	Lachnospiraceae_bacterium_CAG:25	0	0	0	0	0	0	0	0	0	0	0	0	0	0	0	0	0	0	0	0	0	0	0	0	0	0	0	0	0	0	0	0	0	0	0	0	0	0	0	0	0	0	0	0	0
176	AM21-16	Firmicutes	Clostridiales	Clostridiales_bacterium_VE202-09	0	0	0	0	0	0	0	0	0	1	0	0	0	0	0	0	0	0	0	0	0	0	0	0	0	0	0	0	0	0	0	0	0	0	0	0	0	0	0	0	0	0	0	0	0
216	AF04-45	Firmicutes	Anaerostipes	Anaerostipes_sp._CAG:276	0	0	0	0	0	0	0	0	0	0	0	0	0	0	0	0	0	0	0	0	0	0	0	0	0	0	0	0	0	0	0	0	0	0	0	0	0	0	0	0	0	0	0	0	0
50	AF23-8	Firmicutes	Clostridium	Clostridium_sp._CAG:127	0	0	0	0	0	0	0	0	0	0	0	0	0	0	0	0	0	0	0	0	0	0	0	0	0	0	0	0	0	0	0	0	0	0	1	0	0	0	0	0	0	0	0	0	0
50	AM42-36	Firmicutes	Clostridium	Clostridium_sp._CAG:127	0	0	0	0	0	0	0	0	0	0	0	0	0	0	0	0	0	0	0	0	0	0	0	0	0	0	0	0	0	0	0	0	0	0	1	0	0	0	0	0	0	0	0	0	0
50	AF15-49	Firmicutes	Clostridium	Clostridium_sp._CAG:127	0	0	0	0	0	0	0	0	0	0	0	0	0	0	0	0	0	0	0	0	0	0	0	0	0	0	0	0	0	0	0	0	0	0	1	0	0	0	0	0	0	0	0	0	0
50	OM08-29	Firmicutes	Clostridium	Clostridium_sp._CAG:127	0	0	0	0	0	0	0	0	0	0	0	0	0	0	0	0	0	0	0	0	0	0	0	0	0	0	0	0	0	0	0	0	0	0	1	0	0	0	0	0	0	0	0	0	0
50	AF43-10	Firmicutes	Clostridium	Clostridium_sp._CAG:127	0	0	0	0	0	0	0	0	0	0	0	0	0	0	0	0	0	0	0	0	0	0	0	0	0	0	0	0	0	0	0	0	0	0	1	0	0	0	0	0	0	0	0	0	0
50	AF16-25	Firmicutes	Clostridium	Clostridium_sp._CAG:127	0	0	0	0	0	0	0	0	0	0	0	0	0	0	0	0	0	0	0	0	0	0	0	0	0	0	0	0	0	0	0	0	0	0	1	0	0	0	0	0	0	0	0	0	0
50	AF15-6B	Firmicutes	Clostridium	Clostridium_sp._CAG:127	0	0	0	0	0	0	0	0	0	0	0	0	0	0	0	0	0	0	0	0	0	0	0	0	0	0	0	0	0	0	0	0	0	0	1	0	0	0	0	0	0	0	0	0	0
39	AF23-6LB	Firmicutes	Clostridium	Clostridium_sp._CAG:264	0	0	0	0	0	0	0	0	0	0	0	0	0	0	0	0	0	0	0	0	0	0	0	0	0	0	0	0	0	0	0	0	0	0	0	0	0	0	0	0	0	0	0	0	0
39	AF17-2	Firmicutes	Clostridium	Clostridium_sp._CAG:264	0	0	0	0	0	0	0	0	0	0	0	0	0	0	0	0	0	0	0	0	0	0	0	0	0	0	0	0	0	0	0	0	0	0	0	0	0	0	0	0	0	0	0	0	0
39	OM05-9	Firmicutes	Clostridium	Clostridium_sp._CAG:264	0	0	0	0	0	0	0	0	0	0	0	0	0	0	0	0	0	0	0	0	0	0	0	0	0	0	0	0	0	0	0	0	0	0	0	0	0	0	0	0	0	0	0	0	0
39	AF17-21AC	Firmicutes	Clostridium	Clostridium_sp._CAG:264	0	0	0	0	0	0	0	0	0	0	0	0	0	0	0	0	0	0	0	0	0	0	0	0	0	0	0	0	0	0	0	0	0	0	0	0	0	0	0	0	0	0	0	0	0
39	AF15-31	Firmicutes	Clostridium	Clostridium_sp._CAG:264	0	0	0	0	0	0	0	0	0	0	0	0	0	0	0	0	0	0	0	0	0	0	0	0	0	0	0	0	0	0	0	0	0	0	0	0	0	0	0	0	0	0	0	0	0
39	AM54-37XD	Firmicutes	Clostridium	Clostridium_sp._CAG:264	0	0	0	0	0	0	0	0	0	0	0	0	0	0	0	0	0	0	0	0	0	0	0	0	0	0	0	0	0	0	0	0	0	0	0	0	0	0	0	0	0	0	0	0	0
39	AM54-14XD	Firmicutes	Clostridium	Clostridium_sp._CAG:264	0	0	0	0	0	0	0	0	0	0	0	0	0	0	0	0	0	0	0	0	0	0	0	0	0	0	0	0	0	0	0	0	0	0	0	0	0	0	0	0	0	0	0	0	0
39	OF10-22XD	Firmicutes	Clostridium	Clostridium_sp._CAG:264	0	0	0	0	0	0	0	0	0	0	0	0	0	0	0	0	0	0	0	0	0	0	0	0	0	0	0	0	0	0	0	0	0	0	0	0	0	0	0	0	0	0	0	0	0
39	AM46-21	Firmicutes	Clostridium	Clostridium_sp._CAG:264	0	0	0	0	0	0	0	0	0	0	0	0	0	0	0	0	0	0	0	0	0	0	0	0	0	0	0	0	0	0	0	0	0	0	0	0	0	0	0	0	0	0	0	0	0
285	AF15-41	Firmicutes	Clostridium	Clostridium_sp._L2-50	0	0	0	0	0	0	0	0	0	0	0	0	0	0	0	0	0	0	0	0	0	0	0	0	0	0	0	0	0	0	0	0	0	0	0	0	0	0	0	0	0	0	0	0	0
214	OM04-5BH	Firmicutes	Coprococcus	Coprococcus_sp._CAG:782	0	0	0	0	0	0	0	0	0	0	0	0	0	0	0	0	0	0	0	0	0	0	0	0	0	0	0	0	0	0	0	0	0	0	0	0	0	0	0	0	0	0	0	0	0
42	AM14-16	Firmicutes	Coprococcus	Coprococcus_sp._ART55/1	0	0	0	0	0	0	0	0	0	0	0	0	0	0	0	0	0	0	0	0	0	0	0	0	0	0	0	0	0	0	0	0	0	0	0	0	0	0	0	0	0	0	0	0	0
42	AF16-5	Firmicutes	Coprococcus	Coprococcus_sp._CAG:131	0	0	0	0	0	0	0	0	0	0	0	0	0	0	0	0	0	0	0	0	0	0	0	0	0	0	0	0	0	0	0	0	0	0	0	0	0	0	0	0	0	0	0	0	0
42	AF19-8AC	Firmicutes	Coprococcus	Coprococcus_sp._ART55/1	0	0	0	0	0	0	0	0	0	0	0	0	0	0	0	0	0	0	0	0	0	0	0	0	0	0	0	0	0	0	0	0	0	0	0	0	0	0	0	0	0	0	0	0	0
42	AF38-1	Firmicutes	Coprococcus	Coprococcus_sp._ART55/1	0	0	0	0	0	0	0	0	0	0	0	0	0	0	0	0	0	0	0	0	0	0	0	0	0	0	0	0	0	0	0	0	0	0	0	0	0	0	0	0	0	0	0	0	0
42	OM06-34AC	Firmicutes	Coprococcus	Coprococcus_sp._CAG:131	0	0	0	0	0	0	0	0	0	0	0	0	0	0	0	0	0	0	0	0	0	0	0	0	0	0	0	0	0	0	0	0	0	0	0	0	0	0	0	0	0	0	0	0	0
42	TF11-13	Firmicutes	Coprococcus	Coprococcus_sp._CAG:131	0	0	0	0	0	0	0	0	0	0	0	0	0	0	0	0	0	0	0	0	0	0	0	0	0	0	0	0	0	0	0	0	0	0	0	0	0	0	0	0	0	0	0	0	0
42	AF16-22	Firmicutes	Coprococcus	Coprococcus_sp._CAG:131	0	0	0	0	0	0	0	0	0	0	0	0	0	0	0	0	0	0	0	0	0	0	0	0	0	0	0	0	0	0	0	0	0	0	0	0	0	0	0	0	0	0	0	0	0
42	OM06-25	Firmicutes	Coprococcus	Coprococcus_sp._CAG:131	0	0	0	0	0	0	0	0	0	0	0	0	0	0	0	0	0	0	0	0	0	0	0	0	0	0	0	0	0	0	0	0	0	0	0	0	0	0	0	0	0	0	0	0	0
173	AF22-21	Firmicutes	Coprococcus	Coprococcus_eutactus	0	0	0	0	0	0	0	0	0	0	0	0	0	0	0	0	0	0	0	0	0	0	0	0	0	0	0	0	0	0	0	0	0	0	0	0	0	0	0	0	0	0	0	0	0
150	AM28-39	Firmicutes	Coprococcus	Coprococcus_catus	0	0	0	0	0	0	0	0	0	0	0	0	0	0	0	0	0	0	0	0	0	0	0	0	0	0	0	0	0	0	0	0	0	0	0	0	0	0	0	0	0	0	0	0	0
150	AF45-17	Firmicutes	Coprococcus	Coprococcus_catus	0	0	0	0	0	0	0	0	0	0	0	0	0	0	0	0	0	0	0	0	0	0	0	0	0	0	0	0	0	0	0	0	0	0	0	0	0	0	0	0	0	0	0	0	0
130	AF19-2LB	Firmicutes	Firmicutes	Firmicutes_bacterium_CAG:102	0	0	0	0	0	0	0	0	0	0	0	0	0	0	0	0	0	0	0	0	0	0	0	0	0	0	0	0	0	0	0	0	0	0	0	0	0	0	0	0	0	0	0	0	0
130	AM29-6AC	Firmicutes	Firmicutes	Firmicutes_bacterium_CAG:102	0	0	0	0	0	0	0	0	0	0	0	0	0	0	0	0	0	0	0	0	0	0	0	0	0	0	0	0	0	0	0	0	0	0	0	0	0	0	0	0	0	0	0	0	0
135	AM55-24TS	Firmicutes	Firmicutes	Firmicutes_bacterium_CAG:41	0	0	0	0	0	0	0	0	0	0	0	0	0	0	0	0	0	0	0	0	0	0	0	0	0	0	0	0	0	0	0	0	0	0	0	0	0	0	0	0	0	0	0	0	0
135	AF36-3BH	Firmicutes	Firmicutes	Firmicutes_bacterium_CAG:41	0	0	0	0	0	0	0	0	0	0	0	0	0	0	0	0	0	0	0	0	0	0	0	0	0	0	0	0	0	0	0	0	0	0	0	0	0	0	0	0	0	0	0	0	0
299	AM07-24	Firmicutes	unclassified	unclassified	0	0	0	0	0	0	0	0	0	0	0	0	0	0	0	0	0	0	0	0	0	0	0	0	0	0	0	0	0	0	0	0	0	0	0	0	0	0	0	0	0	0	0	0	0
309	OF01-3	Firmicutes	unclassified	unclassified	0	0	0	0	0	0	0	0	0	0	0	0	1	0	0	0	0	0	0	0	0	0	0	0	0	0	0	0	0	0	0	0	0	0	0	0	0	0	0	0	0	0	0	0	0
239	AM25-6	Firmicutes	Anaerofustis	Anaerofustis_stercorihominis	0	0	0	0	0	0	0	0	0	0	0	0	0	0	0	0	0	0	0	0	0	0	0	0	0	0	0	0	0	0	0	0	0	0	0	0	0	0	0	0	0	0	0	0	0
291	AF05-25	Firmicutes	Clostridium	Clostridium_sordellii	0	0	0	0	0	0	0	0	0	0	0	0	0	0	0	0	0	0	0	0	0	0	0	0	0	0	0	0	0	0	0	0	0	0	0	0	0	0	0	0	0	0	0	0	0
191	AF21-18	Firmicutes	Peptoclostridium	unclassified	0	0	0	0	0	0	0	0	0	0	0	0	0	0	0	0	0	0	0	0	0	0	0	0	0	0	0	0	0	0	0	0	0	0	0	0	0	0	0	0	0	0	0	0	0
287	AF30-3	Firmicutes	Clostridium	Clostridium_perfringens	0	0	0	0	0	0	0	0	0	0	0	0	0	0	0	0	0	0	0	0	0	0	0	0	0	0	0	0	0	0	0	0	0	0	0	0	0	0	0	0	0	0	0	0	0
247	AF25-25	Firmicutes	Clostridium	Clostridium_butyricum	0	0	0	0	0	0	0	0	0	0	0	0	0	0	0	0	0	0	0	0	0	0	0	0	0	0	0	0	0	0	0	0	0	0	0	0	0	0	0	0	0	0	0	0	0
89	AM25-18LB	Fusobacteria	Fusobacterium	Fusobacterium_mortiferum	0	0	0	0	0	0	0	0	0	0	0	0	0	0	0	0	0	0	0	0	0	0	0	0	0	0	0	0	0	0	0	0	0	0	0	0	0	0	0	0	0	0	0	0	0
89	OM06-15BH	Fusobacteria	Fusobacterium	Fusobacterium_mortiferum	0	0	0	0	0	0	0	0	0	0	0	0	0	0	0	0	0	0	0	0	0	0	0	0	0	0	0	0	0	0	0	0	0	0	0	0	0	0	0	0	0	0	0	0	0
89	AM25-1	Fusobacteria	Fusobacterium	Fusobacterium_mortiferum	0	0	0	0	0	0	0	0	0	0	0	0	0	0	0	0	0	0	0	0	0	0	0	0	0	0	0	0	0	0	0	0	0	0	0	0	0	0	0	0	0	0	0	0	0
301	OF01-15LB	Fusobacteria	Fusobacterium	Fusobacterium_ulcerans	0	0	0	0	0	0	0	0	0	0	0	0	0	0	0	0	0	0	0	0	0	0	0	0	0	0	0	0	0	0	0	0	0	0	0	0	0	0	0	0	0	0	0	0	0
163	AM22-17	Fusobacteria	Fusobacterium	Fusobacterium_varium	0	0	0	0	0	0	0	0	0	0	0	0	0	0	0	0	0	0	0	0	0	0	0	0	0	0	0	0	0	0	0	0	0	0	0	0	0	0	0	0	0	0	0	0	0
163	TM07-10	Fusobacteria	Fusobacterium	Fusobacterium_varium	0	0	0	0	0	0	0	0	0	0	0	0	0	0	0	0	0	0	0	0	0	0	0	0	0	0	0	0	0	0	0	0	0	0	0	0	0	0	0	0	0	0	0	0	0
293	AM05-23	Firmicutes	Eubacterium	unclassified	0	0	0	0	0	0	0	0	0	0	0	0	0	0	0	0	0	0	0	0	0	0	0	0	0	0	0	0	0	0	0	0	0	0	0	0	0	0	0	0	0	0	0	0	0
278	AM33-14BH	Firmicutes	Acidaminococcus	Acidaminococcus_sp._BV3L6	0	0	0	0	0	0	0	0	0	0	0	0	0	0	0	0	0	0	0	0	0	0	0	0	0	0	0	0	0	0	0	0	0	0	0	0	0	0	0	0	0	0	0	0	0
273	AM05-11	Firmicutes	Acidaminococcus	unclassified	0	0	0	0	0	0	0	0	0	0	0	0	0	0	0	0	0	0	0	0	0	0	0	0	0	0	0	0	0	0	0	0	0	0	0	0	0	0	0	0	0	0	0	0	0
57	AF29-2	Firmicutes	Megamonas	Megamonas_rupellensis	0	0	0	0	0	0	0	0	0	0	0	0	0	0	0	0	0	0	0	0	0	0	0	0	0	0	0	0	0	0	0	0	0	0	0	0	0	0	0	0	0	0	0	0	0
57	TM04-24	Firmicutes	Megamonas	Megamonas_funiformis	0	0	0	0	0	0	0	0	0	0	0	0	0	0	0	0	0	0	0	0	0	0	0	0	0	0	0	0	0	0	0	0	0	0	0	0	0	0	0	0	0	0	0	0	0
57	OM02-7LB	Firmicutes	Megamonas	Megamonas_rupellensis	0	0	0	0	0	0	0	0	0	0	0	0	0	0	0	0	0	0	0	0	0	0	0	0	0	0	0	0	0	0	0	0	0	0	0	0	0	0	0	0	0	0	0	0	0
57	AF27-12	Firmicutes	Megamonas	Megamonas_rupellensis	0	0	0	0	0	0	0	0	0	0	0	0	0	0	0	0	0	0	0	0	0	0	0	0	0	0	0	0	0	0	0	0	0	0	0	0	0	0	0	0	0	0	0	0	0
57	AM23-11	Firmicutes	Megamonas	Megamonas_funiformis	0	0	0	0	0	0	0	0	0	0	0	0	0	0	0	0	0	0	0	0	0	0	0	0	0	0	0	0	0	0	0	0	0	0	0	0	0	0	0	0	0	0	0	0	0
57	AF12-42	Firmicutes	Megamonas	Megamonas_funiformis	0	0	0	0	0	0	0	0	0	0	0	0	0	0	0	0	0	0	0	0	0	0	0	0	0	0	0	0	0	0	0	0	0	0	0	0	0	0	0	0	0	0	0	0	0
152	AF33-22	Firmicutes	Mitsuokella	unclassified	0	0	0	0	0	0	0	0	0	0	0	0	0	0	0	0	0	0	0	0	0	0	0	0	0	0	0	0	0	0	0	0	0	0	0	0	0	0	0	0	0	0	0	0	0
152	AF21-1AC	Firmicutes	Mitsuokella	unclassified	0	0	0	0	0	0	0	0	0	0	0	0	0	0	0	0	0	0	0	0	0	0	0	0	0	0	0	0	0	0	0	0	0	0	0	0	0	0	0	0	0	0	0	0	0
271	AM25-21AC	Firmicutes	Mitsuokella	Mitsuokella_multacida	0	0	0	0	0	0	0	0	0	0	0	0	0	0	0	0	0	0	0	0	0	0	0	0	0	0	0	0	0	0	0	0	0	0	0	0	0	0	0	0	0	0	0	0	0
297	AM44-1BH	Firmicutes	Megasphaera	unclassified	0	0	0	0	0	0	0	0	0	0	0	0	0	0	0	0	0	0	0	0	0	0	0	0	0	0	0	0	0	0	0	0	0	0	0	0	0	0	0	0	0	0	0	0	0
288	AF36-15BH	Firmicutes	Veillonella	Veillonella_atypica	0	0	0	0	0	0	0	0	0	0	0	0	0	0	0	0	0	0	0	0	0	0	0	0	0	0	0	0	0	0	0	0	0	0	0	0	0	0	0	0	0	0	0	0	0
83	AF13-2	Firmicutes	Veillonella	Veillonella_sp._6_1_27	0	0	0	0	0	0	0	0	0	0	0	0	0	0	0	0	0	0	0	0	0	0	0	0	0	0	0	0	0	0	0	0	0	0	0	0	0	0	0	0	0	0	0	0	0
83	AF04-47	Firmicutes	Veillonella	Veillonella_parvula	0	0	0	0	0	0	0	0	0	0	0	0	0	0	0	0	0	0	0	0	0	0	0	0	0	0	0	0	0	0	0	0	0	0	0	0	0	0	0	0	0	0	0	0	0
83	AF36-20BH	Firmicutes	Veillonella	Veillonella_sp._3_1_44	0	0	0	0	0	0	0	0	0	0	0	0	0	0	0	0	0	0	0	0	0	0	0	0	0	0	0	0	0	0	0	0	0	0	0	0	0	0	0	0	0	0	0	0	0
83	AM48-14BH	Firmicutes	Veillonella	Veillonella_parvula	0	0	0	0	0	0	0	0	0	0	0	0	0	0	0	0	0	0	0	0	0	0	0	0	0	0	0	0	0	0	0	0	0	0	0	0	0	0	0	0	0	0	0	0	0
226	AF42-16	Firmicutes	Veillonella	unclassified	0	0	0	0	0	0	0	0	0	0	0	0	0	0	0	0	0	0	0	0	0	0	0	0	0	0	0	0	0	0	0	0	0	0	0	0	0	0	0	0	0	0	0	0	0
328	AM51-8BH	Firmicutes	Veillonella	unclassified	0	0	0	0	0	0	0	0	0	0	0	0	0	0	0	0	0	0	0	0	0	0	0	0	0	0	0	0	0	0	0	0	0	0	0	0	0	0	0	0	0	0	0	0	0
323	TF07-21-d	Firmicutes	Paenibacillus	Paenibacillus_polymyxa	0	0	0	0	0	0	0	0	0	0	0	0	0	0	0	0	0	0	0	0	0	0	0	0	0	0	0	0	0	0	0	0	0	0	0	0	0	0	0	0	0	0	0	0	0
186	AM39-5BH	Firmicutes	Exiguobacterium	unclassified	0	0	0	0	0	0	0	0	0	0	0	0	0	0	0	0	0	0	0	0	0	0	0	0	0	0	0	0	0	0	0	0	0	0	0	0	0	0	0	0	0	0	0	0	0
175	OM02-3AC	Firmicutes	Bacillus	Bacillus_cereus	0	0	0	0	0	0	0	0	0	0	0	0	0	0	0	0	0	0	0	0	0	0	0	0	0	0	0	0	0	0	1	0	0	0	0	0	0	0	0	0	0	0	0	0	0
257	OM04-20	Firmicutes	Bacillus	Bacillus_cereus	0	0	0	0	0	0	0	0	0	0	0	0	0	0	0	0	0	0	0	0	0	0	0	0	0	0	0	0	0	0	0	0	0	0	0	0	0	0	1	0	0	0	0	0	0
136	AF24-19	Firmicutes	Bacillus	Bacillus_coagulans	0	0	0	0	0	0	0	0	0	0	0	0	0	0	0	0	0	0	0	0	0	0	0	0	0	0	0	0	0	0	0	0	0	0	0	0	0	0	0	0	0	0	0	0	0
136	AF24-21	Firmicutes	Bacillus	Bacillus_coagulans	0	0	0	0	0	0	0	0	0	0	0	0	0	0	0	0	0	0	0	0	0	0	0	0	0	0	0	0	0	0	0	0	0	0	0	0	0	0	0	0	0	0	0	0	0
266	AF39-10	Firmicutes	Bacillus	Bacillus_licheniformis	0	0	0	1	0	0	0	0	0	0	0	0	0	0	0	0	0	0	0	0	0	0	0	0	0	0	0	0	0	0	0	0	0	0	0	0	0	0	0	0	0	0	0	0	0
201	AM12-57B	Firmicutes	Bacillus	Bacillus_sonorensis	0	1	0	0	0	0	0	0	0	0	0	0	0	0	0	0	0	0	0	0	0	0	0	0	0	0	0	0	0	0	0	0	0	0	0	0	0	0	0	0	0	0	0	0	0
114	AM22-6LB	Firmicutes	Catenibacterium	Catenibacterium_sp._CAG:290	0	0	0	0	0	0	0	0	0	0	0	0	0	0	0	0	0	0	0	0	0	0	0	0	0	0	0	0	0	0	0	0	0	0	0	0	0	0	0	0	0	0	0	0	0
114	AM22-15	Firmicutes	Catenibacterium	Catenibacterium_sp._CAG:290	0	0	0	0	0	0	0	0	0	0	0	0	0	0	0	0	0	0	0	0	0	0	0	0	0	0	0	0	0	0	0	0	0	0	0	0	0	0	0	0	0	0	0	0	0
110	OM02-34	Firmicutes	Coprobacillus	Coprobacillus_sp._29_1	0	0	0	0	0	0	0	0	0	0	0	0	0	0	0	0	0	0	0	0	0	0	0	0	0	0	0	0	0	0	0	0	0	0	0	0	0	0	0	0	0	0	0	0	0
110	OM02-5	Firmicutes	Coprobacillus	Coprobacillus_sp._29_1	0	0	0	0	0	0	0	0	0	0	0	0	0	0	0	0	0	0	0	0	0	0	0	0	0	0	0	0	0	0	0	0	0	0	0	0	0	0	0	0	0	0	0	0	0
110	OF01-6	Firmicutes	Coprobacillus	Coprobacillus_sp._D6	0	0	0	0	0	0	0	0	0	0	0	0	0	0	0	0	0	0	0	0	0	0	0	0	0	0	0	0	0	0	0	0	0	0	0	0	0	0	0	0	0	0	0	0	0
275	OM02-6	Firmicutes	Clostridium	Clostridium_spiroforme	0	0	0	0	0	0	0	0	0	0	0	0	0	0	0	0	0	0	0	0	0	0	0	0	0	0	0	0	0	0	0	0	0	0	0	0	0	0	0	0	0	0	0	0	0
36	AF28-24B	Firmicutes	Erysipelatoclostridium	Erysipelatoclostridium_ramosum	0	0	0	0	0	0	0	0	0	0	0	0	0	0	0	0	0	0	0	0	0	0	0	0	0	0	0	0	0	0	0	0	0	0	0	0	0	0	0	0	0	0	0	0	0
36	OF04-4AC	Firmicutes	Erysipelatoclostridium	Erysipelatoclostridium_ramosum	0	0	0	0	0	0	0	0	0	0	0	0	0	0	0	0	0	0	0	0	0	0	0	0	0	0	0	0	0	0	0	0	0	0	0	0	0	0	0	0	0	0	0	0	0
36	AM25-30	Firmicutes	Erysipelatoclostridium	Erysipelatoclostridium_ramosum	0	0	0	0	0	0	0	0	0	0	0	0	0	0	0	0	0	0	0	0	0	0	0	0	0	0	0	0	0	0	0	0	0	0	0	0	0	0	0	0	0	0	0	0	0
36	AM38-1	Firmicutes	Erysipelatoclostridium	Erysipelatoclostridium_ramosum	0	0	0	0	0	0	0	0	0	0	0	0	0	0	0	0	0	0	0	0	0	0	0	0	0	0	0	0	0	0	0	0	0	0	0	0	0	0	0	0	0	0	0	0	0
36	AF09-1A	Firmicutes	Coprobacillus	Coprobacillus_sp._CAG:183	0	0	0	0	0	0	0	0	0	0	0	0	0	0	0	0	0	0	0	0	0	0	0	0	0	0	0	0	0	0	0	0	0	0	0	0	0	0	0	0	0	0	0	0	0
36	AM21-17	Firmicutes	Erysipelatoclostridium	Erysipelatoclostridium_ramosum	0	0	0	0	0	0	0	0	0	0	0	0	0	0	0	0	0	0	0	0	0	0	0	0	0	0	0	0	0	0	0	0	0	0	0	0	0	0	0	0	0	0	0	0	0
36	AF28-13	Firmicutes	Erysipelatoclostridium	Erysipelatoclostridium_ramosum	0	0	0	0	0	0	0	0	0	0	0	0	0	0	0	0	0	0	0	0	0	0	0	0	0	0	0	0	0	0	0	0	0	0	0	0	0	0	0	0	0	0	0	0	0
36	AF20-7LB	Firmicutes	Erysipelatoclostridium	Erysipelatoclostridium_ramosum	0	0	0	0	0	0	0	0	0	0	0	0	0	0	0	0	0	0	0	0	0	0	0	0	0	0	0	0	0	0	0	0	0	0	0	0	0	0	0	0	0	0	0	0	0
36	AF19-21AC	Firmicutes	Erysipelatoclostridium	Erysipelatoclostridium_ramosum	0	0	0	0	0	0	0	0	0	0	0	0	0	0	0	0	0	0	0	0	0	0	0	0	0	0	0	0	0	0	0	0	0	0	0	0	0	0	0	0	0	0	0	0	0
36	OM06-4	Firmicutes	Erysipelatoclostridium	Erysipelatoclostridium_ramosum	0	0	0	0	0	0	0	0	0	0	0	0	0	0	0	0	0	0	0	0	0	0	0	0	0	0	0	0	0	0	0	0	0	0	0	0	0	0	0	0	0	0	0	0	0
141	AM42-17	Firmicutes	Erysipelatoclostridium	unclassified	0	0	0	0	0	0	0	0	0	0	0	0	0	0	0	0	0	0	0	0	0	0	0	0	0	0	0	0	0	0	0	0	0	0	0	0	0	0	0	0	0	0	0	0	0
141	AF33-1AC	Firmicutes	Coprobacillus	unclassified	0	0	0	0	0	0	0	0	0	0	0	0	0	0	0	0	0	0	0	0	0	0	0	0	0	0	0	0	0	0	0	0	0	0	0	0	0	0	0	0	0	0	0	0	0
59	AF18-40	Firmicutes	Coprobacillus	unclassified	0	0	0	0	0	0	0	0	0	0	0	0	0	0	0	0	0	0	0	0	0	0	0	0	0	0	0	0	0	0	0	0	0	0	0	0	0	0	0	0	0	0	0	0	0
59	AF21-8LB	Firmicutes	Coprobacillus	unclassified	0	0	0	0	0	0	0	0	0	0	0	0	0	0	0	0	0	0	0	0	0	0	0	0	0	0	0	0	0	0	0	0	0	0	0	0	0	0	0	0	0	0	0	0	0
59	AM42-12AC	Firmicutes	Coprobacillus	unclassified	0	0	0	0	0	0	0	0	0	0	0	0	0	0	0	0	0	0	0	0	0	0	0	0	0	0	0	0	0	0	0	0	0	0	0	0	0	0	0	0	0	0	0	0	0
59	AF34-1BH	Firmicutes	Coprobacillus	unclassified	0	0	0	0	0	0	0	0	0	0	0	0	0	0	0	0	0	0	0	0	0	0	0	0	0	0	0	0	0	0	0	0	0	0	0	0	0	0	0	0	0	0	0	0	0
59	AM18-4LB-d2	Firmicutes	Coprobacillus	unclassified	0	0	0	0	0	0	0	0	0	0	0	0	0	0	0	0	0	0	0	0	0	0	0	0	0	0	0	0	0	0	0	0	0	0	0	0	0	0	0	0	0	0	0	0	0
59	AF18-15LB	Firmicutes	Coprobacillus	unclassified	0	0	0	0	0	0	0	0	0	0	0	0	0	0	0	0	0	0	0	0	0	0	0	0	0	0	0	0	0	0	0	0	0	0	0	0	0	0	0	0	0	0	0	0	0
8	AM26-5AC	Firmicutes	Coprobacillus	Coprobacillus_sp._CAG:235	0	0	0	0	0	0	0	0	0	0	0	0	0	0	0	0	0	0	0	0	0	0	0	0	0	0	0	0	0	0	0	0	0	0	0	0	0	0	0	0	0	0	0	0	0
8	TF10-10	Firmicutes	Coprobacillus	Coprobacillus_sp._CAG:235	0	0	0	0	0	0	0	0	0	0	0	0	0	0	0	0	0	0	0	0	0	0	0	0	0	0	0	0	0	0	0	0	0	0	0	0	0	0	0	0	0	0	0	0	0
8	AM17-34	Firmicutes	Coprobacillus	Coprobacillus_sp._CAG:235	0	0	0	0	0	0	0	0	0	0	0	0	0	0	0	0	0	0	0	0	0	0	0	0	0	0	0	0	0	0	0	0	0	0	0	0	0	0	0	0	0	0	0	0	0
8	OM08-19	Firmicutes	Coprobacillus	Coprobacillus_sp._CAG:235	0	0	0	0	0	0	0	0	0	0	0	0	0	0	0	0	0	0	0	0	0	0	0	0	0	0	0	0	0	0	0	0	0	0	0	0	0	0	0	0	0	0	0	0	0
8	AF36-10BH	Firmicutes	Coprobacillus	Coprobacillus_sp._CAG:235	0	0	0	0	0	0	0	0	0	0	0	0	0	0	0	0	0	0	0	0	0	0	0	0	0	0	0	0	0	0	0	0	0	0	0	0	0	0	0	0	0	0	0	0	0
8	AF16-47	Firmicutes	Coprobacillus	Coprobacillus_sp._CAG:235	0	0	0	0	0	0	0	0	0	0	0	0	0	0	0	0	0	0	0	0	0	0	0	0	0	0	0	0	0	0	0	0	0	0	0	0	0	0	0	0	0	0	0	0	0
8	AM23-9LB	Firmicutes	Coprobacillus	Coprobacillus_sp._CAG:235	0	0	0	0	0	0	0	0	0	0	0	0	0	0	0	0	0	0	0	0	0	0	0	0	0	0	0	0	0	0	0	0	0	0	0	0	0	0	0	0	0	0	0	0	0
8	AF02-13	Firmicutes	Coprobacillus	Coprobacillus_sp._CAG:235	0	0	0	0	0	0	0	0	0	0	0	0	0	0	0	0	0	0	0	0	0	0	0	0	0	0	0	0	0	0	0	0	0	0	0	0	0	0	0	0	0	0	0	0	0
8	AM23-2	Firmicutes	Coprobacillus	Coprobacillus_sp._CAG:235	0	0	0	0	0	0	0	0	0	0	0	0	0	0	0	0	0	0	0	0	0	0	0	0	0	0	0	0	0	0	0	0	0	0	0	0	0	0	0	0	0	0	0	0	0
8	AF24-1LB	Firmicutes	Coprobacillus	Coprobacillus_sp._CAG:235	0	0	0	0	0	0	0	0	0	0	0	0	0	0	0	0	0	0	0	0	0	0	0	0	0	0	0	0	0	0	0	0	0	0	0	0	0	0	0	0	0	0	0	0	0
8	AF15-30	Firmicutes	Coprobacillus	Coprobacillus_sp._CAG:235	0	0	0	0	0	0	0	0	0	0	0	0	0	0	0	0	0	0	0	0	0	0	0	0	0	0	0	0	0	0	0	0	0	0	0	0	0	0	0	0	0	0	0	0	0
8	TM10-10	Firmicutes	Coprobacillus	Coprobacillus_sp._CAG:235	0	0	0	0	0	0	0	0	0	0	0	0	0	0	0	0	0	0	0	0	0	0	0	0	0	0	0	0	0	0	0	0	0	0	0	0	0	0	0	0	0	0	0	0	0
8	AF17-17AC	Firmicutes	Coprobacillus	Coprobacillus_sp._CAG:235	0	0	0	0	0	0	0	0	0	0	0	0	0	0	0	0	0	0	0	0	0	0	0	0	0	0	0	0	0	0	0	0	0	0	0	0	0	0	0	0	0	0	0	0	0
8	AF17-11AC	Firmicutes	Coprobacillus	Coprobacillus_sp._CAG:235	0	0	0	0	0	0	0	0	0	0	0	0	0	0	0	0	0	0	0	0	0	0	0	0	0	0	0	0	0	0	0	0	0	0	0	0	0	0	0	0	0	0	0	0	0
8	AF37-2	Firmicutes	Coprobacillus	Coprobacillus_sp._CAG:235	0	0	0	0	0	0	0	0	0	0	0	0	0	0	0	0	0	0	0	0	0	0	0	0	0	0	0	0	0	0	0	0	0	0	0	0	0	0	0	0	0	0	0	0	0
8	AF19-3	Firmicutes	Coprobacillus	Coprobacillus_sp._CAG:235	0	0	0	0	0	0	0	0	0	0	0	0	0	0	0	0	0	0	0	0	0	0	0	0	0	0	0	0	0	0	0	0	0	0	0	0	0	0	0	0	0	0	0	0	0
8	AM29-13	Firmicutes	Coprobacillus	Coprobacillus_sp._CAG:235	0	0	0	0	0	0	0	0	0	0	0	0	0	0	0	0	0	0	0	0	0	0	0	0	0	0	0	0	0	0	0	0	0	0	0	0	0	0	0	0	0	0	0	0	0
8	AF13-15	Firmicutes	Coprobacillus	Coprobacillus_sp._CAG:235	0	0	0	0	0	0	0	0	0	0	0	0	0	0	0	0	0	0	0	0	0	0	0	0	0	0	0	0	0	0	0	0	0	0	0	0	0	0	0	0	0	0	0	0	0
8	AF35-8	Firmicutes	Coprobacillus	Coprobacillus_sp._CAG:235	0	0	0	0	0	0	0	0	0	0	0	0	0	0	0	0	0	0	0	0	0	0	0	0	0	0	0	0	0	0	0	0	0	0	0	0	0	0	0	0	0	0	0	0	0
8	AM32-11LB	Firmicutes	Coprobacillus	Coprobacillus_sp._CAG:235	0	0	0	0	0	0	0	0	0	0	0	0	0	0	0	0	0	0	0	0	0	0	0	0	0	0	0	0	0	0	0	0	0	0	0	0	0	0	0	0	0	0	0	0	0
8	OF02-11LB	Firmicutes	Coprobacillus	Coprobacillus_sp._CAG:235	0	0	0	0	0	0	0	0	0	0	0	0	0	0	0	0	0	0	0	0	0	0	0	0	0	0	0	0	0	0	0	0	0	0	0	0	0	0	0	0	0	0	0	0	0
8	AM09-26	Firmicutes	Coprobacillus	Coprobacillus_sp._CAG:235	0	0	0	0	0	0	0	0	0	0	0	0	0	0	0	0	0	0	0	0	0	0	0	0	0	0	0	0	0	0	0	0	0	0	0	0	0	0	0	0	0	0	0	0	0
8	AM28-15LB	Firmicutes	Coprobacillus	Coprobacillus_sp._CAG:235	0	0	0	0	0	0	0	0	0	0	0	0	0	0	0	0	0	0	0	0	0	0	0	0	0	0	0	0	0	0	0	0	0	0	0	0	0	0	0	0	0	0	0	0	0
8	AF13-4LB	Firmicutes	Coprobacillus	Coprobacillus_sp._CAG:235	0	0	0	0	0	0	0	0	0	0	0	0	0	0	0	0	0	0	0	0	0	0	0	0	0	0	0	0	0	0	0	0	0	0	0	0	0	0	0	0	0	0	0	0	0
8	AF27-24BH	Firmicutes	Coprobacillus	Coprobacillus_sp._CAG:235	0	0	0	0	0	0	0	0	0	0	0	0	0	0	0	0	0	0	0	0	0	0	0	0	0	0	0	0	0	0	0	0	0	0	0	0	0	0	0	0	0	0	0	0	0
8	AF29-3BH	Firmicutes	Coprobacillus	Coprobacillus_sp._CAG:235	0	0	0	0	0	0	0	0	0	0	0	0	0	0	0	0	0	0	0	0	0	0	0	0	0	0	0	0	0	0	0	0	0	0	0	0	0	0	0	0	0	0	0	0	0
8	AM37-9BH	Firmicutes	Coprobacillus	Coprobacillus_sp._CAG:235	0	0	0	0	0	0	0	0	0	0	0	0	0	0	0	0	0	0	0	0	0	0	0	0	0	0	0	0	0	0	0	0	0	0	0	0	0	0	0	0	0	0	0	0	0
8	AF31-1BH	Firmicutes	Coprobacillus	Coprobacillus_sp._CAG:235	0	0	0	0	0	0	0	0	0	0	0	0	0	0	0	0	0	0	0	0	0	0	0	0	0	0	0	0	0	0	0	0	0	0	0	0	0	0	0	0	0	0	0	0	0
8	AF13-25	Firmicutes	Coprobacillus	Coprobacillus_sp._CAG:235	0	0	0	0	0	0	0	0	0	0	0	0	0	0	0	0	0	0	0	0	0	0	0	0	0	0	0	0	0	0	0	0	0	0	0	0	0	0	0	0	0	0	0	0	0
8	OF03-2AA	Firmicutes	Coprobacillus	Coprobacillus_sp._CAG:235	0	0	0	0	0	0	0	0	0	0	0	0	0	0	0	0	0	0	0	0	0	0	0	0	0	0	0	0	0	0	0	0	0	0	0	0	0	0	0	0	0	0	0	0	0
167	AF24-29	Firmicutes	Holdemania	Holdemania_filiformis	0	0	0	0	0	0	0	0	0	0	0	0	0	0	0	0	0	0	0	0	0	0	0	0	0	0	0	0	0	0	0	0	0	0	0	0	0	0	0	0	0	0	0	0	0
277	AF18-46	Firmicutes	Solobacterium	Solobacterium_moorei	0	0	0	0	0	0	0	0	0	0	0	0	0	0	0	0	0	0	0	0	0	0	0	0	0	0	0	0	0	0	0	0	0	0	0	0	0	0	0	0	0	0	0	0	0
258	TF08-11	Firmicutes	Firmicutes	unclassified	0	0	0	0	0	0	0	0	0	0	0	0	0	0	0	0	0	0	0	0	0	0	0	0	0	0	1	0	0	0	0	0	0	0	0	0	0	0	0	0	0	0	0	0	0
305	AM41-11	Firmicutes	Firmicutes	Firmicutes_bacterium_CAG:536	0	0	0	0	0	0	0	0	0	0	0	0	0	0	0	0	0	0	0	0	0	0	0	0	0	0	0	0	0	0	0	0	0	0	0	0	0	0	0	0	0	0	0	0	0
300	AF22-8LB	Firmicutes	Eubacterium	unclassified	0	0	0	0	0	0	0	0	0	0	0	0	0	0	0	0	0	0	0	0	0	0	0	0	0	0	0	0	0	0	0	0	0	0	0	0	0	0	0	0	0	0	0	0	0
67	AF15-20	Firmicutes	Eubacterium	Eubacterium_biforme	0	0	0	0	0	0	0	0	0	0	0	0	0	0	0	0	0	0	0	0	0	0	0	0	0	0	0	0	0	0	0	0	0	0	0	0	0	0	0	0	0	0	0	0	0
67	AF15-5	Firmicutes	Eubacterium	Eubacterium_biforme	0	0	0	0	0	0	0	0	0	0	0	0	0	0	0	0	0	0	0	0	0	0	0	0	0	0	0	0	0	0	0	0	0	0	0	0	0	0	0	0	0	0	0	0	0
67	AF10-31	Firmicutes	Eubacterium	Eubacterium_biforme	0	0	0	0	0	0	0	0	0	0	0	0	0	0	0	0	0	0	0	0	0	0	0	0	0	0	0	0	0	0	0	0	0	0	0	0	0	0	0	0	0	0	0	0	0
67	AM42-13AC	Firmicutes	Eubacterium	Eubacterium_biforme	0	0	0	0	0	0	0	0	0	0	0	0	0	0	0	0	0	0	0	0	0	0	0	0	0	0	0	0	0	0	0	0	0	0	0	0	0	0	0	0	0	0	0	0	0
67	AF22-10AC	Firmicutes	Eubacterium	Eubacterium_biforme	0	0	0	0	0	0	0	0	0	0	0	0	0	0	0	0	0	0	0	0	0	0	0	0	0	0	0	0	0	0	0	0	0	0	0	0	0	0	0	0	0	0	0	0	0
139	TM06-47	Firmicutes	Eubacterium	unclassified	0	0	0	0	0	0	0	0	0	0	0	0	0	0	0	0	0	0	0	0	0	0	0	0	0	0	0	0	0	0	0	0	0	0	0	0	0	0	0	0	0	0	0	0	0
139	AM28-29	Firmicutes	Eubacterium	unclassified	0	0	0	0	0	0	0	0	0	0	0	0	0	0	0	0	0	0	0	0	0	0	0	0	0	0	0	0	0	0	0	0	0	0	0	0	0	0	0	0	0	0	0	0	0
219	TM05-53	Firmicutes	Eubacterium	unclassified	0	0	0	0	0	0	0	0	0	0	0	0	0	0	0	0	0	0	0	0	0	0	0	0	0	0	0	0	0	0	0	0	0	0	0	0	0	0	0	0	0	0	0	0	0
276	AF31-27BH	Firmicutes	Dielma	Dielma_fastidiosa	0	0	0	0	0	0	0	0	0	0	0	0	0	0	0	0	0	0	0	0	0	0	0	0	0	0	0	0	0	0	0	0	0	0	0	0	0	0	0	0	0	0	0	0	0
55	AM22-9	Firmicutes	Eubacterium	unclassified	0	0	0	0	0	0	0	0	0	0	0	0	0	0	0	0	0	0	0	0	0	0	0	0	0	0	0	0	0	0	0	0	0	0	0	0	0	0	0	0	0	0	0	0	0
55	AM29-15	Firmicutes	Eubacterium	unclassified	0	0	0	0	0	0	0	0	0	0	0	0	0	0	0	0	0	0	0	0	0	0	0	0	0	0	0	0	0	0	0	0	0	0	0	0	0	0	0	0	0	0	0	0	0
55	AM10-20	Firmicutes	unclassified	unclassified	0	0	0	0	0	0	0	0	0	0	0	0	0	0	0	0	0	0	0	0	0	0	0	0	0	0	0	0	0	0	0	0	0	0	0	0	0	0	0	0	0	0	0	0	0
55	AM09-50	Firmicutes	Eubacterium	unclassified	0	0	0	0	0	0	0	0	0	0	0	0	0	0	0	0	0	0	0	0	0	0	0	0	0	0	0	0	0	0	0	0	0	0	0	0	0	0	0	0	0	0	0	0	0
55	AM09-45	Firmicutes	Eubacterium	unclassified	0	0	0	0	0	0	0	0	0	0	0	0	0	0	0	0	0	0	0	0	0	0	0	0	0	0	0	0	0	0	0	0	0	0	0	0	0	0	0	0	0	0	0	0	0
55	AM27-20	Firmicutes	Eubacterium	unclassified	0	0	0	0	0	0	0	0	0	0	0	0	0	0	0	0	0	0	0	0	0	0	0	0	0	0	0	0	0	0	0	0	0	0	0	0	0	0	0	0	0	0	0	0	0
55	AM54-8XD	Firmicutes	Eubacterium	unclassified	0	0	0	0	0	0	0	0	0	0	0	0	0	0	0	0	0	0	0	0	0	0	0	0	0	0	0	0	0	0	0	0	0	0	0	0	0	0	0	0	0	0	0	0	0
104	AM18-26	Firmicutes	Eubacterium	unclassified	0	0	0	0	0	0	0	0	0	0	0	0	0	0	0	0	0	0	0	0	0	0	0	0	0	0	0	0	0	0	0	0	0	0	0	0	0	0	0	0	0	0	0	0	0
104	AM18-10LB-B	Firmicutes	Eubacterium	unclassified	0	0	0	0	0	0	0	0	0	0	0	0	0	0	0	0	0	0	0	0	0	0	0	0	0	0	0	0	0	0	0	0	0	0	0	0	0	0	0	0	0	0	0	0	0
104	AM17-60	Firmicutes	Erysipelotrichaceae	unclassified	0	0	0	0	0	0	0	0	0	0	0	0	0	0	0	0	0	0	0	0	0	0	0	0	0	0	0	0	0	0	0	0	0	0	0	0	0	0	0	0	0	0	0	0	0
37	AM07-35-1	Firmicutes	Erysipelotrichaceae	Erysipelotrichaceae_bacterium_5_2_54FAA	0	0	0	0	0	0	0	0	0	0	0	0	0	0	0	0	0	0	0	0	0	0	0	0	0	0	0	0	0	0	0	0	0	0	0	0	0	0	0	0	0	0	0	0	0
37	AM07-12	Firmicutes	Erysipelotrichaceae	Erysipelotrichaceae_bacterium_5_2_54FAA	0	0	0	0	0	0	0	0	0	0	0	0	0	0	0	0	0	0	0	0	0	0	0	0	0	0	0	0	0	0	0	0	0	0	0	0	0	0	0	0	0	0	0	0	0
37	AF19-17	Firmicutes	Eubacterium	Eubacterium_sp._3_1_31	0	0	0	0	0	0	0	0	0	0	0	0	0	0	0	0	0	0	0	0	0	0	0	0	0	0	0	0	0	0	0	0	0	0	0	0	0	0	0	0	0	0	0	0	0
37	TF05-29	Firmicutes	Eubacterium	Eubacterium_sp._3_1_31	0	0	0	0	0	0	0	0	0	0	0	0	0	0	0	0	0	0	0	0	0	0	0	0	0	0	0	0	0	0	0	0	0	0	0	0	0	0	0	0	0	0	0	0	0
37	TF12-12	Firmicutes	Eubacterium	Eubacterium_sp._3_1_31	0	0	0	0	0	0	0	0	0	0	0	0	0	0	0	0	0	0	0	0	0	0	0	0	0	0	0	0	0	0	0	0	0	0	0	0	0	0	0	0	0	0	0	0	0
37	OF10-16	Firmicutes	Eubacterium	Eubacterium_sp._3_1_31	0	0	0	0	0	0	0	0	0	0	0	0	0	0	0	0	0	0	0	0	0	0	0	0	0	0	0	0	0	0	0	0	0	0	0	0	0	0	0	0	0	0	0	0	0
37	AF18-3	Firmicutes	Eubacterium	Eubacterium_sp._3_1_31	0	0	0	0	0	0	0	0	0	0	0	0	0	0	0	0	0	0	0	0	0	0	0	0	0	0	0	0	0	0	0	0	0	0	0	0	0	0	0	0	0	0	0	0	0
37	AM35-6AC	Firmicutes	Eubacterium	Eubacterium_sp._3_1_31	0	0	0	0	0	0	0	0	0	0	0	0	0	0	0	0	0	0	0	0	0	0	0	0	0	0	0	0	0	0	0	0	0	0	0	0	0	0	0	0	0	0	0	0	0
37	AM47-9	Firmicutes	Eubacterium	Eubacterium_sp._3_1_31	0	0	0	0	0	0	0	0	0	0	0	0	0	0	0	0	0	0	0	0	0	0	0	0	0	0	0	0	0	0	0	0	0	0	0	0	0	0	0	0	0	0	0	0	0
37	AM28-8LB	Firmicutes	Eubacterium	Eubacterium_sp._3_1_31	0	0	0	0	0	0	0	0	0	0	0	0	0	0	0	0	0	0	0	0	0	0	0	0	0	0	0	0	0	0	0	0	0	0	0	0	0	0	0	0	0	0	0	0	0
208	AF35-6BH	Firmicutes	Eubacterium	Eubacterium_dolichum	0	0	0	0	0	0	0	0	0	0	0	0	0	0	0	0	0	0	0	0	0	0	0	0	0	0	0	0	0	0	0	0	0	0	0	0	0	0	0	0	0	0	0	0	0
159	AF19-24AC	Firmicutes	Erysipelotrichaceae	Erysipelotrichaceae_bacterium_3_1_53	0	0	0	0	0	0	0	0	0	0	0	0	0	0	0	0	0	0	0	0	0	0	0	0	0	0	0	0	0	0	0	0	0	0	0	0	0	0	0	0	0	0	0	0	0
159	AF15-26LB	Firmicutes	Erysipelotrichaceae	Erysipelotrichaceae_bacterium_3_1_53	0	0	0	0	0	0	0	0	0	0	0	0	0	0	0	0	0	0	0	0	0	0	0	0	0	0	0	0	0	0	0	0	0	0	0	0	0	0	0	0	0	0	0	0	0
118	OF01-2LB	Firmicutes	Erysipelotrichaceae	unclassified	0	0	0	0	0	0	0	0	0	0	0	0	0	0	0	0	0	0	0	0	0	0	0	0	0	0	0	0	0	0	0	0	0	0	0	0	0	0	0	0	0	0	0	0	0
118	OM02-2AC	Firmicutes	Erysipelotrichaceae	unclassified	0	0	0	0	0	0	0	0	0	0	0	0	0	0	0	0	0	0	0	0	0	0	0	0	0	0	0	0	0	0	0	0	0	0	0	0	0	0	0	0	0	0	0	0	0
182	AF18-35LB	Firmicutes	Clostridium	Clostridium_innocuum	0	0	0	0	0	0	0	0	0	0	0	0	0	0	0	0	0	0	0	0	0	0	0	0	0	0	0	0	0	0	0	0	0	0	0	0	0	0	0	0	0	0	0	0	0
237	OM08-17AT	Firmicutes	Staphylococcus	Staphylococcus_warneri	0	0	0	0	0	0	0	0	1	0	0	0	0	0	0	0	0	0	0	0	0	0	0	0	0	0	0	0	0	0	0	0	0	0	0	1	0	0	0	0	0	0	0	0	0
242	AM33-2AC	Firmicutes	Lactobacillus	Lactobacillus_casei	0	0	0	0	0	0	0	0	0	0	0	0	0	0	0	0	0	0	0	0	0	0	0	0	0	0	0	0	0	0	0	0	0	0	0	0	1	0	0	0	0	0	0	0	0
308	AF08-3	Firmicutes	Lactobacillus	Lactobacillus_amylovorus	0	0	0	0	0	0	0	0	0	0	0	0	0	0	0	0	0	0	0	0	0	0	0	0	0	0	0	0	0	0	0	0	0	0	0	0	0	0	0	0	0	0	0	0	0
241	TF08-1	Firmicutes	Lactobacillus	Lactobacillus_gasseri	0	0	0	0	0	0	0	0	0	0	0	0	0	0	0	0	0	0	0	0	0	0	0	0	0	0	0	0	0	0	0	0	0	0	0	0	0	0	0	0	0	0	0	0	0
314	TF10-9AT	Firmicutes	Lactobacillus	Lactobacillus_ruminis	0	0	0	0	0	0	0	0	0	0	0	0	0	0	0	0	0	0	0	0	0	0	0	0	0	0	0	0	0	0	0	0	0	0	0	0	0	0	0	0	0	0	0	0	0
96	OM08-20	Firmicutes	Lactobacillus	Lactobacillus_salivarius	0	0	0	0	0	0	0	0	0	0	0	0	0	0	0	0	0	0	0	0	0	0	0	0	0	0	0	0	0	0	0	0	0	0	0	0	0	0	0	0	0	0	0	0	0
96	AM25-8	Firmicutes	Lactobacillus	Lactobacillus_salivarius	0	0	0	0	0	0	0	0	0	0	0	0	0	0	0	0	0	0	0	0	0	0	0	0	0	0	0	0	0	0	0	0	0	0	0	0	0	0	0	0	0	0	0	0	0
96	AM09-40	Firmicutes	Lactobacillus	Lactobacillus_salivarius	0	0	0	0	0	0	0	0	0	0	0	0	0	0	0	0	0	0	0	0	0	0	0	0	0	0	0	0	0	0	0	0	0	0	0	0	0	0	0	0	0	0	0	0	0
137	AM25-20AC	Firmicutes	Lactobacillus	Lactobacillus_plantarum	0	0	0	0	0	0	0	0	0	0	0	0	0	0	0	0	0	0	0	0	0	0	0	0	0	0	0	0	0	0	0	0	0	0	0	0	0	0	0	0	0	0	0	0	0
137	AM25-25	Firmicutes	Lactobacillus	Lactobacillus_plantarum	0	0	0	0	0	0	0	0	0	0	0	0	0	0	0	0	0	0	0	0	0	0	0	0	0	0	0	0	0	0	0	0	0	0	0	0	0	0	0	0	0	0	0	0	0
100	AF15-40LB	Firmicutes	Lactobacillus	Lactobacillus_fermentum	0	0	0	0	0	0	0	0	0	0	0	0	0	0	0	0	0	0	0	0	0	0	0	0	0	0	0	0	0	0	0	0	0	0	0	0	0	0	0	0	0	0	0	0	0
100	AF11-4-H	Firmicutes	Lactobacillus	Lactobacillus_fermentum	0	0	0	0	0	0	0	0	0	0	0	0	0	0	0	0	0	0	0	0	0	0	0	0	0	0	0	0	0	0	0	0	0	0	0	0	0	0	0	0	0	0	0	0	0
100	AF16-22LB	Firmicutes	Lactobacillus	Lactobacillus_fermentum	0	0	0	0	0	0	0	0	0	0	0	0	0	0	0	0	0	0	0	0	0	0	0	0	0	0	0	0	0	0	0	0	0	0	0	0	0	0	0	0	0	0	0	0	0
111	AM27-22LB	Firmicutes	Weissella	Weissella_cibaria	0	0	0	0	0	0	0	0	0	0	0	0	0	0	0	0	0	0	0	0	0	0	0	0	0	0	0	0	0	0	0	0	0	0	0	0	0	0	0	0	0	0	0	0	0
111	AM27-24	Firmicutes	Weissella	Weissella_cibaria	0	0	0	0	0	0	0	0	0	0	0	0	0	0	0	0	0	0	0	0	0	0	0	0	0	0	0	0	0	0	0	0	0	0	0	0	0	0	0	0	0	0	0	0	0
111	OF06-4	Firmicutes	Weissella	Weissella_cibaria	0	0	0	0	0	0	0	0	0	0	0	0	0	0	0	0	0	0	0	0	0	0	0	0	0	0	0	0	0	0	0	0	0	0	0	0	0	0	0	0	0	0	0	0	0
233	AF03-13	Firmicutes	Weissella	Weissella_confusa	0	0	0	0	0	0	0	0	0	0	0	0	0	0	0	0	0	0	0	0	0	0	0	0	0	0	0	0	0	0	0	0	0	0	0	0	0	0	0	0	0	0	0	0	0
284	OM08-11BH	Firmicutes	Melissococcus	unclassified	0	0	0	0	0	0	0	0	0	0	0	0	0	0	0	0	0	0	0	0	0	0	0	0	0	0	0	0	0	0	0	0	0	0	0	0	0	0	0	0	0	0	0	0	0
330	AM17-17	Firmicutes	Vagococcus	unclassified	0	0	0	0	0	0	0	0	0	0	0	0	0	0	0	0	0	0	0	0	0	0	0	0	0	0	0	0	0	0	0	1	0	0	0	0	0	0	0	0	0	0	0	0	0
190	OF02-3AC	Firmicutes	Enterococcus	Enterococcus_avium	0	0	0	0	0	0	0	0	0	0	0	0	0	0	0	0	0	0	0	0	0	0	0	0	0	0	0	0	0	0	0	0	0	0	0	0	0	0	0	0	0	0	0	0	0
316	OM08-2AT	Firmicutes	Enterococcus	Enterococcus_faecalis	0	0	0	0	0	0	0	0	0	0	0	0	0	0	0	0	0	0	0	0	0	0	0	0	0	0	0	0	0	0	0	0	0	0	0	0	0	0	0	0	0	0	0	0	0
274	AF11-32-H	Firmicutes	Enterococcus	Enterococcus_durans	0	0	0	0	0	0	0	0	0	0	0	0	0	0	0	0	0	0	0	0	0	0	0	0	0	0	0	0	0	0	0	0	0	0	0	0	0	0	0	0	0	0	0	0	0
281	AF13-3-H	Firmicutes	Enterococcus	Enterococcus_asini	0	0	0	0	0	0	0	0	0	0	0	0	0	0	0	0	0	0	0	0	0	0	0	0	0	0	0	0	0	0	0	0	0	0	0	0	0	0	0	0	0	0	0	0	0
215	OF05-6AC	Firmicutes	Enterococcus	Enterococcus_saccharolyticus	0	0	0	0	1	0	0	0	0	0	1	0	0	0	0	0	0	0	0	0	0	0	0	0	0	0	0	0	0	0	0	0	0	0	0	0	0	0	0	0	0	0	0	0	0
119	AM17-31	Firmicutes	Enterococcus	Enterococcus_casseliflavus	0	0	0	0	0	0	0	0	0	0	0	0	0	0	0	0	0	0	0	0	0	0	0	0	0	0	0	1	0	0	0	0	0	0	0	0	0	0	0	0	0	0	0	0	0
119	AF48-16	Firmicutes	Enterococcus	Enterococcus_casseliflavus	0	0	0	0	0	0	0	0	0	0	0	0	0	0	0	0	0	0	0	0	0	0	0	0	0	0	0	1	0	0	0	0	0	0	0	0	0	0	0	0	0	0	0	0	0
204	AM11-49	Firmicutes	Lactococcus	Lactococcus_lactis	0	0	0	0	0	0	1	0	0	0	0	0	0	0	0	0	0	0	0	0	0	0	0	0	0	0	0	0	0	0	0	0	0	0	0	0	0	0	0	0	0	0	0	0	0
189	AM13-9	Firmicutes	Lactococcus	Lactococcus_garvieae	0	0	0	0	0	1	0	0	0	0	0	0	0	0	0	0	0	0	0	0	0	0	0	0	0	0	0	0	0	0	0	0	0	0	0	0	0	0	0	0	0	0	0	0	0
217	AM44-1	Firmicutes	Streptococcus	Streptococcus_mutans	0	0	0	0	0	0	0	0	0	0	0	0	0	0	0	0	0	0	0	0	0	0	0	0	0	0	0	0	0	0	0	0	0	0	0	0	0	0	0	0	0	0	0	0	0
209	OM08-1	Firmicutes	Streptococcus	Streptococcus_vestibularis	0	0	0	0	0	0	0	0	0	0	0	0	0	0	0	0	0	0	0	0	0	0	0	0	0	0	0	0	0	0	0	0	0	0	0	0	0	0	0	0	0	0	0	0	0
72	AF24-6AC	Firmicutes	Streptococcus	Streptococcus_salivarius	0	0	0	0	0	0	0	0	0	0	0	0	0	0	0	0	0	0	0	0	0	0	0	0	0	0	0	0	0	0	0	0	0	0	0	0	0	0	0	0	0	0	0	0	0
72	AF23-9AC	Firmicutes	Streptococcus	Streptococcus_salivarius	0	0	0	0	0	0	0	0	0	0	0	0	0	0	0	0	0	0	0	0	0	0	0	0	0	0	0	0	0	0	0	0	0	0	0	0	0	0	0	0	0	0	0	0	0
72	AF10-23	Firmicutes	Streptococcus	Streptococcus_salivarius	0	0	0	0	0	0	0	0	0	0	0	0	0	0	0	0	0	0	0	0	0	0	0	0	0	0	0	0	0	0	0	0	0	0	0	0	0	0	0	0	0	0	0	0	0
72	AF13-49B	Firmicutes	Streptococcus	Streptococcus_salivarius	0	0	0	0	0	0	0	0	0	0	0	0	0	0	0	0	0	0	0	0	0	0	0	0	0	0	0	0	0	0	0	0	0	0	0	0	0	0	0	0	0	0	0	0	0
72	AF29-16	Firmicutes	Streptococcus	Streptococcus_salivarius	0	0	0	0	0	0	0	0	0	0	0	0	0	0	0	0	0	0	0	0	0	0	0	0	0	0	0	0	0	0	0	0	0	0	0	0	0	0	0	0	0	0	0	0	0
80	AM24-4	Firmicutes	Streptococcus	Streptococcus_equinus	0	0	0	0	0	0	0	0	0	0	0	0	0	0	0	0	0	0	0	0	0	0	0	0	0	0	0	0	0	0	0	0	0	0	0	0	0	0	0	0	0	0	0	0	0
80	TM07-4AT	Firmicutes	Streptococcus	Streptococcus_equinus	0	0	0	0	0	0	0	0	0	0	0	0	0	0	0	0	0	0	0	0	0	0	0	0	0	0	0	0	0	0	0	0	0	0	0	0	0	0	0	0	0	0	0	0	0
80	AM21-19	Firmicutes	Streptococcus	Streptococcus_pasteurianus	0	0	0	0	0	0	0	0	0	0	0	0	0	0	0	0	0	0	0	0	0	0	0	0	0	0	0	0	0	0	0	1	0	0	0	0	0	0	0	0	0	0	0	0	0
80	AF13-35	Firmicutes	Streptococcus	Streptococcus_pasteurianus	0	0	0	0	0	0	0	0	0	0	0	0	0	0	0	0	0	0	0	0	0	0	0	0	0	0	0	0	0	0	0	1	0	0	0	0	0	0	0	0	0	0	0	0	0
122	AM25-7	Firmicutes	Streptococcus	Streptococcus_lutetiensis	0	0	0	0	0	0	0	0	0	0	0	0	0	0	0	0	0	0	0	0	0	0	0	0	0	0	0	0	0	0	0	0	0	0	0	0	0	0	0	0	0	0	0	0	0
122	AM38-16	Firmicutes	Streptococcus	Streptococcus_lutetiensis	0	0	0	0	0	0	0	0	0	0	0	0	0	0	0	0	0	0	0	0	0	0	0	0	0	0	0	0	0	0	0	0	0	0	0	0	0	0	0	0	0	0	0	0	0
99	OM06-9	Firmicutes	Streptococcus	Streptococcus_sp._I-P16	0	0	0	0	0	0	0	0	0	0	0	0	0	0	0	0	0	0	0	0	0	0	0	0	0	0	0	0	0	0	0	0	0	0	0	0	0	0	0	0	0	0	0	0	0
99	AM28-20	Firmicutes	Streptococcus	Streptococcus_sp._I-P16	0	0	0	0	0	0	0	0	0	0	0	0	0	0	0	0	0	0	0	0	0	0	0	0	0	0	0	0	0	0	0	0	0	0	0	0	0	0	0	0	0	0	0	0	0
99	AM43-2AT	Firmicutes	Streptococcus	Streptococcus_sp._I-P16	0	0	0	0	0	0	0	0	0	0	0	0	0	0	0	0	0	0	0	0	0	0	0	0	0	0	0	0	0	0	0	0	0	0	0	0	0	0	0	0	0	0	0	0	0
74	AM25-15	Firmicutes	Streptococcus	Streptococcus_parasanguinis	0	0	0	0	0	0	0	0	0	0	0	0	0	0	0	0	0	0	0	0	0	0	0	0	0	0	0	0	0	0	0	0	0	0	0	0	0	0	0	0	0	0	0	0	0
74	AM33-3BH	Firmicutes	Streptococcus	Streptococcus_parasanguinis	0	0	0	0	0	0	0	0	0	0	0	0	0	0	0	0	0	0	0	0	0	0	0	0	0	0	0	0	0	0	0	0	0	0	0	0	0	0	0	0	0	0	0	0	0
74	AF30-12BH	Firmicutes	Streptococcus	Streptococcus_parasanguinis	0	0	0	0	0	0	0	0	0	0	0	0	0	0	0	0	0	0	0	0	0	0	0	0	0	0	0	0	0	0	0	0	0	0	0	0	0	0	0	0	0	0	0	0	0
74	AF42-15	Firmicutes	Streptococcus	Streptococcus_parasanguinis	0	0	0	0	0	0	0	0	0	0	0	0	0	0	0	0	0	0	0	0	0	0	0	0	0	0	0	0	0	0	0	0	0	0	0	0	0	0	0	0	0	0	0	0	0
74	TF04-5-2	Firmicutes	Streptococcus	Streptococcus_parasanguinis	0	0	0	0	0	0	0	0	0	0	0	0	0	0	0	0	0	0	0	0	0	0	0	0	0	0	0	0	0	0	0	0	0	0	0	0	0	0	0	0	0	0	0	0	0
263	AM27-45	Firmicutes	Streptococcus	Streptococcus_parasanguinis	0	0	0	0	0	0	0	0	0	0	0	0	0	0	0	0	0	0	0	0	0	0	0	0	0	0	0	0	0	0	0	0	0	0	0	0	0	0	0	0	0	0	0	0	0
169	AM27-4	Firmicutes	Streptococcus	Streptococcus_gordonii	0	0	0	0	0	0	0	0	0	0	0	0	0	0	0	0	0	0	0	0	0	0	0	0	0	0	0	0	0	0	0	0	0	0	0	0	0	0	0	0	0	0	0	0	0
333	AM27-1LB	Firmicutes	Streptococcus	Streptococcus_anginosus	0	0	0	0	0	0	0	0	0	0	0	0	0	0	0	0	0	0	0	0	0	0	0	0	0	0	0	0	0	0	0	0	0	0	0	0	0	0	0	0	0	0	0	0	0
85	OM04-6BH	Firmicutes	Streptococcus	Streptococcus_anginosus	0	0	0	0	0	0	0	0	0	0	0	0	0	0	0	0	0	0	0	0	0	0	0	0	0	0	0	0	0	0	0	0	0	0	0	0	0	0	0	0	0	0	0	0	0
85	TF09-3AT	Firmicutes	Streptococcus	Streptococcus_anginosus	0	0	0	0	0	0	0	0	0	0	0	0	0	0	0	0	0	0	0	0	0	0	0	0	0	0	0	0	0	0	0	0	0	0	0	0	0	0	0	0	0	0	0	0	0
85	AF18-38	Firmicutes	Streptococcus	Streptococcus_anginosus	0	0	0	0	0	0	0	0	0	0	0	0	1	0	0	0	0	0	0	0	0	0	0	0	0	0	0	0	0	0	0	0	0	0	0	0	0	0	0	0	0	0	0	0	0
85	AM58-6	Firmicutes	Streptococcus	Streptococcus_anginosus	0	0	0	0	0	0	0	0	0	0	0	0	1	0	0	0	0	0	0	0	0	0	0	0	0	0	0	0	0	0	0	0	0	0	0	0	0	0	0	0	0	0	0	0	0
93	OM04-18BH	Firmicutes	Butyricicoccus	unclassified	0	0	0	0	0	0	0	0	0	0	0	0	0	0	0	0	0	0	0	0	0	0	0	0	0	0	0	0	0	0	0	0	0	0	0	0	0	0	0	0	0	0	0	0	0
93	AM29-23AC	Firmicutes	Butyricicoccus	unclassified	0	0	0	0	0	0	0	0	0	0	0	0	0	0	0	0	0	0	0	0	0	0	0	0	0	0	0	0	0	0	0	0	0	0	0	0	0	0	0	0	0	0	0	0	0
93	AM42-5AC	Firmicutes	Butyricicoccus	unclassified	0	0	0	0	0	0	0	0	0	0	0	0	0	0	0	0	0	0	0	0	0	0	0	0	0	0	0	0	0	0	0	0	0	0	0	0	0	0	0	0	0	0	0	0	0
25	TM10-16AC	Firmicutes	Butyricicoccus	unclassified	0	0	0	0	0	0	0	0	0	0	0	0	0	0	0	0	0	0	0	0	0	0	0	0	0	0	0	0	0	0	0	0	0	0	0	0	0	0	0	0	0	0	0	0	0
25	AM27-36	Firmicutes	Butyricicoccus	unclassified	0	0	0	0	0	0	0	0	0	0	0	0	0	0	0	0	0	0	0	0	0	0	0	0	0	0	0	0	0	0	0	0	0	0	0	0	0	0	0	0	0	0	0	0	0
25	AM05-1	Firmicutes	Butyricicoccus	unclassified	0	0	0	0	0	0	0	0	0	0	0	0	0	0	0	0	0	0	0	0	0	0	0	0	0	0	0	0	0	0	0	0	0	0	0	0	0	0	0	0	0	0	0	0	0
25	AF35-5AC	Firmicutes	Butyricicoccus	unclassified	0	0	0	0	0	0	0	0	0	0	0	0	0	0	0	0	0	0	0	0	0	0	0	0	0	0	0	0	0	0	0	0	0	0	0	0	0	0	0	0	0	0	0	0	0
25	AM18-35	Firmicutes	Butyricicoccus	unclassified	0	0	0	0	0	0	0	0	0	0	0	0	0	0	0	0	0	0	0	0	0	0	0	0	0	0	0	0	0	0	0	0	0	0	0	0	0	0	0	0	0	0	0	0	0
25	AF15-40	Firmicutes	Butyricicoccus	unclassified	0	0	0	0	0	0	0	0	0	0	0	0	0	0	0	0	0	0	0	0	0	0	0	0	0	0	0	0	0	0	0	0	0	0	0	0	0	0	0	0	0	0	0	0	0
25	AM32-19	Firmicutes	Butyricicoccus	unclassified	0	0	0	0	0	0	0	0	0	0	0	0	0	0	0	0	0	0	0	0	0	0	0	0	0	0	0	0	0	0	0	0	0	0	0	0	0	0	0	0	0	0	0	0	0
25	AM28-25	Firmicutes	Butyricicoccus	unclassified	0	0	0	0	0	0	0	0	0	0	0	0	0	0	0	0	0	0	0	0	0	0	0	0	0	0	0	0	0	0	0	0	0	0	0	0	0	0	0	0	0	0	0	0	0
25	AF24-19AC	Firmicutes	Butyricicoccus	unclassified	0	0	0	0	0	0	0	0	0	0	0	0	0	0	0	0	0	0	0	0	0	0	0	0	0	0	0	0	0	0	0	0	0	0	0	0	0	0	0	0	0	0	0	0	0
25	AF10-3	Firmicutes	Butyricicoccus	unclassified	0	0	0	0	0	0	0	0	0	0	0	0	0	0	0	0	0	0	0	0	0	0	0	0	0	0	0	0	0	0	0	0	0	0	0	0	0	0	0	0	0	0	0	0	0
25	OM06-6AC	Firmicutes	Butyricicoccus	unclassified	0	0	0	0	0	0	0	0	0	0	0	0	0	0	0	0	0	0	0	0	0	0	0	0	0	0	0	0	0	0	0	0	0	0	0	0	0	0	0	0	0	0	0	0	0
25	OF10-2	Firmicutes	Butyricicoccus	unclassified	0	0	0	0	0	0	0	0	0	0	0	0	0	0	0	0	0	0	0	0	0	0	0	0	0	0	0	0	0	0	0	0	0	0	0	0	0	0	0	0	0	0	0	0	0
25	OF09-22XD	Firmicutes	unclassified	unclassified	0	0	0	0	0	0	0	0	0	0	0	0	0	0	0	0	0	0	0	0	0	0	0	0	0	0	0	0	0	0	0	0	0	0	0	0	0	0	0	0	0	0	0	0	0
25	OF09-27	Firmicutes	unclassified	unclassified	0	0	0	0	0	0	0	0	0	0	0	0	0	0	0	0	0	0	0	0	0	0	0	0	0	0	0	0	0	0	0	0	0	0	0	0	0	0	0	0	0	0	0	0	0
25	OF13-6	Firmicutes	Butyricicoccus	unclassified	0	0	0	0	0	0	0	0	0	0	0	0	0	0	0	0	0	0	0	0	0	0	0	0	0	0	0	0	0	0	0	0	0	0	0	0	0	0	0	0	0	0	0	0	0
25	AF22-28AC	Firmicutes	Butyricicoccus	unclassified	0	0	0	0	0	0	0	0	0	0	0	0	0	0	0	0	0	0	0	0	0	0	0	0	0	0	0	0	0	0	0	0	0	0	0	0	0	0	0	0	0	0	0	0	0
157	TF06-43	Firmicutes	Firmicutes	unclassified	0	0	0	0	0	0	0	0	0	0	0	0	0	0	0	0	0	0	0	0	0	0	0	0	0	0	0	0	0	0	0	0	0	0	0	0	0	0	0	0	0	0	0	0	0
157	AF10-16	Firmicutes	Firmicutes	unclassified	0	0	0	0	0	0	0	0	0	0	0	0	0	0	0	0	0	0	0	0	0	0	0	0	0	0	0	0	0	0	0	0	0	0	0	0	0	0	0	0	0	0	0	0	0
324	AF19-9AC	Firmicutes	Ruminococcaceae	unclassified	0	0	0	0	0	0	0	0	0	0	0	0	0	0	0	0	0	0	0	0	0	0	0	0	0	0	0	0	0	0	0	0	0	0	0	0	0	0	0	0	0	0	0	0	0
185	AM07-15	Firmicutes	unclassified	unclassified	0	0	0	0	0	0	0	0	0	0	0	0	0	0	0	0	0	0	0	0	0	0	0	0	0	0	1	0	0	0	0	0	0	0	0	0	0	0	0	0	0	0	0	0	0
225	AM28-23LB	Firmicutes	unclassified	unclassified	0	0	0	0	0	0	0	0	0	0	0	0	0	0	0	0	0	0	0	0	0	0	0	0	0	0	0	0	0	0	0	0	0	0	0	0	0	0	0	0	0	0	0	0	0
68	TF05-17AC	Firmicutes	Subdoligranulum	Subdoligranulum_sp._4_3_54A2FAA	0	0	0	0	0	0	0	0	0	0	0	0	0	0	0	0	0	0	0	0	0	0	0	0	0	0	0	0	0	0	0	0	0	0	0	0	0	0	0	0	0	0	0	0	0
68	AM23-21AC	Firmicutes	Subdoligranulum	Subdoligranulum_sp._4_3_54A2FAA	0	0	0	0	0	0	0	0	0	0	0	0	0	0	0	0	0	0	0	0	0	0	0	0	0	0	0	0	0	0	0	0	0	0	0	0	0	0	0	0	0	0	0	0	0
68	OF01-18	Firmicutes	Subdoligranulum	Subdoligranulum_sp._4_3_54A2FAA	0	0	0	0	0	0	0	0	0	0	0	0	0	0	0	0	0	0	0	0	0	0	0	0	0	0	0	0	0	0	0	0	0	0	0	0	0	0	0	0	0	0	0	0	0
68	AF14-43	Firmicutes	Subdoligranulum	Subdoligranulum_sp._4_3_54A2FAA	0	0	0	0	0	0	0	0	0	0	0	0	0	0	0	0	0	0	0	0	0	0	0	0	0	0	0	0	0	0	0	0	0	0	0	0	0	0	0	0	0	0	0	0	0
68	AM16-9	Firmicutes	Subdoligranulum	Subdoligranulum_sp._4_3_54A2FAA	0	0	0	0	0	0	0	0	0	0	0	0	0	0	0	0	0	0	0	0	0	0	0	0	0	0	0	0	0	0	0	0	0	0	0	0	0	0	0	0	0	0	0	0	0
315	AF32-8AC	Firmicutes	Faecalibacterium	Faecalibacterium_prausnitzii	0	0	0	0	0	0	0	0	0	0	0	0	0	0	0	0	0	0	0	0	0	0	0	0	0	0	0	0	0	0	0	0	0	0	0	0	0	0	0	0	0	0	0	0	0
168	AF28-13AC	Firmicutes	Faecalibacterium	unclassified	0	0	0	0	0	0	0	0	0	0	0	0	0	0	0	0	0	0	0	0	0	0	0	0	0	0	0	0	0	0	0	0	0	0	0	0	0	0	0	0	0	0	0	0	0
282	OF04-11AC	Firmicutes	Faecalibacterium	Faecalibacterium_sp._CAG:82	0	0	0	0	0	0	0	0	0	0	0	0	0	0	0	0	0	0	0	0	0	0	0	0	0	0	0	0	0	0	0	0	0	0	0	0	0	0	0	0	0	0	0	0	0
86	AM42-11AC	Firmicutes	Faecalibacterium	Faecalibacterium_prausnitzii	0	0	0	0	0	0	0	0	0	0	0	0	0	0	0	0	0	0	0	0	0	0	0	0	0	0	0	0	0	0	0	0	0	0	0	0	0	0	0	0	0	0	0	0	0
86	AM33-14AC	Firmicutes	Faecalibacterium	Faecalibacterium_prausnitzii	0	0	0	0	0	0	0	0	0	0	0	0	0	0	0	0	0	0	0	0	0	0	0	0	0	0	0	0	0	0	0	0	0	0	0	0	0	0	0	0	0	0	0	0	0
86	AM39-7BH	Firmicutes	Faecalibacterium	Faecalibacterium_prausnitzii	0	0	0	0	0	0	0	0	0	0	0	0	0	0	0	0	0	0	0	0	0	0	0	0	0	0	0	0	0	0	0	0	0	0	0	0	0	0	0	0	0	0	0	0	0
86	AF36-11AT	Firmicutes	Faecalibacterium	Faecalibacterium_prausnitzii	0	0	0	0	0	0	0	0	0	0	0	0	0	0	0	0	0	0	0	0	0	0	0	0	0	0	0	0	0	0	0	0	0	0	0	0	0	0	0	0	0	0	0	0	0
88	OF03-6AC	Firmicutes	Faecalibacterium	Faecalibacterium_cf._prausnitzii_KLE1255	0	0	0	0	0	0	0	0	0	0	0	0	0	0	0	0	0	0	0	0	0	0	0	0	0	0	0	0	0	0	0	0	0	0	0	0	0	0	0	0	0	0	0	0	0
88	AM43-5AT	Firmicutes	Faecalibacterium	Faecalibacterium_cf._prausnitzii_KLE1255	0	0	0	0	0	0	0	0	0	0	0	0	0	0	0	0	0	0	0	0	0	0	0	0	0	0	0	0	0	0	0	0	0	0	0	0	0	0	0	0	0	0	0	0	0
88	AF10-46	Firmicutes	Faecalibacterium	Faecalibacterium_cf._prausnitzii_KLE1255	0	0	0	0	0	0	0	0	0	0	0	0	0	0	0	0	0	0	0	0	0	0	0	0	0	0	0	0	0	0	0	0	0	0	0	0	0	0	0	0	0	0	0	0	0
88	AF27-11BH	Firmicutes	Faecalibacterium	Faecalibacterium_cf._prausnitzii_KLE1255	0	0	0	0	0	0	0	0	0	0	0	0	0	0	0	0	0	0	0	0	0	0	0	0	0	0	0	0	0	0	0	0	0	0	0	0	0	0	0	0	0	0	0	0	0
63	AM36-18BH	Firmicutes	Faecalibacterium	Faecalibacterium_prausnitzii	0	0	0	0	0	0	0	0	0	0	0	0	0	0	0	0	0	0	0	0	0	0	0	0	0	0	0	0	0	0	0	0	0	0	0	0	0	0	0	0	0	0	0	0	0
63	AF29-11BH	Firmicutes	Faecalibacterium	Faecalibacterium_prausnitzii	0	0	0	0	0	0	0	0	0	0	0	0	0	0	0	0	0	0	0	0	0	0	0	0	0	0	0	0	0	0	0	0	0	0	0	0	0	0	0	0	0	0	0	0	0
63	AF31-14AC	Firmicutes	Faecalibacterium	Faecalibacterium_prausnitzii	0	0	0	0	0	0	0	0	0	0	0	0	0	0	0	0	0	0	0	0	0	0	0	0	0	0	0	0	0	0	0	0	0	0	0	0	0	0	0	0	0	0	0	0	0
63	AF10-13	Firmicutes	Faecalibacterium	Faecalibacterium_prausnitzii	0	0	0	0	0	0	0	0	0	0	0	0	0	0	0	0	0	0	0	0	0	0	0	0	0	0	0	0	0	0	0	0	0	0	0	0	0	0	0	0	0	0	0	0	0
63	AM37-13AC	Firmicutes	Faecalibacterium	Faecalibacterium_prausnitzii	0	0	0	0	0	0	0	0	0	0	0	0	0	0	0	0	0	0	0	0	0	0	0	0	0	0	0	0	0	0	0	0	0	0	0	0	0	0	0	0	0	0	0	0	0
187	OM04-11BH	Firmicutes	Faecalibacterium	unclassified	0	0	0	0	0	0	0	0	0	0	0	0	0	0	0	0	0	0	0	0	0	0	0	0	0	0	0	0	0	0	0	0	0	0	0	0	0	0	0	0	0	0	0	0	0
181	AM01-30	Firmicutes	unclassified	unclassified	0	0	0	0	0	0	0	0	0	0	0	0	0	0	0	0	0	0	0	0	0	0	0	0	0	0	0	0	0	0	0	0	0	0	0	0	0	0	0	0	0	0	0	0	0
265	AF02-27	Firmicutes	Anaerotruncus	unclassified	0	0	0	0	0	0	0	0	0	0	0	0	0	0	0	0	0	0	0	0	0	0	0	0	0	0	0	0	0	0	0	0	0	0	0	0	0	0	0	0	0	0	0	0	0
180	TF05-12AC	Firmicutes	Clostridiales	Clostridiales_bacterium_VE202-13	0	0	0	0	0	0	0	0	0	0	0	0	0	0	0	0	0	0	0	0	0	0	0	0	0	0	0	0	0	0	0	0	0	0	0	0	0	0	0	0	0	0	0	0	0
19	AF26-25AA	Firmicutes	Ruminococcus	Ruminococcus_sp._CAG:57	0	0	0	0	0	0	0	0	0	0	0	0	0	0	0	0	0	0	0	0	0	0	0	0	0	0	0	0	0	0	0	0	0	0	0	0	0	0	0	0	0	0	0	0	0
19	OM07-17	Firmicutes	Ruminococcus	Ruminococcus_sp._CAG:57	0	0	0	0	0	0	0	0	0	0	0	0	0	0	0	0	0	0	0	0	0	0	0	0	0	0	0	0	0	0	0	0	0	0	0	0	0	0	0	0	0	0	0	0	0
19	TF12-2	Firmicutes	Ruminococcus	Ruminococcus_sp._CAG:57	0	0	0	0	0	0	0	0	0	0	0	0	0	0	0	0	0	0	0	0	0	0	0	0	0	0	0	0	0	0	0	0	0	0	0	0	0	0	0	0	0	0	0	0	0
19	AF37-20	Firmicutes	Ruminococcus	Ruminococcus_sp._CAG:57	0	0	0	0	0	0	0	0	0	0	0	0	0	0	0	0	0	0	0	0	0	0	0	0	0	0	0	0	0	0	0	0	0	0	0	0	0	0	0	0	0	0	0	0	0
19	AF17-1AC	Firmicutes	Ruminococcus	Ruminococcus_sp._CAG:57	0	0	0	0	0	0	0	0	0	0	0	0	0	0	0	0	0	0	0	0	0	0	0	0	0	0	0	0	0	0	0	0	0	0	0	0	0	0	0	0	0	0	0	0	0
19	AF17-24	Firmicutes	Ruminococcus	Ruminococcus_sp._CAG:57	0	0	0	0	0	0	0	0	0	0	0	0	0	0	0	0	0	0	0	0	0	0	0	0	0	0	0	0	0	0	0	0	0	0	0	0	0	0	0	0	0	0	0	0	0
19	AF17-6	Firmicutes	Ruminococcus	Ruminococcus_sp._CAG:57	0	0	0	0	0	0	0	0	0	0	0	0	0	0	0	0	0	0	0	0	0	0	0	0	0	0	0	0	0	0	0	0	0	0	0	0	0	0	0	0	0	0	0	0	0
19	AF25-19	Firmicutes	Ruminococcus	Ruminococcus_sp._CAG:57	0	0	0	0	0	0	0	0	0	0	0	0	0	0	0	0	0	0	0	0	0	0	0	0	0	0	0	0	0	0	0	0	0	0	0	0	0	0	0	0	0	0	0	0	0
19	AM28-13	Firmicutes	Ruminococcus	Ruminococcus_sp._CAG:57	0	0	0	0	0	0	0	0	0	0	0	0	0	0	0	0	0	0	0	0	0	0	0	0	0	0	0	0	0	0	0	0	0	0	0	0	0	0	0	0	0	0	0	0	0
19	AF21-11	Firmicutes	Ruminococcus	Ruminococcus_sp._CAG:57	0	0	0	0	0	0	0	0	0	0	0	0	0	0	0	0	0	0	0	0	0	0	0	0	0	0	0	0	0	0	0	0	0	0	0	0	0	0	0	0	0	0	0	0	0
19	AF34-12	Firmicutes	Ruminococcus	Ruminococcus_sp._CAG:57	0	0	0	0	0	0	0	0	0	0	0	0	0	0	0	0	0	0	0	0	0	0	0	0	0	0	0	0	0	0	0	0	0	0	0	0	0	0	0	0	0	0	0	0	0
19	AF18-29	Firmicutes	Ruminococcus	Ruminococcus_sp._CAG:57	0	0	0	0	0	0	0	0	0	0	0	0	0	0	0	0	0	0	0	0	0	0	0	0	0	0	0	0	0	0	0	0	0	0	0	0	0	0	0	0	0	0	0	0	0
19	AF17-6LB	Firmicutes	Ruminococcus	Ruminococcus_sp._CAG:57	0	0	0	0	0	0	0	0	0	0	0	0	0	0	0	0	0	0	0	0	0	0	0	0	0	0	0	0	0	0	0	0	0	0	0	0	0	0	0	0	0	0	0	0	0
19	AF16-50	Firmicutes	Ruminococcus	Ruminococcus_sp._CAG:57	0	0	0	0	0	0	0	0	0	0	0	0	0	0	0	0	0	0	0	0	0	0	0	0	0	0	0	0	0	0	0	0	0	0	0	0	0	0	0	0	0	0	0	0	0
19	AM47-2BH	Firmicutes	Ruminococcus	Ruminococcus_sp._CAG:57	0	0	0	0	0	0	0	0	0	0	0	0	0	0	0	0	0	0	0	0	0	0	0	0	0	0	0	0	0	0	0	0	0	0	0	0	0	0	0	0	0	0	0	0	0
19	AF19-15	Firmicutes	Ruminococcus	Ruminococcus_sp._CAG:57	0	0	0	0	0	0	0	0	0	0	0	0	0	0	0	0	0	0	0	0	0	0	0	0	0	0	0	0	0	0	0	0	0	0	0	0	0	0	0	0	0	0	0	0	0
19	AM43-6	Firmicutes	Ruminococcus	Ruminococcus_sp._CAG:57	0	0	0	0	0	0	0	0	0	0	0	0	0	0	0	0	0	0	0	0	0	0	0	0	0	0	0	0	0	0	0	0	0	0	0	0	0	0	0	0	0	0	0	0	0
19	AM54-1NS	Firmicutes	Ruminococcus	Ruminococcus_sp._CAG:57	0	0	0	0	0	0	0	0	0	0	0	0	0	0	0	0	0	0	0	0	0	0	0	0	0	0	0	0	0	0	0	0	0	0	0	0	0	0	0	0	0	0	0	0	0
19	AM31-15AC	Firmicutes	Ruminococcus	Ruminococcus_sp._CAG:57	0	0	0	0	0	0	0	0	0	0	0	0	0	0	0	0	0	0	0	0	0	0	0	0	0	0	0	0	0	0	0	0	0	0	0	0	0	0	0	0	0	0	0	0	0
317	OM06-36AC	Firmicutes	Ruminococcus	unclassified	0	0	0	0	0	0	0	0	0	0	0	0	0	0	0	0	0	0	0	0	0	0	0	0	0	0	0	0	0	0	0	0	0	0	0	0	0	0	0	0	0	0	0	0	0
143	AF17-9	Firmicutes	Clostridium	Clostridium_leptum	0	0	0	0	0	0	0	0	0	0	0	0	0	0	0	0	0	0	0	0	0	0	0	0	0	0	0	0	0	0	0	0	0	0	0	0	0	0	0	0	0	0	0	0	0
143	AF28-26	Firmicutes	Clostridium	Clostridium_leptum	0	0	0	0	0	0	0	0	0	0	0	0	0	0	0	0	0	0	0	0	0	0	0	0	0	0	0	0	0	0	0	0	0	0	0	0	0	0	0	0	0	0	0	0	0
172	AM09-51	Firmicutes	Clostridium	Clostridium_sp._CAG:352	0	0	0	0	0	0	0	0	0	0	0	0	0	0	0	0	0	0	0	0	0	0	0	0	0	0	0	0	0	0	0	0	0	0	0	0	0	0	0	0	0	0	0	0	0
21	AM32-13AC	Firmicutes	Ruminococcus	Ruminococcus_bromii	0	0	0	0	0	0	0	0	0	0	0	0	0	0	0	0	0	0	0	0	0	0	0	0	0	0	0	0	0	0	0	0	0	0	0	0	0	0	0	0	0	0	0	0	0
21	TM09-5AC	Firmicutes	Ruminococcus	Ruminococcus_bromii	0	0	0	0	0	0	0	0	0	0	0	0	0	0	0	0	0	0	0	0	0	0	0	0	0	0	0	0	0	0	0	0	0	0	0	0	0	0	0	0	0	0	0	0	0
21	AM36-18	Firmicutes	Ruminococcus	Ruminococcus_sp._CAG:108	0	0	0	0	0	0	0	0	0	0	0	0	0	0	0	0	0	0	0	0	0	0	0	0	0	0	0	0	0	0	0	0	0	0	0	0	0	0	0	0	0	0	0	0	0
21	AM34-10LB	Firmicutes	Ruminococcus	Ruminococcus_sp._CAG:108	0	0	0	0	0	0	0	0	0	0	0	0	0	0	0	0	0	0	0	0	0	0	0	0	0	0	0	0	0	0	0	0	0	0	0	0	0	0	0	0	0	0	0	0	0
21	TF12-19AC	Firmicutes	Ruminococcus	Ruminococcus_sp._CAG:108	0	0	0	0	0	0	0	0	0	0	0	0	0	0	0	0	0	0	0	0	0	0	0	0	0	0	0	0	0	0	0	0	0	0	0	0	0	0	0	0	0	0	0	0	0
21	TM09-18AC	Firmicutes	Ruminococcus	Ruminococcus_bromii	0	0	0	0	0	0	0	0	0	0	0	0	0	0	0	0	0	0	0	0	0	0	0	0	0	0	0	0	0	0	0	0	0	0	0	0	0	0	0	0	0	0	0	0	0
21	AM31-32	Firmicutes	Ruminococcus	Ruminococcus_sp._CAG:108	0	0	0	0	0	0	0	0	0	0	0	0	0	0	0	0	0	0	0	0	0	0	0	0	0	0	0	0	0	0	0	0	0	0	0	0	0	0	0	0	0	0	0	0	0
21	AF25-7LB	Firmicutes	Ruminococcus	Ruminococcus_bromii	0	0	0	0	0	0	0	0	0	0	0	0	0	0	0	0	0	0	0	0	0	0	0	0	0	0	0	0	0	0	0	0	0	0	0	0	0	0	0	0	0	0	0	0	0
21	AF15-36	Firmicutes	Ruminococcus	Ruminococcus_bromii	0	0	0	0	0	0	0	0	0	0	0	0	0	0	0	0	0	0	0	0	0	0	0	0	0	0	0	0	0	0	0	0	0	0	0	0	0	0	0	0	0	0	0	0	0
21	AM46-2BH	Firmicutes	Ruminococcus	Ruminococcus_bromii	0	0	0	0	0	0	0	0	0	0	0	0	0	0	0	0	0	0	0	0	0	0	0	0	0	0	0	0	0	0	0	0	0	0	0	0	0	0	0	0	0	0	0	0	0
21	TM10-21	Firmicutes	Ruminococcus	Ruminococcus_bromii	0	0	0	0	0	0	0	0	0	0	0	0	0	0	0	0	0	0	0	0	0	0	0	0	0	0	0	0	0	0	0	0	0	0	0	0	0	0	0	0	0	0	0	0	0
21	AF16-40	Firmicutes	Ruminococcus	Ruminococcus_sp._CAG:108	0	0	0	0	0	0	0	0	0	0	0	0	0	0	0	0	0	0	0	0	0	0	0	0	0	0	0	0	0	0	0	0	0	0	0	0	0	0	0	0	0	0	0	0	0
21	AF17-11	Firmicutes	Ruminococcus	Ruminococcus_sp._CAG:108	0	0	0	0	0	0	0	0	0	0	0	0	0	0	0	0	0	0	0	0	0	0	0	0	0	0	0	0	0	0	0	0	0	0	0	0	0	0	0	0	0	0	0	0	0
21	AF42-10	Firmicutes	Ruminococcus	Ruminococcus_sp._CAG:108	0	0	0	0	0	0	0	0	0	0	0	0	0	0	0	0	0	0	0	0	0	0	0	0	0	0	0	0	0	0	0	0	0	0	0	0	0	0	0	0	0	0	0	0	0
21	AF37-3AC	Firmicutes	Ruminococcus	Ruminococcus_sp._CAG:108	0	0	0	0	0	0	0	0	0	0	0	0	0	0	0	0	0	0	0	0	0	0	0	0	0	0	0	0	0	0	0	0	0	0	0	0	0	0	0	0	0	0	0	0	0
21	AM28-29LB	Firmicutes	Ruminococcus	Ruminococcus_sp._CAG:108	0	0	0	0	0	0	0	0	0	0	0	0	0	0	0	0	0	0	0	0	0	0	0	0	0	0	0	0	0	0	0	0	0	0	0	0	0	0	0	0	0	0	0	0	0
21	AF43-11	Firmicutes	Ruminococcus	Ruminococcus_sp._CAG:108	0	0	0	0	0	0	0	0	0	0	0	0	0	0	0	0	0	0	0	0	0	0	0	0	0	0	0	0	0	0	0	0	0	0	0	0	0	0	0	0	0	0	0	0	0
21	CF01-14	Firmicutes	Ruminococcus	Ruminococcus_bromii	0	0	0	0	0	0	0	0	0	0	0	0	0	0	0	0	0	0	0	0	0	0	0	0	0	0	0	0	0	0	0	0	0	0	0	0	0	0	0	0	0	0	0	0	0
21	AF21-10LB	Firmicutes	Ruminococcus	Ruminococcus_bromii	0	0	0	0	0	0	0	0	0	0	0	0	0	0	0	0	0	0	0	0	0	0	0	0	0	0	0	0	0	0	0	0	0	0	0	0	0	0	0	0	0	0	0	0	0
332	OM08-24	Firmicutes	Eubacterium	unclassified	0	0	0	0	0	0	0	0	0	0	0	0	0	0	0	0	0	0	0	0	0	0	0	0	0	0	0	0	0	0	0	0	0	0	0	0	0	0	0	0	0	0	0	0	0
151	AF17-16	Bacteroidetes	Alistipes	unclassified	0	0	0	0	0	0	0	0	0	0	0	0	0	0	0	0	0	0	0	0	0	0	0	0	0	0	0	0	0	0	0	0	0	0	0	0	0	0	0	0	0	0	0	0	0
151	AF48-12	Bacteroidetes	Alistipes	unclassified	0	0	0	0	0	0	0	0	0	0	0	0	0	0	0	0	0	0	0	0	0	0	0	0	0	0	0	0	0	0	0	0	0	0	0	0	0	0	0	0	0	0	0	0	0
286	AF17-14	Bacteroidetes	Alistipes	Alistipes_indistinctus	0	0	0	0	0	0	0	0	0	0	0	0	0	0	0	0	0	0	0	0	0	0	0	0	0	0	0	0	0	0	0	0	0	0	0	0	0	0	0	0	0	0	0	0	0
227	AF14-19	Bacteroidetes	Alistipes	Alistipes_sp._CAG:53	0	0	0	0	0	0	0	0	0	0	0	0	0	0	0	0	0	0	0	0	0	0	0	0	0	0	0	0	0	0	0	0	0	0	0	0	0	0	0	0	0	0	0	0	0
240	AM16-43	Bacteroidetes	Alistipes	Alistipes_sp._CAG:29	0	0	0	0	0	0	0	0	0	0	0	0	0	0	0	0	0	0	0	0	0	0	0	0	0	0	0	0	0	0	0	0	0	0	0	0	0	0	0	0	0	0	0	0	0
43	AM30-21	Bacteroidetes	Odoribacter	Odoribacter_splanchnicus	0	0	0	0	0	0	0	0	0	0	0	0	0	0	0	0	0	0	0	0	0	0	0	0	0	0	0	0	0	0	0	0	0	0	0	0	0	0	0	0	0	0	0	0	0
43	AM43-5	Bacteroidetes	Odoribacter	Odoribacter_splanchnicus	0	0	0	0	0	0	0	0	0	0	0	0	0	0	0	0	0	0	0	0	0	0	0	0	0	0	0	0	0	0	0	0	0	0	0	0	0	0	0	0	0	0	0	0	0
43	AM42-31	Bacteroidetes	Odoribacter	Odoribacter_splanchnicus	0	0	0	0	0	0	0	0	0	0	0	0	0	0	0	0	0	0	0	0	0	0	0	0	0	0	0	0	0	0	0	0	0	0	0	0	0	0	0	0	0	0	0	0	0
43	AF16-14	Bacteroidetes	Odoribacter	Odoribacter_splanchnicus	0	0	0	0	0	0	0	0	0	0	0	0	0	0	0	0	0	0	0	0	0	0	0	0	0	0	0	0	0	0	0	0	0	0	0	0	0	0	0	0	0	0	0	0	0
43	OF03-11	Bacteroidetes	Odoribacter	Odoribacter_splanchnicus	0	0	0	0	0	0	0	0	0	0	0	0	0	0	0	0	0	0	0	0	0	0	0	0	0	0	0	0	0	0	0	0	0	0	0	0	0	0	0	0	0	0	0	0	0
43	AF15-47	Bacteroidetes	Odoribacter	Odoribacter_splanchnicus	0	0	0	0	0	0	0	0	0	0	0	0	0	0	0	0	0	0	0	0	0	0	0	0	0	0	0	0	0	0	0	0	0	0	0	0	0	0	0	0	0	0	0	0	0
43	AF36-2	Bacteroidetes	Odoribacter	Odoribacter_splanchnicus	0	0	0	0	0	0	0	0	0	0	0	0	0	0	0	0	0	0	0	0	0	0	0	0	0	0	0	0	0	0	0	0	0	0	0	0	0	0	0	0	0	0	0	0	0
43	AF14-6AC	Bacteroidetes	Odoribacter	Odoribacter_splanchnicus	0	0	0	0	0	0	0	0	0	0	0	0	0	0	0	0	0	0	0	0	0	0	0	0	0	0	0	0	0	0	0	0	0	0	0	0	0	0	0	0	0	0	0	0	0
280	OF09-27XD	Bacteroidetes	Odoribacter	Odoribacter_sp._CAG:788	0	0	0	0	0	0	0	0	0	0	0	0	0	0	0	0	0	0	0	0	0	0	0	0	0	0	0	0	0	0	0	0	0	0	0	0	0	0	0	0	0	0	0	0	0
304	AF15-53	Bacteroidetes	Odoribacter	unclassified	0	0	0	0	0	0	0	0	0	0	0	0	0	0	0	0	0	0	0	0	0	0	0	0	0	0	0	0	0	0	0	0	0	0	0	0	0	0	0	0	0	0	0	0	0
120	AM16-33	Bacteroidetes	Odoribacter	unclassified	0	0	0	0	0	0	0	0	0	0	0	0	0	0	0	0	0	0	0	0	0	0	0	0	0	0	0	0	0	0	0	0	0	0	0	0	0	0	0	0	0	0	0	0	0
120	AF21-41	Bacteroidetes	Odoribacter	unclassified	0	0	0	0	0	0	0	0	0	0	0	0	0	0	0	0	0	0	0	0	0	0	0	0	0	0	0	0	0	0	0	0	0	0	0	0	0	0	0	0	0	0	0	0	0
71	AF34-33	Bacteroidetes	Butyricimonas	Butyricimonas_virosa	0	0	0	0	0	0	0	0	0	0	0	0	0	0	0	0	0	0	0	0	0	0	0	0	0	0	0	0	0	0	0	0	0	0	0	0	0	0	0	0	0	0	0	0	0
71	AF14-49	Bacteroidetes	Butyricimonas	Butyricimonas_virosa	0	0	0	0	0	0	0	0	0	0	0	0	0	0	0	0	0	0	0	0	0	0	0	0	0	0	0	0	0	0	0	0	0	0	0	0	0	0	0	0	0	0	0	0	0
71	TF05-17	Bacteroidetes	Butyricimonas	Butyricimonas_virosa	0	0	0	0	0	0	0	0	0	0	0	0	0	0	0	0	0	0	0	0	0	0	0	0	0	0	0	0	0	0	0	0	0	0	0	0	0	0	0	0	0	0	0	0	0
71	AM16-14	Bacteroidetes	Butyricimonas	Butyricimonas_virosa	0	0	0	0	0	0	0	0	0	0	0	0	0	0	0	0	0	0	0	0	0	0	0	0	0	0	0	0	0	0	0	0	0	0	0	0	0	0	0	0	0	0	0	0	0
71	OF02-7	Bacteroidetes	Butyricimonas	Butyricimonas_virosa	0	0	0	0	0	0	0	0	0	0	0	0	0	0	0	0	0	0	0	0	0	0	0	0	0	0	0	0	0	0	0	0	0	0	0	0	0	0	0	0	0	0	0	0	0
218	AF14-46	Bacteroidetes	Bacteroides	Bacteroides_sp._CAG:20	0	0	0	0	0	0	0	0	0	0	0	0	0	0	0	0	0	0	0	0	0	0	0	0	0	0	0	0	0	0	0	0	0	0	0	0	0	0	0	0	0	0	0	0	0
117	AF04-6	Bacteroidetes	Tannerella	Tannerella_sp._CAG:51	0	0	0	0	0	0	0	0	0	0	0	0	0	0	0	0	0	0	0	0	0	0	0	0	0	0	0	0	0	0	0	0	0	0	0	0	0	0	0	0	0	0	0	0	0
117	AM09-19	Bacteroidetes	Tannerella	Tannerella_sp._CAG:51	0	0	0	0	0	0	0	0	0	0	0	0	0	0	0	0	0	0	0	0	0	0	0	0	0	0	0	0	0	0	0	0	0	0	0	0	0	0	0	0	0	0	0	0	0
253	AM07-16	Bacteroidetes	Bacteroides	unclassified	0	0	0	0	0	0	0	0	0	0	0	0	0	0	0	0	0	0	0	0	0	0	0	0	0	0	0	0	0	0	0	0	0	0	0	0	0	0	0	0	0	0	0	0	0
5	AM38-13AC	Bacteroidetes	Parabacteroides	Parabacteroides_distasonis	0	0	0	0	0	0	0	0	0	0	0	0	0	0	0	0	0	0	0	0	0	0	0	0	0	0	0	0	0	0	0	0	0	0	0	0	0	0	0	0	0	0	0	0	0
5	AM30-4	Bacteroidetes	Parabacteroides	Parabacteroides_distasonis	0	0	0	0	0	0	0	0	0	0	0	0	0	0	0	0	0	0	0	0	0	0	0	0	0	0	0	0	0	0	0	0	0	0	0	0	0	0	0	0	0	0	0	0	0
5	OM07-5BH	Bacteroidetes	Parabacteroides	Parabacteroides_distasonis	0	0	0	0	0	0	0	0	0	0	0	0	0	0	0	0	0	0	0	0	0	0	0	0	0	0	0	0	0	0	0	0	0	0	0	0	0	0	0	0	0	0	0	0	0
5	AM15-13	Bacteroidetes	Parabacteroides	Parabacteroides_distasonis	0	0	0	0	0	0	0	0	0	0	0	0	0	0	0	0	0	0	0	0	0	0	0	0	0	0	0	0	0	0	0	0	0	0	0	0	0	0	0	0	0	0	0	0	0
5	TF10-4	Bacteroidetes	Parabacteroides	Parabacteroides_distasonis	0	0	0	0	0	0	0	0	0	0	0	0	0	0	0	0	0	0	0	0	0	0	0	0	0	0	0	0	0	0	0	0	0	0	0	0	0	0	0	0	0	0	0	0	0
5	AM26-10	Bacteroidetes	Parabacteroides	Parabacteroides_distasonis	0	0	0	0	0	0	0	0	0	0	0	0	0	0	0	0	0	0	0	0	0	0	0	0	0	0	0	0	0	0	0	0	0	0	0	0	0	0	0	0	0	0	0	0	0
5	AF14-4AC	Bacteroidetes	Parabacteroides	Parabacteroides_distasonis	0	0	0	0	0	0	0	0	0	0	0	0	0	0	0	0	0	0	0	0	0	0	0	0	0	0	0	0	0	0	0	0	0	0	0	0	0	0	0	0	0	0	0	0	0
5	AF18-10	Bacteroidetes	Parabacteroides	Parabacteroides_distasonis	0	0	0	0	0	0	0	0	0	0	0	0	0	0	0	0	0	0	0	0	0	0	0	0	0	0	0	0	0	0	0	0	0	0	0	0	0	0	0	0	0	0	0	0	0
5	AM33-1	Bacteroidetes	Parabacteroides	Parabacteroides_distasonis	0	0	0	0	0	0	0	0	0	0	0	0	0	0	0	0	0	0	0	0	0	0	0	0	0	0	0	0	0	0	0	0	0	0	0	0	0	0	0	0	0	0	0	0	0
5	OF01-14	Bacteroidetes	Bacteroides	Bacteroides_sp._2_1_7	0	0	0	0	0	0	0	0	0	0	0	0	0	0	0	0	0	0	0	0	0	0	0	0	0	0	0	0	0	0	0	0	0	0	0	0	0	0	0	0	0	0	0	0	0
5	AF42-3	Bacteroidetes	Parabacteroides	Parabacteroides_distasonis	0	0	0	0	0	0	0	0	0	0	0	0	0	0	0	0	0	0	0	0	0	0	0	0	0	0	0	0	0	0	0	0	0	0	0	0	0	0	0	0	0	0	0	0	0
5	OM02-13	Bacteroidetes	Parabacteroides	Parabacteroides_distasonis	0	0	0	0	0	0	0	0	0	0	0	0	0	0	0	0	0	0	0	0	0	0	0	0	0	0	0	0	0	0	0	0	0	0	0	0	0	0	0	0	0	0	0	0	0
5	AM16-4	Bacteroidetes	Parabacteroides	Parabacteroides_distasonis	0	0	0	0	0	0	0	0	0	0	0	0	0	0	0	0	0	0	0	0	0	0	0	0	0	0	0	0	0	0	0	0	0	0	0	0	0	0	0	0	0	0	0	0	0
5	AF36-3	Bacteroidetes	Parabacteroides	Parabacteroides_distasonis	0	0	0	0	0	0	0	0	0	0	0	0	0	0	0	0	0	0	0	0	0	0	0	0	0	0	0	0	0	0	0	0	0	0	0	0	0	0	0	0	0	0	0	0	0
5	AM26-22AC	Bacteroidetes	Parabacteroides	Parabacteroides_distasonis	0	0	0	0	0	0	0	0	0	0	0	0	0	0	0	0	0	0	0	0	0	0	0	0	0	0	0	0	0	0	0	0	0	0	0	0	0	0	0	0	0	0	0	0	0
5	AF27-14	Bacteroidetes	Parabacteroides	Parabacteroides_sp._20_3	0	0	0	0	0	0	0	0	0	0	0	0	0	0	0	0	0	0	0	0	0	0	0	0	0	0	0	0	0	0	0	0	0	0	0	0	0	0	0	0	0	0	0	0	0
5	AM44-16	Bacteroidetes	Parabacteroides	Parabacteroides_sp._20_3	0	0	0	0	0	0	0	0	0	0	0	0	0	0	0	0	0	0	0	0	0	0	0	0	0	0	0	0	0	0	0	0	0	0	0	0	0	0	0	0	0	0	0	0	0
5	TF12-11	Bacteroidetes	Parabacteroides	Parabacteroides_sp._20_3	0	0	0	0	0	0	0	0	0	0	0	0	0	0	0	0	0	0	0	0	0	0	0	0	0	0	0	0	0	0	0	0	0	0	0	0	0	0	0	0	0	0	0	0	0
5	AF39-10AC	Bacteroidetes	Parabacteroides	Parabacteroides_sp._20_3	0	0	0	0	0	0	0	0	0	0	0	0	0	0	0	0	0	0	0	0	0	0	0	0	0	0	0	0	0	0	0	0	0	0	0	0	0	0	0	0	0	0	0	0	0
5	AF19-14	Bacteroidetes	Parabacteroides	Parabacteroides_sp._20_3	0	0	0	0	0	0	0	0	0	0	0	0	0	0	0	0	0	0	0	0	0	0	0	0	0	0	0	0	0	0	0	0	0	0	0	0	0	0	0	0	0	0	0	0	0
5	AM17-47	Bacteroidetes	Parabacteroides	Parabacteroides_sp._20_3	0	0	0	0	0	0	0	0	0	0	0	0	0	0	0	0	0	0	0	0	0	0	0	0	0	0	0	0	0	0	0	0	0	0	0	0	0	0	0	0	0	0	0	0	0
5	TF09-4	Bacteroidetes	Parabacteroides	Parabacteroides_sp._20_3	0	0	0	0	0	0	0	0	0	0	0	0	0	0	0	0	0	0	0	0	0	0	0	0	0	0	0	0	0	0	0	0	0	0	0	0	0	0	0	0	0	0	0	0	0
5	OF04-13BH	Bacteroidetes	Parabacteroides	Parabacteroides_sp._20_3	0	0	0	0	0	0	0	0	0	0	0	0	0	0	0	0	0	0	0	0	0	0	0	0	0	0	0	0	0	0	0	0	0	0	0	0	0	0	0	0	0	0	0	0	0
5	AM32-23	Bacteroidetes	Parabacteroides	Parabacteroides_distasonis	0	0	0	0	0	0	0	0	0	0	0	0	0	0	0	0	0	0	0	0	0	0	0	0	0	0	0	0	0	0	0	0	0	0	0	0	0	0	0	0	0	0	0	0	0
5	AM50-1	Bacteroidetes	Parabacteroides	Parabacteroides_distasonis	0	0	0	0	0	0	0	0	0	0	0	0	0	0	0	0	0	0	0	0	0	0	0	0	0	0	0	0	0	0	0	0	0	0	0	0	0	0	0	0	0	0	0	0	0
5	AF21-43	Bacteroidetes	Parabacteroides	Parabacteroides_sp._20_3	0	0	0	0	0	0	0	0	0	0	0	0	0	0	0	0	0	0	0	0	0	0	0	0	0	0	0	0	0	0	0	0	0	0	0	0	0	0	0	0	0	0	0	0	0
5	AF33-31	Bacteroidetes	Parabacteroides	Parabacteroides_distasonis	0	0	0	0	0	0	0	0	0	0	0	0	0	0	0	0	0	0	0	0	0	0	0	0	0	0	0	0	0	0	0	0	0	0	0	0	0	0	0	0	0	0	0	0	0
5	AM25-14	Bacteroidetes	Parabacteroides	Parabacteroides_sp._20_3	0	0	0	0	0	0	0	0	0	0	0	0	0	0	0	0	0	0	0	0	0	0	0	0	0	0	0	0	0	0	0	0	0	0	0	0	0	0	0	0	0	0	0	0	0
5	AF25-36AC	Bacteroidetes	Parabacteroides	Parabacteroides_distasonis	0	0	0	0	0	0	0	0	0	0	0	0	0	0	0	0	0	0	0	0	0	0	0	0	0	0	0	0	0	0	0	0	0	0	0	0	0	0	0	0	0	0	0	0	0
5	AM54-10XD	Bacteroidetes	Parabacteroides	Parabacteroides_distasonis	0	0	0	0	0	0	0	0	0	0	0	0	0	0	0	0	0	0	0	0	0	0	0	0	0	0	0	0	0	0	0	0	0	0	0	0	0	0	0	0	0	0	0	0	0
5	AM59-9XD	Bacteroidetes	Parabacteroides	Parabacteroides_distasonis	0	0	0	0	0	0	0	0	0	0	0	0	0	0	0	0	0	0	0	0	0	0	0	0	0	0	0	0	0	0	0	0	0	0	0	0	0	0	0	0	0	0	0	0	0
5	AM27-42	Bacteroidetes	Parabacteroides	Parabacteroides_sp._20_3	0	0	0	0	0	0	0	0	0	0	0	0	0	0	0	0	0	0	0	0	0	0	0	0	0	0	0	0	0	0	0	0	0	0	0	0	0	0	0	0	0	0	0	0	0
5	OF04-11BH	Bacteroidetes	Parabacteroides	Parabacteroides_distasonis	0	0	0	0	0	0	0	0	0	0	0	0	0	0	0	0	0	0	0	0	0	0	0	0	0	0	0	0	0	0	0	0	0	0	0	0	0	0	0	0	0	0	0	0	0
5	AM18-12LB	Bacteroidetes	Parabacteroides	Parabacteroides_sp._20_3	0	0	0	0	0	0	0	0	0	0	0	0	0	0	0	0	0	0	0	0	0	0	0	0	0	0	0	0	0	0	0	0	0	0	0	0	0	0	0	0	0	0	0	0	0
5	AM25-3	Bacteroidetes	Parabacteroides	Parabacteroides_distasonis	0	0	0	0	0	0	0	0	0	0	0	0	0	0	0	0	0	0	0	0	0	0	0	0	0	0	0	0	0	0	0	0	0	0	0	0	0	0	0	0	0	0	0	0	0
188	AM08-6	Bacteroidetes	Parabacteroides	unclassified	0	0	0	0	0	0	0	0	0	0	0	0	0	0	0	0	0	0	0	0	0	0	0	0	0	0	0	0	0	0	0	0	0	0	0	0	0	0	0	0	0	0	0	0	0
27	AM16-50	Bacteroidetes	Parabacteroides	Parabacteroides_merdae	0	0	0	0	0	0	0	0	0	0	0	0	0	0	0	0	0	0	0	0	0	0	0	0	0	0	0	0	0	0	0	0	0	0	0	0	0	0	0	0	0	0	0	0	0
27	AM26-6AC	Bacteroidetes	Parabacteroides	Parabacteroides_merdae	0	0	0	0	0	0	0	0	0	0	0	0	0	0	0	0	0	0	0	0	0	0	0	0	0	0	0	0	0	0	0	0	0	0	0	0	0	0	0	0	0	0	0	0	0
27	AF26-22BH	Bacteroidetes	Parabacteroides	Parabacteroides_merdae	0	0	0	0	0	0	0	0	0	0	0	0	0	0	0	0	0	0	0	0	0	0	0	0	0	0	0	0	0	0	0	0	0	0	0	0	0	0	0	0	0	0	0	0	0
27	AF31-17	Bacteroidetes	Parabacteroides	Parabacteroides_merdae	0	0	0	0	0	0	0	0	0	0	0	0	0	0	0	0	0	0	0	0	0	0	0	0	0	0	0	0	0	0	0	0	0	0	0	0	0	0	0	0	0	0	0	0	0
27	AF33-34	Bacteroidetes	Parabacteroides	Parabacteroides_merdae	0	0	0	0	0	0	0	0	0	0	0	0	0	0	0	0	0	0	0	0	0	0	0	0	0	0	0	0	0	0	0	0	0	0	0	0	0	0	0	0	0	0	0	0	0
27	OM05-11AA	Bacteroidetes	Parabacteroides	Parabacteroides_merdae	0	0	0	0	0	0	0	0	0	0	0	0	0	0	0	0	0	0	0	0	0	0	0	0	0	0	0	0	0	0	0	0	0	0	0	0	0	0	0	0	0	0	0	0	0
27	OM06-16AC	Bacteroidetes	Parabacteroides	Parabacteroides_merdae	0	0	0	0	0	0	0	0	0	0	0	0	0	0	0	0	0	0	0	0	0	0	0	0	0	0	0	0	0	0	0	0	0	0	0	0	0	0	0	0	0	0	0	0	0
27	AF35-4AC	Bacteroidetes	Parabacteroides	Parabacteroides_merdae	0	0	0	0	0	0	0	0	0	0	0	0	0	0	0	0	0	0	0	0	0	0	0	0	0	0	0	0	0	0	0	0	0	0	0	0	0	0	0	0	0	0	0	0	0
27	AM50-15	Bacteroidetes	Parabacteroides	Parabacteroides_merdae	0	0	0	0	0	0	0	0	0	0	0	0	0	0	0	0	0	0	0	0	0	0	0	0	0	0	0	0	0	0	0	0	0	0	0	0	0	0	0	0	0	0	0	0	0
27	AM34-17	Bacteroidetes	Parabacteroides	Parabacteroides_merdae	0	0	0	0	0	0	0	0	0	0	0	0	0	0	0	0	0	0	0	0	0	0	0	0	0	0	0	0	0	0	0	0	0	0	0	0	0	0	0	0	0	0	0	0	0
27	AM14-15	Bacteroidetes	Parabacteroides	Parabacteroides_merdae	0	0	0	0	0	0	0	0	0	0	0	0	0	0	0	0	0	0	0	0	0	0	0	0	0	0	0	0	0	0	0	0	0	0	0	0	0	0	0	0	0	0	0	0	0
27	AF38-4	Bacteroidetes	Parabacteroides	Parabacteroides_merdae	0	0	0	0	0	0	0	0	0	0	0	0	0	0	0	0	0	0	0	0	0	0	0	0	0	0	0	0	0	0	0	0	0	0	0	0	0	0	0	0	0	0	0	0	0
27	AF19-8	Bacteroidetes	Parabacteroides	Parabacteroides_merdae	0	0	0	0	0	0	0	0	0	0	0	0	0	0	0	0	0	0	0	0	0	0	0	0	0	0	0	0	0	0	0	0	0	0	0	0	0	0	0	0	0	0	0	0	0
27	AM48-24BH	Bacteroidetes	Parabacteroides	Parabacteroides_merdae	0	0	0	0	0	0	0	0	0	0	0	0	0	0	0	0	0	0	0	0	0	0	0	0	0	0	0	0	0	0	0	0	0	0	0	0	0	0	0	0	0	0	0	0	0
27	AM30-44	Bacteroidetes	Parabacteroides	Parabacteroides_merdae	0	0	0	0	0	0	0	0	0	0	0	0	0	0	0	0	0	0	0	0	0	0	0	0	0	0	0	0	0	0	0	0	0	0	0	0	0	0	0	0	0	0	0	0	0
165	AF17-28	Bacteroidetes	Parabacteroides	unclassified	0	0	0	0	0	0	0	0	0	0	0	0	0	0	0	0	0	0	0	0	0	0	0	0	0	0	0	0	0	0	0	0	0	0	0	0	0	0	0	0	0	0	0	0	0
165	AF48-14	Bacteroidetes	Parabacteroides	unclassified	0	0	0	0	0	0	0	0	0	0	0	0	0	0	0	0	0	0	0	0	0	0	0	0	0	0	0	0	0	0	0	0	0	0	0	0	0	0	0	0	0	0	0	0	0
192	OM02-37	Bacteroidetes	Parabacteroides	Parabacteroides_gordonii	0	0	0	0	0	0	0	0	0	0	0	0	0	0	0	0	0	0	0	0	0	0	0	0	0	0	0	0	0	0	0	0	0	0	0	0	0	0	0	0	0	0	0	0	0
132	AF18-52	Bacteroidetes	Parabacteroides	unclassified	0	0	0	0	0	0	0	0	0	0	0	0	0	0	0	0	0	0	0	0	0	0	0	0	0	0	0	0	0	0	0	0	0	0	0	0	0	0	0	0	0	0	0	0	0
132	AF14-59	Bacteroidetes	Parabacteroides	unclassified	0	0	0	0	0	0	0	0	0	0	0	0	0	0	0	0	0	0	0	0	0	0	0	0	0	0	0	0	0	0	0	0	0	0	0	0	0	0	0	0	0	0	0	0	0
245	TM07-1AC	Bacteroidetes	Parabacteroides	unclassified	0	0	0	0	0	0	0	0	0	0	0	0	0	0	0	0	0	0	0	0	0	0	0	0	0	0	0	0	0	0	0	0	0	0	0	0	0	0	0	0	0	0	0	0	0
289	AM58-2XD	Bacteroidetes	Parabacteroides	unclassified	0	0	0	0	0	0	0	0	0	0	0	0	0	0	0	0	0	0	0	0	0	0	0	0	0	0	0	0	0	0	0	0	0	0	0	0	0	0	0	0	0	0	0	0	0
235	AF17-3	Bacteroidetes	Parabacteroides	Parabacteroides_sp._ASF519	0	0	0	0	0	0	0	0	0	0	0	0	0	0	0	0	0	0	0	0	0	0	0	0	0	0	0	0	0	0	0	0	0	0	0	0	0	0	0	0	0	0	0	0	0
269	AF15-8	Bacteroidetes	Paraprevotella	Paraprevotella_clara	0	0	0	0	0	0	0	0	0	0	0	0	0	0	0	0	0	0	0	0	0	0	0	0	0	0	0	0	0	0	0	0	0	0	0	0	0	0	0	0	0	0	0	0	0
302	OF04-15BH	Bacteroidetes	Bacteroides	unclassified	0	0	0	0	0	0	0	0	0	0	0	0	0	0	0	0	0	0	0	0	0	0	0	0	0	0	0	0	0	0	0	0	0	0	0	0	0	0	0	0	0	0	0	0	0
244	AF42-9	Bacteroidetes	Prevotella	Prevotella_stercorea	0	0	0	0	0	0	0	0	0	0	0	0	0	0	0	0	0	0	0	0	0	0	0	0	0	0	0	0	0	0	0	0	0	0	0	0	0	0	0	0	0	0	0	0	0
294	TF09-12	Bacteroidetes	Prevotella	Prevotella_disiens	0	0	0	0	0	0	0	0	0	0	0	0	0	0	0	0	0	0	0	0	0	0	0	0	0	0	0	0	0	0	0	0	0	0	0	0	0	0	0	0	0	0	0	0	0
194	AM42-24	Bacteroidetes	Prevotella	Prevotella_sp._CAG:604	0	0	0	0	0	0	0	0	0	0	0	0	0	0	0	0	0	0	0	0	0	0	0	0	0	0	0	0	0	0	0	0	0	0	0	0	0	0	0	0	0	0	0	0	0
23	TF06-40	Bacteroidetes	Prevotella	Prevotella_copri	0	0	0	0	0	0	0	0	0	0	0	0	0	0	0	0	0	0	0	0	0	0	0	0	0	0	0	0	0	0	0	0	0	0	0	0	0	0	0	0	0	0	0	0	0
23	AF12-50	Bacteroidetes	Prevotella	Prevotella_copri	0	0	0	0	0	0	0	0	0	0	0	0	0	0	0	0	0	0	0	0	0	0	0	0	0	0	0	0	0	0	0	0	0	0	0	0	0	0	0	0	0	0	0	0	0
23	AF38-11	Bacteroidetes	Prevotella	Prevotella_copri	0	0	0	0	0	0	0	0	0	0	0	0	0	0	0	0	0	0	0	0	0	0	0	0	0	0	0	0	0	0	0	0	0	0	0	0	0	0	0	0	0	0	0	0	0
23	AF22-1	Bacteroidetes	Prevotella	Prevotella_copri	0	0	0	0	0	0	0	0	0	0	0	0	0	0	0	0	0	0	0	0	0	0	0	0	0	0	0	0	0	0	0	0	0	0	0	0	0	0	0	0	0	0	0	0	0
23	AF11-14	Bacteroidetes	Prevotella	Prevotella_copri	0	0	0	0	0	0	0	0	0	0	0	0	0	0	0	0	0	0	0	0	0	0	0	0	0	0	0	0	0	0	0	0	0	0	0	0	0	0	0	0	0	0	0	0	0
23	AM42-23AC	Bacteroidetes	Prevotella	Prevotella_copri	0	0	0	0	0	0	0	0	0	0	0	0	0	0	0	0	0	0	0	0	0	0	0	0	0	0	0	0	0	0	0	0	0	0	0	0	0	0	0	0	0	0	0	0	0
23	AF24-12	Bacteroidetes	Prevotella	Prevotella_copri	0	0	0	0	0	0	0	0	0	0	0	0	0	0	0	0	0	0	0	0	0	0	0	0	0	0	0	0	0	0	0	0	0	0	0	0	0	0	0	0	0	0	0	0	0
23	OM06-11	Bacteroidetes	Prevotella	Prevotella_copri	0	0	0	0	0	0	0	0	0	0	0	0	0	0	0	0	0	0	0	0	0	0	0	0	0	0	0	0	0	0	0	0	0	0	0	0	0	0	0	0	0	0	0	0	0
23	AM16-54	Bacteroidetes	Prevotella	Prevotella_copri	0	0	0	0	0	0	0	0	0	0	0	0	0	0	0	0	0	0	0	0	0	0	0	0	0	0	0	0	0	0	0	0	0	0	0	0	0	0	0	0	0	0	0	0	0
23	AF15-25	Bacteroidetes	Prevotella	Prevotella_copri	0	0	0	0	0	0	0	0	0	0	0	0	0	0	0	0	0	0	0	0	0	0	0	0	0	0	0	0	0	0	0	0	0	0	0	0	0	0	0	0	0	0	0	0	0
23	AF29-19	Bacteroidetes	Prevotella	Prevotella_copri	0	0	0	0	0	0	0	0	0	0	0	0	0	0	0	0	0	0	0	0	0	0	0	0	0	0	0	0	0	0	0	0	0	0	0	0	0	0	0	0	0	0	0	0	0
23	AF10-17	Bacteroidetes	Prevotella	Prevotella_copri	0	0	0	0	0	0	0	0	0	0	0	0	0	0	0	0	0	0	0	0	0	0	0	0	0	0	0	0	0	0	0	0	0	0	0	0	0	0	0	0	0	0	0	0	0
23	AM22-1	Bacteroidetes	Prevotella	Prevotella_copri	0	0	0	0	0	0	0	0	0	0	0	0	0	0	0	0	0	0	0	0	0	0	0	0	0	0	0	0	0	0	0	0	0	0	0	0	0	0	0	0	0	0	0	0	0
23	AM22-19	Bacteroidetes	Prevotella	Prevotella_copri	0	0	0	0	0	0	0	0	0	0	0	0	0	0	0	0	0	0	0	0	0	0	0	0	0	0	0	0	0	0	0	0	0	0	0	0	0	0	0	0	0	0	0	0	0
23	AM22-2	Bacteroidetes	Prevotella	Prevotella_copri	0	0	0	0	0	0	0	0	0	0	0	0	0	0	0	0	0	0	0	0	0	0	0	0	0	0	0	0	0	0	0	0	0	0	0	0	0	0	0	0	0	0	0	0	0
23	AF43-2	Bacteroidetes	Prevotella	Prevotella_copri	0	0	0	0	0	0	0	0	0	0	0	0	0	0	0	0	0	0	0	0	0	0	0	0	0	0	0	0	0	0	0	0	0	0	0	0	0	0	0	0	0	0	0	0	0
23	OM04-1	Bacteroidetes	Prevotella	Prevotella_copri	0	0	0	0	0	0	0	0	0	0	0	0	0	0	0	0	0	0	0	0	0	0	0	0	0	0	0	0	0	0	0	0	0	0	0	0	0	0	0	0	0	0	0	0	0
23	AF46-2NS	Bacteroidetes	Prevotella	Prevotella_copri	0	0	0	0	0	0	0	0	0	0	0	0	0	0	0	0	0	0	0	0	0	0	0	0	0	0	0	0	0	0	0	0	0	0	0	0	0	0	0	0	0	0	0	0	0
23	OF03-3	Bacteroidetes	Prevotella	Prevotella_copri	0	0	0	0	0	0	0	0	0	0	0	0	0	0	0	0	0	0	0	0	0	0	0	0	0	0	0	0	0	0	0	0	0	0	0	0	0	0	0	0	0	0	0	0	0
90	TF12-30	Bacteroidetes	Prevotella	unclassified	0	0	0	0	0	0	0	0	0	0	0	0	0	0	0	0	0	0	0	0	0	0	0	0	0	0	0	0	0	0	0	0	0	0	0	0	0	0	0	0	0	0	0	0	0
90	AM34-19LB	Bacteroidetes	Prevotella	unclassified	0	0	0	0	0	0	0	0	0	0	0	0	0	0	0	0	0	0	0	0	0	0	0	0	0	0	0	0	0	0	0	0	0	0	0	0	0	0	0	0	0	0	0	0	0
90	AM23-5	Bacteroidetes	Prevotella	unclassified	0	0	0	0	0	0	0	0	0	0	0	0	0	0	0	0	0	0	0	0	0	0	0	0	0	0	0	0	0	0	0	0	0	0	0	0	0	0	0	0	0	0	0	0	0
97	AM22-3LB	Bacteroidetes	Bacteroides	Bacteroides_sp._CAG:98	0	0	0	0	0	0	0	0	0	0	0	0	0	0	0	0	0	0	0	0	0	0	0	0	0	0	0	0	0	0	0	0	0	0	0	0	0	0	0	0	0	0	0	0	0
97	AM16-15	Bacteroidetes	Bacteroides	Bacteroides_sp._CAG:98	0	0	0	0	0	0	0	0	0	0	0	0	0	0	0	0	0	0	0	0	0	0	0	0	0	0	0	0	0	0	0	0	0	0	0	0	0	0	0	0	0	0	0	0	0
97	AM25-34	Bacteroidetes	Bacteroides	Bacteroides_sp._CAG:98	0	0	0	0	0	0	0	0	0	0	0	0	0	0	0	0	0	0	0	0	0	0	0	0	0	0	0	0	0	0	0	0	0	0	0	0	0	0	0	0	0	0	0	0	0
30	OM02-4	Bacteroidetes	Bacteroides	Bacteroides_sp._3_1_33FAA	0	0	0	0	0	0	0	0	0	0	0	0	0	0	0	0	0	0	0	0	0	0	0	0	0	0	0	0	0	0	0	0	0	0	0	0	0	0	0	0	0	0	0	0	0
30	AF15-23LB	Bacteroidetes	Bacteroides	Bacteroides_sp._3_1_33FAA	0	0	0	0	0	0	0	0	0	0	0	0	0	0	0	0	0	0	0	0	0	0	0	0	0	0	0	0	0	0	0	0	0	0	0	0	0	0	0	0	0	0	0	0	0
30	TM05-24	Bacteroidetes	Bacteroides	Bacteroides_dorei	0	0	0	0	0	0	0	0	0	0	0	0	0	0	0	0	0	0	0	0	0	0	0	0	0	0	0	0	0	0	0	0	0	0	0	0	0	0	0	0	0	0	0	0	0
30	AM28-6	Bacteroidetes	Bacteroides	Bacteroides_sp._3_1_33FAA	0	0	0	0	0	0	0	0	0	0	0	0	0	0	0	0	0	0	0	0	0	0	0	0	0	0	0	0	0	0	0	0	0	0	0	0	0	0	0	0	0	0	0	0	0
30	AF16-29	Bacteroidetes	Bacteroides	Bacteroides_sp._3_1_33FAA	0	0	0	0	0	0	0	0	0	0	0	0	0	0	0	0	0	0	0	0	0	0	0	0	0	0	0	0	0	0	0	0	0	0	0	0	0	0	0	0	0	0	0	0	0
30	OF04-10BH	Bacteroidetes	Bacteroides	Bacteroides_dorei	0	0	0	0	0	0	0	0	0	0	0	0	0	0	0	0	0	0	0	0	0	0	0	0	0	0	0	0	0	0	0	0	0	0	0	0	0	0	0	0	0	0	0	0	0
30	AM18-9	Bacteroidetes	Bacteroides	Bacteroides_sp._3_1_33FAA	0	0	0	0	0	0	0	0	0	0	0	0	0	0	0	0	0	0	0	0	0	0	0	0	0	0	0	0	0	0	0	0	0	0	0	0	0	0	0	0	0	0	0	0	0
30	AF17-1	Bacteroidetes	Bacteroides	Bacteroides_sp._3_1_33FAA	0	0	0	0	0	0	0	0	0	0	0	0	0	0	0	0	0	0	0	0	0	0	0	0	0	0	0	0	0	0	0	0	0	0	0	0	0	0	0	0	0	0	0	0	0
30	AM23-18	Bacteroidetes	Bacteroides	Bacteroides_sp._3_1_33FAA	0	0	0	0	0	0	0	0	0	0	0	0	0	0	0	0	0	0	0	0	0	0	0	0	0	0	0	0	0	0	0	0	0	0	0	0	0	0	0	0	0	0	0	0	0
30	AF39-10AT	Bacteroidetes	Bacteroides	Bacteroides_sp._3_1_33FAA	0	0	0	0	0	0	0	0	0	0	0	0	0	0	0	0	0	0	0	0	0	0	0	0	0	0	0	0	0	0	0	0	0	0	0	0	0	0	0	0	0	0	0	0	0
30	AF25-18	Bacteroidetes	Bacteroides	Bacteroides_sp._3_1_33FAA	0	0	0	0	0	0	0	0	0	0	0	0	0	0	0	0	0	0	0	0	0	0	0	0	0	0	0	0	0	0	0	0	0	0	0	0	0	0	0	0	0	0	0	0	0
30	AF14-1AC	Bacteroidetes	Bacteroides	Bacteroides_dorei	0	0	0	0	0	0	0	0	0	0	0	0	0	0	0	0	0	0	0	0	0	0	0	0	0	0	0	0	0	0	0	0	0	0	0	0	0	0	0	0	0	0	0	0	0
30	AF27-18BH	Bacteroidetes	Bacteroides	Bacteroides_dorei	0	0	0	0	0	0	0	0	0	0	0	0	0	0	0	0	0	0	0	0	0	0	0	0	0	0	0	0	0	0	0	0	0	0	0	0	0	0	0	0	0	0	0	0	0
30	TF05-10AC	Bacteroidetes	Bacteroides	Bacteroides_sp._3_1_33FAA	0	0	0	0	0	0	0	0	0	0	0	0	0	0	0	0	0	0	0	0	0	0	0	0	0	0	0	0	0	0	0	0	0	0	0	0	0	0	0	0	0	0	0	0	0
1	AF34-15	Bacteroidetes	Bacteroides	Bacteroides_vulgatus	0	0	0	0	0	0	0	0	0	0	0	0	0	0	0	0	0	0	0	0	0	0	0	0	0	0	0	0	0	0	0	0	0	0	0	0	0	0	0	0	0	0	0	0	0
1	AM27-13	Bacteroidetes	Bacteroides	Bacteroides_sp._4_3_47FAA	0	0	0	0	0	0	0	0	0	0	0	0	0	0	0	0	0	0	0	0	0	0	0	0	0	0	0	0	0	0	0	0	0	0	0	0	0	0	0	0	0	0	0	0	0
1	TF05-18	Bacteroidetes	Bacteroides	Bacteroides_vulgatus	0	0	0	0	0	0	0	0	0	0	0	0	0	0	0	0	0	0	0	0	0	0	0	0	0	0	0	0	0	0	0	0	0	0	0	0	0	0	0	0	0	0	0	0	0
1	AM28-1	Bacteroidetes	Bacteroides	Bacteroides_vulgatus	0	0	0	0	0	0	0	0	0	0	0	0	0	0	0	0	0	0	0	0	0	0	0	0	0	0	0	0	0	0	0	0	0	0	0	0	0	0	0	0	0	0	0	0	0
1	AF39-1	Bacteroidetes	Bacteroides	Bacteroides_vulgatus	0	0	0	0	0	0	0	0	0	0	0	0	0	0	0	0	0	0	0	0	0	0	0	0	0	0	0	0	0	0	0	0	0	0	0	0	0	0	0	0	0	0	0	0	0
1	AM43-4BH	Bacteroidetes	Bacteroides	Bacteroides_vulgatus	0	0	0	0	0	0	0	0	0	0	0	0	0	0	0	0	0	0	0	0	0	0	0	0	0	0	0	0	0	0	0	0	0	0	0	0	0	0	0	0	0	0	0	0	0
1	AF39-8AT	Bacteroidetes	Bacteroides	Bacteroides_vulgatus	0	0	0	0	0	0	0	0	0	0	0	0	0	0	0	0	0	0	0	0	0	0	0	0	0	0	0	0	0	0	0	0	0	0	0	0	0	0	0	0	0	0	0	0	0
1	AM44-21	Bacteroidetes	Bacteroides	Bacteroides_vulgatus	0	0	0	0	0	0	0	0	0	0	0	0	0	0	0	0	0	0	0	0	0	0	0	0	0	0	0	0	0	0	0	0	0	0	0	0	0	0	0	0	0	0	0	0	0
1	TF10-3	Bacteroidetes	Bacteroides	Bacteroides_vulgatus	0	0	0	0	0	0	0	0	0	0	0	0	0	0	0	0	0	0	0	0	0	0	0	0	0	0	0	0	0	0	0	0	0	0	0	0	0	0	0	0	0	0	0	0	0
1	AF18-14	Bacteroidetes	Bacteroides	Bacteroides_vulgatus	0	0	0	0	0	0	0	0	0	0	0	0	0	0	0	0	0	0	0	0	0	0	0	0	0	0	0	0	0	0	0	0	0	0	0	0	0	0	0	0	0	0	0	0	0
1	AF35-15AC	Bacteroidetes	Bacteroides	Bacteroides_vulgatus	0	0	0	0	0	0	0	0	0	0	0	0	0	0	0	0	0	0	0	0	0	0	0	0	0	0	0	0	0	0	0	0	0	0	0	0	0	0	0	0	0	0	0	0	0
1	OF05-14BH	Bacteroidetes	Bacteroides	Bacteroides_vulgatus	0	0	0	0	0	0	0	0	0	0	0	0	0	0	0	0	0	0	0	0	0	0	0	0	0	0	0	0	0	0	0	0	0	0	0	0	0	0	0	0	0	0	0	0	0
1	OF05-20BH	Bacteroidetes	Bacteroides	Bacteroides_vulgatus	0	0	0	0	0	0	0	0	0	0	0	0	0	0	0	0	0	0	0	0	0	0	0	0	0	0	0	0	0	0	0	0	0	0	0	0	0	0	0	0	0	0	0	0	0
1	AF13-53	Bacteroidetes	Bacteroides	Bacteroides_vulgatus	0	0	0	0	0	0	0	0	0	0	0	0	0	0	0	0	0	0	0	0	0	0	0	0	0	0	0	0	0	0	0	0	0	0	0	0	0	0	0	0	0	0	0	0	0
1	AF32-15BH	Bacteroidetes	Bacteroides	Bacteroides_sp._4_3_47FAA	0	0	0	0	0	0	0	0	0	0	0	0	0	0	0	0	0	0	0	0	0	0	0	0	0	0	0	0	0	0	0	0	0	0	0	0	0	0	0	0	0	0	0	0	0
1	AM16-6	Bacteroidetes	Bacteroides	Bacteroides_vulgatus	0	0	0	0	0	0	0	0	0	0	0	0	0	0	0	0	0	0	0	0	0	0	0	0	0	0	0	0	0	0	0	0	0	0	0	0	0	0	0	0	0	0	0	0	0
1	AF21-45	Bacteroidetes	Bacteroides	Bacteroides_vulgatus	0	0	0	0	0	0	0	0	0	0	0	0	0	0	0	0	0	0	0	0	0	0	0	0	0	0	0	0	0	0	0	0	0	0	0	0	0	0	0	0	0	0	0	0	0
1	AM17-30	Bacteroidetes	Bacteroides	Bacteroides_vulgatus	0	0	0	0	0	0	0	0	0	0	0	0	0	0	0	0	0	0	0	0	0	0	0	0	0	0	0	0	0	0	0	0	0	0	0	0	0	0	0	0	0	0	0	0	0
1	AM13-21	Bacteroidetes	Bacteroides	Bacteroides_vulgatus	0	0	0	0	0	0	0	0	0	0	0	0	0	0	0	0	0	0	0	0	0	0	0	0	0	0	0	0	0	0	0	0	0	0	0	0	0	0	0	0	0	0	0	0	0
1	AF26-3BH	Bacteroidetes	Bacteroides	Bacteroides_vulgatus	0	0	0	0	0	0	0	0	0	0	0	0	0	0	0	0	0	0	0	0	0	0	0	0	0	0	0	0	0	0	0	0	0	0	0	0	0	0	0	0	0	0	0	0	0
1	AF35-11AC	Bacteroidetes	Bacteroides	Bacteroides_vulgatus	0	0	0	0	0	0	0	0	0	0	0	0	0	0	0	0	0	0	0	0	0	0	0	0	0	0	0	0	0	0	0	0	0	0	0	0	0	0	0	0	0	0	0	0	0
1	AF28-7	Bacteroidetes	Bacteroides	Bacteroides_vulgatus	0	0	0	0	0	0	0	0	0	0	0	0	0	0	0	0	0	0	0	0	0	0	0	0	0	0	0	0	0	0	0	0	0	0	0	0	0	0	0	0	0	0	0	0	0
1	TM06-6	Bacteroidetes	Bacteroides	Bacteroides_vulgatus	0	0	0	0	0	0	0	0	0	0	0	0	0	0	0	0	0	0	0	0	0	0	0	0	0	0	0	0	0	0	0	0	0	0	0	0	0	0	0	0	0	0	0	0	0
1	TM04-10	Bacteroidetes	Bacteroides	Bacteroides_vulgatus	0	0	0	0	0	0	0	0	0	0	0	0	0	0	0	0	0	0	0	0	0	0	0	0	0	0	0	0	0	0	0	0	0	0	0	0	0	0	0	0	0	0	0	0	0
1	AM49-11	Bacteroidetes	Bacteroides	Bacteroides_vulgatus	0	0	0	0	0	0	0	0	0	0	0	0	0	0	0	0	0	0	0	0	0	0	0	0	0	0	0	0	0	0	0	0	0	0	0	0	0	0	0	0	0	0	0	0	0
1	AM26-11	Bacteroidetes	Bacteroides	Bacteroides_sp._4_3_47FAA	0	0	0	0	0	0	0	0	0	0	0	0	0	0	0	0	0	0	0	0	0	0	0	0	0	0	0	0	0	0	0	0	0	0	0	0	0	0	0	0	0	0	0	0	0
1	AM38-19	Bacteroidetes	Bacteroides	Bacteroides_vulgatus	0	0	0	0	0	0	0	0	0	0	0	0	0	0	0	0	0	0	0	0	0	0	0	0	0	0	0	0	0	0	0	0	0	0	0	0	0	0	0	0	0	0	0	0	0
1	AM39-10	Bacteroidetes	Bacteroides	Bacteroides_vulgatus	0	0	0	0	0	0	0	0	0	0	0	0	0	0	0	0	0	0	0	0	0	0	0	0	0	0	0	0	0	0	0	0	0	0	0	0	0	0	0	0	0	0	0	0	0
1	AM25-23	Bacteroidetes	Bacteroides	Bacteroides_vulgatus	0	0	0	0	0	0	0	0	0	0	0	0	0	0	0	0	0	0	0	0	0	0	0	0	0	0	0	0	0	0	0	0	0	0	0	0	0	0	0	0	0	0	0	0	0
1	AM39-30BH	Bacteroidetes	Bacteroides	Bacteroides_vulgatus	0	0	0	0	0	0	0	0	0	0	0	0	0	0	0	0	0	0	0	0	0	0	0	0	0	0	0	0	0	0	0	0	0	0	0	0	0	0	0	0	0	0	0	0	0
1	AM13-10	Bacteroidetes	Bacteroides	Bacteroides_vulgatus	0	0	0	0	0	0	0	0	0	0	0	0	0	0	0	0	0	0	0	0	0	0	0	0	0	0	0	0	0	0	0	0	0	0	0	0	0	0	0	0	0	0	0	0	0
1	AM29-2	Bacteroidetes	Bacteroides	Bacteroides_vulgatus	0	0	0	0	0	0	0	0	0	0	0	0	0	0	0	0	0	0	0	0	0	0	0	0	0	0	0	0	0	0	0	0	0	0	0	0	0	0	0	0	0	0	0	0	0
1	AF12-25	Bacteroidetes	Bacteroides	Bacteroides_vulgatus	0	0	0	0	0	0	0	0	0	0	0	0	0	0	0	0	0	0	0	0	0	0	0	0	0	0	0	0	0	0	0	0	0	0	0	0	0	0	0	0	0	0	0	0	0
1	AM14-27	Bacteroidetes	Bacteroides	Bacteroides_vulgatus	0	0	0	0	0	0	0	0	0	0	0	0	0	0	0	0	0	0	0	0	0	0	0	0	0	0	0	0	0	0	0	0	0	0	0	0	0	0	0	0	0	0	0	0	0
1	AF20-1LB	Bacteroidetes	Bacteroides	Bacteroides_vulgatus	0	0	0	0	0	0	0	0	0	0	0	0	0	0	0	0	0	0	0	0	0	0	0	0	0	0	0	0	0	0	0	0	0	0	0	0	0	0	0	0	0	0	0	0	0
1	OM07-1BH	Bacteroidetes	Bacteroides	Bacteroides_vulgatus	0	0	0	0	0	0	0	0	0	0	0	0	0	0	0	0	0	0	0	0	0	0	0	0	0	0	0	0	0	0	0	0	0	0	0	0	0	0	0	0	0	0	0	0	0
1	OM07-4AC	Bacteroidetes	Bacteroides	Bacteroides_vulgatus	0	0	0	0	0	0	0	0	0	0	0	0	0	0	0	0	0	0	0	0	0	0	0	0	0	0	0	0	0	0	0	0	0	0	0	0	0	0	0	0	0	0	0	0	0
1	AM21-14	Bacteroidetes	Bacteroides	Bacteroides_vulgatus	0	0	0	0	0	0	0	0	0	0	0	0	0	0	0	0	0	0	0	0	0	0	0	0	0	0	0	0	0	0	0	0	0	0	0	0	0	0	0	0	0	0	0	0	0
1	AM21-42	Bacteroidetes	Bacteroides	Bacteroides_vulgatus	0	0	0	0	0	0	0	0	0	0	0	0	0	0	0	0	0	0	0	0	0	0	0	0	0	0	0	0	0	0	0	0	0	0	0	0	0	0	0	0	0	0	0	0	0
1	AM51-1	Bacteroidetes	Bacteroides	Bacteroides_vulgatus	0	0	0	0	0	0	0	0	0	0	0	0	0	0	0	0	0	0	0	0	0	0	0	0	0	0	0	0	0	0	0	0	0	0	0	0	0	0	0	0	0	0	0	0	0
1	OM08-13BH	Bacteroidetes	Bacteroides	Bacteroides_vulgatus	0	0	0	0	0	0	0	0	0	0	0	0	0	0	0	0	0	0	0	0	0	0	0	0	0	0	0	0	0	0	0	0	0	0	0	0	0	0	0	0	0	0	0	0	0
1	AF36-14BH	Bacteroidetes	Bacteroides	Bacteroides_vulgatus	0	0	0	0	0	0	0	0	0	0	0	0	0	0	0	0	0	0	0	0	0	0	0	0	0	0	0	0	0	0	0	0	0	0	0	0	0	0	0	0	0	0	0	0	0
1	AF20-10	Bacteroidetes	Bacteroides	Bacteroides_vulgatus	0	0	0	0	0	0	0	0	0	0	0	0	0	0	0	0	0	0	0	0	0	0	0	0	0	0	0	0	0	0	0	0	0	0	0	0	0	0	0	0	0	0	0	0	0
1	AM32-26AC	Bacteroidetes	Bacteroides	Bacteroides_vulgatus	0	0	0	0	0	0	0	0	0	0	0	0	0	0	0	0	0	0	0	0	0	0	0	0	0	0	0	0	0	0	0	0	0	0	0	0	0	0	0	0	0	0	0	0	0
1	AM46-1	Bacteroidetes	Bacteroides	Bacteroides_vulgatus	0	0	0	0	0	0	0	0	0	0	0	0	0	0	0	0	0	0	0	0	0	0	0	0	0	0	0	0	0	0	0	0	0	0	0	0	0	0	0	0	0	0	0	0	0
1	AF04-12	Bacteroidetes	Bacteroides	Bacteroides_vulgatus	0	0	0	0	0	0	0	0	0	0	0	0	0	0	0	0	0	0	0	0	0	0	0	0	0	0	0	0	0	0	0	0	0	0	0	0	0	0	0	0	0	0	0	0	0
1	OM03-13AC	Bacteroidetes	Bacteroides	Bacteroides_vulgatus	0	0	0	0	0	0	0	0	0	0	0	0	0	0	0	0	0	0	0	0	0	0	0	0	0	0	0	0	0	0	0	0	0	0	0	0	0	0	0	0	0	0	0	0	0
1	AF19-16	Bacteroidetes	Bacteroides	Bacteroides_vulgatus	0	0	0	0	0	0	0	0	0	0	0	0	0	0	0	0	0	0	0	0	0	0	0	0	0	0	0	0	0	0	0	0	0	0	0	0	0	0	0	0	0	0	0	0	0
1	AF29-13	Bacteroidetes	Bacteroides	Bacteroides_vulgatus	0	0	0	0	0	0	0	0	0	0	0	0	0	0	0	0	0	0	0	0	0	0	0	0	0	0	0	0	0	0	0	0	0	0	0	0	0	0	0	0	0	0	0	0	0
1	AF15-6A	Bacteroidetes	Bacteroides	Bacteroides_vulgatus	0	0	0	0	0	0	0	0	0	0	0	0	0	0	0	0	0	0	0	0	0	0	0	0	0	0	0	0	0	0	0	0	0	0	0	0	0	0	0	0	0	0	0	0	0
1	OM06-14	Bacteroidetes	Bacteroides	Bacteroides_vulgatus	0	0	0	0	0	0	0	0	0	0	0	0	0	0	0	0	0	0	0	0	0	0	0	0	0	0	0	0	0	0	0	0	0	0	0	0	0	0	0	0	0	0	0	0	0
1	AM34-18LB	Bacteroidetes	Bacteroides	Bacteroides_vulgatus	0	0	0	0	0	0	0	0	0	0	0	0	0	0	0	0	0	0	0	0	0	0	0	0	0	0	0	0	0	0	0	0	0	0	0	0	0	0	0	0	0	0	0	0	0
1	OM06-31AC	Bacteroidetes	Bacteroides	Bacteroides_vulgatus	0	0	0	0	0	0	0	0	0	0	0	0	0	0	0	0	0	0	0	0	0	0	0	0	0	0	0	0	0	0	0	0	0	0	0	0	0	0	0	0	0	0	0	0	0
1	AF16-11	Bacteroidetes	Bacteroides	Bacteroides_vulgatus	0	0	0	0	0	0	0	0	0	0	0	0	0	0	0	0	0	0	0	0	0	0	0	0	0	0	0	0	0	0	0	0	0	0	0	0	0	0	0	0	0	0	0	0	0
1	AM54-29XD	Bacteroidetes	Bacteroides	Bacteroides_vulgatus	0	0	0	0	0	0	0	0	0	0	0	0	0	0	0	0	0	0	0	0	0	0	0	0	0	0	0	0	0	0	0	0	0	0	0	0	0	0	0	0	0	0	0	0	0
1	AF37-17	Bacteroidetes	Bacteroides	Bacteroides_vulgatus	0	0	0	0	0	0	0	0	0	0	0	0	0	0	0	0	0	0	0	0	0	0	0	0	0	0	0	0	0	0	0	0	0	0	0	0	0	0	0	0	0	0	0	0	0
1	AF04-25	Bacteroidetes	Bacteroides	Bacteroides_vulgatus	0	0	0	0	0	0	0	0	0	0	0	0	0	0	0	0	0	0	0	0	0	0	0	0	0	0	0	0	0	0	0	0	0	0	0	0	0	0	0	0	0	0	0	0	0
1	CF01-10	Bacteroidetes	Bacteroides	Bacteroides_vulgatus	0	0	0	0	0	0	0	0	0	0	0	0	0	0	0	0	0	0	0	0	0	0	0	0	0	0	0	0	0	0	0	0	0	0	0	0	0	0	0	0	0	0	0	0	0
1	AM37-2	Bacteroidetes	Bacteroides	Bacteroides_vulgatus	0	0	0	0	0	0	0	0	0	0	0	0	0	0	0	0	0	0	0	0	0	0	0	0	0	0	0	0	0	0	0	0	0	0	0	0	0	0	0	0	0	0	0	0	0
1	AM09-18	Bacteroidetes	Bacteroides	Bacteroides_vulgatus	0	0	0	0	0	0	0	0	0	0	0	0	0	0	0	0	0	0	0	0	0	0	0	0	0	0	0	0	0	0	0	0	0	0	0	0	0	0	0	0	0	0	0	0	0
1	AF14-8	Bacteroidetes	Bacteroides	Bacteroides_vulgatus	0	0	0	0	0	0	0	0	0	0	0	0	0	0	0	0	0	0	0	0	0	0	0	0	0	0	0	0	0	0	0	0	0	0	0	0	0	0	0	0	0	0	0	0	0
1	AF25-30LB	Bacteroidetes	Bacteroides	Bacteroides_vulgatus	0	0	0	0	0	0	0	0	0	0	0	0	0	0	0	0	0	0	0	0	0	0	0	0	0	0	0	0	0	0	0	0	0	0	0	0	0	0	0	0	0	0	0	0	0
1	AF31-3	Bacteroidetes	Bacteroides	Bacteroides_vulgatus	0	0	0	0	0	0	0	0	0	0	0	0	0	0	0	0	0	0	0	0	0	0	0	0	0	0	0	0	0	0	0	0	0	0	0	0	0	0	0	0	0	0	0	0	0
1	AM35-11	Bacteroidetes	Bacteroides	Bacteroides_vulgatus	0	0	0	0	0	0	0	0	0	0	0	0	0	0	0	0	0	0	0	0	0	0	0	0	0	0	0	0	0	0	0	0	0	0	0	0	0	0	0	0	0	0	0	0	0
1	AF41-8MH	Bacteroidetes	Bacteroides	Bacteroides_vulgatus	0	0	0	0	0	0	0	0	0	0	0	0	0	0	0	0	0	0	0	0	0	0	0	0	0	0	0	0	0	0	0	0	0	0	0	0	0	0	0	0	0	0	0	0	0
1	AM30-40	Bacteroidetes	Bacteroides	Bacteroides_vulgatus	0	0	0	0	0	0	0	0	0	0	0	0	0	0	0	0	0	0	0	0	0	0	0	0	0	0	0	0	0	0	0	0	0	0	0	0	0	0	0	0	0	0	0	0	0
1	AF46-14NS	Bacteroidetes	Bacteroides	Bacteroides_vulgatus	0	0	0	0	0	0	0	0	0	0	0	0	0	0	0	0	0	0	0	0	0	0	0	0	0	0	0	0	0	0	0	0	0	0	0	0	0	0	0	0	0	0	0	0	0
1	TM05-16	Bacteroidetes	Bacteroides	Bacteroides_vulgatus	0	0	0	0	0	0	0	0	0	0	0	0	0	0	0	0	0	0	0	0	0	0	0	0	0	0	0	0	0	0	0	0	0	0	0	0	0	0	0	0	0	0	0	0	0
1	AF41-7	Bacteroidetes	Bacteroides	Bacteroides_vulgatus	0	0	0	0	0	0	0	0	0	0	0	0	0	0	0	0	0	0	0	0	0	0	0	0	0	0	0	0	0	0	0	0	0	0	0	0	0	0	0	0	0	0	0	0	0
[truncated: 520 more rows]
[truncated: 297 more columns]

## Sheet: CARD
Supplementary Table 9. The function annotation of 1520 genomes (CARD)
[truncated: 1,521 more rows]
[truncated: 214 more columns]

[truncated: 1 more sheets: VFDB]
